# Supplementary material for: Evaluating deterministic motif significance measures in protein databases
Source: Algorithms Mol Biol. 2007 Dec 24;2:16. doi: 10.1186/1748-7188-2-16 (PMC2254621; doi:10.1186/1748-7188-2-16)
Supplement: Additional File 2 — Scripts and Datasets. This file contains the sequence datasets (synthetic and real) and the evaluated motifs. This data is separated according to the tables where it is presented and discussed. It also contains script programs (in perl language) developed for this work. [file 1748-7188-2-16-S2.zip › Scripts_and_Datasets/datasets/Table 5/DILIMOT/LPSN/S4_L3_w5.txt]

19	10	SS..S 0 135 0 139 1 702 1 953 1 1043 2 1310 3 1386 4 463 5 55 6 74 6 634 6 701 6 764 6 767 11 77 13 282 13 463 13 859 14 92
20	9	SSS 0 134 0 255 1 951 1 952 2 9 2 781 2 937 2 938 3 33 3 801 3 1359 4 351 4 462 6 183 6 633 6 701 11 76 13 281 13 858 14 92
14	9	L.SN 0 65 0 348 1 618 2 522 2 1589 3 1112 4 154 4 191 4 217 5 23 6 25 6 403 7 214 10 189
14	9	L.S.L 0 348 1 782 2 240 2 248 2 1838 3 311 3 1112 4 73 5 236 6 21 10 178 13 542 13 822 13 834
14	9	S.SL 0 375 1 952 2 9 2 388 2 487 2 1110 3 232 3 646 5 59 6 633 12 156 13 292 13 858 14 32
13	9	RL..L 0 248 1 988 1 1143 2 19 3 128 3 875 3 922 4 294 4 338 6 232 7 138 10 223 13 771
19	8	SS.S 0 66 1 662 1 687 1 951 1 1018 2 486 2 937 2 1532 3 645 3 1336 5 55 5 58 5 86 6 74 6 702 6 764 13 10 13 491 14 93
18	8	LSS 0 65 0 254 1 273 1 1006 2 107 2 232 2 505 2 1309 2 1412 3 171 3 312 3 1349 5 45 5 54 6 717 11 75 13 909 13 1096
13	8	L..SS 0 252 1 659 1 949 2 6 2 483 2 934 3 169 4 348 5 43 6 544 13 460 13 907 13 1113
12	8	L.L.S 0 252 1 377 2 238 2 1658 3 169 3 521 3 524 4 215 5 43 6 236 13 820 13 907
10	8	E.E.E 1 806 2 1543 3 121 4 555 4 557 9 23 10 30 11 110 12 46 12 48
10	8	L..SD 0 254 0 265 1 429 2 809 2 1206 3 613 4 60 5 227 6 161 12 221
10	8	L.S.Y 1 371 1 1006 2 232 3 526 4 191 5 144 6 769 7 214 13 861 13 891
9	8	K..LE 1 890 2 110 3 943 4 74 5 185 6 209 6 317 10 35 13 812
9	8	L.NI 1 215 2 604 3 658 4 218 5 241 6 368 6 713 9 32 13 792
9	8	L.L.N 0 387 1 1145 2 1064 2 1086 3 856 4 225 9 81 13 546 14 65
8	8	E..LE 0 169 1 795 2 741 6 522 7 22 9 23 11 110 13 1142
8	8	NL.S 0 64 1 378 3 170 4 313 7 24 10 188 13 324 14 145
24	7	SL.S 0 412 1 934 1 954 2 247 2 521 2 1028 2 1311 2 1453 3 141 3 310 3 517 3 525 3 1111 3 1348 5 226 6 635 6 768 6 816 13 204 13 781 13 860 13 916 13 919 13 1031
20	7	S..LL 0 375 1 402 2 234 2 263 2 388 2 615 2 805 2 1209 3 99 3 520 3 894 4 163 4 467 4 474 6 548 6 561 13 292 13 544 13 571 13 858
16	7	LL.L 0 251 1 1144 2 167 2 237 2 861 2 1085 3 129 3 392 3 401 3 523 3 876 4 470 6 199 6 551 13 891 13 988
16	7	NS..L 0 374 1 611 1 860 1 945 2 182 2 727 2 1443 3 822 3 1300 4 162 6 122 13 146 13 293 13 570 13 689 13 857
15	7	NS.S 0 374 1 535 1 1103 2 555 2 1697 3 196 3 375 3 1181 3 1198 3 1364 4 535 6 182 13 107 13 439 13 857
15	7	S..SL 1 399 1 951 2 486 2 1450 3 514 3 517 3 645 3 942 3 1166 4 127 5 58 6 765 13 201 13 283 13 916
14	7	K.LL 0 95 1 1142 2 616 2 806 2 969 3 127 3 399 3 736 3 861 4 468 6 209 13 707 13 986 13 1120
14	7	LLN 0 322 0 347 1 215 1 1144 2 252 2 266 2 391 2 960 3 178 3 1176 6 36 9 83 13 677 13 792
13	7	SI.S 0 140 1 1041 2 815 2 885 2 1450 3 1328 6 55 6 75 11 115 13 201 13 283 13 340 13 494
13	7	S.S.L 0 375 1 536 1 951 2 388 2 1399 3 1026 4 640 6 183 6 460 6 765 13 145 13 292 13 858
13	7	L..LK 1 403 1 786 1 811 1 1073 3 312 3 367 4 167 4 295 5 38 9 78 10 224 13 826 13 988
12	7	N.L.S 1 1089 2 230 2 1307 2 1351 3 660 4 139 5 21 5 52 5 225 6 715 13 807 13 889
12	7	NGN 1 469 1 628 2 1756 3 157 3 988 3 1057 4 735 9 4 12 94 13 422 13 731 13 846
12	7	LQS 1 786 1 834 2 972 2 1608 4 191 5 227 10 182 13 205 13 782 13 826 14 16 14 146
12	7	LN..L 0 348 1 1065 2 857 2 1324 4 493 4 753 6 21 6 37 6 293 6 713 10 178 13 678
11	7	L..LV 1 316 1 855 2 167 2 194 2 1385 3 269 4 609 4 612 6 233 7 157 13 572
10	7	L.SD 0 189 2 1353 4 477 4 534 5 236 7 25 13 205 13 542 14 16 14 146
10	7	SS..D 0 156 2 1044 2 1413 3 1350 3 1416 4 462 5 229 6 77 6 633 13 398
10	7	L.S.S 0 65 1 949 1 955 3 142 3 272 4 534 4 638 5 54 6 636 13 325
10	7	LNS 0 348 1 371 2 211 2 566 2 985 4 534 5 224 6 21 6 769 10 178
10	7	N.L.N 0 195 0 320 1 983 2 1502 3 685 3 944 3 1246 4 696 6 344 13 119
10	7	LL.N 1 405 2 496 2 603 3 1176 4 217 5 23 5 240 6 564 13 287 13 547
10	7	LKS 1 379 1 814 1 1133 2 1430 3 257 4 73 5 236 6 25 6 817 13 822
10	7	SDL 0 268 1 1160 2 625 2 977 3 1423 5 238 10 135 13 544 13 903 13 1000
10	7	LK..L 0 379 1 1119 1 1140 3 315 3 363 4 73 5 41 5 236 6 675 13 822
10	7	G..SN 0 45 1 56 2 1347 3 967 3 1414 4 809 5 22 13 17 13 63 13 132
10	7	D.SS 0 132 1 272 3 1358 4 450 4 460 4 787 5 84 6 72 6 707 13 908
9	7	L.LS 0 252 2 61 2 321 2 862 3 169 4 471 5 43 6 161 13 907
9	7	S.IL 1 612 2 318 2 1444 3 1301 4 474 6 77 6 437 7 154 13 922
9	7	AS..L 1 1048 2 8 2 387 3 594 3 1271 4 811 5 71 6 234 7 153
9	7	GL.S 1 1090 2 166 2 1151 4 140 4 533 5 22 6 756 11 74 13 1095
9	7	S.ST 1 31 3 328 3 1337 4 462 5 87 6 703 13 11 13 374 14 94
9	7	S..NS 1 816 2 983 3 1361 4 790 6 19 6 701 6 767 8 2 13 143
9	7	SLT 0 412 1 402 2 400 2 577 3 394 3 1169 5 61 7 42 13 1091
8	7	SS.D 0 255 1 1043 2 506 4 463 5 46 6 634 6 709 13 442
8	7	SSD 0 256 2 624 4 136 4 547 5 229 9 12 10 97 13 10
8	7	A..SS 1 926 2 1041 6 698 6 699 9 9 10 94 11 73 13 962
8	7	KL..S 0 346 1 116 1 658 2 925 5 42 6 543 13 1057 14 183
8	7	F.S.S 2 314 2 1108 3 938 4 527 6 181 12 154 13 372 14 104
8	7	S.E.E 1 882 1 904 2 642 3 625 4 352 5 314 10 128 12 88
8	7	YK..L 1 889 2 1228 3 620 5 184 6 208 7 218 13 706 13 985
8	7	DTK 0 160 1 755 2 286 2 967 3 1020 4 344 6 340 13 1047
8	7	SL.E 1 788 2 577 3 114 3 394 5 146 10 1 12 16 14 34
8	7	K.LN 0 346 1 1063 2 209 2 1322 3 915 4 171 9 82 13 791
8	7	S..ST 0 143 1 93 3 1336 5 86 6 702 13 10 13 464 14 93
7	7	K.LD 1 862 2 559 3 340 4 398 6 226 10 169 13 1159
7	7	S..TS 2 50 3 29 5 61 6 596 11 77 13 443 14 88
7	7	LL..E 0 220 1 1144 2 1133 4 496 5 210 6 674 13 709
7	7	ISV 1 956 2 1491 4 801 5 341 6 149 7 148 13 209
7	7	S.E.L 0 185 1 1002 2 615 3 436 5 58 6 547 13 571
7	7	LQ..K 1 786 2 1304 3 187 4 295 6 306 10 40 13 826
7	7	L.SS 0 254 1 949 2 211 3 311 5 227 6 757 11 75
7	7	S..GN 0 67 2 1718 3 1367 4 731 6 873 9 2 13 844
7	7	KKS 1 724 2 1564 4 847 6 225 10 50 13 1049 14 225
20	6	S.L.S 1 784 1 930 1 947 1 953 2 165 2 909 2 983 2 1310 2 1410 2 1428 2 1492 3 310 3 1231 6 19 6 23 6 634 6 767 10 180 13 824 13 859
19	6	L.SL 1 786 1 932 2 69 2 167 2 566 2 1309 2 1660 3 272 3 312 3 367 3 392 3 518 3 523 5 144 5 224 6 233 13 826 13 891 13 917
19	6	QQ..Q 2 761 4 160 4 370 6 850 12 41 13 307 13 316 13 392 14 85 14 119 14 120 14 121 14 122 14 123 14 124 14 125 14 126 14 127 14 128
17	6	Q.Q.Q 0 424 3 639 6 843 12 41 13 307 13 309 14 85 14 119 14 120 14 121 14 122 14 123 14 124 14 125 14 126 14 127 14 128
16	6	S.LL 1 1160 2 165 2 250 2 582 2 601 2 719 2 1746 4 467 5 238 6 150 6 562 13 147 13 264 13 294 13 544 13 859
14	6	S.PS 0 40 0 143 1 93 1 499 1 687 2 812 2 885 3 24 3 517 3 1111 3 1387 6 835 13 140 13 283
13	6	S.IS 1 934 1 954 2 247 2 521 2 974 2 1743 3 1184 4 127 6 74 13 207 13 491 13 919 13 1031
13	6	L.K.L 0 379 0 383 1 99 1 1065 1 1140 3 363 3 909 3 913 4 396 4 753 7 13 13 705 13 768
13	6	S.SS 1 553 1 951 1 1041 2 937 3 1348 3 1409 5 56 6 75 6 545 6 646 6 765 13 340 13 440
13	6	S..SI 0 40 1 19 2 812 2 1878 3 24 3 1184 3 1228 3 1298 6 75 6 275 13 491 13 919 13 1031
12	6	S..SQ 0 140 1 553 1 703 1 1018 2 1453 2 1532 3 141 3 1225 3 1328 6 55 13 329 13 447
12	6	SLI 0 157 0 361 1 934 1 954 2 247 2 380 2 521 2 1095 3 501 5 65 13 919 13 1031
12	6	L.SE 0 413 1 782 1 1006 1 1133 2 731 2 911 2 1328 4 314 4 826 10 45 13 834 13 861
12	6	LL..S 0 251 1 992 2 252 2 409 2 450 2 808 2 861 2 960 3 324 4 470 13 792 13 1160
12	6	PS.S 1 552 2 936 3 26 3 327 3 1389 4 528 6 482 6 484 6 780 13 142 13 339 13 751
11	6	S..SS 0 131 0 136 2 885 2 1410 3 310 5 55 5 226 6 74 6 764 6 835 13 7
11	6	I..LL 0 94 0 217 2 249 2 1745 3 287 3 398 3 895 6 149 9 80 13 284 13 888
11	6	N..NN 1 1146 2 1730 3 968 3 971 3 1140 4 742 6 344 6 877 13 119 13 424 13 435
11	6	LL..I 2 237 2 603 2 635 2 793 3 290 3 469 3 864 4 217 5 240 6 211 13 677
11	6	NG..S 1 1080 1 1089 2 1271 4 139 4 505 5 21 6 15 6 619 13 16 13 131 13 350
11	6	S..LD 1 861 2 318 2 487 2 558 2 1670 3 1301 4 376 6 77 6 405 6 633 13 398
11	6	S.S.D 1 688 1 1019 2 365 2 487 2 1698 3 1199 4 462 6 633 6 703 13 20 13 598
11	6	SSL 0 156 1 953 1 1018 2 10 2 888 2 1310 3 313 6 291 6 634 6 767 13 859
11	6	SS..L 1 951 2 233 2 486 2 1669 3 645 5 58 6 183 6 547 6 561 6 709 13 858
11	6	D.L.S 1 827 1 1131 2 105 2 634 3 390 4 197 4 232 11 91 13 203 13 780 13 915
10	6	S.NN 0 74 1 706 1 1097 2 446 3 970 3 1141 3 1161 3 1187 6 878 7 280
10	6	DL.S 1 272 1 1132 5 143 5 235 6 67 6 402 10 177 13 808 13 908 14 15
10	6	TSS 1 64 1 661 2 780 2 1043 3 32 3 800 3 1385 8 21 13 506 14 91
10	6	D.LL 1 990 2 1210 3 100 3 390 3 874 4 427 4 605 4 606 9 96 13 545
10	6	SLE 1 847 1 882 2 743 2 1453 3 114 3 847 3 945 12 88 13 571 14 81
10	6	T.SS 0 154 2 779 2 780 3 32 3 800 9 10 13 8 13 505 13 856 14 91
10	6	SFS 2 1533 3 376 3 646 3 1034 3 1182 4 529 6 485 6 638 7 6 14 106
10	6	L.S.K 0 282 1 379 1 786 1 814 2 1412 3 312 3 367 3 1233 11 75 13 826
10	6	VS..S 0 130 0 411 1 92 2 246 2 1531 3 309 3 644 3 1335 5 57 13 6
10	6	IL.N 0 196 2 959 2 1087 3 415 3 657 4 34 4 226 4 632 7 156 13 676
10	6	LLK 0 378 1 405 2 584 2 603 2 1212 3 603 3 898 4 72 6 388 6 674
10	6	N.LL 0 320 2 448 2 858 2 859 3 862 3 896 4 494 5 21 13 293 13 889
10	6	S..DS 1 1043 2 909 3 1351 3 1355 4 63 4 463 6 634 6 869 13 777 13 893
10	6	SF.N 2 202 2 359 3 1034 3 1079 3 1161 3 1182 4 790 6 509 7 280 13 166
9	6	NI..N 0 195 0 316 1 1113 2 1059 3 1093 3 1185 4 124 4 692 5 221
9	6	S.VS 0 128 3 141 3 1336 5 55 6 275 6 393 6 783 13 479 14 93
9	6	K.L.L 0 385 1 881 2 740 2 1062 3 736 3 861 4 213 4 223 13 987
9	6	PSA 1 82 2 1400 3 560 3 1389 6 239 6 780 13 366 13 960 14 100
9	6	T..SS 0 153 1 1094 2 779 2 1666 4 133 6 180 6 706 13 278 13 856
9	6	LET 1 615 1 807 2 96 2 794 3 440 4 322 4 778 5 278 14 12
9	6	KIL 1 410 2 209 2 969 2 1322 3 656 3 736 4 171 6 523 7 155
9	6	E..KI 1 1030 2 206 2 1577 4 168 4 207 4 283 6 673 9 104 14 238
9	6	L.EL 1 789 1 855 1 893 1 1073 2 237 4 339 7 139 9 102 13 831
9	6	A..TS 2 573 3 326 3 797 3 929 4 520 6 51 13 370 14 21 14 102
9	6	ES..E 2 1723 3 113 4 235 4 350 4 557 5 145 6 428 12 15 12 141
9	6	L.NS 0 265 0 347 1 117 1 858 2 483 2 1695 4 698 8 3 13 1058
9	6	V.L.S 0 411 1 832 2 246 2 564 2 1587 3 309 4 152 4 613 10 176
9	6	LF..L 1 778 2 1245 2 1302 3 740 4 396 4 579 13 768 13 876 14 67
9	6	LK..T 1 286 1 789 2 157 2 1113 2 1213 3 257 4 182 10 227 13 991
9	6	TLL 1 404 2 807 2 898 4 71 4 165 4 495 5 209 6 210 13 1121
9	6	DLK 1 1118 1 1132 2 1158 3 163 3 362 4 284 5 40 5 235 6 160
9	6	KL..L 1 892 2 193 2 1308 3 1172 5 246 6 351 13 704 13 830 13 987
9	6	LE.L 1 615 1 855 1 893 2 668 4 167 5 38 5 144 9 99 13 572
9	6	K.L.S 0 346 2 209 2 1606 3 255 3 365 4 265 4 824 6 401 10 43
8	6	NV..E 0 324 1 522 1 672 2 362 3 903 3 954 4 433 13 1147
8	6	SEA 1 174 2 913 3 35 3 976 6 812 10 106 13 361 13 897
8	6	STD 2 324 3 151 3 1067 4 464 4 806 5 47 6 705 13 417
8	6	PST 0 145 1 95 3 327 3 1221 3 1376 6 615 12 23 13 139
8	6	L..SQ 1 993 1 1052 3 937 6 457 6 757 8 3 13 815 14 71
8	6	L.NG 0 197 2 1088 2 1893 3 187 4 633 6 36 6 346 9 83
8	6	EL..E 1 791 1 806 1 895 2 741 3 121 10 30 12 135 13 833
8	6	S.S.E 0 134 0 255 1 957 2 556 2 818 3 1359 5 56 6 545
8	6	Q.SQ 1 52 3 85 4 161 6 458 13 308 13 330 13 448 14 86
8	6	K.K.E 1 890 2 110 2 1565 3 334 3 472 4 74 7 273 10 35
8	6	L.KA 0 379 2 381 2 1227 3 103 3 898 4 765 5 183 12 212
8	6	L.LK 0 387 1 377 1 1138 2 583 3 897 6 387 13 820 13 989
8	6	SG.S 1 93 1 399 3 24 3 1387 6 646 7 245 13 440 14 227
8	6	L.S.F 2 107 2 731 2 1660 3 662 4 199 7 25 11 93 13 775
8	6	SGS 0 375 2 818 3 197 5 87 6 646 13 248 13 252 13 440
8	6	L.E.V 1 715 1 855 3 115 3 357 4 485 5 147 10 2 13 862
8	6	LE.E 1 807 1 883 3 122 4 280 4 554 5 290 10 31 12 89
8	6	T.L.S 3 516 4 71 4 475 5 142 7 131 13 540 13 1030 14 14
8	6	E.AL 0 173 1 795 2 1866 3 610 3 678 3 684 6 356 7 225
8	6	SS.I 0 156 1 953 2 782 3 802 5 229 13 281 13 507 13 910
8	6	NSG 0 68 0 374 1 819 2 511 3 196 11 117 13 127 13 439
8	6	I.SL 0 217 1 880 2 1451 3 1109 9 29 13 202 13 284 13 1089
8	6	S.P.A 0 3 2 728 3 1387 6 184 6 649 12 158 13 310 13 965
8	6	I.LQ 1 115 2 310 2 970 3 638 3 805 6 251 9 109 13 923
8	6	R..LE 3 7 3 845 4 231 4 630 5 275 12 86 13 569 14 177
8	6	QL.S 1 813 1 931 2 504 2 1659 3 522 5 44 6 20 10 181
8	6	D..SF 0 125 1 272 4 526 4 787 6 67 6 707 13 73 14 103
8	6	N..SN 0 64 0 71 2 296 3 1163 3 1181 4 124 10 188 13 434
8	6	DL.L 2 1301 4 214 4 606 5 40 6 160 13 545 13 904 14 64
8	6	S.SI 1 1104 2 365 2 818 3 274 4 536 6 485 13 281 13 492
8	6	K..IL 1 837 2 930 3 728 4 31 4 223 4 230 5 119 7 232
8	6	S..NG 1 959 4 136 6 616 9 1 10 52 13 13 13 128 13 728
8	6	K..LS 1 1003 2 370 2 1293 3 621 3 1157 5 42 6 676 7 219
8	6	LQ.L 0 249 1 316 1 786 2 340 3 521 4 295 13 826 13 925
8	6	LDS 1 829 2 636 2 911 3 662 4 638 6 68 6 636 7 214
8	6	L..KL 1 778 1 1065 3 913 4 73 6 540 13 876 13 1054 14 180
8	6	RL.K 0 308 2 19 2 948 3 602 3 908 7 12 10 16 11 6
8	6	LGS 1 932 2 1838 3 18 3 1233 4 141 4 267 7 133 13 809
8	6	LS.S 0 254 2 817 2 828 6 544 8 3 11 75 13 597 13 1058
8	6	S..EN 1 1106 2 754 3 1009 3 1360 4 789 6 164 6 429 13 757
8	6	L..RL 1 985 1 1140 2 240 3 315 10 220 13 768 13 930 14 67
8	6	EN..L 0 319 1 906 3 125 3 872 4 281 4 634 12 52 13 1146
7	6	S..SG 0 66 2 815 3 1348 3 1409 11 115 13 437 14 224
7	6	TNG 2 1270 2 1894 3 987 4 728 6 618 9 3 11 39
7	6	SD.S 0 131 1 19 1 24 2 812 4 479 6 393 13 207
7	6	KK.L 0 380 1 1141 2 1415 3 364 3 735 6 225 13 986
7	6	D.KS 1 1132 2 1601 4 449 5 235 6 288 6 576 12 153
7	6	L.LL 0 249 1 403 3 459 3 521 4 215 9 81 13 572
7	6	L.DT 0 158 2 1037 3 864 3 1279 4 342 5 152 13 520
7	6	R.S.E 2 1264 2 1876 3 845 10 126 12 86 13 569 14 185
7	6	L.V.T 1 387 3 1278 4 330 5 138 6 176 13 547 13 925
7	6	L.GN 1 188 2 496 3 965 4 77 6 534 13 401 13 421
7	6	LE..Q 1 893 1 993 3 946 9 26 10 24 13 815 14 82
7	6	LE..L 0 172 1 807 3 913 5 290 6 355 14 12 14 180
7	6	NFV 0 77 2 701 2 1734 3 427 5 193 6 264 13 1152
7	6	GN..D 1 671 3 659 3 1370 4 734 5 281 10 214 13 126
7	6	S..EF 0 256 1 281 2 577 2 1724 4 558 6 462 12 59
7	6	Y.L.S 0 63 1 271 2 1326 2 1452 4 532 6 815 13 773
7	6	PSN 1 619 2 1590 3 1113 4 155 6 2 13 599 13 751
7	6	A.S.S 1 686 3 326 6 699 7 4 13 363 13 596 14 28
7	6	T.TI 1 168 1 571 2 530 3 814 4 417 5 111 13 995
7	6	K..IS 1 1039 2 611 3 365 6 146 6 218 7 145 14 183
7	6	SD.L 1 1160 2 104 2 1209 3 99 5 238 13 544 14 148
7	6	LF.K 1 778 2 1405 3 404 3 732 6 103 7 270 13 876
7	6	KT..D 0 178 1 16 3 76 6 398 12 169 13 619 13 1120
7	6	SS..T 3 1336 5 86 6 702 11 76 13 10 13 442 14 93
7	6	E.L.I 1 894 2 1813 3 283 4 168 4 283 6 673 14 182
7	6	RS..L 1 995 2 1033 3 265 4 481 6 404 6 632 14 31
7	6	D.D.K 1 639 2 1156 2 1599 3 337 4 817 5 233 12 171
7	6	SVS 1 957 2 829 2 1698 3 1337 4 640 5 56 14 94
7	6	VN..L 0 266 2 1834 3 183 6 511 6 670 10 167 11 84
7	6	LP.S 0 252 2 1695 3 613 4 348 11 43 12 56 12 81
7	6	TL..A 0 171 1 444 2 870 2 1421 4 165 5 137 12 211
7	6	N.S.Q 1 912 1 927 2 962 3 1342 6 559 12 4 13 794
7	6	Q.RL 0 246 3 553 4 652 7 136 10 14 10 221 13 819
7	6	S.L.A 1 538 2 10 3 202 3 840 6 46 7 234 13 264
7	6	L.TL 1 615 2 340 2 896 3 269 4 493 5 135 10 224
7	6	N..SS 1 62 2 230 2 1307 3 30 5 52 6 715 13 439
7	6	SSE 1 702 1 1007 3 34 4 352 5 58 6 547 13 398
7	6	SQ..V 0 126 1 556 3 1331 9 69 13 450 13 1051 14 74
7	6	K.K.S 0 336 1 1003 2 925 3 768 6 479 6 612 14 223
7	6	I..DL 2 1292 4 211 4 318 5 232 6 157 10 174 13 998
7	6	QLS 1 102 2 504 3 499 3 623 5 44 6 514 13 219
7	6	G.L.S 1 933 2 503 4 636 6 755 7 212 13 832 13 1094
7	6	KS..L 1 881 1 1134 2 1431 5 237 6 26 12 155 13 1050
7	6	NF.N 1 1086 3 1016 3 1250 4 570 6 821 9 52 13 886
7	6	S..LQ 1 831 2 1444 2 1746 3 646 6 562 13 922 14 32
7	6	GS.E 0 301 2 819 2 1286 3 846 11 45 12 87 13 799
7	6	K.DL 2 1293 2 1415 3 161 4 604 5 237 6 7 7 219
7	6	SSS..S 0 134 1 952 4 462 6 633 11 76 13 281 13 858
7	6	SSF 1 274 1 946 2 1532 3 645 4 789 6 709 13 342
7	6	LS..D 0 254 2 505 5 45 6 515 7 222 13 776 13 892
7	6	S.Q.P 1 555 2 1803 3 410 6 759 9 13 13 166 13 332
7	6	I.NK 3 1099 4 752 5 179 6 215 6 582 10 166 13 230
7	6	SL..T 0 157 2 489 2 1662 3 847 4 1 5 146 6 296
6	6	T.L.D 0 147 2 904 3 233 5 150 6 826 13 997
6	6	KK..D 1 1067 2 1379 3 340 4 847 6 225 13 1049
6	6	NLE 1 1146 3 439 4 553 5 282 6 463 7 24
6	6	ED.K 2 1047 3 338 4 283 5 39 12 172 14 238
6	6	RIS 2 102 3 97 7 147 10 126 13 842 14 185
6	6	LK..N 1 1076 2 1430 3 899 4 170 6 817 9 81
6	6	LVK 1 1025 3 470 4 612 7 13 11 25 13 1024
6	6	LV.T 2 82 3 1279 4 757 5 152 10 68 13 548
6	6	PAN 0 193 1 604 2 736 3 384 6 741 13 950
6	6	QS..S 0 127 2 973 3 941 5 85 6 73 13 206
6	6	L.D.V 1 848 2 373 3 216 4 298 6 422 12 230
6	6	I.KR 0 93 2 713 3 665 6 492 13 36 14 170
6	6	LES 1 949 2 1454 4 234 5 144 7 25 11 113
6	6	LQ.K 0 387 1 834 2 1749 6 609 10 40 14 35
6	6	DE.I 0 258 1 641 2 1511 3 672 10 146 13 759
6	6	LL..N 0 347 1 215 4 429 5 23 6 564 13 546
6	6	PSL 0 360 2 379 3 519 7 41 13 285 14 33
6	6	ET.L 1 808 2 84 4 70 5 149 7 130 14 13
6	6	L.N.Q 2 266 3 946 5 24 8 3 9 32 13 548
6	6	D.KL 1 305 3 339 4 466 5 40 6 160 10 42
6	6	S.VL 1 1135 2 104 3 561 6 235 13 690 14 148
6	6	D.SV 1 147 2 1295 4 800 6 148 7 221 13 208
6	6	R..EL 1 995 3 118 4 338 6 404 7 138 10 36
6	6	L..VS 1 955 2 450 3 306 4 638 5 54 13 3
6	6	KE.I 0 303 1 1039 2 88 4 275 7 145 11 47
6	6	IS.E 1 1001 2 614 3 241 10 127 12 177 14 186
6	6	L..VV 0 234 1 357 2 373 4 298 6 554 12 230
6	6	NN.E 0 53 1 708 2 738 3 974 4 552 13 427
6	6	NG.L 1 469 2 1271 4 635 5 21 6 38 11 40
6	6	P.TP 1 477 2 1804 4 3 6 312 9 8 13 139
6	6	SS.T 1 555 2 213 3 1416 4 462 11 77 13 1097
6	6	SV.S 0 40 2 1743 3 565 5 56 6 330 13 358
6	6	SN.Q 2 299 4 156 5 25 6 3 8 4 13 66
6	6	D.DL 0 211 1 1159 2 1156 5 233 10 217 13 517
6	6	ST.E 1 1093 2 1724 3 280 6 705 12 142 14 96
6	6	ILS 2 816 3 1329 4 472 6 716 7 156 13 998
6	6	E.EL 1 808 2 353 5 291 9 23 11 110 13 1082
6	6	S.KN 1 816 2 472 3 314 6 278 10 52 13 13
6	6	L.DL 1 989 2 632 3 876 5 38 6 400 13 999
6	6	GLL 2 166 3 468 5 22 9 97 10 110 13 265
6	6	L.NN 1 1147 3 1176 4 35 5 24 6 565 13 121
6	6	SI..Q 0 140 1 22 2 548 3 1328 6 55 13 922
6	6	V..DL 0 266 1 353 2 1298 4 92 5 140 13 901
6	6	GN.D 1 470 3 1058 7 263 10 214 12 95 13 980
6	6	DS.S 0 125 1 1046 3 1358 4 639 6 637 7 5
21	5	QQ.Q 2 269 2 761 2 1333 6 794 12 8 12 42 13 308 13 320 13 384 14 86 14 119 14 120 14 121 14 122 14 123 14 124 14 125 14 126 14 127 14 128 14 129
19	5	QQQ 4 159 9 44 12 41 13 183 13 307 13 333 14 85 14 119 14 120 14 121 14 122 14 123 14 124 14 125 14 126 14 127 14 128 14 129 14 130
14	5	N..NS 1 942 1 1100 2 29 3 972 3 1137 3 1178 3 1195 4 697 13 124 13 131 13 290 13 750 13 753 13 935
14	5	SS.L 1 702 1 929 1 946 1 952 2 9 2 624 5 72 6 77 6 184 6 561 6 633 13 398 13 858 13 859
13	5	R..SS 1 592 1 943 2 621 2 751 2 778 2 1529 3 31 3 799 3 1347 3 1383 3 1408 5 83 13 279
13	5	LLL 2 583 2 860 2 1133 2 1243 3 738 3 863 3 897 4 469 4 607 6 387 13 295 13 546 13 708
13	5	L.S.I 1 932 2 636 2 972 2 1328 2 1353 4 217 4 314 4 826 10 45 13 205 13 909 13 917 13 920
12	5	LS..N 1 705 1 903 2 323 3 171 3 435 3 624 3 1078 3 1160 3 1349 6 508 6 679 13 597
11	5	S..GS 1 930 2 454 3 1231 3 1412 12 84 13 244 13 250 13 354 13 463 13 796 13 961
11	5	SL.L 1 402 1 882 2 400 2 582 3 520 3 595 3 1272 6 235 13 294 13 571 13 828
11	5	NNN 0 75 3 2 3 971 3 972 3 973 4 744 6 567 13 122 13 426 13 432 13 433
11	5	PPP 0 4 0 358 1 178 1 293 1 343 3 207 3 208 3 209 13 304 14 114 14 115
11	5	LIS 1 935 1 955 2 240 2 248 2 522 2 1660 3 367 4 199 4 314 13 920 13 1032
11	5	SL..L 1 402 1 788 2 568 2 895 3 517 3 520 3 933 3 1169 6 530 13 571 13 916
11	5	IS..L 2 103 2 249 2 614 2 1555 2 1745 3 98 4 677 6 76 6 149 6 560 13 921
10	5	LL..F 2 391 2 583 2 584 2 1212 3 401 3 603 3 739 6 36 9 83 13 775
10	5	LLS 2 167 3 311 3 392 3 523 4 217 4 477 5 23 13 775 13 861 13 891
10	5	AAA 2 789 7 151 7 237 10 59 13 29 13 30 14 21 14 27 14 257 14 258
10	5	E.DE 1 676 1 825 1 1072 3 244 3 335 4 51 10 156 10 162 12 103 12 106
10	5	KLL 0 346 3 101 3 460 4 468 9 82 13 707 13 791 13 879 13 987 13 1159
10	5	L.L.L 2 399 2 860 2 1302 2 1656 3 826 4 469 5 41 13 905 13 928 13 930
10	5	SK.L 1 861 1 1049 2 558 2 615 2 805 2 1034 4 467 4 678 6 123 7 154
10	5	P.S.S 0 124 0 253 2 936 2 1696 3 230 3 1032 4 349 4 556 6 763 6 779
10	5	L..LL 1 989 2 632 2 671 2 857 2 896 3 1173 3 1275 4 493 13 705 13 772
9	5	TN.S 2 51 2 218 3 355 4 728 6 618 6 689 13 8 13 235 13 856
9	5	I.S.L 0 217 2 886 6 17 6 76 6 560 7 156 13 284 13 998 13 1068
9	5	S.D.N 2 507 2 1145 2 1456 4 731 6 710 9 12 13 600 13 757 13 939
9	5	S.S.N 0 67 3 232 3 940 4 536 6 429 13 108 13 374 13 752 13 1059
9	5	LL..L 2 860 2 899 3 311 3 461 4 166 4 469 4 608 9 98 13 149
9	5	SNS 0 67 1 1104 6 703 8 4 13 20 13 145 13 292 13 752 13 1059
9	5	K.L.K 0 381 1 101 1 1063 2 192 2 1225 3 101 3 757 3 911 4 394
9	5	AT.T 2 215 2 514 2 529 3 813 3 929 4 416 13 1039 14 23 14 253
9	5	S.S.S 2 1533 6 483 6 701 8 2 13 143 13 248 13 250 14 30 14 92
9	5	L.SV 1 371 1 829 1 955 2 985 4 141 4 638 5 54 13 775 13 822
9	5	TL.L 1 444 2 37 2 79 2 342 2 1248 3 887 4 224 13 906 13 929
9	5	SAS 1 1047 2 388 2 487 2 1110 3 1199 3 1390 6 545 6 781 13 250
9	5	IK.L 0 94 1 450 1 634 1 804 1 880 2 1224 3 398 4 222 4 661
9	5	S..LS 1 702 2 104 2 165 3 20 3 354 3 561 7 154 13 413 13 859
9	5	E..RL 1 906 2 644 2 981 2 1008 2 1889 3 125 3 872 12 52 13 1141
9	5	S..SK 1 303 1 662 1 687 2 1031 3 1295 4 464 13 440 13 479 13 494
9	5	SK..L 1 1002 2 109 2 615 2 805 2 1414 3 302 3 942 4 467 13 811
9	5	L.SI 2 636 2 1430 3 662 6 21 6 53 11 93 11 113 13 920 13 1032
9	5	S.SK 1 663 1 688 1 1047 2 556 2 781 3 376 3 940 4 640 11 76
9	5	EL.S 1 785 1 828 2 231 2 239 2 1352 3 391 11 92 11 112 13 833
9	5	L..LS 0 251 2 20 2 861 2 1306 3 272 3 521 4 215 4 470 5 135
9	5	L.N.I 2 604 2 1066 2 1893 4 218 4 633 6 346 6 473 12 136 13 677
9	5	KIK 1 695 1 879 2 1291 2 1621 3 472 3 477 7 68 13 53 13 666
9	5	N..LL 2 858 3 126 3 175 3 860 3 873 6 671 7 112 13 146 13 293
9	5	L..IK 1 447 2 1192 2 1221 3 132 3 395 3 470 3 865 6 368 13 1072
9	5	PS..S 1 18 1 552 2 814 2 936 3 1221 6 274 6 763 13 139 13 339
9	5	S.NS 0 66 3 942 3 1298 6 702 6 768 11 115 13 7 13 437 13 754
8	5	T.T.N 1 754 2 418 3 150 3 449 3 984 3 1053 6 664 13 1040
8	5	IL..D 1 840 2 1002 3 415 3 788 4 249 4 414 4 476 6 524
8	5	SN..K 1 59 1 620 1 1098 2 1287 3 1295 4 219 6 3 6 222
8	5	LI..I 2 345 2 381 2 1096 4 314 6 378 6 473 12 136 13 920
8	5	L.LF 2 1243 2 1403 3 402 3 738 3 888 6 325 13 708 14 65
8	5	LT.I 0 149 2 401 2 1121 3 291 3 395 6 53 13 928 13 1072
8	5	RS.S 3 1347 3 1408 6 632 10 103 13 92 13 144 13 280 14 31
8	5	LQ.S 1 117 2 244 2 1447 5 43 5 227 6 306 6 457 12 221
8	5	N.SS 0 64 1 700 1 927 3 170 6 182 6 289 6 559 13 857
8	5	ND.K 0 394 1 1036 1 1117 3 776 3 1019 3 1353 4 737 13 717
8	5	T.LT 0 147 2 184 2 543 2 576 2 1337 3 1038 12 194 13 540
8	5	T.K.S 1 722 2 161 2 396 2 1488 4 133 6 592 6 599 13 496
8	5	ESS 0 138 1 554 1 701 1 950 1 1096 4 350 6 708 13 1115
8	5	ST..N 1 33 3 232 3 1222 3 1292 9 2 10 184 13 374 13 1098
8	5	ELL 0 208 2 121 2 617 2 1242 3 391 3 400 6 673 13 573
8	5	S.A.A 2 1610 6 246 6 838 7 92 7 149 13 28 14 25 14 255
8	5	DE.D 1 365 1 675 1 827 1 1071 2 282 10 155 12 105 14 3
8	5	LD..R 1 445 1 829 2 1523 3 687 3 710 3 1312 6 228 13 1123
8	5	LK..K 0 389 1 379 1 406 1 814 2 585 2 926 3 993 6 126
8	5	SQ..S 1 816 1 930 3 20 3 1361 6 19 6 760 10 180 14 88
8	5	LS.E 1 903 1 1006 2 742 2 1265 3 435 3 624 4 103 7 222
8	5	SS.N 1 1097 3 172 3 1350 4 136 6 291 6 701 6 767 9 1
8	5	ST.L 0 146 1 96 2 183 3 232 3 266 3 330 3 354 4 474
8	5	Y.LN 0 321 1 214 1 375 2 433 3 177 3 509 3 530 4 532
8	5	S.TT 1 167 1 646 1 820 2 929 3 259 5 61 13 453 13 1097
8	5	NK.L 1 1066 2 739 3 126 3 184 3 860 3 990 4 754 10 168
8	5	ELE 1 806 1 854 1 884 1 1058 3 121 9 25 10 30 11 112
8	5	T.S.S 0 373 1 661 2 779 10 102 13 91 13 141 13 246 13 856
8	5	KK..K 1 12 2 192 2 1623 3 633 10 50 13 37 13 51 13 474
8	5	A.A.L 2 387 2 789 2 1082 2 1092 6 469 11 71 13 1011 14 176
8	5	LK.E 1 910 1 1013 1 1119 1 1133 2 1159 3 993 4 182 6 675
8	5	SK.E 0 310 1 665 1 836 2 1566 2 1579 3 1009 3 1125 4 75
8	5	SK.S 3 378 3 942 3 1298 3 1409 6 600 11 78 13 497 14 224
8	5	N..LS 2 739 2 1271 5 21 6 512 6 714 11 72 13 217 13 889
8	5	T..TS 0 236 2 1040 3 1288 3 1291 3 1340 4 5 13 91 13 540
8	5	SLQ 2 311 3 520 3 595 3 648 5 226 13 204 13 781 14 34
8	5	V.D.L 2 1075 2 1626 2 1691 6 172 7 224 13 628 13 778 14 78
8	5	TTS 2 779 3 515 3 931 3 1290 3 1293 4 7 5 63 13 505
8	5	L.L.T 1 472 2 38 2 321 2 894 2 1484 3 863 4 471 6 200
8	5	NLS 0 64 1 902 2 261 3 170 3 356 3 1077 3 1159 13 971
8	5	STN 2 50 3 173 3 354 3 1152 9 2 12 142 13 7 13 376
8	5	Q.L.L 0 250 0 431 2 341 3 522 3 552 6 159 13 827 13 926
8	5	L.S.D 0 254 2 505 2 1152 2 1454 4 154 5 45 5 227 6 68
8	5	LEN 1 1147 3 946 4 35 4 280 4 633 6 355 13 1145 13 1150
8	5	SES 1 76 1 536 1 553 2 316 2 365 4 558 5 59 13 743
8	5	NSN 0 47 0 109 0 349 1 1103 2 32 3 1091 13 116 13 134
8	5	S..SV 1 954 6 83 6 646 7 245 11 78 13 207 13 450 13 763
8	5	LST 1 32 2 23 2 323 3 58 3 435 4 473 13 416 13 672
8	5	LNN 2 857 3 416 3 1177 4 541 6 346 6 368 6 713 13 121
8	5	S..LG 1 929 3 595 6 437 13 294 13 690 13 806 13 828 14 148
8	5	L..AT 1 472 2 1079 2 1113 2 1244 3 807 3 926 4 765 5 138
8	5	GS..S 1 933 2 1409 3 198 3 1224 6 329 13 200 13 357 13 436
8	5	L..EL 1 782 1 807 1 1069 1 1119 5 290 6 675 7 13 13 834
8	5	D..LL 1 212 1 1159 2 600 3 389 4 214 4 466 4 605 6 33
8	5	VL.S 0 188 2 68 2 106 2 1493 6 237 7 213 13 774 13 825
8	5	G..SS 2 503 3 642 3 1333 3 1357 3 1413 6 756 11 74 13 1094
8	5	KTL 0 397 2 806 4 223 4 346 4 389 6 209 6 398 13 1120
8	5	M.T.L 1 249 2 746 2 902 2 1081 5 207 6 302 13 1028 13 1119
8	5	T.L.P 2 430 2 666 2 932 2 1337 3 932 4 495 5 155 14 111
8	5	S.S.P 1 31 3 144 3 274 7 6 12 156 13 93 13 281 13 365
7	5	IS.V 2 103 2 657 3 140 3 615 4 129 5 305 13 515
7	5	T..KE 0 300 1 573 1 1000 2 85 3 331 3 396 6 314
7	5	Q.QR 5 331 6 748 6 843 7 35 10 123 13 195 13 385
7	5	AT.V 0 263 1 350 1 475 2 1116 2 1247 3 270 11 29
7	5	K.L.Y 2 806 2 1322 3 915 3 991 4 398 7 15 9 58
7	5	L..NN 0 50 1 705 3 440 3 1160 5 23 6 564 6 565
7	5	S..TR 2 332 3 74 3 1337 5 87 7 191 13 836 13 1097
7	5	SSI 0 139 1 595 2 1669 6 74 6 77 13 282 13 491
7	5	N..LK 0 349 0 386 1 907 3 896 3 990 4 282 6 22
7	5	KNV 0 27 0 405 1 744 3 43 3 761 4 821 10 9
7	5	N..IL 1 408 1 611 2 1443 3 1300 4 411 4 749 6 49
7	5	T..ID 1 168 1 431 1 823 2 287 4 324 6 113 13 937
7	5	V..LS 1 270 2 502 3 309 3 432 6 505 13 669 13 1055
7	5	L..SK 1 858 1 999 2 926 4 72 6 306 11 43 11 75
7	5	T.KK 1 10 1 722 2 190 3 767 3 1206 7 104 10 226
7	5	AYL 1 369 2 235 2 1808 2 1819 4 58 5 186 6 471
7	5	LL.I 1 215 2 721 2 1212 4 469 4 607 6 674 13 792
7	5	KL..E 1 781 1 1005 1 1068 2 1791 4 687 5 74 10 44
7	5	INL 0 242 2 1370 2 1433 3 895 4 377 4 539 5 30
7	5	ISD 1 23 2 103 2 976 3 98 3 615 8 14 13 515
7	5	DED 1 675 3 337 4 14 4 64 10 158 12 105 12 171
7	5	L.PL 0 251 2 432 2 668 3 934 3 1275 5 247 13 150
7	5	SN.V 1 1098 2 524 3 410 3 568 7 158 13 135 13 145
7	5	E.L.L 1 1136 2 397 2 1482 3 391 3 400 5 39 14 63
7	5	K.V.E 0 165 1 73 1 965 1 1152 3 43 7 106 10 44
7	5	A.L.S 1 369 1 495 2 520 3 270 6 51 6 66 11 73
7	5	LQ..S 2 312 2 1658 3 521 5 43 6 808 10 85 10 124
7	5	L.LG 2 1064 2 1086 3 596 6 200 7 228 13 295 13 829
7	5	L.N.L 1 985 2 857 3 315 3 658 6 355 6 713 14 67
7	5	TTL 1 97 2 36 2 78 2 944 7 76 13 540 14 111
7	5	KA.L 1 1120 2 1229 2 1293 2 1818 5 185 6 606 10 82
7	5	V.K.L 2 207 3 183 3 431 4 92 4 392 10 167 13 1118
7	5	SLK 1 788 2 1112 3 314 3 369 3 933 6 816 13 828
7	5	KN..K 0 393 1 911 2 474 2 605 2 1225 6 594 9 54
7	5	A.K.L 1 1048 2 1005 3 253 3 458 3 755 4 169 7 153
7	5	SIN 2 1432 3 894 3 1187 4 376 4 538 5 219 11 115
7	5	L.EK 1 778 3 333 3 732 6 103 7 142 14 35 14 180
7	5	AL..S 1 1051 2 544 2 905 3 612 12 220 13 459 13 596
7	5	SV.T 3 1337 4 22 5 139 13 210 13 453 13 1070 14 94
7	5	L..DN 1 841 2 323 3 856 3 1118 3 1177 6 285 7 17
7	5	L..DT 2 1484 3 863 3 1278 4 250 4 415 13 991 14 16
7	5	L..GN 2 1064 2 1086 3 1087 3 1349 4 644 5 278 6 253
7	5	EN.K 0 24 2 757 3 627 3 1139 3 1363 6 107 11 57
7	5	L..FD 1 157 3 604 3 888 5 129 6 68 6 515 13 776
7	5	K.L.G 2 559 2 1737 3 935 4 94 9 82 13 879 13 986
7	5	L..EI 2 1265 2 1328 4 314 4 826 6 211 10 45 12 136
7	5	P..SS 0 253 1 552 2 936 4 349 4 786 13 339 13 395
7	5	Q..LE 1 1056 4 164 4 775 6 461 10 21 10 28 13 629
7	5	LP.N 0 50 1 618 2 1589 3 759 3 828 3 1112 4 154
7	5	K.L.D 1 635 1 1067 2 1035 3 340 6 398 13 1120 13 1159
7	5	IAT 0 262 1 244 2 594 2 664 2 1115 3 754 11 1
7	5	S.S.T 3 1034 3 1365 5 59 6 485 6 638 11 76 13 492
7	5	LS.T 1 580 2 399 2 1296 3 171 3 393 5 45 13 1096
7	5	L..LI 1 932 2 237 4 336 6 187 6 470 6 531 13 917
7	5	LD..K 1 1073 2 683 2 1486 3 865 3 1116 13 401 14 44
7	5	LS.F 1 273 2 262 2 1274 3 357 6 515 13 672 13 776
7	5	LSV 2 828 2 1296 3 564 5 138 7 222 13 776 13 871
7	5	DI.N 1 865 1 920 3 870 3 1284 4 819 6 165 13 854
7	5	DR..G 2 1601 2 1753 4 241 4 480 5 116 6 532 13 419
7	5	SA..T 0 284 1 130 2 214 6 240 14 1 14 101 14 108
7	5	L..II 2 87 2 604 2 636 3 500 4 218 9 105 13 920
7	5	D..DE 1 675 1 739 1 1071 3 387 10 155 12 105 13 57
7	5	IKK 1 723 1 1031 2 1563 2 1622 4 584 10 49 13 36
7	5	S.DQ 1 690 4 156 4 840 4 849 6 70 9 12 10 97
7	5	A..FE 2 915 2 1199 3 91 3 240 4 102 5 258 11 94
7	5	S.ES 0 136 2 1453 2 1878 5 58 6 55 6 83 13 450
7	5	NV.N 0 406 1 924 1 1100 3 762 4 433 4 742 6 138
7	5	A.LS 1 30 2 260 2 826 2 1294 3 562 7 167 11 73
7	5	K..NE 1 697 1 915 1 1152 2 1719 4 171 6 601 11 106
7	5	K..LQ 2 309 2 969 3 637 6 606 10 37 10 82 13 823
7	5	K..LL 0 206 1 1141 3 735 3 736 3 861 4 604 5 237
7	5	S.TS 0 412 3 514 3 1225 3 1292 6 333 11 78 13 494
7	5	S.TL 1 96 1 402 2 400 2 805 3 833 4 163 13 413
7	5	DS.L 1 305 1 1159 2 600 2 908 3 1327 4 466 13 1163
7	5	FKL 0 280 1 385 2 111 2 924 2 1790 4 686 13 703
7	5	Q..IS 2 654 2 973 2 1052 5 302 6 73 8 11 13 206
7	5	D.S.S 0 132 1 20 3 195 3 1180 3 1407 4 460 13 490
7	5	E.EK 1 1058 2 1636 3 627 4 207 4 354 10 32 10 130
7	5	I.T.I 2 594 4 196 4 222 4 420 6 52 11 1 14 242
7	5	K.EE 1 666 1 757 1 892 2 1160 4 205 7 275 14 179
7	5	S.I.D 2 318 2 974 2 1095 3 1301 4 701 6 77 13 911
7	5	G.IL 2 563 2 1000 3 659 3 1230 5 120 6 173 13 996
7	5	K.I.L 2 1431 3 636 3 728 3 735 4 99 9 107 13 668
7	5	S.N.S 2 50 3 354 3 1351 4 802 6 292 6 575 13 7
7	5	LS..S 0 65 3 23 3 524 3 564 4 478 5 54 6 544
7	5	S.D.L 1 1021 2 1700 4 178 4 840 6 530 13 201 13 417
7	5	E.LK 1 284 1 908 4 168 4 283 5 39 6 673 10 15
7	5	L.VS 1 1052 2 244 2 451 2 828 3 830 4 60 12 56
7	5	RN.S 1 90 1 521 2 484 2 716 3 1341 12 3 13 289
7	5	EL.K 1 1058 1 1139 2 185 6 673 9 104 13 1023 13 1084
7	5	EIK 1 622 1 633 1 1030 2 1518 3 397 10 48 14 218
7	5	LD.L 1 989 1 1073 2 900 4 336 6 408 6 531 9 102
7	5	LL.R 1 992 2 618 2 960 2 1372 3 290 6 388 13 574
7	5	LK.L 1 789 3 459 3 934 4 170 6 400 9 57 9 81
7	5	NE..S 1 758 2 230 2 1351 4 174 12 138 12 144 13 217
7	5	I.EL 1 804 1 826 1 1070 3 398 11 96 12 193 13 1021
7	5	NS..T 1 819 2 32 2 212 2 511 6 595 8 5 13 116
7	5	K.KL 1 250 1 890 1 1003 2 110 4 74 6 606 10 35
7	5	S.F.L 2 109 2 263 2 1209 3 645 6 709 11 95 13 673
6	5	NT.L 2 575 2 747 3 1037 4 494 6 303 12 53
6	5	DS.N 1 732 3 969 4 537 7 61 13 237 13 623
6	5	Q..NL 2 856 2 1457 3 353 5 28 6 254 13 321
6	5	I.T.G 1 336 2 427 2 1882 3 15 6 379 13 261
6	5	ST..S 1 1093 2 50 2 442 3 354 6 705 13 7
6	5	S.G.T 2 33 3 778 5 86 6 240 13 87 13 464
6	5	K..KT 1 13 2 927 2 1846 4 386 6 127 12 166
6	5	LAS 1 497 2 731 2 1328 3 526 6 233 11 93
6	5	A.KK 2 1568 3 631 3 766 4 845 13 35 14 260
6	5	RL..E 1 513 1 909 2 1264 3 992 4 825 7 12
6	5	K..TK 1 39 2 1069 2 1214 6 110 13 37 14 241
6	5	KA..A 1 796 2 383 2 1818 3 487 12 214 13 41
6	5	LA.S 2 451 3 325 3 744 4 698 7 39 11 7
6	5	KKL 1 1067 2 192 3 340 3 915 10 43 13 986
6	5	KKI 1 1032 3 636 3 735 6 585 13 52 14 240
6	5	LDD 1 989 3 342 4 307 4 667 5 171 13 1161
6	5	RL..S 2 243 2 948 7 38 11 6 12 55 14 70
6	5	DL..I 0 213 1 446 3 878 4 284 4 606 6 712
6	5	K..NS 0 346 1 116 1 1102 2 209 6 179 13 1057
6	5	S.QS 1 24 3 378 5 226 6 600 13 204 13 781
6	5	VK.L 2 1736 3 254 3 432 4 823 6 505 7 14
6	5	K.LI 1 410 1 1067 2 1872 3 365 4 223 13 879
6	5	ES.I 0 138 1 77 2 317 2 1723 4 126 9 89
6	5	KRL 0 95 1 1142 3 127 3 991 4 824 13 770
6	5	S.N.N 2 754 3 970 4 538 9 2 13 238 13 844
6	5	FL..V 2 203 2 372 4 297 5 53 6 40 12 229
6	5	A.LV 0 263 2 195 2 1247 3 270 4 58 6 234
6	5	A.EI 2 878 2 1329 6 316 10 163 12 188 14 216
6	5	RSN 0 73 2 298 2 963 4 515 6 404 13 144
6	5	I.DS 2 598 2 910 3 661 4 637 7 3 13 913
6	5	N..VE 0 324 2 1634 3 426 3 903 6 569 9 118
6	5	EKI 1 642 1 878 2 1343 3 476 4 209 6 522
6	5	SF..T 2 719 3 1034 4 617 6 485 6 638 13 259
6	5	A..IL 2 999 2 1084 4 169 6 316 7 153 13 1011
6	5	TL..L 1 315 2 945 3 271 5 37 5 134 6 399
6	5	G.SN 2 753 3 1090 3 1415 4 514 6 694 13 18
6	5	I.KS 1 723 2 1563 2 1875 6 24 9 47 10 49
6	5	LE..N 1 841 3 122 3 440 5 278 6 464 11 113
6	5	NFK 0 279 3 159 3 1217 4 273 6 223 9 52
6	5	LLP 0 97 0 251 2 674 5 240 6 152 13 149
6	5	S..SE 0 412 3 378 5 56 6 545 13 358 13 860
6	5	DIS 1 172 3 536 3 1284 4 800 6 148 13 208
6	5	LP.A 0 98 1 637 3 926 6 10 6 238 12 159
6	5	S..RL 2 568 3 578 6 530 7 135 13 417 13 818
6	5	NDV 1 321 2 422 4 737 6 743 13 717 13 1102
6	5	L..LQ 1 893 3 462 3 518 5 224 6 551 10 121
6	5	SG..L 0 240 0 375 1 399 2 1604 4 840 13 1109
6	5	SA..P 1 83 1 499 3 199 11 10 12 178 13 973
6	5	N..IQ 0 115 1 870 2 175 4 700 13 169 13 794
6	5	RE.E 1 905 1 1057 2 1544 3 120 7 143 10 29
6	5	N.Q.Q 2 268 3 184 4 157 6 793 6 807 10 179
6	5	AL..L 2 1084 3 458 4 169 4 492 5 223 6 469
6	5	LEP 1 885 2 668 3 10 3 1130 4 554 14 82
6	5	TS.I 0 239 1 431 2 53 2 1354 5 64 13 1030
6	5	LE..K 1 1059 1 1138 3 848 4 167 5 38 10 31
6	5	S..LP 3 823 5 238 6 150 6 235 12 156 13 147
6	5	K.L.A 0 397 1 796 2 616 2 1416 3 127 4 679
6	5	LE..D 2 1454 4 280 4 815 9 99 10 38 12 89
6	5	DLL 1 991 1 1161 2 634 4 606 5 239 13 545
6	5	LE..S 1 949 2 238 4 554 6 212 13 460 13 632
6	5	SD.D 1 432 1 509 4 63 5 230 6 516 13 516
6	5	LAP 2 572 3 325 3 1275 5 157 7 39 13 267
6	5	S.K.G 2 1254 3 1235 10 52 13 13 13 828 14 224
6	5	IN..L 2 1433 3 895 3 1188 5 220 7 111 13 888
6	5	LFL 2 1302 2 1435 3 856 4 215 6 200 14 65
6	5	L.ST 1 1091 3 171 3 1233 5 45 10 182 13 1096
6	5	K.D.S 2 597 2 1293 3 1356 6 146 7 219 13 488
6	5	SDV 2 104 2 374 3 616 6 393 13 516 14 148
6	5	V.ED 1 667 1 1154 2 453 7 254 9 93 10 157
6	5	SEF 2 263 2 733 3 358 4 560 10 210 13 737
6	5	DQ.S 2 30 3 622 3 1196 5 84 6 72 13 661
6	5	F.K.V 3 41 4 297 4 846 6 128 10 7 13 646
6	5	LPS 1 618 2 1589 3 518 3 1112 4 154 6 238
6	5	EL..R 1 1139 2 239 2 617 11 98 12 195 13 573
6	5	F.N.V 1 1078 2 203 2 360 3 425 5 191 13 589
6	5	IA..L 2 664 2 853 4 575 6 418 12 217 13 913
6	5	SS..G 0 66 1 595 1 929 3 1411 4 136 9 1
6	5	NI..I 0 117 1 630 2 144 5 175 5 321 6 370
6	5	GSS 0 155 2 753 3 1415 6 647 13 441 13 964
6	5	SK..E 1 104 1 665 2 1378 3 378 5 314 11 53
6	5	F.L.N 2 481 4 216 4 631 6 711 8 1 13 675
6	5	S.I.S 0 139 2 442 2 638 6 74 7 154 13 282
6	5	QR.T 1 437 2 1891 3 264 3 718 13 470 14 57
6	5	N.QN 2 29 3 1016 3 1195 4 433 6 804 7 21
6	5	F.K.L 2 1735 3 654 4 387 6 224 13 877 13 984
6	5	D.LE 1 991 4 232 4 776 5 36 13 630 14 80
6	5	VSE 1 75 2 364 2 453 6 436 10 46 12 58
6	5	EE.S 1 759 1 1095 2 1576 6 213 7 277 13 725
6	5	VAS 0 289 1 128 2 386 2 411 7 100 13 359
6	5	L.PT 0 97 2 1339 3 1323 6 190 13 267 13 934
6	5	K..DE 0 20 1 824 1 1068 2 1885 3 334 10 169
6	5	D.D.E 1 675 3 387 3 606 4 14 10 158 12 105
6	5	R.L.R 1 232 3 834 4 625 10 22 10 29 14 169
6	5	TTT 1 168 1 647 2 530 3 930 7 75 13 1040
6	5	ELD 1 828 1 1072 2 560 5 170 6 407 13 400
6	5	NYI 4 194 5 80 5 339 6 100 10 73 13 679
6	5	N.P.S 0 122 1 489 9 65 12 80 12 144 13 753
6	5	LI.E 0 221 1 540 1 1069 4 314 5 66 12 136
6	5	E.L.E 1 867 1 891 3 113 5 145 9 100 12 15
6	5	N.E.N 0 54 1 1146 3 439 3 1154 4 124 13 428
6	5	V.E.E 1 852 1 1026 3 119 7 274 10 157 12 58
6	5	LLE 1 992 2 237 2 793 4 166 6 211 9 98
6	5	L.D.D 0 209 1 208 1 637 3 604 4 815 6 515
6	5	K..AK 0 393 2 192 3 1000 6 727 10 50 10 62
6	5	EK.K 1 878 1 1060 3 476 4 354 6 605 10 34
6	5	V.G.S 1 92 2 1552 2 1799 6 505 7 30 13 692
6	5	KK.Q 1 1032 3 636 3 768 6 109 10 18 13 1049
6	5	E.KK 1 1030 1 1139 3 338 6 107 10 48 14 238
6	5	K.SI 1 240 1 1039 3 1299 6 218 7 232 13 199
6	5	KL.S 0 281 1 781 1 1005 2 1308 4 614 10 44
6	5	TLP 1 617 2 44 4 153 4 347 5 134 14 112
6	5	L.Q.Q 3 1425 5 255 9 42 10 121 13 319 13 815
6	5	G.GS 3 1413 4 140 4 506 10 207 12 85 13 247
6	5	S.AT 1 174 2 213 2 512 5 139 7 92 10 106
6	5	SA.A 3 1199 6 839 11 70 12 178 13 28 13 367
6	5	E.AD 0 84 1 1156 2 279 2 1346 3 629 10 161
6	5	L.T.I 3 58 3 290 4 322 6 297 13 672 14 151
6	5	L.E.S 1 992 2 578 2 979 4 348 6 212 13 1113
6	5	DE..S 1 827 2 1575 3 390 11 91 13 724 13 759
6	5	L.L.P 0 249 1 883 2 343 3 1273 13 708 13 932
6	5	L.T.L 1 807 2 896 4 473 4 493 5 62 14 12
6	5	LE.I 2 238 2 794 4 815 6 212 9 26 11 113
6	5	G.LE 3 846 4 248 5 276 5 281 9 97 12 87
6	5	VST 1 523 2 441 3 1338 13 6 13 727 14 95
6	5	L.SQ 1 814 2 1454 3 18 3 142 7 133 10 178
6	5	LQ..V 1 316 3 596 3 640 4 369 6 554 14 146
6	5	A.N.S 1 843 2 573 2 1181 3 1 4 520 13 969
6	5	Q.N.D 0 30 1 916 1 1153 4 690 6 868 13 69
6	5	IS.I 1 241 3 537 4 315 6 76 13 554 13 921
6	5	L.A.S 2 6 2 450 3 324 6 544 10 85 13 460
6	5	Q.L.N 1 317 2 855 2 1891 6 563 9 30 12 134
6	5	KL.L 2 196 2 398 4 468 5 42 10 37 13 707
6	5	N..EV 1 868 2 686 3 427 3 1318 4 273 13 556
6	5	L.KR 0 14 1 1140 6 153 6 388 7 230 13 768
6	5	L.S.N 2 1430 3 171 3 1349 5 23 6 817 11 113
6	5	L.S.V 1 1133 2 167 4 234 4 615 6 233 14 146
6	5	T.LK 1 404 2 85 3 331 3 932 4 71 7 194
6	5	KDL 1 451 2 1416 4 94 4 213 6 401 10 66
6	5	SS.Y 0 134 1 595 1 1007 2 233 3 801 6 838
6	5	IK..K 2 759 2 1563 3 473 4 820 13 1075 14 219
6	5	LS..E 0 309 2 63 2 864 3 393 4 103 6 163
6	5	ITE 2 766 2 1124 4 711 6 488 12 193 13 1021
6	5	S..SL.S 1 951 2 1450 3 514 6 765 13 201 13 916
6	5	NIE 1 630 2 475 3 1074 4 80 4 124 5 175
6	5	YLL 0 321 1 214 2 236 2 1747 3 177 9 40
6	5	LN..S 1 216 1 377 2 1306 3 169 4 534 13 3
6	5	P.FK 2 1843 4 272 4 684 5 159 6 90 9 51
6	5	K.LS 1 101 2 740 2 1007 3 433 6 506 7 155
6	5	N.S.L 1 945 2 717 3 1077 3 1421 6 289 13 857
6	5	V..AL 1 774 4 489 5 264 7 224 13 576 13 593
6	5	Y..SS 0 63 1 271 1 699 4 544 6 645 14 90
6	5	TL.D 0 171 2 870 2 898 5 37 6 399 13 1121
6	5	LKN 0 389 1 406 1 910 2 604 3 315 4 182
6	5	T.IS 1 300 2 655 2 1553 3 239 4 198 6 689
6	5	SL..S 3 310 5 61 5 226 6 292 8 2 13 893
6	5	FE..L 1 1087 2 153 2 1202 6 499 9 22 13 1081
6	5	K.DI 3 727 4 230 4 585 6 146 7 197 12 214
6	5	L..RS 1 992 2 960 4 478 4 512 6 389 7 230
6	5	IL..G 0 196 1 411 2 749 2 1087 3 1329 4 632
6	5	QSD 2 1208 4 718 10 134 13 206 14 17 14 147
6	5	SN.N 0 74 1 59 2 755 3 970 3 1286 13 600
6	5	E..NT 2 768 2 1018 3 441 4 519 6 1 12 50
6	5	S.D.F 0 256 1 690 2 367 4 806 6 227 6 635
6	5	I.ST 1 644 2 148 2 440 4 472 12 140 13 172
6	5	YK.L 1 1062 2 1321 4 388 6 208 13 706 13 985
6	5	SP.P 0 3 1 120 1 502 2 458 3 54 4 9
6	5	K..DI 1 862 3 605 4 767 6 145 6 162 13 648
6	5	SKE 0 302 1 1002 2 558 2 615 5 314 11 46
6	5	D.KI 1 641 2 967 2 1320 4 284 7 66 14 239
6	5	PPS 0 359 3 1220 6 779 12 82 13 164 13 976
6	5	KN..A 1 757 3 484 4 679 4 695 6 280 10 19
6	5	IL..L 1 614 2 565 7 156 9 80 13 924 13 998
6	5	LS..V 1 715 1 1020 2 373 3 357 7 157 13 862
6	5	SQ..L 1 1021 1 1055 4 163 6 460 7 135 13 818
6	5	DT..E 1 337 1 755 2 351 4 112 5 166 13 522
6	5	LKL 3 459 3 888 5 41 6 161 9 81 13 829
6	5	SNN 0 74 1 1098 3 970 5 25 13 117 13 437
6	5	SPS 1 688 2 1399 6 483 13 365 13 598 14 32
6	5	SQL 0 232 1 930 6 19 6 562 10 180 13 818
6	5	NK..L 0 409 1 204 3 126 3 860 6 289 13 538
6	5	L..NE 1 618 4 35 6 403 12 44 13 214 13 421
6	5	SST 3 172 4 463 5 46 9 1 13 507 13 1097
5	5	LV..A 2 1249 10 189 11 25 13 575 14 133
5	5	EP..E 2 919 4 555 5 201 12 145 13 1142
5	5	MG..P 1 749 2 1800 3 924 13 963 14 46
5	5	QN..S 3 1197 4 435 7 23 10 187 13 323
5	5	QM..S 1 684 4 852 6 630 10 100 13 1027
5	5	VG..L 2 258 4 332 6 172 12 117 13 593
5	5	DI..K 1 720 2 1599 4 817 6 476 13 651
5	5	RE..N 1 516 2 1706 3 1320 5 334 12 29
5	5	PN..N 0 60 2 28 3 1050 6 343 9 51
5	5	RL..N 2 571 3 1175 6 533 10 16 13 420
5	5	DD..L 1 211 2 599 3 389 4 605 13 1162
5	5	NE..L 7 21 9 94 11 109 13 701 14 61
5	5	AD..S 1 843 5 215 6 66 7 4 14 102
5	5	IS..T 1 173 2 547 3 28 4 129 13 209
5	5	SS..M 1 65 2 782 4 547 6 648 10 97
5	5	ST..F 1 646 2 1724 4 806 5 89 13 800
5	5	DL..D 2 322 3 1117 5 235 13 904 14 15
5	5	DT..T 0 34 2 1039 3 1374 4 418 5 133
5	5	SL..E 0 412 1 882 5 65 12 88 13 860
5	5	IS..A 1 241 2 657 7 148 12 177 13 1007
5	5	LP..G 0 98 2 675 5 241 6 238 12 81
5	5	TP..L 2 1806 3 1375 10 185 11 3 13 456
5	5	NQ..N 0 54 1 606 3 180 5 27 6 344
5	5	TQ..T 1 247 2 539 3 267 5 33 13 1131
5	5	SN..I 2 755 3 1184 4 410 6 696 10 191
5	5	V.TP 0 79 2 376 3 1280 5 153 13 454
5	5	I.Q.Q 2 1332 5 329 9 108 13 181 14 246
5	5	L.I.K 1 999 2 683 3 502 9 78 13 880
5	5	P.E.L 2 119 4 68 10 13 12 13 13 216
5	5	Q.Y.S 1 55 2 973 4 459 5 68 8 11
5	5	N.D.I 1 918 2 436 3 709 4 535 13 659
5	5	L.V.D 1 268 3 532 4 60 7 222 13 776
5	5	E..AN 1 941 2 734 3 382 4 566 9 122
5	5	L.D.K 0 158 3 132 4 342 5 38 10 40
5	5	L.E.L 1 778 2 262 4 166 9 98 14 180
5	5	L.N.T 1 1147 2 497 3 178 4 182 13 121
5	5	Q.D.L 2 1208 3 388 5 34 11 89 14 147
5	5	E.L.R 1 901 2 617 5 121 6 549 13 573
5	5	D.L.K 0 174 1 1023 2 1210 4 763 9 103
5	5	N.E.S 1 758 2 739 3 1137 4 505 6 433
5	5	K.P.F 0 162 1 386 3 506 4 270 9 49
5	5	N.V.S 0 39 1 1080 2 1734 7 98 13 136
5	5	S.A.D 2 993 5 139 6 63 13 43 14 227
5	5	F.L.L 0 247 2 581 3 457 6 385 9 79
5	5	A.P.T 0 175 1 475 2 75 3 1202 13 501
5	5	S.P.T 0 143 1 93 3 146 4 1 13 95
5	5	I.E.E 1 804 2 1514 11 108 12 137 13 1080
5	5	I.L.Q 0 242 2 1370 3 805 4 366 5 30
5	5	M.SS 1 685 2 1530 3 1334 6 631 13 963
5	5	I.L.T 2 120 3 1302 4 129 6 251 13 670
5	5	N.N.V 0 75 1 868 2 771 4 735 13 134
5	5	I.D.S 1 23 2 320 3 1268 5 82 6 79
5	5	N.N.T 1 60 2 32 3 1287 4 744 13 116
5	5	G.L.G 2 494 9 97 10 110 11 41 12 87
5	5	I.N.S 1 608 2 210 3 1075 6 688 13 855
5	5	S..QQ 2 1330 3 549 4 156 6 718 12 39
5	5	E..KR 0 92 1 1139 2 1047 10 32 12 205
5	5	D..SD 1 1157 3 1420 5 235 8 12 14 15
5	5	K..TT 2 426 3 258 4 586 6 614 14 240
5	5	P..AS 1 18 2 729 3 880 6 779 7 46
5	5	I..NG 0 196 2 1087 3 702 4 632 13 843
5	5	L..LN 2 432 3 1078 4 170 6 408 9 81
5	5	S..AD 2 658 3 1199 6 63 12 97 13 911
5	5	K..GT 1 818 4 41 6 660 11 17 13 15
5	5	N..AN 1 923 2 1502 3 1213 4 696 13 948
5	5	S..QS 1 784 2 1533 6 70 10 180 13 824
5	5	N..IN 0 54 1 1113 3 1185 5 27 13 428
5	5	N..NL 0 61 3 1074 6 804 7 21 14 142
5	5	I..NL 0 272 2 1060 4 677 6 374 7 156
5	5	I..NK 1 563 4 226 5 178 6 665 13 535
5	5	N..YQ 2 268 3 1190 4 80 6 770 7 159
5	5	E..KL 1 711 3 338 5 39 6 605 10 34
5	5	E..GN 1 668 2 1439 10 211 12 92 13 400
5	5	L..RF 2 1854 4 627 7 78 9 18 11 99
5	5	L..SL 2 244 3 311 5 62 6 293 7 39
5	5	F..KI 1 1112 2 1211 3 733 4 571 6 583
5	5	F..SL 2 1735 3 366 6 224 9 28 13 568
5	5	T..GS 0 373 3 1227 6 617 7 131 13 246
5	5	T..IP 1 391 2 1894 5 196 6 489 13 154
5	5	L..KN 0 387 1 1076 2 1630 3 858 6 609
5	5	N..SI 1 1103 2 538 4 535 6 217 13 1152
5	5	D..DS 1 827 2 634 3 1121 13 24 14 232
5	5	D..IT 2 1039 3 672 4 418 6 685 14 239
5	5	L..KK 1 1138 2 1412 3 732 4 844 10 40
5	5	E.VK 2 1795 3 430 6 591 12 172 13 1023
5	5	AP..F 1 504 4 576 6 653 12 181 13 368
5	5	T.KN 0 403 1 134 2 1631 3 1021 6 592
5	5	S.AS 1 19 2 486 3 525 13 358 14 227
5	5	S.ED 1 847 2 1045 4 63 7 223 14 236
5	5	S.HS 0 131 1 399 2 1028 3 565 13 447
5	5	S.FE 2 1200 4 789 10 1 11 95 13 737
5	5	S.DE 0 256 4 547 6 705 13 757 14 1
5	5	A.LN 1 369 3 167 6 35 10 222 13 640
5	5	T.GN 1 587 2 1065 3 987 7 95 9 3
5	5	P.IK 2 1561 3 1132 4 582 11 14 13 665
5	5	N.SL 1 845 2 575 3 1167 4 128 6 294
5	5	T.RN 0 8 1 466 2 1850 12 1 13 1099
5	5	N.VK 1 1099 2 1734 4 737 6 264 13 717
5	5	P.AT 0 5 3 927 5 249 11 36 14 251
5	5	A.NG 2 1708 6 13 10 53 11 38 13 348
5	5	LD..N 1 864 3 858 4 307 5 171 6 408
5	5	NL..V 1 868 2 449 4 378 6 463 7 250
5	5	SK..N 1 914 2 1718 3 1009 4 269 6 600
5	5	SK..K 2 1566 3 42 4 385 6 123 13 482
5	5	S.SQ 1 1019 2 1533 3 1359 8 4 13 327
5	5	SI..N 0 43 1 1106 2 1145 4 538 13 939
5	5	N.LY 0 195 2 1710 3 1190 5 181 6 357
5	5	SK..I 0 302 1 836 2 929 3 1298 11 46
5	5	N.KQ 1 1150 2 758 3 301 6 108 14 163
5	5	D..SP 0 182 3 792 4 64 6 637 13 661
5	5	N.QL 0 386 3 184 6 512 10 179 13 217
5	5	N.EI 0 54 1 709 3 453 5 175 13 428
5	5	N.FV 0 76 1 191 2 1733 3 426 13 689
5	5	N.IE 0 316 2 118 3 1097 4 793 12 138
5	5	L.AA 2 788 6 48 7 236 13 972 14 214
5	5	L.PS 2 934 3 325 7 39 12 81 13 597
5	5	L.IS 1 999 2 545 3 613 13 793 14 184
5	5	L.GL 1 316 2 1385 3 923 9 99 13 988
5	5	L.KS 2 949 3 744 4 72 11 7 12 221
5	5	L.TG 2 23 3 1087 4 778 5 278 6 253
5	5	F.FL 2 718 3 741 4 179 6 322 12 227
5	5	F.SN 0 46 2 1285 3 408 4 810 13 804
5	5	L.KN 0 383 1 405 2 603 3 759 10 17
5	5	F.RL 2 1890 6 230 7 36 13 769 14 68
5	5	E.IS 1 1040 2 239 6 213 7 146 13 760
5	5	E.GS 0 229 2 455 7 277 12 145 13 740
5	5	KK..T 1 724 3 1208 4 585 6 109 14 240
5	5	K.EL 0 206 1 1120 6 676 10 37 11 90
5	5	I.II 0 91 1 241 4 421 5 176 13 921
5	5	K.YK 0 390 2 1319 4 386 5 182 13 704
5	5	Q.SS 2 504 3 643 5 44 6 762 13 396
5	5	R.RI 0 88 2 100 3 544 5 334 13 840
5	5	Q.LV 1 317 10 187 12 119 13 1052 14 131
5	5	Q.NS 1 817 2 1441 3 1362 4 160 6 20
5	5	Q.QS 1 528 6 809 10 181 13 307 14 85
5	5	K.TS 0 281 1 562 3 229 4 521 13 444
5	5	M.SK 3 1123 4 676 5 312 6 121 14 222
5	5	D.DD 1 675 3 387 6 517 12 105 14 232
5	5	D.GN 2 227 3 1247 5 49 12 93 13 237
5	5	D.DS 1 1157 3 343 4 64 6 67 13 25
5	5	L.ES 2 356 4 348 6 306 13 1113 14 194
5	5	P.AS 1 496 2 730 3 1389 6 780 7 47
5	5	K.SG 1 818 2 163 3 1410 6 660 14 225
5	5	SQ.L 1 996 3 20 4 163 6 562 13 1051
5	5	ILQ 2 1446 3 806 4 190 5 122 13 924
5	5	GNS 2 1442 3 1090 6 876 12 95 13 126
5	5	DL.R 1 446 3 1311 6 626 10 67 13 1001
5	5	RLK 1 909 3 992 7 195 10 16 13 821
5	5	FL.S 1 948 2 1327 3 366 4 216 5 53
5	5	DLM 1 356 3 1117 4 511 6 502 10 136
5	5	VA.A 0 289 1 128 2 386 7 150 10 58
5	5	PTS 1 480 3 230 4 257 6 334 13 1029
5	5	SDI 1 432 2 1355 5 230 6 164 13 207
5	5	RLQ 0 248 1 833 2 243 4 294 6 553
5	5	DDS 2 599 3 344 7 60 13 1162 14 234
5	5	APS 1 500 3 326 6 836 7 40 14 49
5	5	DRL 1 512 3 874 4 337 6 532 13 419
5	5	AG.S 1 1 2 1740 3 978 7 167 11 73
5	5	GNI 1 629 2 1757 3 659 4 79 13 179
5	5	MDE 3 671 4 13 10 145 12 104 13 758
5	5	ALM 0 382 1 1051 2 1393 5 107 6 284
5	5	LSN 4 218 5 24 7 157 8 3 13 1058
5	5	VL.K 0 13 1 1024 3 571 4 764 13 767
5	5	LTA 1 157 2 903 3 1040 4 655 14 214
5	5	PVS 2 1426 6 276 11 51 12 57 13 411
5	5	TG.S 0 154 2 1553 3 1089 7 31 13 125
5	5	QQ.S 3 138 4 160 6 761 13 307 14 85
5	5	PQQ 1 87 7 51 12 7 13 306 14 84
5	5	TI.N 2 1850 3 1098 4 751 6 300 13 698
5	5	TPS 1 17 2 378 3 1375 9 10 13 141
5	5	RL.S 1 833 2 984 4 825 6 232 13 821
5	5	SSN 0 66 1 1097 2 754 3 1416 6 702
5	5	LS.N 0 65 1 705 3 1160 5 24 13 220
5	5	IK.I 1 1031 2 382 3 868 6 371 13 667
5	5	VTT 0 79 2 690 3 450 13 454 14 110
5	5	RN.I 0 315 2 117 6 99 10 72 13 840
5	5	IP.S 1 593 2 886 3 277 11 50 13 163
5	5	DG.I 2 562 3 1005 4 596 6 685 7 257
5	5	SSV 3 1336 5 55 6 648 13 1116 14 93
5	5	GN.R 0 70 1 589 3 989 6 876 13 403
5	5	IAE 1 541 5 325 10 195 12 217 14 155
5	5	KF.K 0 203 2 586 3 724 4 386 6 127
5	5	TG.L 2 493 5 280 6 255 10 109 13 1093
5	5	GSK 0 301 2 1258 4 268 11 45 13 810
5	5	NSI 1 1105 3 1300 4 793 6 22 13 938
5	5	KDE 1 364 2 687 3 336 11 90 13 59
5	5	TS.P 1 64 2 1043 3 516 6 834 13 94
5	5	KTS 1 63 6 598 8 20 11 79 13 735
5	5	LDE 1 1073 3 710 9 102 10 171 13 1123
5	5	NY.L 0 320 2 1325 3 1167 6 100 13 679
5	5	SL.T 1 31 2 895 4 130 5 61 6 296
5	5	KSK 0 18 2 1565 4 74 5 313 14 223
5	5	KS.N 1 1063 2 1431 3 1151 6 818 9 49
5	5	KLE 1 892 2 112 4 76 10 37 14 179
5	5	SR.N 1 904 2 983 3 1315 6 878 13 143
5	5	L.SL.S 1 932 2 1309 3 523 5 224 13 917
5	5	LDR 0 276 2 1523 3 1312 4 336 6 531
5	5	LE.Q 2 1454 6 627 10 38 13 632 14 82
5	5	LFE 1 778 2 356 3 732 6 103 10 2
5	5	SS.ST 3 1336 5 86 6 702 13 10 14 93
5	5	ED.E 1 676 2 350 4 15 10 159 12 106
5	5	GF.S 0 45 2 1025 3 299 4 809 13 351
5	5	LK.K 1 1076 2 1290 3 333 4 73 13 580
5	5	LE.D 1 841 4 250 6 525 7 25 14 12
5	5	LAF 2 1461 4 844 6 41 7 78 13 682
5	5	FAK 1 5 2 1362 3 654 6 729 12 185
5	5	NG.I 1 628 2 1756 5 9 6 619 13 428
5	5	DI.E 1 172 2 1356 3 134 4 232 12 216
5	5	PS.D 1 689 4 155 9 11 13 599 14 100
5	5	KSA 2 951 3 1366 4 445 10 51 11 9
5	5	KK.I 1 1067 3 727 4 585 7 106 13 51
5	5	ASS 1 686 2 8 5 71 6 546 13 462
16	4	Q..QQ 2 761 6 847 6 851 13 313 13 317 13 330 14 119 14 120 14 121 14 122 14 123 14 124 14 125 14 126 14 127 14 128
12	4	V.S.S 1 534 1 551 2 363 2 386 2 554 2 827 2 935 2 1397 2 1531 3 644 3 1335 5 57
12	4	IL.S 2 210 2 565 2 910 3 661 3 1232 4 190 4 233 4 476 4 637 6 24 6 52 6 716
11	4	S.EL 1 702 1 882 1 996 2 183 2 558 2 615 2 1287 2 1350 6 405 13 398 13 571
11	4	TS..S 1 661 3 516 3 1227 3 1291 3 1294 6 54 6 599 6 834 13 446 13 496 13 1030
10	4	R.SS 2 484 2 752 3 31 3 799 3 1384 6 632 13 279 13 280 13 489 13 1114
10	4	NT.N 0 58 3 154 3 985 3 1054 3 1342 3 1418 6 168 13 119 13 124 13 290
10	4	ASL 1 30 2 389 2 488 2 520 2 1094 2 1111 2 1230 3 594 3 1271 6 234
10	4	TS.S 2 780 2 1109 3 32 3 231 3 800 13 19 13 291 13 373 14 91 14 105
10	4	S.SN 3 27 3 1026 3 1034 3 1182 6 220 6 460 6 701 8 2 13 143 13 598
9	4	N.S.S 2 485 3 1024 6 619 13 9 13 106 13 290 13 338 13 438 13 750
9	4	LL.F 2 122 2 391 2 584 2 808 2 1243 2 1748 3 738 5 210 13 708
9	4	LN.S 2 211 2 253 2 961 2 1251 3 169 3 511 3 830 6 293 13 793
9	4	LDL 1 445 1 472 2 38 2 80 2 321 2 1403 3 877 3 1116 13 907
9	4	L..NT 1 1147 2 496 2 572 2 744 4 173 13 121 13 220 13 287 13 547
9	4	RLL 0 96 1 1143 3 128 3 323 3 581 3 602 3 875 3 1175 4 367
9	4	L.LI 2 38 2 238 2 343 2 401 2 1658 3 500 4 469 4 607 13 928
9	4	ST.N 2 324 2 1056 3 151 3 436 3 1026 3 1339 6 616 13 13 13 728
9	4	SLL 0 219 0 377 2 390 2 582 3 310 3 840 13 286 13 294 13 860
9	4	NN..N 1 923 1 1099 3 971 3 1163 4 696 4 745 13 118 13 123 13 434
9	4	N.IK 1 113 1 606 1 621 1 1029 2 606 4 220 6 15 6 348 6 369
9	4	SS.E 0 135 0 256 2 754 2 1044 3 33 3 1360 4 351 4 547 4 789
8	4	SS..A 2 10 2 939 3 33 6 184 6 838 13 507 13 910 13 965
8	4	EL..L 1 785 1 810 1 854 1 1072 2 1008 3 391 3 400 6 407
8	4	ILD 2 320 2 910 2 1485 3 661 3 788 3 1303 4 637 6 79
8	4	PP..Q 1 343 9 66 13 151 13 164 13 304 13 305 14 115 14 116
8	4	NTS 2 52 2 254 2 575 3 1226 3 1342 4 176 4 522 13 290
8	4	KLS 1 714 1 1005 2 22 2 398 2 1308 6 162 6 543 13 1057
8	4	SIS 1 22 1 1041 3 27 6 75 6 220 6 621 13 340 13 492
8	4	SIL 2 548 2 815 2 909 3 1231 3 1328 6 23 6 78 7 234
8	4	N..KT 0 394 1 60 1 621 1 962 4 220 4 737 6 369 6 595
8	4	NL.L 0 386 1 471 2 859 2 1063 2 1434 3 862 3 896 3 1115
8	4	S.S.I 1 76 1 952 2 316 2 781 2 829 3 801 3 1182 6 75
8	4	S.T.L 1 402 2 541 2 805 3 54 3 514 3 1036 3 1169 4 163
8	4	S.SA 2 1399 3 197 3 1199 3 1365 13 248 13 365 13 743 14 106
8	4	S.S.R 1 1104 2 9 2 938 2 1535 3 27 3 1337 3 1390 5 87
8	4	KEL 1 790 1 805 2 559 2 616 2 740 2 1007 3 399 7 15
8	4	S.E.S 0 136 1 27 1 702 1 1093 3 1361 4 63 4 104 4 790
8	4	K.S.S 1 1039 1 1102 2 7 6 218 6 427 6 481 6 543 13 1057
8	4	NP..S 3 38 3 1137 3 1324 6 433 9 65 13 338 13 750 13 935
8	4	S.EN 1 904 1 959 2 755 3 436 3 625 3 945 3 1361 4 790
8	4	T.S.L 0 154 2 352 2 546 2 945 3 308 3 1326 3 1375 4 465
8	4	S.L.Q 1 703 1 1018 2 548 2 1746 3 1328 3 1377 3 1423 6 562
8	4	E.LE 1 839 1 891 1 1136 2 646 3 113 3 438 3 1128 6 318
8	4	L.S.A 2 211 2 566 2 911 2 1608 3 18 3 523 10 189 13 782
8	4	I..TL 0 261 1 441 1 614 2 41 2 59 2 76 2 1519 4 221
8	4	SNT 0 110 3 1036 3 1225 3 1286 3 1417 6 3 6 869 13 135
8	4	T.TS 1 479 2 51 2 469 3 231 3 930 13 373 13 541 13 734
8	4	S.N.V 1 733 1 1097 7 280 13 221 13 376 13 624 13 1061 14 74
7	4	T..LL 2 493 2 968 3 308 4 69 13 263 13 543 13 674
7	4	V..LE 1 852 2 645 3 119 4 32 4 247 4 277 4 319
7	4	KR..S 2 715 3 350 4 824 13 83 13 405 13 475 13 488
7	4	ISI 1 241 2 547 3 1186 13 493 13 795 13 921 13 1033
7	4	EN..N 0 24 1 941 1 1085 1 1109 3 1012 3 1139 6 167
7	4	V..SL 2 68 2 377 3 592 3 1269 13 778 13 825 14 78
7	4	E..IK 1 1028 2 1289 2 1516 2 1814 3 47 3 1131 11 13
7	4	G..LS 2 229 2 259 2 1409 5 51 7 166 13 594 13 996
7	4	T..SL 0 154 2 579 2 1109 3 231 3 271 3 930 13 291
7	4	ISL 2 310 2 1027 2 1661 3 140 3 368 4 129 10 88
7	4	T..ST 1 164 2 21 3 56 3 445 13 137 13 373 13 505
7	4	SSK 2 108 2 782 2 1413 5 72 11 77 13 442 13 910
7	4	SL..A 2 71 2 380 2 1112 3 840 3 1272 6 768 12 158
7	4	AS..P 2 732 2 1230 3 53 3 1200 6 776 14 29 14 229
7	4	E..SE 4 350 4 555 4 557 6 428 12 145 13 740 13 833
7	4	LE..V 1 848 1 855 3 10 3 115 4 234 13 572 13 1150
7	4	I.LL 1 213 2 120 2 1370 3 176 3 737 3 895 4 366
7	4	N.I.T 1 621 2 1068 4 194 4 220 6 138 6 369 6 377
7	4	S.LS 1 703 1 1018 2 815 2 1410 3 310 3 1328 13 860
7	4	K.E.L 0 206 1 837 1 892 1 1134 3 905 3 1126 5 119
7	4	DK.L 1 409 2 208 2 1006 3 100 3 339 3 910 10 42
7	4	P.LQ 2 869 3 519 3 570 3 1085 10 122 14 33 14 144
7	4	S.NL 2 1432 3 354 3 894 4 376 4 538 4 678 7 248
7	4	S.E.I 0 257 0 302 2 755 2 1045 2 1878 3 280 11 46
7	4	S.DS 1 303 1 1044 4 464 6 635 13 10 13 201 13 497
7	4	NS.L 0 47 0 267 0 349 6 22 10 179 13 146 13 293
7	4	T.L.E 2 85 2 576 3 331 3 355 6 210 6 304 13 1121
7	4	L.SK 1 834 2 107 2 1412 4 73 4 267 13 809 13 909
7	4	K.SL 0 410 2 309 2 398 2 1229 3 943 6 225 6 290
7	4	KE.L 1 205 1 890 1 1003 2 616 3 399 6 7 6 317
7	4	SN.L 2 1287 2 1350 4 812 6 27 6 405 13 292 13 806
7	4	L.RL 2 569 2 946 2 1009 3 1173 4 336 6 531 6 551
7	4	LL.K 0 378 2 583 3 102 3 469 3 897 6 152 6 387
7	4	LL.G 6 36 9 83 9 98 10 111 13 295 13 296 13 880
7	4	I.TK 0 159 2 594 2 1070 2 1215 2 1882 3 754 14 242
7	4	G.IS 2 147 2 1025 3 535 3 1006 6 620 13 513 13 1005
7	4	SI.L 2 1432 2 1670 3 894 3 1301 4 376 4 538 13 922
7	4	A.SP 1 500 1 686 3 200 13 363 13 462 13 596 14 49
7	4	NN..S 3 972 3 1178 5 338 6 714 13 106 13 433 13 438
7	4	L.E.I 1 869 2 87 2 141 2 237 2 793 4 114 6 211
7	4	TL..N 1 404 1 617 2 1248 2 1367 4 153 13 120 13 213
7	4	TL..F 2 44 2 807 3 814 3 835 3 887 4 113 5 209
7	4	SI..F 2 367 2 1432 3 1187 6 78 6 220 6 278 13 340
7	4	VNS 0 108 0 266 1 534 1 859 2 510 2 554 13 560
7	4	ID.L 1 712 1 826 1 1070 2 1692 4 196 4 327 13 202
7	4	STT 1 96 1 167 1 646 3 514 3 1292 6 616 13 1098
7	4	RL.A 3 128 3 318 3 323 3 492 4 654 6 553 14 70
7	4	K.S.T 0 410 1 724 1 818 2 398 2 927 6 614 6 660
7	4	TSL 2 70 2 576 3 233 3 516 3 932 5 64 13 1030
7	4	TGN 3 1089 3 1369 5 280 6 255 6 666 13 125 13 729
7	4	E.D.L 1 711 1 825 1 1072 1 1129 3 872 4 425 6 407
7	4	DVL 1 1023 2 105 2 1383 2 1654 2 1693 4 763 14 149
7	4	I.K.L 0 93 2 614 2 1060 4 211 4 221 4 677 9 80
7	4	QLQ 3 186 3 639 9 110 10 84 10 123 10 181 12 43
7	4	LS.L 2 946 2 1009 2 1309 3 312 3 1078 7 157 13 999
7	4	E.E.L 1 854 1 899 1 906 2 65 2 644 3 961 4 281
7	4	SI..S 2 638 2 885 2 909 3 276 3 1231 6 23 13 796
7	4	N.D.K 2 284 2 965 2 1178 3 775 3 1122 4 282 7 64
7	4	NL..N 0 49 0 64 0 275 1 1146 3 439 3 1159 10 188
7	4	LQ.G 3 187 3 465 3 596 3 1087 4 330 6 253 13 319
7	4	AI..S 2 384 2 846 2 1041 3 797 6 51 6 699 7 2
7	4	K..EK 2 474 2 1635 3 332 3 379 3 911 6 723 14 179
7	4	L..AP 1 497 2 1422 3 164 3 898 3 1081 3 1273 13 972
7	4	FS..S 0 142 2 811 2 1449 3 377 3 1110 3 1183 6 82
7	4	I..LT 1 982 2 17 2 120 2 542 2 547 12 193 13 1089
7	4	S..IA 1 538 2 850 2 1112 5 219 13 507 13 636 13 910
7	4	LS..I 2 817 2 1265 3 58 3 500 4 218 13 672 13 909
7	4	ILN 2 210 2 565 2 1323 3 415 4 172 4 752 6 421
7	4	S..DL 2 1401 2 1414 3 1036 3 1114 6 623 6 709 13 516
7	4	LLD 0 209 2 635 2 899 3 864 3 876 13 1122 13 1160
7	4	L..IL 3 658 4 469 4 473 6 21 6 713 13 678 13 928
7	4	N..NV 0 25 0 68 3 1056 3 1418 6 168 6 668 13 378
7	4	L..FL 2 262 2 1324 3 363 3 740 3 909 4 303 6 37
7	4	NE..K 1 877 1 907 1 1029 2 205 2 756 4 282 6 604
7	4	TS..P 1 64 1 564 3 932 3 1385 4 8 13 19 13 375
7	4	A..VL 2 195 2 789 2 1247 2 1381 3 1319 6 234 7 210
7	4	DE..E 1 675 1 960 1 1071 4 14 10 155 10 158 12 105
7	4	QL..L 0 250 1 931 2 856 2 1305 2 1659 3 268 3 522
7	4	K..SP 1 63 1 609 1 744 3 51 6 272 6 480 14 48
7	4	S..AA 3 87 7 149 7 234 13 28 14 18 14 25 14 255
7	4	LQL 0 249 0 387 2 1304 2 1658 3 521 3 596 5 43
7	4	LT..L 1 985 2 123 5 62 13 542 13 905 13 928 13 1092
6	4	GN..I 1 589 2 843 2 1067 2 1442 3 1090 6 256
6	4	S.K.L 1 788 2 1414 2 1604 3 99 3 933 6 396
6	4	S.K.K 2 108 2 1556 3 330 4 353 13 482 13 664
6	4	L.N.N 0 347 1 215 3 858 3 1177 3 1248 6 565
6	4	N.NT 0 109 3 1287 4 174 13 122 13 134 13 731
6	4	S.L.G 2 815 4 75 4 642 10 135 13 294 13 399
6	4	N.NI 0 115 1 628 2 756 2 771 2 1756 3 1091
6	4	S.P.S 2 885 3 276 6 777 6 835 13 409 13 463
6	4	S.P.N 0 191 1 33 1 531 1 762 3 1111 10 184
6	4	S.I.L 0 240 2 1669 3 747 3 803 4 127 4 474
6	4	N.LA 1 266 2 449 2 567 2 1502 4 696 6 468
6	4	S..KR 0 291 0 340 0 350 2 1275 3 664 13 472
6	4	S.TN 2 359 3 172 3 221 3 1286 6 616 9 1
6	4	DLS 1 272 1 579 2 322 2 1295 7 221 13 908
6	4	L..LT 1 789 2 900 2 1009 3 392 13 150 13 925
6	4	N.R.N 0 71 2 296 2 1059 2 1730 4 745 6 877
6	4	N.N.S 1 520 3 972 3 1257 4 174 13 240 13 433
6	4	N.KA 3 485 3 628 3 1207 6 604 10 80 13 603
6	4	G.S.S 3 25 3 1357 3 1388 6 644 11 74 13 18
6	4	V.EL 1 852 1 1137 3 119 7 14 7 267 12 66
6	4	N.IL 2 747 4 635 6 22 6 100 6 714 13 679
6	4	V.SE 1 534 1 551 1 1082 2 363 5 57 13 359
6	4	GS.S 2 1398 3 939 6 620 13 247 13 249 13 742
6	4	NK.S 0 409 1 62 2 1307 6 217 6 289 6 613
6	4	N.DL 0 267 1 471 3 1037 3 1115 3 1309 4 282
6	4	SD..N 0 191 1 741 4 536 4 548 4 719 6 164
6	4	SD..L 2 1209 3 99 4 137 13 516 13 544 13 903
6	4	S.V.T 2 374 3 448 3 1336 4 617 14 93 14 108
6	4	N.N.K 0 349 2 756 3 157 13 601 13 731 13 846
6	4	N.T.L 2 34 2 182 4 749 6 824 13 538 13 1020
6	4	EV..I 2 206 2 1551 5 318 6 435 13 1017 13 1064
6	4	L.F.N 1 1076 3 1078 3 1160 6 464 6 508 13 566
6	4	L.T.N 2 323 3 435 3 440 3 1087 5 278 6 253
6	4	NSS 1 945 2 212 2 485 6 182 13 9 13 857
6	4	KI..L 1 879 1 1115 2 784 2 1490 3 736 9 107
6	4	R.Q.S 1 72 1 79 2 243 3 83 3 147 5 83
6	4	SG..S 2 165 2 1024 3 1351 3 1412 12 84 13 248
6	4	KI..K 2 1069 2 1214 2 1580 4 286 6 586 14 241
6	4	KI..I 1 240 2 55 2 158 4 574 13 648 13 666
6	4	P.T.S 2 60 2 1020 3 1221 9 8 13 139 13 503
6	4	PV..E 1 533 2 139 2 461 12 57 13 722 13 1137
6	4	SF..S 1 947 2 1533 4 104 4 790 6 70 6 728
6	4	NVK 1 1100 3 44 3 903 3 954 4 822 6 658
6	4	NVA 0 324 1 672 1 924 5 105 13 381 13 1147
6	4	E.I.S 1 642 1 878 1 1040 3 673 9 27 11 114
6	4	LL..R 3 841 4 477 6 152 6 387 6 388 13 1122
6	4	GS..P 0 231 0 301 2 457 2 1839 4 268 6 647
6	4	L.S.E 0 413 1 618 1 1091 2 985 6 53 6 403
6	4	PSS 1 594 2 887 2 936 6 763 6 837 9 11
6	4	ED..I 1 676 4 239 4 283 4 816 7 256 14 238
6	4	LQ..N 0 387 3 1087 6 253 6 565 6 609 7 17
6	4	SE.E 2 64 4 353 4 558 4 828 12 59 13 737
6	4	PLA 1 496 2 670 2 730 5 156 5 249 6 186
6	4	S.L.L 2 1401 3 1114 4 467 13 544 13 818 13 903
6	4	IE..N 1 866 1 898 2 1726 2 1831 4 795 12 140
6	4	LN.N 0 348 1 216 4 173 13 121 13 214 13 421
6	4	L.S.Q 2 1494 3 518 5 224 6 25 6 717 6 757
6	4	NN..I 0 53 1 610 1 708 5 26 13 427 13 659
6	4	L..AY 2 232 2 722 3 103 5 183 6 202 6 769
6	4	NSK 1 860 2 849 3 301 3 1140 3 1364 6 122
6	4	ILL 2 959 2 970 3 737 4 428 4 476 13 676
6	4	LN.L 2 566 2 857 2 1306 4 493 5 224 10 224
6	4	TT.L 2 429 2 931 3 515 3 931 5 63 7 75
6	4	Q.S.S 1 74 3 1197 3 1346 5 85 6 73 6 458
6	4	NIS 3 1185 4 128 6 559 6 690 13 761 13 794
6	4	S..TK 1 482 1 820 2 1881 3 328 13 11 13 482
6	4	KF..K 1 8 1 39 2 188 3 724 3 911 4 357
6	4	DT.T 0 160 1 463 1 570 4 42 4 344 13 994
6	4	RS..S 1 398 2 884 3 1297 3 1347 3 1408 6 392
6	4	LLI 0 220 2 1085 4 429 4 470 4 608 13 880
6	4	E.LS 1 901 1 1004 2 397 3 391 3 1076 13 218
6	4	E.VN 1 857 2 419 2 1707 2 1832 6 465 10 165
6	4	E.SS 1 950 1 1016 1 1095 2 231 4 350 13 461
6	4	E.IP 4 209 4 276 5 197 6 490 6 738 11 48
6	4	N.VS 0 409 2 362 2 1697 10 188 13 4 13 1152
6	4	N..QQ 2 758 4 157 6 108 13 180 13 223 13 381
6	4	E.IK 0 92 1 632 1 878 2 757 2 1047 3 476
6	4	N.ST 1 522 2 1722 3 512 3 1024 4 804 4 854
6	4	T.NL 3 437 3 707 3 1027 5 280 6 255 10 118
6	4	N..IS 1 489 5 338 6 619 6 697 13 338 13 660
6	4	K.LE 1 796 1 805 1 881 3 911 6 523 9 58
6	4	Q.ST 0 144 3 149 3 264 12 22 13 470 13 798
6	4	SL.I 0 219 2 1112 3 274 3 501 3 648 10 89
6	4	R.LE 1 1057 3 120 6 353 10 22 10 29 10 36
6	4	SL.G 2 169 2 489 2 1738 4 1 12 88 13 1091
6	4	TL.S 1 617 3 17 3 271 4 153 4 198 13 541
6	4	ST.T 1 167 1 646 2 50 3 328 3 448 13 374
6	4	LE.N 1 885 1 1147 2 744 3 440 4 35 4 77
6	4	I..VD 3 587 3 788 4 49 7 87 7 186 13 515
6	4	LT..K 0 282 1 403 1 792 1 999 3 395 13 1072
6	4	KL.N 0 346 1 116 1 984 9 82 13 791 13 1057
6	4	L.AR 2 618 2 1821 2 1854 3 842 10 220 11 99
6	4	KN.S 1 609 1 744 1 911 2 1182 3 1023 4 521
6	4	I..LQ 2 241 2 1370 4 327 4 366 9 108 13 202
6	4	L.DI 0 149 0 214 3 132 4 815 6 163 6 422
6	4	KS.K 1 380 1 815 2 951 2 1603 10 51 14 223
6	4	N..NG 1 1086 3 154 3 985 3 1054 5 6 13 432
6	4	LK.R 1 286 1 379 1 1140 3 315 6 389 14 171
6	4	D..TG 0 151 2 1550 2 1628 4 42 4 146 7 28
6	4	LS..M 1 580 2 742 2 828 2 1309 3 1330 13 1058
6	4	L.KL 2 20 2 194 2 1306 3 1170 4 612 13 705
6	4	L.AS 2 6 2 410 2 1251 6 544 13 460 14 71
6	4	LS..T 2 894 2 1009 5 138 7 169 13 220 13 1096
6	4	LLA 2 450 2 618 3 129 3 324 10 111 13 266
6	4	Q.IS 2 101 2 1659 3 138 10 86 10 125 13 552
6	4	LTS 0 282 0 413 2 69 2 1353 6 53 13 542
6	4	LSE 1 580 1 715 2 63 2 262 3 357 13 862
6	4	DEL 1 827 1 1071 1 1074 3 390 9 103 11 91
6	4	A.L.N 0 263 2 389 2 495 2 602 5 266 6 471
6	4	NS.N 0 68 3 1140 6 877 13 116 13 753 13 1060
6	4	T.S.T 2 539 3 52 3 1223 3 1290 4 7 13 505
6	4	S..LT 0 146 1 996 2 183 2 719 2 1350 5 59
6	4	S..NF 0 74 2 390 3 1187 6 220 6 278 6 509
6	4	LED 0 172 1 848 4 815 5 38 5 188 5 283
6	4	PN.K 1 36 1 887 3 902 3 953 4 272 9 51
6	4	DTL 1 314 4 112 4 197 5 36 5 133 13 630
6	4	DL.T 1 428 1 473 2 39 2 322 4 321 6 9
6	4	DTP 1 463 1 570 2 680 3 1281 3 1374 5 154
6	4	LN..T 2 392 3 235 3 511 4 173 13 121 13 537
6	4	ATT 1 245 1 769 2 529 2 943 3 929 13 1039
6	4	DL..T 1 579 2 81 2 1295 2 1417 10 67 13 519
6	4	NEL 1 853 2 230 2 1288 2 1351 6 406 13 1
6	4	NED 1 918 1 1155 2 436 4 282 4 436 9 94
6	4	S.AA 6 63 6 696 7 149 13 28 14 25 14 255
6	4	AI.S 2 439 2 1041 3 820 3 1108 6 699 13 171
6	4	T.IL 1 154 2 931 2 968 4 224 13 674 13 929
6	4	S.LD 2 909 2 1401 3 1114 6 78 6 634 13 399
6	4	S.A.L 1 493 2 233 2 486 2 568 6 623 13 872
6	4	DL..K 2 1404 4 95 6 502 13 808 13 908 13 1053
6	4	N..KN 1 606 1 1099 2 1059 3 1154 3 1296 4 692
6	4	K.D.K 0 393 2 1623 3 161 3 630 3 724 13 55
6	4	NE.I 1 870 1 877 1 918 2 756 4 184 6 737
6	4	P.QQ 1 86 6 852 13 305 13 306 14 84 14 117
6	4	NE.K 1 621 1 912 1 1029 2 1288 4 38 13 701
6	4	K.A.L 2 193 2 835 3 165 3 489 4 56 7 165
6	4	NG..D 1 469 3 189 3 1057 4 635 4 729 12 94
6	4	S.D.T 2 489 3 151 3 1067 13 10 14 1 14 101
6	4	S.NT 2 50 3 1416 4 22 13 110 13 117 13 221
6	4	S.QQ 6 719 6 759 7 50 12 6 12 39 13 332
6	4	F.N.L 1 1087 6 466 9 53 13 568 13 805 13 887
6	4	S..NR 2 324 3 27 3 314 3 945 6 291 7 8
6	4	DSA 1 732 1 1046 2 600 3 345 13 27 13 499
6	4	ELT 1 791 1 998 2 185 2 1352 12 195 13 837
6	4	L.D.L 0 172 1 989 1 1069 2 632 2 899 6 540
6	4	STE 1 524 1 1093 2 183 3 280 3 436 13 800
6	4	ISN 2 523 3 28 3 1285 6 215 6 221 13 554
6	4	FI..L 3 286 9 28 9 79 12 192 13 638 13 887
6	4	IP..L 2 59 2 76 2 886 3 287 4 211 13 284
6	4	IY..N 1 213 1 597 2 444 3 176 3 423 7 260
6	4	L..IS 2 238 2 1658 6 212 10 85 10 124 13 792
6	4	K..QL 0 385 3 636 3 1126 6 26 6 342 9 107
6	4	YFL 1 375 2 94 2 1326 3 509 3 742 6 323
6	4	KFF 1 39 2 370 2 586 2 1196 6 127 13 587
6	4	FL.T 2 95 2 720 3 1086 5 277 6 201 6 252
6	4	ND..K 2 284 2 422 3 1019 6 423 6 475 13 601
6	4	D..LS 2 1006 3 390 3 1327 4 100 4 624 6 160
6	4	SS..N 2 754 3 34 3 313 3 1360 4 789 9 12
6	4	TLI 2 402 3 835 4 89 4 198 4 224 13 929
6	4	SL..K 0 377 1 847 1 1064 2 11 2 582 14 34
6	4	QR..E 1 1056 3 718 4 84 4 122 10 21 10 28
6	4	D..LD 2 680 2 908 3 339 3 874 6 528 13 904
6	4	SL..I 2 400 3 394 3 648 9 31 13 919 13 1031
6	4	EL..I 6 673 9 25 9 104 11 92 11 112 12 68
6	4	SKG 3 778 3 1009 3 1355 4 269 6 309 13 87
6	4	L..NI 2 141 2 603 3 370 4 77 4 217 5 240
6	4	D..IE 0 269 3 606 3 1072 4 337 4 596 5 173
6	4	FN..S 2 295 3 372 3 774 3 1162 4 312 6 181
6	4	F..DL 2 623 3 160 3 1308 6 64 6 499 13 805
6	4	D.K.E 1 755 1 1118 1 1132 2 1158 3 1124 13 57
6	4	Q..PQ 1 44 3 145 10 183 13 155 13 309 13 392
6	4	D.K.L 0 395 2 967 2 1320 3 859 4 344 4 466
6	4	L..QL 1 99 2 123 2 1302 2 1656 5 41 10 178
6	4	ITS 1 563 2 470 2 1042 3 675 13 495 13 1068
6	4	IS.F 2 1023 2 1661 4 200 6 221 13 341 13 1007
6	4	V.R.L 1 774 2 1298 3 14 3 600 3 832 11 84
6	4	ITN 1 296 1 1125 2 1269 6 688 13 230 13 855
6	4	IK.S 1 723 2 162 2 1407 2 1563 10 49 11 67
6	4	SNL 0 48 0 350 3 1028 3 1114 6 462 7 158
6	4	II.T 0 261 1 243 1 335 2 148 4 221 4 709
6	4	EK..K 2 1569 3 629 3 996 4 209 4 600 6 105
6	4	V..EN 1 958 1 1082 2 140 2 280 3 955 13 1148
6	4	S..TL 2 895 3 884 6 396 13 117 13 210 13 903
6	4	IS..S 1 23 1 302 2 1027 3 140 13 493 13 762
6	4	E.S.N 1 704 1 1095 1 1096 3 1139 6 573 7 278
6	4	SKL 1 306 4 75 4 467 4 642 5 73 6 46
6	4	V..TS 0 411 1 61 1 478 3 228 3 791 13 1066
6	4	EN.E 1 961 1 1085 3 438 3 958 4 36 6 432
6	4	TT.S 0 153 2 779 2 944 3 445 3 930 13 505
6	4	E..IE 1 895 2 1723 2 1828 4 78 4 792 14 37
6	4	FN.K 1 1112 2 848 3 300 3 1162 6 583 6 657
6	4	P.N.Q 0 26 0 51 3 384 4 155 6 2 6 802
6	4	IEN 0 318 1 866 3 871 3 1075 3 1099 6 166
6	4	AS.S 1 21 1 30 2 8 2 387 13 251 14 29
6	4	SI..L 2 541 2 1450 3 894 11 95 13 201 13 283
6	4	NS..S 0 39 2 485 5 225 13 9 13 439 13 753
6	4	KNL 0 385 2 1062 2 1225 3 861 4 662 4 679
6	4	EL..K 1 1075 2 1289 2 1814 7 141 7 269 10 39
6	4	P.L.E 1 578 2 139 2 461 4 483 14 33 14 192
6	4	L.L.A 2 1001 2 1243 2 1249 3 897 4 653 6 552
6	4	K..KI 1 407 2 1319 2 1570 3 474 3 634 13 1076
6	4	E..TS 2 67 2 1106 2 1714 3 673 4 255 13 1125
6	4	E..IL 1 543 2 317 2 1482 3 734 4 425 4 634
6	4	VA.E 0 325 1 673 2 280 13 359 13 1138 13 1148
6	4	IK..L 0 94 2 1292 2 1519 2 1817 3 398 6 17
6	4	G..SA 1 730 2 1398 3 535 13 247 13 742 13 970
6	4	SSP 1 65 1 687 2 1044 6 184 13 463 13 965
6	4	SL..P 1 31 3 234 3 274 3 501 6 235 7 42
6	4	SS..K 1 662 1 687 2 108 4 351 4 452 13 1116
6	4	NS..A 0 109 3 196 3 1198 3 1364 11 117 12 96
6	4	K..KD 2 1621 2 1624 3 994 4 210 4 601 6 398
6	4	GE..R 2 643 2 980 12 51 13 275 14 54 14 208
6	4	SS..I 1 952 2 781 3 172 3 801 3 802 13 491
6	4	T..GN 3 155 3 986 3 1055 5 48 6 664 13 729
6	4	YS..S 2 1452 2 1742 6 645 6 815 7 244 13 328
5	4	G.SS 1 660 3 1357 3 1414 11 74 13 1095
5	4	LL.T 0 97 2 252 2 793 3 864 7 115
5	4	K..KS 2 586 3 255 13 475 14 220 14 223
5	4	LEL 1 883 1 1138 2 238 10 38 13 572
5	4	I.NV 1 922 4 431 4 820 5 103 10 149
5	4	L..SSS 0 252 1 949 2 6 2 934 4 348
5	4	ERL 1 908 2 646 2 1482 3 907 10 15
5	4	S..PL 1 493 2 1604 3 54 3 933 6 183
5	4	SQS 0 126 2 1535 3 144 3 940 6 460
5	4	LEE 1 855 1 893 3 115 6 212 14 180
5	4	S..VN 1 531 2 507 2 1456 9 90 11 81
5	4	F.L.S 0 280 3 1110 4 189 4 312 6 231
5	4	I.NL 1 866 2 1224 2 1851 3 1075 4 661
5	4	I.GN 2 1087 3 156 3 657 4 645 6 665
5	4	G.NS 0 45 3 194 3 299 4 533 13 132
5	4	L.TA 0 98 2 1486 6 10 6 202 14 151
5	4	I.LN 2 959 4 539 5 222 13 535 13 676
5	4	APV 1 227 2 1425 4 683 13 410 13 1136
5	4	ASA 0 290 1 129 1 498 2 387 3 1200
5	4	E..DK 2 366 3 629 3 907 4 691 10 39
5	4	EFI 0 259 4 116 4 188 9 27 13 526
5	4	K.E.A 1 757 2 1127 2 1344 3 1010 11 90
5	4	M..SP 0 0 1 685 2 1167 2 1800 13 963
5	4	N.K.L 1 408 1 860 2 738 4 822 6 122
5	4	N.Q.S 2 29 3 1195 6 512 13 217 13 660
5	4	N..LD 1 469 3 862 3 1309 4 635 10 168
5	4	N.K.K 1 877 1 888 3 485 4 723 6 604
5	4	N..LA 1 471 2 448 2 1325 6 38 13 679
5	4	ADE 1 640 1 674 2 281 10 163 14 2
5	4	N..KL 1 113 1 655 5 243 6 348 13 701
5	4	EDL 4 283 5 39 6 8 6 501 14 63
5	4	S..PS 3 1386 6 760 6 777 13 282 14 30
5	4	G..PL 1 230 2 431 2 679 3 1274 6 536
5	4	FIL 2 1445 4 189 4 631 9 79 13 675
5	4	N..LQ 3 184 3 569 6 303 10 179 11 85
5	4	K.I.E 1 824 1 1068 6 317 11 106 14 245
5	4	K..LA 2 616 2 1818 3 127 4 695 11 90
5	4	EIL 1 839 3 283 5 121 6 318 6 438
5	4	L.VA 0 323 2 72 2 409 5 138 13 871
5	4	T.G.K 0 100 1 338 2 3 2 1065 3 987
5	4	G..IS 1 238 1 933 2 146 3 25 4 798
5	4	E.ID 1 642 2 366 4 691 4 816 10 147
5	4	L.SA 0 282 1 497 2 232 6 238 6 769
5	4	I..LS 0 306 1 712 2 320 2 825 3 1075
5	4	KN.K 0 390 1 407 3 43 3 484 4 821
5	4	L.GS 2 199 2 817 3 937 6 327 11 43
5	4	F.NF 3 425 3 1251 4 568 5 191 6 510
5	4	L.LQ 2 1302 2 1656 5 41 6 552 10 38
5	4	KL.E 1 714 1 892 3 332 13 830 14 179
5	4	E..VS 1 743 2 989 2 1528 4 18 13 1151
5	4	SY.S 0 136 1 303 2 974 2 1878 13 479
5	4	KL.D 1 1068 3 341 3 889 6 162 13 1159
5	4	KE.E 1 805 1 1027 2 1635 5 315 7 275
5	4	D..FN 1 262 2 292 2 845 3 1305 4 309
5	4	L.LD 0 433 2 1484 3 856 3 863 13 905
5	4	T..QS 2 161 2 1205 6 599 13 224 14 14
5	4	T..ND 1 263 2 216 3 233 3 1306 13 1099
5	4	T..LT 1 154 2 58 2 124 9 39 13 1069
5	4	D.KN 1 742 1 755 2 1180 3 859 4 819
5	4	L.SF 1 273 3 526 4 615 6 68 6 636
5	4	S.L.SL 1 784 1 930 2 165 3 310 13 824
5	4	KR.K 0 343 3 991 4 28 13 38 13 475
5	4	N..SL 0 374 0 409 3 1345 6 289 13 857
5	4	KRR 6 390 12 208 13 405 13 475 14 172
5	4	L.NR 1 985 2 960 3 315 3 946 14 67
5	4	EI.E 1 825 1 839 3 397 5 198 6 318
5	4	EE.L 3 282 4 87 6 500 14 62 14 181
5	4	D..SS 0 132 2 105 4 449 4 460 6 288
5	4	I..SA 1 80 2 385 2 598 10 49 11 67
5	4	KS.L 4 74 5 237 6 18 6 290 13 823
5	4	N..AK 2 422 2 1178 3 485 4 517 6 604
5	4	F..NV 2 293 3 41 3 1254 6 135 10 7
5	4	D.LQ 1 314 4 328 10 218 13 203 13 780
5	4	N..EI 0 53 1 630 1 708 3 709 13 427
5	4	LFQ 2 1206 3 1379 3 1425 4 688 6 30
5	4	KR.L 0 95 0 206 1 1142 3 127 10 35
5	4	G.IE 1 629 2 819 4 79 4 597 5 10
5	4	D.LP 0 174 2 1693 5 133 5 239 9 103
5	4	E.EF 2 1543 2 1545 4 559 9 25 12 60
5	4	GGI 2 146 2 1781 3 1006 7 84 13 161
5	4	N..TN 1 983 3 439 3 1253 4 745 13 232
5	4	E.QD 2 1455 10 39 12 149 13 101 13 627
5	4	INS 1 218 3 374 3 821 11 116 13 133
5	4	K.LL.L 1 1142 3 127 3 399 4 468 13 986
5	4	N..TS 2 1351 3 1024 4 174 13 16 13 733
5	4	I.TL 0 262 3 15 4 196 4 222 6 191
5	4	LL.S 0 347 2 635 2 971 3 311 4 72
5	4	KAL 0 381 1 796 1 1050 2 1872 3 255
5	4	K.LG 0 397 3 656 4 94 4 265 13 987
5	4	SL.N 2 390 3 314 3 945 8 2 9 31
5	4	K.QL 3 621 3 637 5 42 6 18 10 82
5	4	K.PS 1 16 3 1219 6 272 6 480 14 48
5	4	V..IS 2 246 2 1552 3 534 6 557 12 174
5	4	F..QS 3 377 3 938 4 189 6 865 10 131
5	4	F.LL 2 407 2 581 3 839 6 385 13 675
5	4	F.ND 2 217 3 774 3 1017 4 833 13 805
5	4	F.KK 1 5 3 725 3 733 6 583 13 984
5	4	D..IS 1 20 3 1005 4 197 13 490 13 759
5	4	I..EK 1 1001 2 1123 3 473 3 731 6 102
5	4	LLG 2 496 5 210 7 115 13 296 13 988
5	4	LLF 2 1244 3 582 3 739 6 199 13 709
5	4	T..LP 2 42 3 515 3 756 4 345 10 118
5	4	LI.H 0 362 1 935 2 40 2 248 4 199
5	4	T..IS 1 170 2 1488 3 1282 13 551 13 1030
5	4	LD.S 2 321 3 1312 6 80 13 907 13 1161
5	4	I.DI 2 1097 2 1775 3 868 6 474 13 649
5	4	F.LQ 0 247 2 1445 3 647 4 189 4 293
5	4	E.GV 1 679 2 989 10 173 13 61 13 898
5	4	T..DL 2 36 2 78 4 603 5 37 6 399
5	4	V..DG 1 667 2 453 7 189 7 254 9 93
5	4	L.A.P 1 540 2 410 2 1821 3 204 13 972
5	4	I.Q.L 2 853 2 1469 3 287 6 157 13 924
5	4	VNK 0 408 1 61 1 203 3 183 10 167
5	4	SFD 2 332 4 178 6 70 6 710 13 76
5	4	I.N.Y 1 1034 2 1224 4 752 6 215 6 301
5	4	L.L.K 1 403 1 1138 2 1304 3 1116 7 228
5	4	M..SN 3 1025 4 513 6 0 13 749 13 1056
5	4	NSL 2 567 3 944 5 225 13 293 13 570
5	4	NQR 1 590 3 717 3 1345 5 332 10 20
5	4	Q.G.I 1 437 1 627 6 247 7 83 13 159
5	4	E.I.E 2 1512 2 1828 5 197 6 522 12 135
5	4	E.I.N 1 919 5 177 5 335 6 213 10 147
5	4	GSV 4 142 6 329 7 247 13 243 13 357
5	4	L..DI 2 1096 2 1353 6 473 7 196 13 205
5	4	NRL 1 987 3 317 3 921 7 11 14 69
5	4	L.K.I 2 381 2 603 6 153 9 105 13 1085
5	4	Q.G.S 2 1052 3 1088 3 1148 6 59 13 957
5	4	P.A.E 1 638 2 730 6 239 13 457 13 1137
5	4	Q..VS 0 127 1 89 3 641 3 1332 10 187
5	4	S..KK 0 377 1 4 1 1064 6 222 10 47
5	4	D.K.S 1 1037 4 449 6 160 6 288 13 1047
5	4	Q..SL 1 931 2 1659 3 138 3 522 10 86
5	4	S..LN 2 250 3 232 4 531 4 538 6 710
5	4	LPP 3 926 12 81 13 150 13 303 14 113
5	4	RLN 1 513 2 984 10 223 13 420 13 933
5	4	S..ES 0 135 1 947 1 1093 4 104 6 705
5	4	R..ER 1 905 2 1525 7 143 10 22 10 29
5	4	D.F.I 0 258 1 332 1 692 3 419 4 705
5	4	VKE 1 1026 3 45 6 426 7 14 7 274
5	4	I.N.L 0 318 2 565 2 1500 3 1188 5 179
5	4	S.Q.S 3 1344 5 226 6 760 13 354 13 796
5	4	R..LL 0 248 0 344 2 1240 3 838 5 20
5	4	S.L.S.K 1 784 2 1410 3 310 3 1231 13 824
5	4	Q..SS 1 684 4 459 6 630 6 761 14 89
5	4	SAP 1 499 4 446 6 835 13 367 13 409
5	4	L..DL 0 210 5 236 13 542 13 905 14 12
5	4	Q.Q.P 6 748 9 110 12 9 13 300 13 385
5	4	TSK 2 53 2 1717 4 258 6 599 13 496
5	4	L.T.S 1 659 3 306 3 1373 5 135 13 3
5	4	NGI 2 1895 4 635 6 15 6 348 13 131
5	4	L.Q.Y 2 267 2 971 4 757 5 66 6 30
5	4	P..MD 1 455 3 1103 4 10 13 23 13 755
5	4	NSV 0 39 1 372 2 986 2 1697 13 146
5	4	P..DQ 1 689 1 970 3 384 4 155 9 11
5	4	TNV 2 361 2 1117 3 1256 4 741 6 170
5	4	Y.L.L 1 375 1 443 2 236 6 323 13 706
5	4	L.N.K 0 389 1 406 1 858 3 187 6 368
5	4	L.R.R 2 1523 3 291 3 1312 10 68 13 838
5	4	L.R.A 2 569 2 1704 3 102 5 294 13 575
5	4	L.R.S 2 750 2 1874 3 836 6 389 10 124
5	4	Y.N.L 1 264 3 919 5 19 5 50 9 74
5	4	L.P.T 1 286 2 572 3 325 3 926 13 150
5	4	NSM 2 555 3 822 6 595 13 756 13 1060
5	4	Y.Q.S 2 1255 3 497 6 305 13 328 13 512
5	4	NIG 2 144 2 1149 3 1093 5 243 13 180
5	4	A..LQ 2 337 3 1084 6 250 6 805 12 218
5	4	R.L.L 1 1143 2 1300 3 128 3 875 10 36
5	4	E.F.N 1 1085 2 358 4 566 4 831 5 189
5	4	P..SN 2 1284 3 26 3 1283 6 693 13 142
5	4	A..NF 2 698 2 1731 3 1214 6 261 13 1149
5	4	L..AI 2 72 2 381 3 583 6 48 14 151
5	4	NKR 3 126 3 990 4 229 12 207 13 404
5	4	NLD 0 275 1 471 3 709 3 1115 4 378
5	4	P.I.S 2 814 3 880 7 46 13 170 13 339
5	4	P..TP 1 461 1 568 2 678 3 57 13 465
5	4	L.D.S 1 145 3 342 3 890 4 478 13 1160
5	4	P..PA 2 1804 3 249 6 312 13 366 13 947
5	4	L.L.G 2 168 2 197 3 877 6 325 13 295
5	4	L.L.D 3 130 3 888 6 161 10 38 13 892
5	4	KQS 2 163 3 379 3 770 6 601 10 133
5	4	STP 1 33 3 59 10 184 13 140 13 467
5	4	S.N.L 2 446 3 894 3 942 4 137 13 117
5	4	SSL.S 1 953 2 1310 6 634 6 767 13 859
5	4	K.M.T 3 258 3 1023 6 267 12 166 13 1026
5	4	S.S.V 0 126 1 663 6 646 6 781 14 106
5	4	EKP 1 341 2 1018 2 1126 3 382 14 37
5	4	ELQ 1 785 1 895 7 16 10 39 12 68
5	4	DTA 1 727 2 1039 2 1487 5 166 14 19
5	4	E.A.V 1 348 1 759 2 437 3 678 9 89
5	4	D..NF 3 1247 4 308 5 49 5 190 6 409
5	4	DDL 1 990 1 1131 3 1310 4 605 10 218
5	4	T..TI 2 543 3 152 4 419 4 748 13 506
5	4	K.Q.K 1 691 4 441 6 110 6 608 10 62
5	4	SKF 1 861 2 109 2 1718 4 385 11 53
5	4	D..NL 1 865 3 859 4 537 4 694 12 77
5	4	S..SA 1 1044 3 1387 6 393 6 768 13 497
5	4	NDQ 2 29 3 386 3 1195 4 157 13 660
5	4	E..SL 1 785 1 1016 2 397 3 391 6 813
5	4	D..RL 1 510 1 830 4 364 6 229 7 192
5	4	SKK 2 1378 2 1414 3 74 13 482 14 224
5	4	T.E.A 0 112 0 171 1 793 3 676 4 589
5	4	G..PQ 2 1801 3 81 12 10 13 298 13 466
5	4	LSD 2 373 4 478 6 163 6 515 13 999
5	4	T.T.P 1 290 2 42 2 1683 4 345 13 375
5	4	DLF 2 1301 2 1404 3 1424 4 214 14 64
5	4	K.Y.E 1 697 2 1885 3 109 5 74 5 185
5	4	S..NL 0 240 2 446 3 436 3 1026 6 460
5	4	FLD 1 863 2 1078 3 857 4 306 4 335
5	4	S.D.G 3 1201 4 136 5 47 13 128 13 806
5	4	T.S.E 0 300 1 1000 2 1043 3 32 3 112
5	4	DEI 1 678 2 1517 3 711 10 164 10 172
5	4	N.I.S 0 215 6 15 6 714 12 138 13 131
5	4	ALK 1 1012 3 256 3 458 4 169 13 579
5	4	LEA 1 798 1 841 3 122 4 167 13 460
5	4	S..QF 1 690 2 299 7 50 13 327 13 343
5	4	K..SK 0 16 1 101 1 911 2 1256 6 120
5	4	D..LI 1 409 3 419 4 427 4 606 13 517
5	4	D.K.D 0 436 1 641 3 339 3 1354 5 235
5	4	V.T.N 3 1338 6 178 10 69 13 211 13 727
5	4	G.V.S 0 70 3 642 3 1333 6 329 13 357
5	4	D.S.E 1 25 1 739 6 81 7 221 14 234
5	4	IKN 1 608 2 1224 4 661 4 820 6 279
5	4	FLN 1 376 2 203 3 510 3 1080 6 791
5	4	R.S.N 2 752 5 217 13 622 13 842 14 72
5	4	QGQ 3 641 6 795 12 9 13 321 13 390
5	4	I.D.L 2 103 3 98 4 326 4 774 13 913
5	4	D.S.F 1 272 3 344 4 383 4 787 6 707
5	4	LPT 0 98 0 234 5 135 6 10 9 18
5	4	S..LA 2 728 3 266 3 1272 6 184 13 264
5	4	S.F.R 1 120 1 274 2 1275 3 664 7 34
5	4	SEI 2 1330 4 316 4 828 6 437 10 47
5	4	S.F.K 2 1881 3 346 4 201 4 385 6 222
5	4	D.L.G 1 314 2 1383 2 1628 6 532 13 419
5	4	N.V.Q 1 870 3 569 7 159 13 223 13 1063
5	4	SAY 1 130 2 234 6 771 6 839 11 10
5	4	I.K.N 2 713 2 840 4 693 6 24 13 882
5	4	I.G.H 1 142 2 704 2 1407 4 645 6 382
5	4	D..NS 0 371 3 193 12 93 13 104 13 854
5	4	S.T.G 1 726 6 616 6 640 9 1 13 1091
5	4	ENE 1 906 1 1028 3 627 4 281 12 46
5	4	ATA 0 7 2 1082 2 1684 7 94 13 611
5	4	LNK 1 1065 2 1306 4 753 13 537 13 1085
5	4	L..LP 0 249 1 615 3 876 3 923 9 102
5	4	QRE 1 106 1 1056 5 333 10 28 12 28
5	4	V.T.P 0 79 4 23 13 549 13 866 14 110
5	4	LNE 1 869 2 204 2 435 4 173 13 642
5	4	S.S.K 2 1110 3 328 4 351 13 11 13 440
5	4	LRL 3 554 4 653 6 552 13 820 13 932
5	4	I.G.I 2 145 2 1023 3 657 4 595 5 110
5	4	S.T.S 4 463 5 61 6 869 13 244 13 413
5	4	N.Q.I 0 53 0 117 2 538 5 26 13 550
5	4	A.S.A 1 500 6 836 13 31 14 23 14 253
5	4	K.E.K 1 911 2 1567 2 1580 3 336 14 179
5	4	N.LS 2 230 2 1307 3 1158 5 52 6 715
5	4	GS.N 2 753 3 1415 7 247 7 279 13 436
5	4	LG..A 2 1088 2 1704 3 18 5 211 7 116
5	4	NT..V 1 1150 2 254 2 771 3 1418 6 168
5	4	ED..V 1 669 2 437 2 1382 6 501 14 55
5	4	PQ..Q 2 1467 3 84 12 7 13 312 13 389
5	4	DT..I 1 570 2 286 2 1487 3 1281 13 994
5	4	NI..Q 2 758 4 80 6 559 13 180 13 794
5	4	NS.E 2 182 2 986 3 944 4 793 13 570
5	4	SD..G 1 726 1 959 3 5 10 135 14 148
5	4	KI..D 1 1033 2 1291 2 1621 4 210 13 53
5	4	S.KT 3 74 6 396 6 596 11 77 13 482
5	4	QS.P 1 530 3 145 10 183 13 309 13 408
5	4	LQ.L.L 0 249 2 340 3 521 13 826 13 925
5	4	IE..L 0 272 0 318 3 609 4 187 14 40
5	4	FN..I 1 1112 2 700 2 770 6 583 7 281
5	4	FK..V 1 385 1 1078 2 1277 4 846 6 589
5	4	NE.A 1 758 1 1155 2 436 3 628 6 604
5	4	N.LE 1 853 3 944 4 552 4 813 13 570
5	4	LA..V 1 474 2 194 2 788 3 269 6 233
5	4	T.PP 0 80 1 177 1 292 7 44 14 112
5	4	QG.V 1 317 3 641 3 1332 12 119 13 356
5	4	AP..P 1 227 2 1425 3 206 3 248 9 7
5	4	LA..F 2 619 2 731 5 157 7 78 11 93
5	4	VT..S 1 478 2 1552 4 132 4 152 7 30
5	4	R.FS 1 51 2 621 2 716 12 3 13 803
5	4	ST..A 3 266 5 306 13 174 14 25 14 255
5	4	SF.L 2 719 2 1444 3 646 6 710 13 690
5	4	A.FT 2 215 3 1042 13 370 13 606 14 102
5	4	SS.P 1 65 3 1386 6 183 6 648 13 282
5	4	TP..R 1 177 1 464 2 98 3 60 10 12
5	4	FL..A 2 787 2 1078 3 1080 6 201 14 213
5	4	NN..K 2 1733 3 443 3 775 4 37 6 347
5	4	TS.K 0 283 1 564 2 471 3 329 3 932
5	4	LN..N 1 1145 2 961 3 917 3 1177 13 934
5	4	KS..G 2 1737 3 1366 3 1410 6 731 13 1108
5	4	KS..S 2 1877 3 1165 13 478 14 223 14 226
5	4	NP..L 2 118 3 507 6 453 6 824 7 112
5	4	LL..Q 2 122 2 266 6 551 9 41 13 296
5	4	TN..D 1 986 6 170 13 8 13 937 14 60
5	4	SE..E 1 1084 1 1135 2 354 6 431 13 863
5	4	ND..S 0 215 2 29 3 1195 13 660 13 807
5	4	R.LL 0 207 0 218 2 958 3 580 6 197
5	4	N.NL 0 47 0 349 1 469 3 860 4 311
5	4	SE..L 1 536 2 263 3 578 3 677 6 548
5	4	A.IL 0 194 3 655 4 576 6 50 6 419
5	4	TK.M 0 103 1 485 2 128 2 1793 3 1171
5	4	NA.I 0 115 2 175 6 49 6 697 10 192
5	4	A.TT 2 528 2 529 3 929 13 1039 14 109
5	4	TL.K 1 98 1 404 4 71 10 226 12 211
5	4	N.TN 3 985 3 1051 4 746 6 168 13 935
5	4	VR.L 2 957 3 119 4 304 4 412 13 211
5	4	S.KL 2 1556 3 99 3 330 5 72 13 828
5	4	SE.Q 1 784 2 1330 4 560 12 39 12 148
5	4	LV.S 0 265 1 858 2 410 2 934 4 60
5	4	AT..S 1 163 2 943 3 270 3 929 9 9
5	4	S.LK 0 350 0 377 2 1428 3 313 6 23
5	4	LD..S 3 342 3 1373 4 638 6 636 13 907
5	4	SK..G 2 1259 3 1409 4 75 4 642 14 224
5	4	PP.T 0 5 1 294 3 927 3 1220 13 151
5	4	QR..S 1 89 1 591 2 1374 3 1346 13 197
5	4	VN..S 0 408 1 61 1 534 2 554 6 558
5	4	QD..L 2 1457 3 388 6 32 6 159 10 41
5	4	II..K 2 607 2 1123 4 287 5 178 12 183
5	4	S.DN 2 324 3 151 4 136 13 128 13 600
5	4	LS.A 2 232 3 524 5 138 13 871 13 972
5	4	SN..F 0 74 1 565 2 299 6 27 6 462
5	4	DE..D 1 641 2 282 10 146 10 160 12 108
5	4	KN..P 0 27 1 609 1 744 3 316 10 9
5	4	FS.Q 2 1495 3 377 3 647 12 5 13 331
5	4	S.EK 1 741 1 1002 2 820 4 352 6 603
5	4	IS.K 2 1555 3 98 3 368 6 215 13 663
5	4	IS.Q 1 23 2 310 2 1055 6 560 13 795
5	4	S.GS 3 1222 3 1228 5 86 7 245 13 464
5	4	NL..A 1 471 1 601 2 1226 6 257 13 971
5	4	AG..S 1 729 2 801 11 73 13 899 13 969
5	4	A.AS 2 387 2 1092 7 151 13 30 14 27
5	4	IL..K 2 549 3 731 4 226 6 102 6 175
5	4	LQ.D 7 17 11 88 13 205 14 16 14 146
5	4	PS.G 0 42 3 1221 6 239 13 86 13 977
5	4	LQ.I 2 1658 3 649 10 85 10 124 12 69
5	4	PL.K 3 758 4 582 11 24 11 87 13 536
5	4	KL..G 2 22 4 643 9 82 13 318 13 879
5	4	IN.L 1 982 1 1116 2 1370 3 895 13 888
5	4	DK..I 1 135 1 409 2 1173 3 726 5 118
5	4	PQ..S 1 395 4 458 13 306 13 395 14 84
5	4	N.SI 2 219 3 1185 6 619 13 338 13 794
5	4	DT.K 1 199 2 1487 3 866 3 1020 13 1047
5	4	GI.S 2 147 3 881 6 16 13 132 13 1005
5	4	SR..S 1 27 2 983 13 143 13 354 14 30
5	4	S.DL 2 624 4 509 6 710 13 806 13 1051
5	4	S.DF 4 178 4 524 6 227 13 939 14 101
5	4	S.LG 1 930 2 977 3 202 3 1231 13 1164
5	4	FT..S 1 299 2 217 2 1108 13 372 14 104
5	4	GG..S 2 146 3 1413 6 755 13 255 13 1094
5	4	NS.I 1 611 2 1443 3 1091 3 1300 4 700
5	4	GS..G 3 1230 4 730 12 87 13 243 13 249
5	4	VS..N 1 958 3 220 3 1338 6 277 13 727
5	4	SE.L 1 1135 2 263 5 59 6 437 6 548
5	4	N.SF 1 945 2 717 3 1077 3 1159 4 176
5	4	LQ.C 2 312 2 1373 4 369 5 123 13 782
5	4	LP.P 2 675 3 319 3 826 13 303 14 113
5	4	V.DE 1 673 1 958 2 280 4 62 10 170
5	4	LKK 0 379 1 1140 3 363 10 17 10 227
5	4	TS.T 2 576 3 1291 4 8 13 506 13 1128
5	4	N.FL 2 1325 2 1434 3 1189 6 38 7 112
5	4	V.SN 0 72 0 108 2 297 3 566 13 64
5	4	YL.N 0 321 1 214 3 177 6 367 6 472
5	4	LT..E 0 413 2 61 2 1339 6 53 14 214
5	4	L.EI 2 87 3 395 3 710 6 212 10 171
5	4	YF.N 1 375 3 424 3 509 4 567 5 160
5	4	KR..L 0 206 0 343 4 230 7 232 12 208
5	4	AI..V 2 1643 3 539 3 586 5 304 10 148
5	4	L.AV 2 450 3 251 4 379 4 655 6 554
5	4	IK.Q 1 115 2 759 2 1049 3 135 6 17
5	4	L.ET 1 580 2 82 2 793 5 147 6 359
5	4	KT.L 1 250 2 806 6 209 13 539 13 1120
5	4	GL.A 2 5 2 1387 3 250 10 110 13 265
5	4	NI.S 1 217 3 373 4 124 6 559 6 715
5	4	NE..D 1 1155 3 628 4 38 13 100 13 626
5	4	RL..V 2 984 4 654 6 553 13 821 13 1144
5	4	VK..S 3 228 3 432 4 613 6 505 12 174
5	4	SN.P 0 48 1 565 10 191 13 20 13 752
5	4	D.FL 2 1301 3 419 3 910 4 214 14 64
5	4	GL..S 2 5 6 326 6 756 11 74 13 1112
5	4	D.IV 2 220 2 438 3 1266 10 164 13 590
5	4	GL.E 2 1711 4 484 9 97 9 101 13 1112
5	4	AT..N 0 7 0 263 2 215 3 1070 7 94
5	4	VS.E 1 523 1 958 4 62 5 57 12 58
5	4	AT..L 2 1082 2 1247 3 755 5 251 10 108
5	4	N.KE 1 888 2 738 3 44 4 273 4 723
5	4	TT..S 0 153 2 531 2 779 6 617 13 540
5	4	AA.S 6 698 7 151 13 30 14 22 14 27
5	4	EK..L 2 397 3 734 3 1156 6 605 10 34
5	4	KI.D 0 368 1 1115 2 597 13 648 13 912
5	4	VE.L 0 223 2 645 2 1481 3 906 6 672
5	4	N.KN 0 25 0 391 1 1100 3 1140 9 52
5	4	IR..L 0 217 2 1060 2 1239 3 837 5 179
5	4	IQ..N 0 118 1 873 2 178 2 840 13 102
5	4	IT.K 1 721 2 1124 13 230 13 495 14 242
5	4	SS..R 1 274 2 9 2 938 6 291 13 1097
5	4	IT.G 0 152 2 470 2 1269 5 97 6 380
5	4	LS..R 1 103 1 273 2 1296 3 275 13 416
5	4	N.IS 2 1021 4 313 4 799 5 339 13 841
5	4	K.TK 0 203 2 1791 4 601 13 38 13 483
5	4	IV..L 0 222 1 441 2 1469 4 246 4 318
5	4	AL.I 2 544 2 1084 3 612 4 169 5 107
5	4	SS.K 2 781 2 1413 3 313 4 352 11 76
5	4	KD.L 2 1627 3 213 3 621 4 604 11 90
5	4	K.TV 0 286 1 222 3 447 3 479 6 590
5	4	SS..E 0 134 0 255 1 946 3 1359 4 352
5	4	ST..G 3 1235 5 47 6 616 13 13 13 728
5	4	DA..N 1 368 2 845 3 166 3 998 6 866
5	4	SS.Q 3 1359 6 718 6 759 9 12 10 97
5	4	S.TD 3 1036 3 1417 4 463 5 46 6 869
5	4	DL..E 0 269 1 1118 1 1132 2 1158 7 221
5	4	SE..D 1 581 1 716 2 365 3 358 12 148
5	4	DL..Q 2 1301 5 40 6 626 10 136 10 177
5	4	Q.IN 0 55 0 119 1 652 3 819 5 28
5	4	RN..L 0 10 0 278 1 468 5 20 6 99
5	4	S.SH 1 536 2 316 2 1535 3 1390 13 93
5	4	S.SE 3 33 4 351 4 558 6 429 10 104
5	4	Q.KN 0 388 1 484 1 607 3 941 6 610
5	4	TL..S 0 264 2 1205 4 71 4 347 13 906
5	4	NT.S 2 538 2 1021 3 1289 6 870 13 4
5	4	QS..L 2 164 2 1208 3 353 13 827 14 147
5	4	NN.L 2 448 2 858 3 1189 6 714 13 118
5	4	T.AS 0 288 2 532 2 1109 7 31 13 40
5	4	S.EE 1 1093 3 114 3 280 4 104 12 59
5	4	DL.G 2 1158 3 878 4 95 4 511 10 136
5	4	SV.L 1 831 6 150 7 248 13 147 13 413
5	4	TE..L 0 168 2 352 2 579 3 281 4 69
5	4	ST.A 2 24 3 1067 13 508 14 25 14 255
5	4	LI..L 1 1069 2 240 2 248 6 190 13 930
5	4	QK.D 2 1861 6 6 10 76 12 213 12 222
5	4	RL.N 1 909 1 1143 2 1892 3 1175 13 1144
5	4	TT..A 2 530 4 589 7 75 13 455 13 609
5	4	KS..N 1 815 4 135 6 18 6 290 10 51
5	4	Q.QN 1 874 3 186 3 1427 4 159 13 321
5	4	DL..F 1 272 3 362 3 1247 6 67 14 64
5	4	IL.T 1 614 2 1485 3 1303 4 414 4 472
4	4	NS..Q 3 4 4 700 6 770 10 179
4	4	F..KL 2 395 3 457 9 79 13 984
4	4	L..QS 1 145 3 142 6 808 13 632
4	4	T..DV 2 420 4 760 12 170 13 1100
4	4	D.NN 3 969 4 694 6 712 13 104
4	4	INN 1 922 3 1188 5 337 13 431
4	4	FE.D 3 243 4 833 5 213 6 499
4	4	IL.E 3 731 4 172 6 102 13 1014
4	4	ITT 0 152 2 416 4 588 14 242
4	4	T..IQ 1 571 5 64 13 99 14 244
4	4	V..VS 0 408 2 827 3 1335 4 613
4	4	VD..L 1 774 2 207 3 1269 5 153
4	4	T..ER 0 414 1 1126 2 151 10 12
4	4	KLQ 1 116 5 42 6 608 13 318
4	4	T..EL 0 205 2 352 5 167 10 27
4	4	VA..A 0 325 1 682 2 1389 13 359
4	4	T..GF 2 1022 4 43 5 209 6 381
4	4	V..LN 1 374 3 413 4 490 13 211
4	4	V..GL 1 141 2 1384 4 392 12 117
4	4	L..TP 3 1279 4 2 5 152 10 182
4	4	EL.R 2 1008 5 293 10 30 13 837
4	4	ISK 1 1001 2 614 3 1008 4 677
4	4	TV..S 0 236 4 133 6 592 13 224
4	4	VR..L 2 957 4 392 5 264 13 576
4	4	KQ..K 1 101 2 1256 3 379 6 110
4	4	V..EE 7 274 12 58 13 1138 14 59
4	4	KEI 1 824 2 88 6 317 12 126
4	4	ISH 1 936 2 249 4 200 13 762
4	4	NV..T 1 60 2 1118 3 831 6 138
4	4	L..YF 2 1712 3 739 5 157 6 320
4	4	VR..N 0 72 6 443 10 69 13 211
4	4	NS..K 0 349 2 555 3 375 6 22
4	4	F..QF 1 256 2 1445 4 293 5 299
4	4	T..SQ 0 123 3 17 7 31 13 1048
4	4	EL.A 2 617 3 121 11 98 12 68
4	4	E..SN 0 107 1 1095 4 407 6 213
4	4	T..LA 1 444 5 252 7 75 10 109
4	4	V..LF 3 1422 4 685 7 267 13 873
4	4	IL.L 2 320 3 737 9 80 13 931
4	4	V..LK 1 1137 2 1427 3 254 6 672
4	4	F..SN 3 1033 4 216 8 1 13 114
4	4	EL.D 0 208 4 341 5 170 10 39
4	4	F..LN 2 1303 3 529 4 750 13 675
4	4	EN.L 0 319 1 1088 3 684 6 356
4	4	IT..V 2 1071 3 675 4 148 13 1021
4	4	D.A.A 2 1080 12 216 13 27 14 19
4	4	R.S.L 2 200 3 838 6 632 13 262
4	4	II.N 0 317 1 921 2 1499 5 178
4	4	V.V.R 2 460 3 904 4 119 11 82
4	4	IE.I 0 91 1 631 4 187 5 176
4	4	V.T.H 1 523 3 450 4 619 11 19
4	4	NK..V 2 686 3 1207 4 754 6 668
4	4	EI..P 0 56 1 622 2 89 5 198
4	4	V..SD 0 188 4 134 6 572 10 95
4	4	EI..R 0 92 2 880 5 121 12 127
4	4	V.P.A 0 29 6 237 7 45 11 34
4	4	IS..I 2 1023 8 14 10 88 13 663
4	4	T..SY 1 300 2 532 3 800 4 728
4	4	VN.D 0 266 1 1154 3 708 9 93
4	4	ST..P 2 24 12 142 13 93 14 96
4	4	E..RI 2 955 4 239 7 144 14 182
4	4	E..QK 1 45 2 1162 12 219 13 644
4	4	V.S.L 0 266 2 1744 6 44 13 901
4	4	D.N.E 1 960 3 1072 5 173 13 272
4	4	V.Q.L 0 429 4 489 12 117 13 825
4	4	SIF 0 140 2 1881 3 664 11 95
4	4	D.N.A 1 670 2 1458 3 1196 13 602
4	4	SII 1 242 2 638 3 1301 13 922
4	4	D.K.V 1 742 4 819 10 42 13 60
4	4	E.Q.D 4 783 7 16 10 132 12 149
4	4	E.T.G 1 964 2 1268 3 849 4 726
4	4	A.V.E 1 422 3 680 5 269 9 91
4	4	EN.S 1 901 3 1076 4 175 13 760
4	4	E.T.E 0 169 1 791 2 1723 12 141
4	4	VLV 1 1024 2 1384 4 302 5 151
4	4	KR..A 2 1278 3 127 13 38 14 172
4	4	SLV 2 169 3 141 4 130 6 235
4	4	D.E.L 1 865 2 1811 3 389 5 143
4	4	TD..S 3 1419 5 142 6 706 14 14
4	4	VKP 2 1583 3 228 6 659 13 719
4	4	KT..E 1 965 2 1862 4 346 6 209
4	4	N.E.L 1 204 3 1074 6 671 14 61
4	4	KT..N 1 624 2 1849 4 740 6 130
4	4	SMS 1 663 2 556 6 765 10 104
4	4	KV..E 1 202 6 669 7 273 10 169
4	4	D.K.P 0 160 2 1625 3 80 13 718
4	4	D.K.I 2 286 3 726 4 284 12 173
4	4	N.G.I 2 144 3 533 6 171 13 427
4	4	E.Q.L 1 785 2 1889 12 40 13 867
4	4	D.L.T 1 657 4 776 5 133 14 149
4	4	SV..E 1 957 4 22 5 56 13 358
4	4	KV..L 1 851 3 905 4 31 13 668
4	4	E.V.K 2 154 3 1131 4 600 10 165
4	4	G..EG 4 504 5 10 9 97 12 87
4	4	L..TM 1 580 2 82 6 359 7 115
4	4	G..DE 1 362 3 669 4 50 12 102
4	4	G..AD 1 671 5 212 6 681 7 121
4	4	E..EE 1 891 3 113 4 779 12 106
4	4	SQE 1 996 2 1266 3 1361 13 450
4	4	SQC 3 87 6 58 7 135 9 69
4	4	IQ.Q 1 873 3 638 9 109 14 247
4	4	SP..K 1 502 2 1170 9 50 13 664
4	4	TE.V 1 771 2 418 11 30 13 1022
4	4	G..PP 1 340 3 205 6 798 13 161
4	4	G..DV 1 456 2 1690 3 1058 7 263
4	4	V..SG 0 237 3 1258 6 659 13 245
4	4	AG..F 1 1 3 1214 6 248 10 208
4	4	IL..Y 1 546 4 752 6 319 13 676
4	4	G..ES 3 110 9 86 12 12 13 1112
4	4	V..RN 1 518 3 1338 10 69 12 203
4	4	AV..L 1 269 2 1708 3 253 14 109
4	4	EK.N 2 1018 3 1156 4 726 6 105
4	4	EK.R 1 780 7 144 13 618 14 182
4	4	TA..D 0 147 1 728 2 904 13 612
4	4	IR.L 0 217 2 1851 3 15 4 366
4	4	G..FA 1 2 2 991 6 61 7 206
4	4	G..PS 1 15 12 20 13 162 14 47
4	4	E..NL 1 899 3 1156 4 550 5 279
4	4	E..LY 2 1866 6 356 7 225 13 702
4	4	E..LL 0 319 2 580 3 579 9 95
4	4	TI.Y 1 440 2 723 7 185 13 509
4	4	L..QA 3 18 6 552 10 90 14 133
4	4	SL..Q 2 1453 3 141 10 89 14 81
4	4	L..PP 1 32 3 204 7 43 14 113
4	4	SGG 3 1412 7 245 11 118 13 254
4	4	TK.I 1 823 2 287 6 113 14 244
4	4	E..KN 0 24 1 908 3 1139 6 591
4	4	E..KQ 2 757 6 107 10 130 13 1023
4	4	VN.V 0 408 1 320 2 421 10 167
4	4	S..VL 0 185 1 1021 3 568 13 145
4	4	S..TT 2 33 3 448 6 296 14 108
4	4	S..YG 1 595 3 538 4 529 5 47
4	4	S..YT 0 284 2 54 3 847 13 87
4	4	Y..DQ 2 274 3 1193 4 839 5 81
4	4	E..EI 1 676 4 591 6 435 10 162
4	4	S..TM 2 512 7 170 13 1070 14 94
4	4	LA..T 2 572 3 325 4 415 6 176
4	4	SSSL 1 952 2 9 6 633 13 858
4	4	II..V 1 921 2 1830 7 86 13 923
4	4	L..PE 0 309 2 1435 4 496 13 709
4	4	GS..K 0 376 2 819 3 939 5 88
4	4	EP.I 1 543 3 1131 11 13 13 713
4	4	LNT 2 253 4 493 10 224 13 3
4	4	S..SD 0 128 2 974 13 204 14 227
4	4	SE..S 1 784 2 454 6 812 13 361
4	4	NGF 5 9 6 38 9 85 13 350
4	4	SE..P 1 174 3 35 4 524 13 978
4	4	LP..F 0 176 6 10 9 18 11 99
4	4	MVS 1 1053 2 1530 3 1334 6 784
4	4	MKT 1 249 6 597 12 168 13 1119
4	4	MDS 1 1045 3 1123 13 26 14 79
4	4	S..TF 1 646 2 213 7 205 13 110
4	4	AI.T 2 75 3 797 5 304 6 51
4	4	LPE 2 1437 3 694 4 348 12 17
4	4	LN..V 0 323 1 514 3 179 6 422
4	4	AP.D 1 504 2 27 4 447 13 268
4	4	S..LY 2 624 4 678 5 72 7 248
4	4	LP..P 2 1589 4 2 12 17 14 113
4	4	LP..Q 2 1437 3 518 10 121 13 303
4	4	TP.S 0 123 1 479 3 56 9 10
4	4	TN..S 0 373 2 361 3 1288 13 856
4	4	LTQ 2 550 5 32 9 42 13 153
4	4	GV..N 2 563 5 2 10 175 13 63
4	4	GT.L 2 35 4 333 7 193 13 996
4	4	L.LSS 0 252 3 169 5 43 13 907
4	4	S..SP 1 499 3 199 4 479 6 330
4	4	S..TD 3 1416 4 462 5 139 6 703
4	4	LPV 1 387 2 675 3 751 12 56
4	4	LPSN 1 618 2 1589 3 1112 4 154
4	4	KG..F 1 49 4 270 6 506 7 197
4	4	GN..V 1 190 2 498 3 1058 7 263
4	4	YSG 3 1260 4 839 6 645 7 244
4	4	R..QK 2 838 3 1397 11 86 12 210
4	4	AP.T 2 573 3 326 6 653 9 7
4	4	S..ET 4 67 5 146 6 240 14 1
4	4	SE..A 0 415 1 1008 2 733 3 381
4	4	IDF 2 1770 4 327 6 116 13 940
4	4	GS..L 2 1286 3 19 4 508 7 247
4	4	R..VS 1 72 2 243 6 392 12 55
4	4	HEL 2 1241 7 140 11 111 13 1083
4	4	R..SK 1 833 2 1375 3 71 13 84
4	4	S..EP 2 865 11 10 12 142 14 96
4	4	KI..E 2 1573 3 472 4 171 14 245
4	4	LRE 2 463 4 485 7 142 13 1113
4	4	I..AK 2 607 3 652 11 5 12 183
4	4	KG..L 2 1408 3 852 5 119 7 165
4	4	LQR 2 1373 5 123 6 609 10 124
4	4	LPK 0 176 3 759 6 153 9 105
4	4	L..KP 0 435 3 226 13 580 14 35
4	4	I..SI 1 593 2 1667 3 661 6 52
4	4	KH..D 1 635 2 1571 3 1237 13 233
4	4	ES.F 2 1880 4 559 6 708 7 26
4	4	S..KL 1 1002 2 109 3 1169 4 640
4	4	GN..S 0 70 2 229 4 798 5 51
4	4	I..IE 2 346 3 868 4 421 12 137
4	4	I..GF 0 363 2 1770 5 7 13 528
4	4	S.AA.S 6 696 7 149 13 28 14 25
4	4	I..KL 2 1555 3 98 5 179 13 1156
4	4	LKR 0 352 6 389 13 82 14 171
4	4	I..LP 1 634 2 1692 3 1109 11 96
4	4	LFI 1 1123 2 1405 3 285 9 78
4	4	EG..E 2 1512 4 78 9 100 12 48
4	4	LS..Q 5 24 6 717 8 3 13 871
4	4	AD.E 0 33 2 1005 6 625 12 100
4	4	I..NS 0 44 1 608 2 724 5 222
4	4	I..PN 0 57 1 541 2 178 9 72
4	4	YI.D 2 975 3 1267 5 81 8 13
4	4	LKS..L 1 1133 2 1430 5 236 6 25
4	4	WK.L 0 345 2 191 4 93 13 1158
4	4	LT..R 2 401 3 291 4 655 13 838
4	4	ET..K 1 45 2 84 4 70 14 4
4	4	LKF 1 1076 2 585 3 370 6 126
4	4	I..VA 1 922 2 657 5 103 13 592
4	4	LID 0 158 1 1069 12 230 13 520
4	4	ES..T 1 554 2 1880 5 60 13 452
4	4	LGL 0 433 3 1273 6 325 13 989
4	4	LGT 1 659 6 202 7 116 14 151
4	4	N..AV 1 266 2 449 3 1207 4 378
4	4	N..DD 1 987 3 386 10 215 13 21
4	4	N..DT 3 1371 4 194 5 163 13 1044
4	4	I..FL 2 1433 3 1188 4 326 7 111
4	4	LAT 1 474 3 269 4 415 5 250
4	4	GG..F 1 415 2 1781 3 853 13 585
4	4	AI.N 2 846 6 687 9 91 10 148
4	4	CA..G 2 1219 3 89 11 37 13 785
4	4	DS..P 6 637 7 61 13 499 14 80
4	4	NG..E 1 628 2 1710 5 9 9 85
4	4	N..LP 0 47 2 1434 11 40 12 53
4	4	DS..K 1 1046 3 663 4 639 7 215
4	4	K..GA 0 397 2 1344 6 280 14 225
4	4	S..ID 0 156 2 365 4 193 5 229
4	4	S..QD 1 1019 3 242 4 701 12 148
4	4	S..PM 1 65 4 9 6 648 13 500
4	4	VL..R 0 13 2 462 4 626 13 767
4	4	S..PA 0 3 2 733 3 381 13 174
4	4	RR..S 1 277 2 751 3 1383 13 279
4	4	N..PS 0 39 6 658 12 80 13 136
4	4	DL..S 1 428 2 634 3 1311 6 160
4	4	GG..L 1 312 6 383 13 788 14 210
4	4	K..EE 0 294 2 1573 4 205 7 273
4	4	K..EY 0 338 1 105 2 1160 9 58
4	4	PA..I 1 604 2 1093 6 315 13 177
4	4	N..RS 0 215 1 1089 3 1405 13 106
4	4	N..GV 2 1592 3 1259 6 568 13 591
4	4	TN..I 2 218 3 452 4 748 6 618
4	4	RS..E 1 1092 3 279 4 515 10 103
4	4	LAN 2 1504 4 698 5 268 9 32
4	4	N..NY 1 924 3 1164 4 540 9 52
4	4	RL..D 0 432 2 1483 3 602 7 195
4	4	K..KL 0 343 1 383 2 193 13 704
4	4	FKR 2 1277 3 666 4 440 13 769
4	4	PS..Y 1 594 4 528 6 837 13 86
4	4	PS..Q 1 689 4 155 6 2 9 11
4	4	GIP 1 393 2 1896 10 201 13 162
4	4	PS..F 0 42 3 1376 6 482 14 100
4	4	FEK 1 779 3 733 6 104 10 131
4	4	FKI 0 367 1 694 2 1620 13 1078
4	4	FL..G 3 1086 4 329 5 277 6 252
4	4	GNL 1 470 5 281 6 256 13 970
4	4	GNK 2 1067 3 989 6 667 13 403
4	4	DI..A 1 172 2 1356 3 608 12 216
4	4	N..TE 0 32 1 522 2 393 5 193
4	4	TS..N 0 239 2 471 3 150 4 258
4	4	K..YA 1 418 3 487 4 679 14 172
4	4	FLE 1 948 2 95 3 912 5 277
4	4	FD.L 4 179 5 132 12 227 13 779
4	4	D..PG 1 452 2 1777 3 246 4 480
4	4	D..NN 1 920 3 969 4 549 13 115
4	4	DI..V 4 819 6 174 7 199 13 715
4	4	YS..Q 4 839 6 758 12 38 13 326
4	4	PQ..L 0 245 7 51 10 13 12 13
4	4	D..LN 0 211 1 368 2 208 3 166
4	4	GSI 2 819 3 1230 6 620 13 200
4	4	PL..D 2 434 3 1277 11 87 14 11
4	4	K..KA 2 1564 3 484 5 182 13 38
4	4	RE..V 1 107 2 1527 4 486 13 1114
4	4	N..SE 1 700 2 362 3 973 4 313
4	4	KFD 1 418 2 275 3 724 10 77
4	4	D..IK 1 720 2 1404 4 817 7 66
4	4	R..SE 3 674 4 825 10 103 12 36
4	4	D..GV 1 678 5 260 10 172 13 60
4	4	AL..T 0 175 5 107 6 358 10 23
4	4	K.KLE 1 890 2 110 4 74 10 35
4	4	GLS 6 507 7 168 11 74 13 1095
4	4	EV.E 1 1136 4 51 6 435 10 156
4	4	N..SD 3 2 7 24 12 94 14 145
4	4	A..IP 4 768 6 188 10 199 13 160
4	4	DD..F 1 261 2 291 3 344 4 308
4	4	D..KS 1 1131 3 1407 12 152 13 1047
4	4	YG..S 1 971 3 966 4 532 13 512
4	4	FSQ 0 142 1 53 2 1534 13 331
4	4	L..GT 0 399 4 330 6 200 7 169
4	4	EV.N 1 517 3 1321 5 318 13 1017
4	4	DD..S 1 1131 4 449 12 152 13 24
4	4	RD..E 2 1539 4 231 5 117 13 614
4	4	NS..I 1 1103 2 849 4 535 13 561
4	4	A..DS 1 729 2 905 6 66 7 2
4	4	KII 2 1069 4 286 9 107 14 245
4	4	AL.N 3 686 5 267 6 35 13 1149
4	4	FL.N 2 265 3 857 4 181 14 66
4	4	KIA 2 1114 4 574 7 70 13 912
4	4	KHA 2 1391 6 723 11 27 14 200
4	4	L..GL 2 1838 3 465 9 98 13 1092
4	4	A..RK 0 290 2 1873 4 261 12 162
4	4	Q..AI 5 301 6 247 10 84 13 168
4	4	A..ST 1 30 2 439 13 171 14 22
4	4	QK..D 1 575 2 841 4 360 13 647
4	4	ILA 4 414 6 175 7 235 13 681
4	4	IDT 0 159 1 336 4 196 13 521
4	4	SD..S 0 131 2 104 4 63 6 575
4	4	QI..N 1 607 2 1498 3 701 6 739
4	4	QE..D 1 1128 2 278 4 690 10 142
4	4	FQ..R 2 1728 3 1380 6 95 13 194
4	4	IGG 1 142 2 145 4 645 6 382
4	4	Q..KL 2 1305 6 159 10 41 13 827
4	4	NT..K 3 720 4 24 6 141 10 225
4	4	IKT 1 623 3 50 4 222 6 371
4	4	LR..A 2 12 4 653 6 552 10 90
4	4	LQ..Q 6 457 9 111 12 69 13 319
4	4	R..DQ 2 659 10 96 13 44 14 53
4	4	LQ..P 0 249 1 117 10 182 14 35
4	4	FLQ 2 1303 3 1086 4 329 6 252
4	4	AK.L 0 396 3 655 6 397 10 65
4	4	L..GI 2 1893 4 633 6 346 13 1002
4	4	LQ..T 3 807 4 330 13 925 14 16
4	4	R..KN 2 1179 3 1398 4 659 10 16
4	4	A..PP 1 176 3 206 6 776 12 79
4	4	HAT 1 349 2 1419 11 28 14 252
4	4	L..GK 3 187 7 228 13 880 14 44
4	4	GSL 0 376 1 933 3 846 12 87
4	4	Q..TA 0 144 2 540 13 1132 14 17
4	4	FQ.Q 0 423 2 1858 3 1426 13 194
4	4	Q..SQ 1 813 4 160 13 307 14 85
4	4	FS.P 0 142 2 811 3 1110 7 7
4	4	QL..T 2 467 4 652 5 44 10 181
4	4	Q..LQ 0 246 12 41 13 316 14 143
4	4	Q..SE 0 337 2 313 6 809 13 396
4	4	MD..I 1 209 3 671 10 145 13 758
4	4	Q..QN 3 1194 6 563 13 320 14 138
4	4	FQN 1 875 2 1728 3 1017 13 167
4	4	DE..K 0 23 3 337 9 103 12 171
4	4	FNS 0 46 2 848 3 300 6 181
4	4	Q..NG 1 652 2 31 3 186 6 345
4	4	Q..QG 1 52 6 794 12 8 13 387
4	4	FD..I 1 650 2 1038 3 891 12 227
4	4	P..KE 1 887 2 1004 4 272 11 44
[truncated: 448 more rows]
