# Supplementary material for: Evaluating deterministic motif significance measures in protein databases
Source: Algorithms Mol Biol. 2007 Dec 24;2:16. doi: 10.1186/1748-7188-2-16 (PMC2254621; doi:10.1186/1748-7188-2-16)
Supplement: Additional File 2 — Scripts and Datasets. This file contains the sequence datasets (synthetic and real) and the evaluated motifs. This data is separated according to the tables where it is presented and discussed. It also contains script programs (in perl language) developed for this work. [file 1748-7188-2-16-S2.zip › Scripts_and_Datasets/datasets/Table 5/DILIMOT/LxDLxK/LxDLxK.fasta]

YBR270C 6319747 hypothetical protein; Bit2p [Saccharomyces cerevisiae]
MATDLNRKRSATSGSLSVTNPNIKATNRKPARVYSVSSDIVPQALTHPDEDVHLKTSKSPHDAAPRWSQV
GFQSIFHDGSNARRSTDSIEEEYSQGTENNDGHSEIGSSSSNRMEGNTTSNDSLFSSNSRGNKRRLSIFT
NSKDNMRNRSRRASKNYGTVITGTSSNNISRSGSKLFHTKSNMSVNSLQSSLSTGHSHSNKGSNVFSKMA
KKLLPYKPHNSIGKDDVEPVVPSPFSKFLHSSYGKHRSPVQFIHTSTGGLIDSGKSVYSFNPSINNNPND
TALSLIQDDAFDATNVSLLHDLLKNLPSLIANYKSFTVQELFVLEGNIWGIYCSIVVELFKNKRVWQLPA
KIEDIDRLLEFYITLKTQTKAAVTHSRFLAEIEEFITTSLYILENQIVFNYANEDTVNTALKRVGIIWKV
FYQQVYYDMMAVLLPFEKSFQKNSNYWLDGYLSEPSRYAPSIDVLLLKCFRDSIILPYYESFLHTNDGAS
KSFQRYIFSEEEQNGVTEEDKLTLLQCFGILNTIKGNSRNQRIIGELLEGIRMSI
>YDR022C 6320225 Protein of unknown function that may be involved in microtubule organization; high-copy suppressor of CIK1 deletion; Cis1p [Saccharomyces cerevisiae]
MNVTVTVYDKNVKYRLEENIKNNKGPSNDDQPAYNNESKSTDGSDYAMFPTNIKYIFEDNNDELVDSSDA
ALTAGIDKVGDELENVIIVQLDESGSLEDITLISDQYELLSHRTNSLSLEENQMRTLSSHGDDKSNDEEE
ELSVDSDRFRVDSDIELDVISQFCDLSPFLRDLSLNDLIKLYVTQNEQLQMLSNSV
>YDR176W 6320381 Transcriptional regulator involved in glucose repression of Gal4p-regulated genes; component of transcriptional adaptor and histone acetyltransferase complexes, the ADA complex, the SAGA complex, and the SLIK complex; Ngg1p [Saccharomyces cerevisiae]
MPRHGRRGKLPKGEKLPKKEGGDNTPSKLLSSMLKTLDLTFERDIGMLNGKSVRSIPNKKTLLELQSQLD
SLNEILGTIARGDQETIEALRKIRDSKNEKQANDEKQETSNADGQHESSTATEETNIIDKGVQSPPKPPP
SNEISGTIENDVESIKQAADNMAKEEINEDKDLQVHRDQPREKRPFDSETENRATENENTQRPDNKKQKI
DVDKMENDPTVKNPKSEFVVSQTLPRAAAALGLFNEEGLESTGEDFLKKKYNVASYPTNDLKDLLPGELP
DMDFSHPKPTNQIQFNTFLAFVENFFKDLSDDNLKFLKMKYIIPDSLQFDKTYDPEVNPFIIPKLGPLYT
DVWFKDENDKNSAYKKPSPYSNDASTILPKKSANELDDNALESGSISCGPLLSRLLSAVLKDDNDKSELQ
SSKIIRDGGLPRTGGEDDIQSFRNNNNDTVDMTLSQENGPSVQTPDNDIDEEASFQAKLAENKGSNGGTT
STLPQQIGWITNGINLDYPTFEERLKRELKYVGIYMNLPKDENNPNSDDPDWVTGREDDEISAELRELQG
TLKQVTKKNQKRKAQLIPLVERQLAWQEYSSILEDLDKQIDQAYVKRIRVPKKRKKHHTAASNNVNTGTT
SQIAQQKAANSSLKSLLDKRQRWINKIGPLFDKPEIMKRIPNESVFKDMDQEEDEDEADVFAQNTNKDVE
LN
>YDR228C 6320434 mRNA 3' end processing factor, essential component of cleavage and polyadenylation factor IA (CF IA), involved in pre-mRNA 3' end processing and in transcription termination; binds C-terminal domain of largest subunit of RNA pol II (Rpo21p); Pcf11p [Saccharomyces cerevisiae]
MDHDTEVIVKDFNSILEELTFNSRPIITTLTKLAEENISCAQYFVDAIESRIEKCMPKQKLYAFYALDSI
CKNVGSPYTIYFSRNLFNLYKRTYLLVDNTTRTKLINMFKLWLNPNDTGLPLFEGSALEKIEQFLIKASA
LHQKNLQAMLPTPTVPLLLRDIDKLTCLTSERLKNQPNDEKLKMKLLVLSQLKQELKREKLTLNALKQVQ
MQLRQVFSQDQQVLQERMRYHELQQQQQQQQQQQQQQQQQQQQYHETKDMVGSYTQNSNSAIPLFGNNSD
TTNQQNSLSSSLFGNISGVESFQEIEKKKSLNKINNLYASLKAEGLIYTPPKESIVTLYKKLNGHSNYSL
DSHEKQLMKNLPKIPLLNDILSDCKAYFATVNIDVLNNPSLQLSEQTLLQENPIVQNNLIHLLYRSKPNK
CSVCGKRFGNSESEKLLQNEHLDWHFRINTRIKGSQNTANTGISNSNLNTTTTRKNIQSRNWYLSDSQWA
AFKDDEITSTKHKNDYTDPHANKNIDKSALNIHADENDEGSVDNTLGSDRSNELEIRGKYVVVPETSQDM
AFKCPICKETVTGVYDEESGEWVWKNTIEVNGKYFHSTCYHETSQNSSKSNSGKVGLDDLKKLVTK
>YDR473C 6320681 Splicing factor, component of the U4/U6-U5 snRNP complex; Prp3p [Saccharomyces cerevisiae]
MPPRNTYEKGNPKRQNSPYYKPSFLRREETTNDEEKFQGHGLKTELHSALKSSNLNLIRRTYQTGENPYL
SDPHDRGSSSRFNRRYERGLKFYQKGEISKRIAQERTLQKQQEEEELKRKLKQEEDEKDKRKLIESGDLP
NLELHEDKFLLDLSKFKIYYDNNHGYEWWDTAYLDEKGELMEKYDMNGTSPAEEKLAEDIDEVDDDDDDE
HPSIRYVAHPLPEKINEAKVSIKAYLTQHERKRLRRNRRKMAREAREIKIKLGLLPKPEPKVKLSNMMSV
FENDQNITDPTAWEKVVKDQVDLRKRKHLEENERRHEDAIKRRKEAVNMNVEKPTVYHCKVFQFKNLQNP
KIRFKLKMNSKELSLKGLCLRIRDDGPGIIIVVGNEKSCKFYENLVMKRIKWNEDFELHTNTGDIKMDMH
NNSISKTWEGYLQDCKFKGWFMKVCNDQDSLLRTLGQFDSEHFYSPVQT
>YJL036W 6322424 Sorting nexin, involved in the retrieval of late-Golgi SNAREs from the post-Golgi endosome to the trans-Golgi network and in cytoplasm to vacuole transport; contains a PX domain; forms complex with Snx41p and Atg20p; Snx4p [Saccharomyces cerevisiae]
MTDKGKNDLTSKAKDKARGNPEKPPYWFEIIVSDPQKRTGDPGSSSGYVSYQISTKTNNTSFYDNRGDPE
SIIVVHRRYSDLLLLHDILLNRFPTCIIPPLPDKKVFQYIAGDRFSQRFTQKRCHSLQNFLRRVSLHPDL
SQSKVFKTFLVSKDWESHRKVLQDSLQPNKDEVTDAFMNAFKTVHKQNEEFTEIREKSDKLDRTVTKIDK
LFHKVVKKNDSMSEDYTKLGSNLQELQELVTGENEELAAKLKIFNEGVTQLSYGLQDLTKYLDYEYIVDL
KDLEHYIDSMRQLIKLKDQKQIDYEELSDYLTRSIKEKNNLISGYGGSNFFANKLEELAGINQEASRREK
INKLEGKITSLTGELENAKKVADGFEQECLKEIDHFESVKTAEIKKSLGSLADHHIEFYERILEAWEKVD
DSL
>YLR423C 6323455 Protein that interacts with and is required for activation of Apg1p protein kinase; involved in autophagy but not in the Cvt (cytoplasm to vacuole targeting) pathway; Atg17p [Saccharomyces cerevisiae]
MNEADVTKFVNNARKTLTDAQLLCSSANLRIVDIKKKLSSWQLSISKLNFLIVGLRQQGKFLYTILKEGI
GTKLIQKQWNQAVLVVLVDEMKYWQYEITSKVQRLDGIVNELSISEKDDTDPSKLGDYISRDNVNLLNDK
LKEVPVIERQIENIKLQYENMVRKVNKELIDTKLTDVTQKFQSKFGIDNLMETNVAEQFSRELTDLEKDL
AEIMNSLTQHFDKTLLLQDKKIDNDEREELFKVVQGDDKELYNIFKTLHEVIDDVDKTILNLGQFLQAKI
KEKTELHSEVSEIINDFNRNLEYLLIFKDISNLIDSFKNSCTQDIQTTKELCEFYDNFEESYGNLVLEAK
RRKDVANRMKTILKDCEKQLQNLDAQDQEERQNFIAENGTYLPETIWPGKIDDFSSLYTLNYNVKNP
