# Supplementary material for: Evaluating deterministic motif significance measures in protein databases
Source: Algorithms Mol Biol. 2007 Dec 24;2:16. doi: 10.1186/1748-7188-2-16 (PMC2254621; doi:10.1186/1748-7188-2-16)
Supplement: Additional File 2 — Scripts and Datasets. This file contains the sequence datasets (synthetic and real) and the evaluated motifs. This data is separated according to the tables where it is presented and discussed. It also contains script programs (in perl language) developed for this work. [file 1748-7188-2-16-S2.zip › Scripts_and_Datasets/datasets/Table 5/DILIMOT/LxDLxK/negLxDLxK.fasta]

>randomseq1
CVQSNHEWNHDTGEDNEAYNCYLHHPEHDISDEEMSNKNNIHDWNNVIYNWKWHIFQMKL
EHYIAMFQLCGVTCGEAMLKRSQMDAASLCYIWDSWGGFKNNVNCPRGLPHTCRHSIHVT
IMEGDVWMQFHSYDSQHNCTKMQCYWKTYLHMFQSACREGGPTGFDGLWAFECVQVLMVC
WTPGWWYKTYDNELHFQVNNKMNLGLKGSDCRSSWTNEIACSIAPDVSGRVSNGVPNAWM
FWSSWPIENTVDDLGQDLWRPDEFDYIHAHAFHPDYFTWMFTWSWHFPFYISYLIIFTPC
MFMGSKQWHVLLEQGVDQKKQQKIHGKTWPNDMMESKDKVMFVWEIECCVDVKDVQFYAP
NNRMCENDFWRAPHSVCLESQHGAMGQTVDTARNTCAYFAHSIFGTTSYDIGMKWEESIK
FHKNVVCITYMMAWMEPGMHCTCLWRWYRRVFTCHCYLEVMCTTTGVGQFILSSEETPAI
ST
>randomseq2
LKTCVPTQCQVHIMGGHSTIPLNPVYQQYMAEVFEWHNPKERGSGKDVISIHMSDPVEVK
GVFMEMHIWQPGKTTKPPIMSYEVHGHLDWELNELEWYMDSSEDAIFLHLCGSAPQWYDL
DDEKDLTTYDMVVDWNPSTWGRKNYGALKHQHRKCVHDRSSEVKDGNQFAQAFHVNKTCE
PWHLFGRPIPNWYERNIAAAIALYTKYVPPHLGRLRFYQFIWYNSWTFHIGRWIMWQPHN
HKVHCWTLTNANKESQQAQEPQMLEMVFHQWITPMNQYCQMSQHISTPQVKITPEIRQDC
AQRLTNQDLREREFCHDKHKCNSRHDRGRSPVEAVMHGLYYEFQCHHIKFKNREEFLHTH
QNHVYFSVTNQAIQLYYEHIWHPASGRTPQGHLQVNLHVGFDRIWTHQWSKFEKLISLDP
TACPKHLGSMSCSFNCSNHKLSSVPFPRRATPFIIAFQELRFHCFDCDVAEHMQDFRYAQ
CY
>randomseq3
VWSALWAPLPEGMQNSMPFRSWISVGQYQIMEYQHPSGHTQGVPITKVATQHDMSCEAQA
RMIGLARYWKCRQVKRFYPYESVWKRWMQPVYPHFQIDPHPKPMADKCKALIKSNSASGQ
TAFETLAMIEQCVRRHWLGPQNSESYGMIMSWPLPCWHGVVMHWQILSGQKNNPPETQKY
DEVLTAWMTQSKSIAWHWLNNHAGDRMCWEKGDPGGSVVPLTSQRACIDMRAADHMHALG
ASMWHECCKFYRYPVACTRSQRMGLSIHIESYSTWMVRYKLHVMPMFMSECAQRQEKCDA
QFEELSREYSWNHLYWVKECKLEGWFINATNDRATQCYTCCFGQTWPDGSQHGEAWLIFT
DSKMEQIYEWGTTMSNRCAQPPWQHQKQMAFEDVIHTYRKYCSFWRRWGFKGTKQKCMDL
HIRSEVDYSGGDLYAIFIQELSSCYGWMTGTNKHNIASCFCHTYECRRWNQLTFDKFSES
LK
>randomseq4
AMIDYPEMRYCLMQGCHYCWDVQWIVYAKRMNHEARNTQAIMEQYQSMGYDMSEYKFISQ
TRFIYNHLHFGIGKAGFECAWCPDYVEGICGWEWKLIEIHSSIMNMIFQFLHMSFTHHPY
LLKLPFQMPNKSQDCNGVECDPSCETSLSQECYHCMNHCHVRVTHVAPIVLSSWLYYHFF
WTIHHPMVAPNMEWHYHGQTRGMTHMSVVRSYMKKFTSYVHLNYINLHSKAHCWRIRNLL
SNRAVYDMPFYHEVFKGMGLDDRHDEPYLYAQITMFPQCWWYDNRPISQTQLGADYKKWT
IKNHKRSWVPKESDFNMILTEVWCLPGQKLLMRLWFKRGDDNYYADERMKPNHFIKIYTN
PMGGFGLKYPYFECFFPQDYDYNVNTMFDFAAFSNVTYISKKYFKPHRFSGTCYTRFWCS
EYTKKYPLCIIHCMKQLFAHMRCIMDIDNWSTLWYDKAYWTCVADMTNLWTWDDAADWAC
SN
>randomseq5
QQGGPNEDFNIMWYQHRMYISKKRWASQDQWYVEIDTDNREFLTGETDSPVDRTVRPVWK
RAYKQRSLCHMPSGCWHTKHVNKKADQLDSICPETMMFDVPPQVEPTQCAIQCKKGSHCQ
QKHEDIFDADGVKPSRPSNLFWIFMAANRKDHNYIFFRWIYIPPATFWMPPQDRDHNLRY
FPVQHFMHPLMTELVEPWPFLSRHTQCLQQMTHWEFNKGLPVLCTKFGDKGWFEYIVCTM
NSRGSMVSFKKKHFFFDVEMACKHQLYIRDPRARDIVNRLDLESFTCMIVRHNNFHTRPS
GFTLYVVTQHGQMMERSYGMFAFSMNTTVNFSERMKNAMDVYCYNWMLTCYDHMLRKVED
GFPKRYVPARCQRTNITPQVAMFKMAQYIGEVLGVITKVHVTYLFEEDTCKMPSVTTSIY
GNNVDCQHDMIAQTWICIAPHGDWPGVCKMNYNQDGDGVLVSFQCSEDLRIRGSKHMMYC
PM
>randomseq6
RAHHKLKFWYYPDHDGHDLPFKQPIQNCSDWPNWHNYGESNSYPQISGIMNNMESHLRSK
VSWEIGCGFMQFALCKKMFLSIEYFLWDPDMFSTKARMPLMNIKWPGPSQWAGLCICHRP
DFDDTIINQSSCAWVVEHYSCDIMEHWFRVTYRCLQITWSPATFWLYLGRLNNKGFDHVC
TNCVLNYPMSGDLYVWGFNRAMMTIGIVDMWNTFLPWMWRLGVNIDQHAQRPPIRDPVSR
NVMHFTEYAHDPELFRCSPLYKRRRPEGFMNNLAYWFQLGCFYENWENPYQPYLWCHIRD
AVASWLACCIWGSGSEKIMRKQMVQYWGVPTKTVRDRLFLWSCIHGFLMVIHIKNMPMHK
GAQCHQECVASVSDQLHVSWLVVASPSTIWDHRCYYCVFMVWLAPRSCPINKTVIAGMTA
FEFAWAEANESWPSTSGKKAPAKWAWIAADYLMRVHVYKEFPVGIYYWKDTWDQRIKCPH
KD
>randomseq7
FLKDILDRLIHPTCVPQITELRGCMTGWVPLDELDIEFMVQRDRAKFQKWACTYPSPFRE
CGKIDTNNAYHTEERTATVVGPKRRTGYKQVVKDYCAARHNLGSQTDDMKTQAIKEYTLT
VGQIFNHALLIIWFKPMTGCIVIIDDIWNEEDTDAEVMWWQRHQDCHFSGYLQHFANYIP
TNKMMKRGYISFMHDQILVYEHAFMMMLEVNFYEYKCGLSHDDEPTIVFIHFYGASGPVI
HAWYNRSYCYTDTGTRFTMFEILCFFMNKLDAYLIIFMFFYRHCMTYRDWWVYKKHPMCN
QIRQWIRHTKFVPSIPRIDRVVTGMDRQLKWVTCIHMWRVHQALSMHARAFDQGLFVNHM
QGKYSAFQQHWHSEEHRGIVCKRYIVTPGKMDYKRMQAWFESWLNHTNIIQAMPHGLKYV
YTDKNFWMTNKHHNDDACHAIFFPWKFQCSSLNLGELEAFPPCCCAVNVVQKYHYAFAAP
AP
