# Supplementary material for: Evaluating deterministic motif significance measures in protein databases
Source: Algorithms Mol Biol. 2007 Dec 24;2:16. doi: 10.1186/1748-7188-2-16 (PMC2254621; doi:10.1186/1748-7188-2-16)
Supplement: Additional File 2 — Scripts and Datasets. This file contains the sequence datasets (synthetic and real) and the evaluated motifs. This data is separated according to the tables where it is presented and discussed. It also contains script programs (in perl language) developed for this work. [file 1748-7188-2-16-S2.zip › Scripts_and_Datasets/datasets/Table 5/DILIMOT/LxDLxK/out_S5_L3_w5.txt]

Motif	Supp	Sn	Sp	PPV	F	corr	dp	fpr	IG	Pratt	LogOdds	Zscore	J	I	S	Info
L.DL	7.0000	1.0000	1.0000	1.0000	1.0000	1.0000	1.0000	0.0000	15.2419	6.9442	3.3050	4.1185	0.0005	1.0000	2.5403	2.5403
DL.K	7.0000	1.0000	1.0000	1.0000	1.0000	1.0000	1.0000	0.0000	16.2206	6.9442	3.5172	5.8962	0.0003	1.0000	2.7034	2.7034
L.DL.K	7.0000	1.0000	1.0000	1.0000	1.0000	1.0000	1.0000	0.0000	20.9036	10.6357	4.5327	21.9250	0.0000	1.0000	3.4839	3.4839
KL..L	6.0000	0.8571	0.8571	0.8571	0.8571	0.7143	0.7143	0.1429	12.5232	6.4248	3.1917	3.0330	0.0002	0.9997	2.1468	2.5046
L..SK	6.0000	0.8571	1.0000	1.0000	0.9231	0.8660	0.8571	0.0000	13.0928	6.3869	3.3399	4.0650	0.0004	1.0000	2.6186	2.6186
SL..L	6.0000	0.8571	1.0000	1.0000	0.9231	0.8660	0.8571	0.0000	12.2773	6.4037	3.1277	2.6163	0.0006	1.0000	2.4555	2.4555
E..EL	5.0000	0.7143	0.8571	0.8333	0.7692	0.5774	0.5714	0.1429	10.3685	6.4080	3.2263	2.9806	0.0001	0.9997	2.1601	2.5921
ND..S	5.0000	0.7143	1.0000	1.0000	0.8333	0.7454	0.7143	0.0000	11.7341	6.3934	3.6705	6.2478	0.0002	1.0000	2.9335	2.9335
K..ND	5.0000	0.7143	0.8571	0.8333	0.7692	0.5774	0.5714	0.1429	11.9308	6.3934	3.7345	6.8314	0.0000	0.9999	2.4856	2.9827
L.SS	5.0000	0.7143	1.0000	1.0000	0.8333	0.7454	0.7143	0.0000	10.2775	6.8830	3.1967	2.7990	0.0005	1.0000	2.5694	2.5694
L.S.L	5.0000	0.7143	0.8571	0.8333	0.7692	0.5774	0.5714	0.1429	9.8218	11.5745	3.0485	1.9353	0.0002	0.9996	2.0462	2.4555
LK.L	5.0000	0.7143	1.0000	1.0000	0.8333	0.7454	0.7143	0.0000	10.0186	6.9248	3.1125	2.3000	0.0006	1.0000	2.5046	2.5046
DK..L	5.0000	0.7143	1.0000	1.0000	0.8333	0.7454	0.7143	0.0000	10.8137	6.3851	3.3711	3.9221	0.0003	1.0000	2.7034	2.7034
NDE	5.0000	0.7143	1.0000	1.0000	0.8333	0.7454	0.7143	0.0000	11.7796	2.6316	3.6853	6.3797	0.0001	1.0000	2.9449	2.9449
L.D.L	5.0000	0.7143	0.8571	0.8333	0.7692	0.5774	0.5714	0.1429	10.1613	11.5745	3.1589	2.5721	0.0002	0.9997	2.1169	2.5403
EEL	5.0000	0.7143	0.8571	0.8333	0.7692	0.5774	0.5714	0.1429	10.3685	2.6307	3.2263	2.9806	0.0001	0.9997	2.1601	2.5921
S.L.T	5.0000	0.7143	1.0000	1.0000	0.8333	0.7454	0.7143	0.0000	10.5921	11.5745	3.2990	3.4414	0.0004	1.0000	2.6480	2.6480
G.L.D	5.0000	0.7143	1.0000	1.0000	0.8333	0.7454	0.7143	0.0000	10.6015	11.5745	3.3021	3.4612	0.0004	1.0000	2.6504	2.6504
KL.E	5.0000	0.7143	0.8571	0.8333	0.7692	0.5774	0.5714	0.1429	10.5198	6.9248	3.2755	3.2899	0.0001	0.9998	2.1916	2.6299
E.E.L	5.0000	0.7143	1.0000	1.0000	0.8333	0.7454	0.7143	0.0000	10.3685	11.5745	3.2263	2.9806	0.0004	1.0000	2.5921	2.5921
S..LS	5.0000	0.7143	1.0000	1.0000	0.8333	0.7454	0.7143	0.0000	10.2775	6.4037	3.1967	2.7990	0.0005	1.0000	2.5694	2.5694
D..KL	5.0000	0.7143	1.0000	1.0000	0.8333	0.7454	0.7143	0.0000	10.8137	6.4248	3.3711	3.9221	0.0003	1.0000	2.7034	2.7034
K..LL	5.0000	0.7143	1.0000	1.0000	0.8333	0.7454	0.7143	0.0000	10.0186	6.3830	3.1125	2.3000	0.0006	1.0000	2.5046	2.5046
K.LQ	5.0000	0.7143	1.0000	1.0000	0.8333	0.7454	0.7143	0.0000	11.2113	7.0137	3.5004	4.8543	0.0002	1.0000	2.8028	2.8028
DL..L	5.0000	0.7143	1.0000	1.0000	0.8333	0.7454	0.7143	0.0000	10.1613	6.4442	3.1589	2.5721	0.0005	1.0000	2.5403	2.5403
NL..L	5.0000	0.7143	0.8571	0.8333	0.7692	0.5774	0.5714	0.1429	10.4833	6.4990	3.2636	3.2143	0.0001	0.9997	2.1840	2.6208
EL.E	5.0000	0.7143	0.7143	0.7143	0.7143	0.4286	0.4286	0.2857	10.3685	6.9080	3.2263	2.9806	0.0001	0.9996	1.8515	2.5921
SI.E	5.0000	0.7143	1.0000	1.0000	0.8333	0.7454	0.7143	0.0000	10.9754	6.8869	3.4237	4.2896	0.0003	1.0000	2.7439	2.7439
DE..E	5.0000	0.7143	1.0000	1.0000	0.8333	0.7454	0.7143	0.0000	11.1637	6.3917	3.4849	4.7374	0.0002	1.0000	2.7909	2.7909
KK.L	5.0000	0.7143	1.0000	1.0000	0.8333	0.7454	0.7143	0.0000	10.6710	6.8830	3.3247	3.6097	0.0003	1.0000	2.6678	2.6678
II..L	5.0000	0.7143	1.0000	1.0000	0.8333	0.7454	0.7143	0.0000	10.6710	6.3830	3.3247	3.6097	0.0003	1.0000	2.6678	2.6678
S..TN	5.0000	0.7143	0.8571	0.8333	0.7692	0.5774	0.5714	0.1429	11.7092	6.3951	3.6624	6.1766	0.0001	0.9999	2.4394	2.9273
N.S.S	5.0000	0.7143	1.0000	1.0000	0.8333	0.7454	0.7143	0.0000	11.3946	11.5745	3.5600	5.3191	0.0002	1.0000	2.8486	2.8486
LAE	5.0000	0.7143	1.0000	1.0000	0.8333	0.7454	0.7143	0.0000	10.1464	2.6236	3.1541	2.5434	0.0005	1.0000	2.5366	2.5366
L.DS	5.0000	0.7143	1.0000	1.0000	0.8333	0.7454	0.7143	0.0000	10.6169	6.8946	3.3071	3.4940	0.0004	1.0000	2.6542	2.6542
E.EE	5.0000	0.7143	1.0000	1.0000	0.8333	0.7454	0.7143	0.0000	10.8697	6.8830	3.3893	4.0477	0.0003	1.0000	2.7174	2.7174
