# Supplementary material for: Evaluating deterministic motif significance measures in protein databases
Source: Algorithms Mol Biol. 2007 Dec 24;2:16. doi: 10.1186/1748-7188-2-16 (PMC2254621; doi:10.1186/1748-7188-2-16)
Supplement: Additional File 2 — Scripts and Datasets. This file contains the sequence datasets (synthetic and real) and the evaluated motifs. This data is separated according to the tables where it is presented and discussed. It also contains script programs (in perl language) developed for this work. [file 1748-7188-2-16-S2.zip › Scripts_and_Datasets/datasets/Table 5/DILIMOT/PxPLxK/evalAllmeasures-v1.pl]

##############################################################################################################
### input: database of motifs and positive dataset and negative dataset
###	rank the motifs with the three types of measures
###
### Usage: perl motifdatabase positivedataset negativedataset
### Version 1.0
### 20/7/2007
##############################################################################################################

use strict;
use Bio::SeqIO;


my ($targetMotif, $motifFile, $posFile, $negFile) = @ARGV;
open INFILE, $motifFile;
open POSFILE, $posFile;
open NEGFILE, $negFile;

my $outFile = "out_" . $motifFile;
open OUTFILE, ">$outFile" or die "Cannot open $outFile for append :$!";

############################################################################################
### MAIN BLOCK
############################################################################################

## GLOBAL VARIABLES
### Number residues in dataset
my $Nresid;
### Number sequences in dataset
my $totalNumSeqs;
# Read the frequency of the amino acids
my ($aa_frequenciesRef, $Nresid, $totalNumSeqs, $avgSeqlen) = &readAAFreq($posFile);
my %aafreq = %$aa_frequenciesRef;
%aafreq=('A',0.0783, 'Q',0.0395, 'L',0.0965,'S',0.0686,	'R',0.0535,	'E',0.0663,	'K',0.0592,	'T',0.0542,	'N',0.0418, 'G',0.0694,	'M',0.0237,	'W',0.015,	'D',0.0532,	'H',0.0229,	'F',0.0400,	'Y',0.0306,	'C',0.0153,	'I',0.0592, 'P',0.0483,	'V',0.0671,	'B',0.00,	'Z',0.00,	'X',0.00,	'.',1.00,);


#hash tables for calculations
my %suppWindows;
my %igWindows;
my %prattWindows;
my %zscoreWindows;
my %logoddsWindows;
my %SWindows;
my %IWindows;
my %JWindows;
my %SnWindows;
my %SpWindows;
my %PPVWindows;
my %FWindows;
my %DPWindows;
my %CorrWindows;
my %FPRWindows;


my ($index_supp, $index_sn, $index_sp, $index_PPV, $index_F, $index_DP, $index_Corr, $index_FPR, $index_zscore, $index_logodds, $index_pratt, $index_ig, $index_S, $index_I,  $index_J);
my $resfile;
my $strRes;


#&calculateSupWindows($motifFile, $outFile, $targetMotif);

# Print RESULTS
# $sn, $sp, $ppv, $f, $corr, $dp, $fpr,  $ig, $pratt, $logodds, $mzscore, $j, $i, $s);
my $strHeader = "Motif;Supp;Sn;Sp;PPV;F;corr;dp;fpr;IG;Pratt;LogOdds;Zscore;J;I;S\n";
print OUTFILE $strHeader;


while (<INFILE>) {
	my($line) = $_;
	my @parts;
	my @p1;
	my @p2;
	my $supp;
	my ($TP, $FN, $TN, $FP);

	@p1 = split(/	/, $_);
	@p2 = split(/ /, $p1[2]);
	my $motif = $p2[0];			# each motif from the input file is now obtained
	$supp = $p1[1];
	
	$suppWindows{$motif} = $supp;
	$TP = $supp;
	$FP = &countMotifInDB($motif, $negFile);
	my $seqPOS = &countSequences($posFile);
	my $seqNEG = &countSequences($negFile);

	$FN = $seqPOS - $TP;
	$TN = $seqNEG - $FP;
	
#	print $motif . " " . $TP . " " . $FP . " ". $FN . " " . $TN . "\n";

	print OUTFILE $motif . ";" . &reportFunc($motif, $TP, $FP, $FN, $TN) . "\n";
}


	($index_supp, $index_sn, $index_sp, $index_PPV, $index_F, $index_DP, $index_Corr, $index_FPR, $index_zscore, $index_logodds, $index_pratt, $index_ig, $index_S, $index_I,  $index_J) = &getOrder($targetMotif);
	print "#############################################\n";
	print "###############   STATISTICS	############# \n\n";
	print " Num of Sequences: " . $totalNumSeqs ."\n";
	print "\n";
	print " Index Support : " . $index_supp ."\n";

	print " Index Sn : " . $index_sn ."\n";
	print " Index Sp : " . $index_sp ."\n";
	print " Index PPV: " . $index_PPV ."\n";
	print " Index F : " . $index_F ."\n";
	print " Index Corr : " . $index_Corr ."\n";
	print " Index Dp : " . $index_DP ."\n";
	print " Index FPR : " . $index_FPR ."\n";
	print "\n";
	print "\n";
	print " Index Zscore : " . $index_zscore ."\n";
	print " Index Logodds : " . $index_logodds ."\n";
	print " Index Pratt : " . $index_pratt ."\n";
	print " Index IG : " . $index_ig ."\n";
	print "\n";
	print "\n";
	print " Index J : " . $index_J ."\n";
	print " Index I : " . $index_I ."\n";
	print " Index S : " . $index_S ."\n";
	print "#############################################\n";

	$strRes = $targetMotif . ";" . $index_supp . ";" . $index_sn  . ";" . $index_sp . ";" . $index_PPV . ";" . $index_F . ";" . $index_Corr . ";" .
	$index_DP . ";" . $index_FPR . ";" . $index_ig . ";" . $index_pratt . ";" . $index_logodds  . ";" . $index_zscore . ";" .
	$index_J . ";" . $index_I . ";" . $index_S;

	$resfile = "results.txt";
	open RESFILE, ">$resfile" or die "Cannot open $resfile for append :$!";
	print RESFILE $strRes . "\n";
	close RESFILE;

close INFILE;
close OUTFILE;


############################################################################################
### END OF MAIN BLOCK
############################################################################################

#--------------------------------------
# FUNCTIONS MEASURES 
#--------------------------------------
###
### Desc: Function to calculate the probability of a motif
###

sub motifProbability{
	my $motif = shift;
	my $ch;
	my $prob = 1.0;
	my $i;

	for ($i=0;$i < length($motif) ;$i++) {
		$ch = substr($motif, $i, 1);
		$prob = $prob * $aafreq{uc($ch)};
	}

	return $prob;
}

###
### Desc: logarithm of different bases
###
sub logBase {
	my $n = @_[0];
	my $base = @_[1];
	if ($n != 0) {
		return log($n) / log($base);
	}else{
		return 0;
	}
	
}

###
### Desc: Information content I
### Info(m) = -log-base[P(m),|Alf|], where |Alf| is the size of the alphabet, i.e. 20
###
sub Info{
	my ($motif) = @_;	
	my $mp = &motifProbability($motif);
	if ($mp != 0) {
		return -1 * &logBase($mp, 20);
	}else{
		return 0;
	}
	
}


#####################################################################
### Function that calculates the Z score of the pattern
#####################################################################
sub zscore{
	my ($motif) = @_;
	
	my $prob = &motifProbability($motif);
	my $support = $suppWindows{$motif};

	my $VAR = sqrt($Nresid * $prob * (1- $prob));
	my $diff = $support - $Nresid * $prob;

	if ($VAR != 0) {
		return $diff / $VAR;
	}else{
		return 0;
	}
}


###
### Desc: Information Gain IG
### IG(m) = I(m) x [Support(m) -1]
### param: motif and support(tp + fp)
###
sub IG{
	my ($motif) = @_;
	my $support = $suppWindows{$motif};
	return (&Info($motif) * ($support -1));
}


###
### Desc: Log-Odds
### L(m) = log[Supp(m)/TotalNumPatterns / Prob(m)]
###


sub LogOdds{
	my ($motif) = @_;
	my $support = $suppWindows{$motif};

	# IN THIS CASE THE LOGODDS IS BASED ON THE TOTAL NUMBER OF WINDOWS
	# SINCE THE SUPPORT IS THE TOTAL NUMBER OF OCCURRENCES
	#my $ratio = ($support / $totalNumSeqs) / &motifProbability($motif);
	my $mp = &motifProbability($motif);
	my $ratio;

	if ($mp != 0) {
		$ratio = ($support / $totalNumSeqs) / $mp;
	}else{
		$ratio = 0;
	}
	
	
	
	if ($ratio != 0) {
		return &logBase($ratio, 10);
	}else{
		return 0;
	}
}


###
### Desc: Pratt Measure 
### prattI first part of PRatt measure
###

sub pratt{
	my ($motif) = @_;
	my $sumProb = 0;
	my $i;
	my $ch;
	my $p1;
	my $p2;

	for ($i=0;$i < length($motif) ;$i++) {
		$ch = substr($motif, $i, 1);
		$sumProb = $sumProb + $aafreq{uc($ch)};
	}
	for ($i=0;$i < length($motif) ;$i++) {
		$ch = substr($motif, $i, 1);
		$p1 = $p1 + $aafreq{uc($ch)} * &logBase($aafreq{uc($ch)}, 2);
		$p2 = $p2 + (($aafreq{uc($ch)} / $sumProb) * &logBase($aafreq{uc($ch)} / $sumProb, 2));
	}
	return -1 * $p1 + $p2;
}


###################################################################################################################
### MEASURES FROM THE PAPER
###################################################################################################################

### Class based Measures

###
### Desc: Sensitivity = TP / (TP + FN)
###

sub Sn{
	my ($motif, $TP, $FP, $FN, $TN) = @_;
	return $TP / ($TP + $FN);
}

###
### Desc: Specificity = TN / (TN + FP)
###

sub Sp{
	my ($motif, $TP, $FP, $FN, $TN) = @_;
	return $TN / ($TN + $FP);
}

###
### Desc: PPV = TP / (TP + FP)
###

sub PPV{
	my ($motif, $TP, $FP, $FN, $TN) = @_;
	return $TP / ($TP + $FP);
}

###
### Desc: Correlation = (TP X TN + FP X FN) / sqrt[(TP + FN) x (TP + FP) x (TN + FP) x (TN + FN) ]
###

sub Corr{
	my ($motif, $TP, $FP, $FN, $TN) = @_;
	return ($TP * $TN - $FP * $FN) / sqrt(($TP + $FN) * ($TP + $FP) * ($TN + $FP) * ($TN + $FN))
}

###
### Desc: F = 2 x TP / (2 x TP + FN + FP)
###

sub F{
	my ($motif, $TP, $FP, $FN, $TN) = @_;
	return (2 * $TP) / (2 * $TP + $FN + $FP);
}

###
### Desc: DP = TP / |C| - FP / |~C|
###

sub DP{
	my ($motif, $TP, $FP, $FN, $TN) = @_;
	my $C = $TP + $FN;
	my $NOTC = $FP + $TN;
	return ($TP/$C) - ($FP/$NOTC);
}

###
### Desc: False Alarm Rate = FAR = FP / (FP + TN)
###

sub FAR{
	my ($motif, $TP, $FP, $FN, $TN) = @_;
	return $FP / ($FP + $TN);
}

### ----------------------------------------------------------------------------------------------------------------
### MIXED measures

###
### Desc: Surprise Measure 
### S(m) = I(m) x PPV(m)
###


sub S{
	my ($motif, $TP, $FP, $FN, $TN) = @_;
	return Info($motif, $TP, $FP, $FN, $TN) * PPV($motif, $TP, $FP, $FN, $TN);
}


###
### Desc: little j for J measure
###

sub littlej{
	my ($motif, $TP, $FP, $FN, $TN) = @_;
	my $prob_CM = $TP / ($TP + $FP);
	my $prob_CMC = ($TP * ($TP + $FN + $FP + $TN)) /(($TP + $FP) * ($TP + $FN));
	my ($p1, $p2);

	if ($prob_CMC != 0) {
		$p1 = $prob_CM * &logBase($prob_CMC, 2);
	}else{
		$p1 = 0;
	}
	

	my $prob_NOTCM = 1 - $prob_CM;
	my $prob_NOT_CMC = ($FP * ($TP + $FN + $FP + $TN)) / (($TP + $FP) * ($TN + $FP));

#	print $prob_CM . " " . $prob_CMC . " " . $prob_NOTCM . " " . $prob_NOT_CMC . "\n";

	if ($prob_NOT_CMC != 0) {
		$p2 = $prob_NOTCM * &logBase($prob_NOT_CMC, 2);
	}else{
		$p2 = 0;
	}

	return $p1 + $p2;
}


###
### Desc:  J measure
### J(m) = P(m) x little(j)
###

sub J{
	my ($motif, $TP, $FP, $FN, $TN) = @_;
	# using the logarithm makes easy the interpretation of the results!!!
	#return &logBase(&motifProbability($motif) * littlej($motif, $TP, $FP, $FN, $TN),10);
	return &motifProbability($motif) * littlej($motif, $TP, $FP, $FN, $TN);
}


###
### Desc:  H measure for Mutual information
###  H(m) = - SUM q {c,~c} P(q) * log2 P(q)
###

sub H{
	my ($motif, $TP, $FP, $FN, $TN) = @_;
	my $probC = ($TP + $FN) / ($TP + $FN + $FP + $TN);
	my $invprobC = 1 - $probC;
	my ($p1, $p2);

	if ($probC != 0) {
		$p1 = -1 * $probC * &logBase($probC,2);
	}else{
		$p1 = 0;
	}
	
	if ($invprobC != 0) {
		$p2 = -1 * $invprobC * &logBase($invprobC, 2);
	}else{
		$p2 = 0;
	}
	
	return $p1 + $p2;
}


sub Hm {
	my ($motif, $TP, $FP, $FN, $TN) = @_;
	my $prob_CM = $TP / ($TP + $FP);
	my $prob_NOTCM = 1 - $prob_CM;
	my ($p1, $p2);

	if ($prob_CM != 0) {
		$p1 =  $prob_CM * &logBase($prob_CM, 2);
	}else{
		$p1 =  0;
	}

	if ($prob_NOTCM != 0) {
		$p2 =  $prob_NOTCM * &logBase($prob_NOTCM, 2);
	}else{
		$p2 =  0;
	}
	return -1 * &motifProbability($motif) * ($p1 + $p2);
}

###
### Desc:  I mutual information
###  I(m) = H(m) - Hm();
###

sub I {
	my ($motif, $TP, $FP, $FN, $TN) = @_;
	#print "" . &H($motif, $TP, $FP, $FN, $TN) - &Hm($motif, $TP, $FP, $FN, $TN) . "\n";
	return &H($motif, $TP, $FP, $FN, $TN) - &Hm($motif, $TP, $FP, $FN, $TN);
}

#####################################################################


#####################################################################
### Function that concatenates all the output score function in a 
### single line
#####################################################################
sub reportFunc{
	my ($motif, $TP, $FP, $FN, $TN) = @_;
	
	# TYPE I FUNCTION
	my $sn = &Sn($motif, $TP, $FP, $FN, $TN);
	my $sp = &Sp($motif, $TP, $FP, $FN, $TN);
	my $ppv = &PPV($motif, $TP, $FP, $FN, $TN);
	my $corr = &Corr($motif, $TP, $FP, $FN, $TN);
	my $f = &F($motif, $TP, $FP, $FN, $TN);
	my $dp = &DP($motif, $TP, $FP, $FN, $TN);
	my $fpr = &FAR($motif, $TP, $FP, $FN, $TN);

	$SnWindows{$motif} = $sn;
	$SpWindows{$motif} = $sp;
	$PPVWindows{$motif} = $ppv;
	$FWindows{$motif} = $f;
	$CorrWindows{$motif} = $corr;
	$FPRWindows{$motif} = $fpr;
	$DPWindows{$motif} = $dp;


	# TYPE II FUNCTIONS
	my $support = $suppWindows{$motif};
	my $pratt = &pratt($motif);
	my $ig = &IG($motif);
	my $logodds = &LogOdds($motif);
	my $mzscore = &zscore($motif);

	$igWindows{$motif} = $ig;
	$prattWindows{$motif} = $pratt;
	$zscoreWindows{$motif} = $mzscore;
	$logoddsWindows{$motif} = $logodds;

	#TYPE III FUNCTIONS
	my $s = &S($motif, $TP, $FP, $FN, $TN);
	my $j = &J($motif, $TP, $FP, $FN, $TN);
	my $i = &I($motif, $TP, $FP, $FN, $TN);

	$SWindows{$motif} = $s;
	$IWindows{$motif} = $i;
	$JWindows{$motif} = $j;


	my $str = sprintf("%.4f;%.4f;%.4f;%.4f;%.4f;%.4f;%.4f;%.4f;%.4f;%.4f;%.4f;%.4f;%.4f;%.4f;%.4f", $support, $sn, $sp, $ppv, $f, $corr, $dp, $fpr,  $ig, $pratt, $logodds, $mzscore, $j, $i, $s);
	return $str;
}


#####################################################################
### Determines the order for the target motifs
#####################################################################
sub getOrder {
	my ($motif) = @_;
	my $pnt;
	my ($index_supp, $index_sn, $index_sp, $index_PPV, $index_F, $index_DP, $index_Corr, $index_FPR, $index_zscore, $index_logodds, $index_pratt, $index_ig, $index_S, $index_I,  $index_J);
	my $offset;
	my $index;
	my @arrKeys;
	my @arrValues;
	my @sorted;


	$index = 0;	
	$offset = 0;
	@sorted = (sort { $zscoreWindows{$a} <=> $zscoreWindows{$b} }  keys %zscoreWindows);
	foreach $pnt (@sorted) {
		if ($motif eq $pnt) {
			$offset = $index;
		}
		$index++;
	}
	if ($zscoreWindows{$motif} ==  $zscoreWindows{$sorted[0]}) {
		$index_zscore = 1;
	}else{
		$index_zscore = $index - $offset;
	}

	$index = 0;	
	$offset = 0;
	@sorted = (sort { $logoddsWindows{$a} <=> $logoddsWindows{$b} }  keys %logoddsWindows);
	foreach $pnt (@sorted) {
		if ($motif eq $pnt) {
			$offset = $index;
		}
		$index++;
	}
	if ($logoddsWindows{$motif} ==  $logoddsWindows{$sorted[0]}) {
		$index_logodds = 1;
	}else{
		$index_logodds = $index - $offset;
	}

	$index = 0;	
	$offset = 0;
	@sorted = (sort { $prattWindows{$a} <=> $prattWindows{$b} }  keys %prattWindows);
	foreach $pnt (@sorted) {
		if ($motif eq $pnt) {
			$offset = $index;
		}
		$index++;
	}
	if ($prattWindows{$motif} ==  $prattWindows{$sorted[0]}) {
		$index_pratt = 1;
	}else{
		$index_pratt = $index - $offset;
	}


	$index = 0;	
	$offset = 0;
	@sorted = (sort { $igWindows{$a} <=> $igWindows{$b} }  keys %igWindows);
	foreach $pnt (@sorted) {
		if ($motif eq $pnt) {
			$offset = $index;
		}
		$index++;
	}
	if ($igWindows{$motif} ==  $igWindows{$sorted[0]}) {
		$index_pratt = 1;
	}else{
		$index_ig = $index - $offset;
	}

	
	#----------------------------------------
	$index = 0;	
	$offset = 0;
	@sorted = (sort { $suppWindows{$a} <=> $suppWindows{$b} }  keys %suppWindows);
	foreach $pnt (@sorted) {
		if ($motif eq $pnt) {
			$offset = $index;
		}
		$index++;
	}
	if ($suppWindows{$motif} ==  $suppWindows{$sorted[0]}) {
		$index_supp = 1;
	}else{
		$index_supp = $index - $offset;
	}

	#----------------------------------------
	$index = 0;	
	$offset = 0;
	@sorted = (sort { $SWindows{$a} <=> $SWindows{$b} }  keys %SWindows);
	foreach $pnt (@sorted) {
		if ($motif eq $pnt) {
			$offset = $index;
		}
		$index++;
	}
	if ($SWindows{$motif} ==  $SWindows{$sorted[0]}) {
		$index_S =  1;
	}else{
		$index_S = $index - $offset;
	}

	#----------------------------------------
	$index = 0;	
	$offset = 0;
	@sorted = (sort { $IWindows{$a} <=> $IWindows{$b} }  keys %IWindows);
	foreach $pnt (@sorted) {
		if ($motif eq $pnt) {
			$offset = $index;
		}
		$index++;
	}
	if ($IWindows{$motif} ==  $IWindows{$sorted[0]}) {
		$index_I = 1;
	}else{
		$index_I = $index - $offset;
	}

	#----------------------------------------
	$index = 0;	
	$offset = 0;
	@sorted = (sort { $JWindows{$a} <=> $JWindows{$b} }  keys %JWindows);
	foreach $pnt (@sorted) {
		if ($motif eq $pnt) {
			$offset = $index;
		}
		$index++;
	}
	if ($JWindows{$motif} ==  $JWindows{$sorted[-1]}) {
		$index_J = 1;
	}else{
		$index_J = $index - $offset;
	}
	#----------------------------------------
	$index = 0;	
	$offset = 0;
	@sorted = (sort { $DPWindows{$a} <=> $DPWindows{$b} }  keys %DPWindows);
	foreach $pnt (@sorted) {
		if ($motif eq $pnt) {
			$offset = $index;
		}
		$index++;
	}
	if ($DPWindows{$motif} ==  $DPWindows{$sorted[-1]}) {
		$index_DP = 1;
	}else{
		$index_DP = $index - $offset;
	}
	#----------------------------------------
	$index = 0;	
	$offset = 0;
	@sorted = (sort { $CorrWindows{$a} <=> $CorrWindows{$b} }  keys %CorrWindows);
	foreach $pnt (@sorted) {
		if ($motif eq $pnt) {
			$offset = $index;
		}
		$index++;
	}
	if ($CorrWindows{$motif} ==  $CorrWindows{$sorted[-1]}) {
		$index_Corr = 1;
	}else{
		$index_Corr = $index - $offset;
	}
	#----------------------------------------
	$index = 0;	
	$offset = 0;
	@sorted = (sort { $FPRWindows{$a} <=> $FPRWindows{$b} }  keys %FPRWindows);
	foreach $pnt (@sorted) {
		if ($motif eq $pnt) {
			$offset = $index;
		}
		$index++;
	}
	if ($FPRWindows{$motif} ==  $FPRWindows{$sorted[-1]}) {
		$index_FPR = 1;
	}else{
		$index_FPR = $index - $offset;
	}
	#----------------------------------------
	$index = 0;	
	$offset = 0;
	@sorted = (sort { $SnWindows{$a} <=> $SnWindows{$b} }  keys %SnWindows);
	foreach $pnt (@sorted) {
		if ($motif eq $pnt) {
			$offset = $index;
		}
		$index++;
	}
	if ($SnWindows{$motif} ==  $SnWindows{$sorted[-1]}) {
		$index_sn = 1;
	}else{
		$index_sn = $index - $offset;
	}
	#----------------------------------------
	$index = 0;	
	$offset = 0;
	@sorted = (sort { $SpWindows{$a} <=> $SpWindows{$b} }  keys %SpWindows);
	foreach $pnt (@sorted) {
		if ($motif eq $pnt) {
			$offset = $index;
		}
		$index++;
	}
	if ($SpWindows{$motif} ==  $SpWindows{$sorted[-1]}) {
		$index_sp = 1;
	}else{
		$index_sp = $index - $offset;
	}
	#----------------------------------------
	$index = 0;	
	$offset = 0;
	@sorted = (sort { $PPVWindows{$a} <=> $PPVWindows{$b} }  keys %PPVWindows);
	foreach $pnt (@sorted) {
		if ($motif eq $pnt) {
			$offset = $index;
		}
		$index++;
	}
	if ($PPVWindows{$motif} ==  $PPVWindows{$sorted[-1]}) {
		$index_PPV = 1;
	}else{
		$index_PPV = $index - $offset;
	}
	#----------------------------------------
	$index = 0;	
	$offset = 0;
	@sorted = (sort { $FWindows{$a} <=> $FWindows{$b} }  keys %FWindows);
	foreach $pnt (@sorted) {
		if ($motif eq $pnt) {
			$offset = $index;
		}
		$index++;
	}
	if ($FWindows{$motif} ==  $FWindows{$sorted[-1]}) {
		$index_F = 1;
	}else{
		$index_F = $index - $offset;
	}


	return ($index_supp, $index_sn, $index_sp, $index_PPV, $index_F, $index_DP, $index_Corr, $index_FPR, $index_zscore, $index_logodds, $index_pratt, $index_ig, $index_S, $index_I,  $index_J);
}


sub supersort {
        if ($a > $b) {
                return 1;
        } elsif ($a < $b) { 
		return -1;
	} else { 
		return 0; 
	}
}

##
## Reads the frequency of each aminoacid in the input set of sequences
##

sub readAAFreq{
	my $infile = @_[0];
	my %freqs;
	my $total = 0;
	my $tmpseq;
	my %freqAA;
	my $i;
	my $seq;
	my $numseqs = 0;

	my $seq_in  = Bio::SeqIO->new( -format => 'fasta', -file => $infile);
	while( $seq = $seq_in->next_seq() ) {
		$numseqs = $numseqs + 1;
		$tmpseq = $seq->seq();
		$total = $total + length($tmpseq);
		for ($i=0;$i < length($tmpseq); $i++) {
			$freqs{substr($tmpseq, $i, 1)}++;
		}
	}
	# alphabet order  'prot'=> [qw(A C D E F G H I K L M N P Q R S T V W Y)],
	my $fcnt = 0;

	$freqAA{'A'} = $freqs{'A'}/$total;
	$freqAA{'C'} = $freqs{'C'}/$total;
	$freqAA{'D'} = $freqs{'D'}/$total;
	$freqAA{'E'} = $freqs{'E'}/$total;
	$freqAA{'F'} = $freqs{'F'}/$total;
	$freqAA{'G'} = $freqs{'G'}/$total;
	$freqAA{'H'} = $freqs{'H'}/$total;
	$freqAA{'I'} = $freqs{'I'}/$total;
	$freqAA{'K'} = $freqs{'K'}/$total;
	$freqAA{'L'} = $freqs{'L'}/$total;
	$freqAA{'M'} = $freqs{'M'}/$total;
	$freqAA{'N'} = $freqs{'N'}/$total;
	$freqAA{'P'} = $freqs{'P'}/$total;
	$freqAA{'Q'} = $freqs{'Q'}/$total;
	$freqAA{'R'} = $freqs{'R'}/$total;
	$freqAA{'S'} = $freqs{'S'}/$total;
	$freqAA{'T'} = $freqs{'T'}/$total;
	$freqAA{'V'} = $freqs{'V'}/$total;
	$freqAA{'W'} = $freqs{'W'}/$total;
	$freqAA{'Y'} = $freqs{'Y'}/$total;

	$freqAA{'.'} = 1;

	return (\%freqAA, $total, $numseqs, int($total/$numseqs)); 
}


##########################################################################################
##########################################################################################

###
### Subroutine to count the number of occurences in an input set of sequences
###
sub countMotifInDB{
	my ($motif, $dbFile) = @_;
	my $seq_in  = Bio::SeqIO->new( -format => 'fasta',  -file => $dbFile);
	my $seq;
	my $count = 0;

	
	while( $seq = $seq_in->next_seq() ) {
		if ($seq->seq() =~ m/$motif/) {
			$count++;
		}
	}
	return $count;
}


###
## returns the number of sequence in input_file
###
sub countSequences{
	my $input_file = @_[0];
	my $seq_in  = Bio::SeqIO->new( -format => 'fasta', -file => $input_file);

	# loads the whole file into memory - be careful
	# if this is a big file, then this script will
	# use a lot of memory

	my $seq;
	my @seq_array;
	my $count = 0;

	while( $seq = $seq_in->next_seq() ) {
		$count++;
	}

	return $count;
}
