# Supplementary material for: Evaluating deterministic motif significance measures in protein databases
Source: Algorithms Mol Biol. 2007 Dec 24;2:16. doi: 10.1186/1748-7188-2-16 (PMC2254621; doi:10.1186/1748-7188-2-16)
Supplement: Additional File 2 — Scripts and Datasets. This file contains the sequence datasets (synthetic and real) and the evaluated motifs. This data is separated according to the tables where it is presented and discussed. It also contains script programs (in perl language) developed for this work. [file 1748-7188-2-16-S2.zip › Scripts_and_Datasets/datasets/Table 5/DILIMOT/PxPLxK/generate_random_seq_AAFreq.pl]

###
# Version changed by Pedro Gabriel (02/02/2007)
# it takes another file as input and generates one with 
# the same charactgeristicsof frequency and length and number of seqs
#
###

#!/bin/perl -w
use strict;
use vars qw($USAGE);

# random sequence generator #
# -c=1 option will cause prot sequences to be built 
# using vertebrate aa frequencies, 
# with option -a putting a 1st methionine residues on. Frequencies are
# calculated from the NCBI human RefSeq protein sequences 
# -c and -a only affect protein sequences
# -a only works in conjunction with -c
# -n number of random sequences, default = 1

use Bio::PrimarySeq;
use Bio::SeqIO;
use Getopt::Long;
my ($length, $comp,$met);


my %alphabets = ( 'dna' => [qw(C A G T)],
                  'rna' => [qw(C A G U)],
                  'prot'=> [qw(A C D E F G H I K L M N P Q R S T V W Y)],
              );
# make random num from 1-10000. numbers in this array reflect the frequency,
# e.g., a random number from 1.744 = A, 745-991 = C etc;
#my @aa_frequencies = qw(744 991 1398 2017 2378 3104 3349 3726 4239 5273 5443 
#                       5749 6410 6848 7455 8263 8760 9340 9488 9713 10000);


# my @aa_frequencies = qw(508 635 1221 1784 2141 2534 2801 3353 4035 4871 5075 5997 6556 7046 7482 8632 9262 9665 9729 10000);


##################
################## #$USAGE = 'usage: generate_random_seq.pl --type=[dna/rna/prot] --inputfile=input.txt  --outputfile';
##################
my ($type, $inputfile, $filename) = @ARGV;
my $number = 1;


# Read the frequency of the amino acids
my ($aa_frequenciesRef, $number, $length) = &readAAFreq($inputfile);
my @aa_frequencies = @$aa_frequenciesRef;


sub readAAFreq{
	my $infile = @_[0];
	my %freqs;
	my $total = 0;
	my $tmpseq;
	my @freqAA;
	my $i;
	my $seq;
	my $numseqs = 0;

	my $seq_in  = Bio::SeqIO->new( -format => 'fasta', -file => $infile);
	while( $seq = $seq_in->next_seq() ) {
		$numseqs = $numseqs + 1;
		$tmpseq = $seq->seq();
		$total = $total + length($tmpseq);
		for ($i=0;$i < length($tmpseq); $i++) {
			$freqs{substr($tmpseq, $i, 1)}++;
		}
	}
	# alphabet order  'prot'=> [qw(A C D E F G H I K L M N P Q R S T V W Y)],
	my $fcnt = 0;
	$fcnt =  $fcnt + $freqs{'A'}/$total;
    push(@freqAA, int($fcnt *10000));
	$fcnt =  $fcnt + $freqs{'C'}/$total;
    push(@freqAA, int($fcnt *10000));
	$fcnt =  $fcnt + $freqs{'D'}/$total;
    push(@freqAA, int($fcnt *10000));
	$fcnt =  $fcnt + $freqs{'E'}/$total;
    push(@freqAA, int($fcnt *10000));
	$fcnt =  $fcnt + $freqs{'F'}/$total;
    push(@freqAA, int($fcnt *10000));
	$fcnt =  $fcnt + $freqs{'G'}/$total;
    push(@freqAA, int($fcnt *10000));
	$fcnt =  $fcnt + $freqs{'H'}/$total;
    push(@freqAA, int($fcnt *10000));
	$fcnt =  $fcnt + $freqs{'I'}/$total;
    push(@freqAA, int($fcnt *10000));
	$fcnt =  $fcnt + $freqs{'K'}/$total;
    push(@freqAA, int($fcnt *10000));
	$fcnt =  $fcnt + $freqs{'L'}/$total;
    push(@freqAA, int($fcnt *10000));
	$fcnt =  $fcnt + $freqs{'M'}/$total;
    push(@freqAA, int($fcnt *10000));
	$fcnt =  $fcnt + $freqs{'N'}/$total;
    push(@freqAA, int($fcnt *10000));
	$fcnt =  $fcnt + $freqs{'P'}/$total;
    push(@freqAA, int($fcnt *10000));
	$fcnt =  $fcnt + $freqs{'Q'}/$total;
    push(@freqAA, int($fcnt *10000));
	$fcnt =  $fcnt + $freqs{'R'}/$total;
    push(@freqAA, int($fcnt *10000));
	$fcnt =  $fcnt + $freqs{'S'}/$total;
    push(@freqAA, int($fcnt *10000));
	$fcnt =  $fcnt + $freqs{'T'}/$total;
    push(@freqAA, int($fcnt *10000));
	$fcnt =  $fcnt + $freqs{'V'}/$total;
    push(@freqAA, int($fcnt *10000));
	$fcnt =  $fcnt + $freqs{'W'}/$total;
    push(@freqAA, int($fcnt *10000));
	$fcnt =  $fcnt + $freqs{'Y'}/$total;
    push(@freqAA, int($fcnt *10000));

	print "NUM: " . $numseqs . "\n";
	print "LEN: " . ($total/$numseqs) . "\n";
	
	return (\@freqAA, $numseqs, int($total/$numseqs)); 
}

foreach my $num (1..$number) {
   my $sequence = "";
   my $alphabet = $alphabets{lc $type};
   my $sspace = scalar @$alphabet;
   if (!$comp || $type ne 'prot') {
      foreach ( 1..$length ) {
	 $sequence .= $alphabet->[ int rand($sspace) ];
      }
   }elsif ($type eq 'prot') {
      $sequence = build_seq($length, \@aa_frequencies);
   }
   my $seq =  Bio::PrimarySeq->new(-seq        => $sequence, 
				   -display_id => 'randomseq'.$num);
   my %args = (-format => 'fasta');
   if( $filename ) { $args{-file} = ">>$filename" }
   my $seqio = Bio::SeqIO->new(%args);
   $seqio->write_seq($seq);
}


sub build_seq {
   #takes seqlen and ref to frequency data as parameters
   my ($len, $pf)  = @_;
   my $str = ($met)?'M':'';
   my $i = ($met)?1:0;
   for ($i..$len-1) {
      my $aa = int(rand (10000)) ;
      my $j = 0;
      while ($pf->[$j] < $aa && $j <19) {
	 $j++;
      }
      $str .= $alphabets{'prot'}[$j];
   }
   print "str is $str\n";
   return $str;
}
