# Supplementary material for: Evaluating deterministic motif significance measures in protein databases
Source: Algorithms Mol Biol. 2007 Dec 24;2:16. doi: 10.1186/1748-7188-2-16 (PMC2254621; doi:10.1186/1748-7188-2-16)
Supplement: Additional File 2 — Scripts and Datasets. This file contains the sequence datasets (synthetic and real) and the evaluated motifs. This data is separated according to the tables where it is presented and discussed. It also contains script programs (in perl language) developed for this work. [file 1748-7188-2-16-S2.zip › Scripts_and_Datasets/datasets/Table 5/DILIMOT/PxPLxK/negPxLPxK.fasta]

>randomseq1
TKTKNSWMYLHRVCHSSEWIMSRVPTPECISTTCEGQTHVWILESIPLYAISSQFHKYNG
WICNNCRRQQFCTAHDFKQSAAGAMKNLEWWCCDLDGCTYWEGCYTGYYFFPNLCEYSVG
EDKKIFLVAAWTIYYWNHNTCVQTEVHSRGWTPICPDYIGTCPQHLHPSLTFCYFKHERW
REAEMPCMALDQPSTGKSDGNKSIVANFKIDGINFIVHQKGPIPGTKCTVQYWPGSTHEI
QWPWMGHNPWGIHCGNKGNWYMCVPTHRQYCSHNINIWQWLKMQDGTDSLLHTEAELCEV
LSAMLFRKLWFNDYEICLLTVCPGQFSYCQCKVHKQCDFFWLQTFYEWTQMFDVMFFRLP
AENERCGKCTKGCNKTGDMKNQVYYDYGPMQHRLHLLDITFEFITWIWRMMIWAWSPFTW
KGSHNRCCTNYDHEPTHCGKSIMWSDAHGYDHNIQAVGVIWADLYGQMHHHPSHCQLCVG
YGECIACSSYSGKCMEQDQTTTMWSDTRWSAKRMFINGEYHQDEGCKKWPCSGKMSTARV
EWQNKGTWKTAYNSGATAWNYALQNTMMWHRGVCNLVIPYIGDGKRTHVTNYESPQWIMQ
WTYQCKFCSYMEMWTHQINCQDQWPRKECHARMKVICASERLLWDWYQYWIVSKFVIVWG
ARIFKKTERQWSFNNAADDVAQGRFTSFKPKPIHIQEHLLFAERRGETKFNLHINHKKQK
PNFFWRQRGYPCGLNAMVRDWQECGWMRFWRATNVTAFIYCKFISDVQWTTLMRKHFPRQ
SWNLPWCNIYIDWEIKGYMRYCGRNHMWKYTHTRLHQAPECWGSYRHNNRNGTPWKYIIM
ARRKILGFKNPVQQDQHEMVVWQHHWYMWKKVCAHGTDMRHRD
>randomseq2
KASVNYQMVWTGDIPMNATWRMGTPCGKMQQMEMKYGVQCPQMKSSRAPHQNVFAMVIKV
GQCGWWQMNTCARPVRLDICIGYWEAGWSKSHQMTYCHIIGNWKGRMMLCDHVQKCLNEN
TGKYLEAIMHCYHRLLWDTWYCTPSVKVQIGHVKEPKNDMQTELMTLNWPAKGNLAHLIQ
PAHAIQNTINVKMFVNWGSDYFDLRRLQFMFPIWIVIKAPCWFILGARKMPWGLVYPVKW
SMTLTGSYIHPWMHLSQDKCASKQPFSNKCGGRITPYIDTKMICLGEDPKMGSFYLIVFM
MIGHIHNEYHHYALWGWGFGKDQSQVHHICFTGPTWPCGTTDNDIDTETRQYQQVPVSSP
WWSYGRSYTRVYPSGDDSHHEVAIMSYMMRWTAAKFWICPWTCQMAGAIFLQYVTNQQQT
RPPKAFRNTFDEIELMRPLAVMECHVEWGAGNQCDGAYVMMTLWCEHYKGGITFWTFVFY
ETCKNRSGIVVGNPCPPMRASLEQAIGYTRNINLYRQCIKEFLSRYCVAIMGDSDMSFGH
HHAVHTSLGMVCALHLMEVPTGIDSKFRWNYDTHPNQDYGQKPNYQSNRHHVECQLYSWG
SNCKNISLPAVMFYDIQCVWANHWRFQYDAWGGVDVSAEVLMPCGHHGFPPAEWFCNKHW
PEFYSHLVSQQGEDAPFMFCIHRAYEPTKTIGVGCTHKDHSQNGERTINLHTIWNSFEHV
NCKPHFAKHWYWEHHNMMKGRAHQVHMRTPLCQATFLTYMVAQVIRRCRECYEYDWFWNW
PEMIDEPYTRWYKHQFQWTWTVRPLACCFPMGLGEYQFRLVQIWDTFNMYWFIAEEEPPS
FMCCKIKCRIVVGCYLNYFDLQSLMMYEVIQSCHLNISLFDGK
>randomseq3
EPKRCWNNVVTEDYRMSENHAFYAIISWYGVQTMASFSWRHIDHVTGWWSNVQNANYILP
DEPQAPDQPKMARKDQNTIDDGMCYPFVINWNPGGDQRVGDNNQAQKCGEKRMLMSGITL
IYCGLNDQEKHQPLILRRHLCRKGWDPHFHMPFRSIYPTRTNLDIWVFYEFEHSQYWWRD
MNILCATSMMGHIYDIPGHGRSGSLCWVNSPYCQSSNAVSPTCKGIDIWKKWLEPFDCIT
RKAAWTQEYYLVAQYTRRDFSPDEHDHNDPLKTTPNEPHEKCETMSFVKVQMAYAVEKGH
IFGYYVWFHFKWLQGRFGNWVQGYNTYNLVIEYSCRWKKWSLYILCEYFWYAEEIQMDGQ
HGGDFSQNEMIVFLPHIPADWYYYCHFWEMPHNLSLKGFFSEDMMDDHTRWESFLIYDCI
TWDKRLHRFSIFKHSQPRVQCRWHKYQQYPAVCAGRSCKSHKATNDLHQANLADWAPDHA
RWCQPVYRMGKSPTPCGPDSWLIPIISCKALIRCFEKDPPKDQCCDWVFWPQVARTGYDL
TNQLVGFDIYVNMNHHYAFTSFSVDAPKQLRNFGVTYPVNSCWINRKPPQAHWQGNKLIR
EKCAWAGRHITSVQGQWNCCLVKNKLREQVRSVLQPNKQGYSNKENVTQICHGVTNMWPK
WGVGSESPVKFHMAPFKCCALDHDSMCAHGIHLFHVGGRKSQKMILILGYRGRDLNYCIM
IVHEPVCVQIRSFFEGILCMTPVGKLFCALIHYYRNARLKSGRRMRWTGGVCDYENGMAF
DCEMEAPGGCHLCQVMAIHDHHTELIMLMKIASTFALKDLGLSQRIWTFTPYLCACHTKA
ENNPNFHMFMEPYGLNNFSISGHWGWHGFTNEWGVPGESKIWP
>randomseq4
HPDHIACCIMNIFAIMQVHFNCWLQSGGWKAEPMITCESKGKWGDPYHKGWYNLTKYDNW
CQINSDTSPWFIQQFQKQEISLRTLTLQSMPDPANHGDTHMPIHQNSVSIQENPGEEHHC
RKNVDYEYYFEDFIFNLNLKRNYEQCSVNYVLRHCIYSSTYKIFTYSKQFSGLVRQHLVD
DGPMWWHKHGCFQSHAISCAAIMWAKQWDIRPELDSVAYCYARHQPMILTDHQVHEECLC
SQEIWMYTHQGVQDMFYHWNRVCIAVCFLITFKIITFVSAEYCRWMCASLCEKGCYRNIQ
IKMGLPETRSEQVHNAWQGMNTCHNCFWSHGPYCHDLQWQYCVAYDRKSPWPFFLLDYSV
HSKLESDNKCLYDHMEHCTCFHSYRQKKPGWKYNVCRRSGLIFVGQWDDVSPWDTGKLNM
MAWAKNIQCPCSFIATEWSWSLAWFFVCAVDLATCCVSCYMYANHAKQLNYGYAMKGHVS
ILSGDARWNKRADVNEWKHSLRGCSSSTAVTRQVTMMNDRFSMGQCQSGRHSIFNVKCTH
EYRELWYAVDRNRIHNSYHNALKTDMSFMNELGIPIKPPEIVWMGTLHVPNSDCFKIRTQ
VVYHPKLGPCMPFVEMIYSCDSMIRITLQNPNNYSGEFLWINDNFPYHSQNALTHGFDVH
HLEEDTSCWKRFGMHKDKSQMEVQPSAGKKMQGNMQDQQWILIVFQMFHDDGWPAVEHTF
HLLQLMRENSNLAHNQIPSGCIPPQMDWITWRGMYWLSTQQSIRAQNEDILHIHTFMINQ
HHMGSETGRHYDCEFDHVPVHYRMATIISALDVKYISYHDIVHFLWYLRWYEVPAKPLYI
TGIVQLMKISFFITATAWYCRKYLCSNYLKGIKFKVELLQANW
>randomseq5
SMEGKCGDLPRWVMWWNRMYKMAEKMYFHKLIHHNHQGHRSPSEQCSFAGFVPLDTHRID
INRWVAILWNMSLLDFSTFELWSSRVYCQNMNWSRMSTMANFIRIVELDFFALAWLPNFE
DPCCTLERVMQFVQRPSHRHQWWMDWDSAPSTNEFDVPRMHSENWQKVHYKHDYRWRPNP
KNPKKIYETHGKSCWITINPDVLYDNAAEWWWLCTQLCSSFVWMEMMAMCHKQRTWGFMF
PLSNMCRYWYYNPCVLYFFCWKEKVFAPAVYIQQCNWVSGINICMTMIAVAYSGNFYPFT
SLHVKQPWVAPVSANAEIHVMDKGTTFCRCICTMRQGIVQNHYSNIRATFAGDEQLPNWP
FLWDHPIFCNTWAWSLPLPRQFKETGQEQGSDANCQKRRMARFQFEDWCTWYRKMYEGYY
IWVIASPLDCHETEKDYRGSPVPLYFMKWVSMAVNRMHEHHDWENWKKCPNYFQQAGFPS
IMWNWQHVHHRYTSIDPWASEANEKFKKIKKAFKWRCFRHMMFHKYSDWRKKVKAMYEDP
AWKLMQYSPQNWRNAEQDGWSTRMQRRQECMIRHKARCVMLLTDTTGMEVGPSHMLWVRS
REAQAIKFSEDQKHNTEKRFHDFYCHEMWHFQPLSMHCLYVITEFFCNPIVHMCTFELPC
WQMMHVLSVTSVTSTTPKSKHGRRYEVEWHMLAVDDTWNMYESVRKNMCNDVTSCMVFIC
RGCDECPVGCETQCAPYVEEDKWADCGSHFLVEIGMITVMKLYRAQFFPSHSDECLPFKN
FMLVLMRCKTTMKCHHWLGGWHMHHEMKDDEYMQSYEKPHAENSQNGTFEEAPNTTYDNM
TIYFYNYQDLWSVEKRENNGQSCCVIWHCALAIISKGKVVRVE
>randomseq6
ALKRIEHLYWQISEIGWRCSPRHFTCQIDQRNQHVCELWCDNIMSMYWRSTDNIFSRTAM
LESYHRNGEDGYYYSFLGGLVCCHRDSHHYKPKSNYQADEAQWMVNAFQDHIMHYHKENN
YSGYDKMRIGDTRDHRCQMMRHVPWDTHMFVSANCEDLRCEQQKYSSDWIYFLKKTGAHN
IHTVSKQVQSCLVECHWIDCWSKPKIFKVLKLAWGNRHFYKKHDENTCFCGLIWDDLNLH
ASGQTVWCGHDLPCYVWTVIELQYSQPHDTYECFLWSKDHVFDMWQEDAMGYMNQTPTSY
IHIGHAQCLGEWASDKRQCYGGMVMQKWKDPWTQDNFDCFWMACGQKRSTKGPQHGAPTT
QEQIMWLQFMWPRQMREKMYLKWLAANLHNLSALMICKIVREVPANEIGNGAPAVNKSPV
KEWPALEIPCNAFSTSKMIGGLSTQQKKTDYCPIIWHMTWVAQSGCYRCFFFSIKKNSPH
HELWWNSWPTAPYYAHIPSITTQTKNVDSFCKWAFGSPAINNPIQWRNEWAQSVHGACAI
GGKISNPGFSQVYTPDGIRCGIQTSFRGHYEQNMVPWRICSPDMLLKCNDNYGHDCCFDK
ACSSTAMDPFHDMFKDALQMVLVEVYVYNQMVYHPPNHFPASTYCYMFGMHWACTFTLVD
PPRIYHSEWFPKIVGHMREWFINVKALFSSFGDRIKATQQNYCMVCNYNSVARMWEASNA
NWKKLVVCVGTKQIVNVSSAISTWPNCSFFRDAQDPPKGEMDFAYIYWPGEPSSDSYTEQ
DQHQWTIEEEPDYTACQNCMMRMDVGPGRPMFDSMKDAKKAGNYEMRIQVSYYFPYNCVV
TFRSGRGTNVVWTHQMEKDYEMKPHVSTDNHQIQQWFWFCERM
>randomseq7
LNHEEANEYAGAGCMILLICHLYNHCKYTTCLWYQEVSAFQQFNQPCGVVPEFEEVTKKQ
MPEFGDDLLPNVMYVQWNELDISHLQAHNLRLGMEIRRWRFRCADIGTCIMGNHTARCFW
PWKETNEYPYQIEEEVETPENQPHMRANGNMAKYCIMVEEMPKNCGLSQVSSQYYMQDCC
FLLDILQMLNDNAWNGEGMMQNTLGYWAQMEIEAKEDPMTGSTWWRWGMIRCKIISTHRG
KMTELLVGNHKEIPYKGISDQWISFLHAPRMYAEWSCEYWPWMHSKEIDQRCCGRERLDK
LVLFQEWMPLARKGITCHYISCTFMTVCMMLTTNLGQPLHKSAREVYARPVLRLNMSWWQ
NGPYVMLQNGTWILYFINRWNQDVLITNAASITADHKPGHCHKYCCTRPYILHRCATRTT
FPFTKLYEWQMHYNIQTYICPYFHHFSQRCFMYEECRWNMMPVDHGAGMRGKGFSTKLHY
EMEPKFEHFESEYGVKEFCNRVEDQRCFHYRFKNDYPHTDMMRTSQVFTTSGQAPWAEMN
EETCVIWCYCNGKYCRWRFSTYSTFSAQQPYPANKIYNYHSDVWVTVEGLENRAYLWRRR
DTQVIPFIMIWTVCYKYCNCDWTMGWVFYNWMDVFRLWSLGMWLTQAKYDWDPEHRKFFW
FYVWLPQGECNMGEKARNFVHAGTKHMMGVHCFRMYEHLLDQCKRDIVKMMCPHENWLGN
AKRDANVCIQLWIIMNTREHMITKLCSHETLWCYLEMGSTIDYDWTFNDSLIAVYSVVMY
TMPRYCCDFQAFPLNHFRFGGQLVTVREVSFEFSKMLWGREQHKSCKNKWPTAGQIHFQY
NMFHIWHCIDKKEDFWNWYPKAHPGCDGQVHTKHEPYFQMRVE
>randomseq8
MSVFMALCDPYDLEYCSPSEPVSFCGWVFQYMCWAQFDQAKFMVHYLISQSNNPGSKGLA
RNPYWLKYKDAPPWNDKCQEYSASDLLSFNEFAWPKPTEHRLPTRHYMKYAAYSLWAISN
SLMPHHHENAFRARCGKKRMCMQYWCDCIMATEVTYDPMVATSHKNITFYRLNLFKYPFG
LFMQHKRFDRPPTNTAMVGSILAPGYTCYGRIWTGPWHNCITNYTHMPYQVWWYNGWDDF
MGWDMAPQIMYEGCSSLSDWSDWISEKIKGKLAQVFNNPCWMMCIYGICFSLHPQPLMRC
AAITREWIKHRQNPSENCLMRSQYDPTRLYMDHWHRMDFYTIYMDNIVCEMGHADRASRY
WHALCSAWEKCLSAWGEAALHCWFKHKFGVEDTVISIQTSGVSENNQSADHCYVSHMPTQ
FWNHVPSQPPPVDPRHTNVMVQCSDSSVTMTGPATFPGLQLYSGSRGCHSQFNFAPCDAQ
GIQDLKGRKESFTEFKESSLFYRCVWVKILFTQDVEYPWGGGWQWSLFVARIWEGQFMNA
VKQYMHVIRDFPDFGGHMLVKIMRDPCAVNVDRWAAGFCMNRGYNHFEQIRDAMRGTNKM
WDRHITQIVSCGPHNYCMCLEIIYPNTPGMCWEAYDKIITIMIHGYENVIICCRWYCMKK
ACLMEPNYATLNHRPEFVRGWFMWATLAVVCCTCIWIDMEGPWFGFHEKIHTYYYSWESK
KVKAVLHDWEVYTKARINDSCCRLQEHGAMYTTHDMLHDNRGMMLYVMRYSERNAVGACC
QQRKYSTSHVHDNIQVHETKCGWLESAAWMTPRQHQPLGVHPWAYGIYSDWQAYHTMPAL
NDEKENMMEDFTSCKVFHSQLCRVWFQCDHSYTATQHTPGWHK
>randomseq9
NEYWSHMYRIIHCYTVEQDNTFDIPSTMRVERWGFYFFNFTSPGRAHPVAMIRWYMKKEL
YVMWNDVRALVRMDMQQSSWVKDLRAPDDIRLPLSVFDCTLNHRHFVHESAMRIQTGHAT
PCIYNDANIVFMGPQNQESGVGLKWPEWGINMRGFTFWDVKHSKMREMSHHITHFNWFRQ
CNLYGYMPGTLSTPLWRMTWVHWSMRCWWMLQHCKDWKQHANDGRGCQRPFECCAHVDKM
FEVYDTASDFGLYQTKIANAVHQQISGIDVGIWALCYLFWLEAGDIYFTYDTWSCVRWKR
WFLNAFYDVNWMGKTFVRQSAHAMVTAGYHMSLAGFLHGTAKKMTIQMYQNFVSRWIDTH
TWNKFDSLDAKGGAVYGQSTRRCSDDSMHEHNVDYECYQMQHMEQFAVSILIRIEMNPYF
ADDPSMAWHVHLTMASTQEKHPFWWSNQRPGPGCICVAIFSYRPCFGWQSLPTCSRSVNN
DYQRFSAMPSSDLAMGVHCSMPNQCKWNELEKENKAITNQFFCEASCPQYDGEHSRSTNT
GDANFRWRSMFEVDHMGNGCRMKRSMFANPWHSDLILCRIQASRPKRRQPVWDSCAWSLS
YMELQLKDAIMDYGREMMQAWAAPCPIPNIVGLKVFLFMGYTERTYGFIYQCFKSNLKSK
EKLSIMMCCVAHGSPHSNFRCNKDCKRFGQTYKTTQWIYWPYTPRADSVHANFMQVLHAA
GGGGPEHHGQAIWQNRDKYFLHTMMELQVGQLEHAVGWSCMNSLYAMDDHPPIHIPKHYI
WEGENDESLHWIPILSHTLLGFREVADRHVKGWQYRALVRPHYRKRMITNAGCYCVMRET
QEHFLFQPYHNRLRVMSMIASQKEVPPDINFYNQGRLCVPQTQ
>randomseq10
MIAEKGWTSWFMTANLSVPRDGGCQLFVHLNYIVQCTNKNLIDTWQLTITNRKRANMEMK
KLIGWAQMKDRSFNDLEYHFVMVYWYIVITMDQRGMLHACTKWLWNPIHTHDTNTSSTYG
QDMATEQYSNIVPQHCTNWWDGYHHANFDARCMASARRETGCDTMELYRKCILCAPWKWY
EGYWNYENDDSNRLPIFAHTCFTMDWPESNLIDEDKVVISWCPVMVTSLGWKRLSRYMCD
LRRIGDYMDYWLADFLQRNTATSQDFIEWIATHQTRWPRENVCCGSKHMWLYQMPRESSQ
WWHSWISQGWNPVRTRRLELERVKHDKTLWTMYMGPPKHFTFGDHWCCGLTFAVVWSHKH
YTHYYKGFDQYYVPRFRIKQYAAWFMLVWQGTFCSPATDNTLDETECMHIFLTFRDHCIM
RNRCIQKYESTTMLTTDSVTCNQFYCYNIMCMDLYWAYIYMFRENVALGFVDGDSILNHE
CETHDPKIGTLKECKEVEHISHDMWMFWLLMVNSQYRFRQTKHQGESHWGELEQVFKQMM
ENMVPIMGYITDVIHQADYLQMTGYSTRRVYNRLQNIQYNYAAFFRRFQNKLPQHYVETN
IVQCKSNKQLIWTETQDTKMIAWLSWIMKECMISMQKWCASEYAQNAGINFQLVIPRSPK
HCAKICCRDGHGMPQEQWSYHEPGHLEINFKVFYHIKTVDTDRCHVGLDVKWSHYPEATF
WPVQWADNDHANVPAMYMGNEYNIFAIQKRFTWSWHCFPIQGMHQVFAWPYTDPFTMRQC
LLLEGTGANKKGTWFINVNTELLDGFPTEHMATIYDFIIMEIIYQRNFDMNQEWPEWYED
EDKNVEKWMKLIRVQHDSYFRPEFYEDFMAQPCQMFDQTWIKQ
>randomseq11
PDLQFIILGWVKKCSKHIMGLTFVEDMKMQDRCGRCWGIAVGWQHPSPYYHFSDDFKKHS
KSRHECAWQEVGHIGQCDPTLSIEYCHELPMPILWSAPRKWYMRLSHKDTCSRFKCNFDC
NHLEHFQGHTYEGAHMVDLAYIKAITECHVFALEMRKAKSMRAYLIRSQDWDGWGVPFFP
YRSYTWTAVFCYQIVVMKLFSLTLWFQMGWCLPWFMSFMWDWSKLWMILFTMQTFFVNCT
ANCQIINGCTPQRNGKHMRCNGKWMCDPGSHLWSPNMGCIHMYTKHNAGGIYDQGQDVHI
KDRWWGWQPLNVPDKECQDCWIAGSATPYEQLTMVKMRCYFKDPSLSRTVVFQAHLFLWM
FSTACHWYVVCLDYGFFLNTRLAVMNRIGPVTPMHNWLGLTMWSGMCADYIEFQGGDFQD
YSFVPKRVIIWKVLLLSCSFEWPQSGRHSHKYMMEPHIKAKCAFCMKNVDFRWHRLCKVT
LFEPFGDYLIQHIDIAHMKKYQNFHDVCYYPHTGAAMRWLMKQIPLCRALCNPGIHFIGG
KFHDCWAGEEWNMNPCRRNDGEVTNAQEWDWAMYNIEPDYVNTLEWMQIATPTPDHRMTY
NLWQPQPWSTATPFPAWMFMLAENETDLCYPLTMCVDEWLAAPVMCWCRMQKAVIYHTCY
SAHHALDLQYKKWRKLVNPCGDMKEGLQAPDSFWMYFMVPAYLYANCFAQYHYNLSHKDH
QIEDYHENDSVSAQTGKDYAPWSYTYCDWEEHHDENNNTDAPPQTEPYEAMAIHCSLQSG
QSAVQAYWVLEHWFNGQAKRPWWQEKMLGYWIHAKVCGFFVHNSLYYYTGETDMIRCKWK
DEVWVHNCMCPWQANSADDFYNHLKMYEHVSWQPQMLNACQQP
>randomseq12
QNYHIKDCWRCMNARRHEYQTGRMGHFSDWHRHACEMIIYEYLCTCVLSGKWATVIIVDE
HFHFENTCTCGRLQYLPKSAHEKYAWNDKRVANECKRAFGSNGDKCISIMHCETSVDTFN
FPINLDVLQGRKMHYYAKVIYMKGSDQAKLKLWMHILACIEILPCQSYNGICIDVDRGCC
WKQIWIPLSKFENMAHHKGPPEECCTRYCMFIFTNTTLAFKPQQKELMRFDKVYDAMRVG
CHCKRQQGQEPMENYRPSMIPEVTMNRWVMIEGHAGSLQCRYDPNTPYLCGRFFFAYETF
CQGVMHYHIIFKIMQCYNFAHVLPKVTFTWWSVFNHVEKIFGALNSYWLSGIYFKNVHKN
AHATSVLNSYKPAPTHHPKRYVKKKFSMAISCVVPYAYALTYMSCPHVAGRFEFHMCGYT
ELNPSHVIRPIRCNQTNDICGYFRMMQTKRSEIVRANPHIRLSCQGPFHMSPCGSWGIDM
IHNRIHCCHRAWQTKAFVKSEAIEPRTVLYLNCSFCTFKHKVSGASNDKDSTMIDKHCEA
WCKYYCFDDTQHKKPDWVMSIDTWQAVSCHKGFFVNSGLFISTNHVKNHLNELAHFRCPQ
TNLYQLNCMPMFMMTIGVHDCNDPIENDIGGKYAVRLRKELNIGHFQARGDPPRLFWYHN
HCYEDCPRNHHKDQMVFNHQLAEKIGCWIEWTAMPDEGIKQLEGKPEDNWWIMHHFKDIR
EMENMGIGGIESGVYDKGVIKKNCFIVDNVTIEAMWTTHMWFQDPYQGNRSIPRHREQTR
NSYRHQVIRDPRTTCDTVHVMEMKSEIDFTNVVSGGYVPVQWKPAICYQFWAFVKCGTVV
PPCYPHKQSWSPYMWTTGWETLPQYKEIIHDQQVTSWRVHNMT
>randomseq13
LSYHYTWIRQRMVHKARYCGYFSWIMTIPNHVMTWYLVAQYIMRGARTYVYPFGLVHAEN
TFGKFVQCRDIRQWIKRFGVIPSMQAISQRYCCFINPHFAWAWTWAFVSFEAMLQGPDCG
RTYQLNVCAHFDIFTWKFRGWRSRMNQGFIEMHESDAQDWEWVTASGKAVGVRQLWTTKW
KYNFNNLENYPWGVELYWTGFASAKGTYGSEPGGGMCIWQWKAHTRSNCFYYSNWCHAQA
DATWMYLGVYMLTDFSTSTNEMLMVDAGNRVLCPYFACMQHGLKTLDQQEHYVWGLDDYD
EIMKFRWCITSPGFMLMFYSETTIWTIVMSICFITKAALCESYIWHCNGIYKLIMHSWAK
MDMLLIDQIDFTVQVVWAGPIDPNEHHKVEPEVWIVRFYSPIIVVRKMFMTREANPGTRH
NSPTWRLTRDCVKVSWLGRFHQETRWLLFYYQCHRPFVATAMGSWMYQVYCKAFHACYIP
TMVEMNTFVLWLDFNPPCETDRTFPSCLFMHCGDYNAPTYFLSIKFDGKYEDGTNARMRF
YFMIFAKPMVWPGLQFGTFYRKKHGSCAIPHLECHPRLADVVLMEYNPVPINEMEGVHER
DTPKKGKIEIFWVQVMPGYIIMFKAADSVNYHSVTGGHISLIFTEISYQHADRPLMSPSS
TTNINDCHHCDMTASSIMWWVYMQWKDEHNGCGSKEGSWTVMQSWNHPYWGQCTAVTPGI
DDIQSGAIYTRCFDEGTCYIHNVHMFNLEFEQWFKMNNYGCALLPLYHYHLASTCHYHCK
PLFCVMPPWDDPNWRIELNPGYGMNHESMAVNQWWCNNQYCRLRSTTEVHNNCKIYRWRF
QDDTWMDTAQYRAHDKHVQHPMTYYTMKITMSIAPEPGPWNTN
>randomseq14
TRHKEIWTHGVFFCEDYILICVCSPCPKMCWDMEGSSLQPPNIYGWDFSPPHGAGPENGS
HRNCWCCTRNMWTEIFMKGLYSHMETMWTCEALDFKFDVGAYRFLNLLYVWFTNTIVWKA
SPPPSGATNWECCKHVDFMHDACMMMRHFFHAAECGLPYPHAPGYCCPLMSKCYQAHCWA
MCLPSMKTKYTTRTGDHMMCESPSGGHAMPNHPFSEFIQDWPCCAPKYDQCIVCTHWVLM
KKADSWAQNHFKTECPPQPKCYVKGMIHPDHDLPCNYQSSYWSWMRWMTCREHDSPFCPE
MRTDYKQYPLGTTPGDYQLHDVTYMHMFLQCHHWSLIQDQPRNTHSVNQVKGWCIYWFPY
TDPLHERSDIWIMEQIVPCCNQEIQKCFGRGICDILENAGQHYRHCDTTHRMEQWEVSWD
THNMFFTGGKRVNEHRNYICNWTWNASWCRDDLSGFCYPAHMSDINKHHYPSMIRNIDKM
TWFTLHCVPTSCSDVHPCWSFIWEDPCSPYLLQSCCRNGPVCLTLRKHYCTLIDADVISD
CSGAGQSTPMCFSWIVVIQPYVHWLILHHIAHTHWCHWPDEQKYHPGATLPLISYTSSPW
AEFDNQHCLQKFSSCCRDFFWVDQVWMAWIPTMGFPPHFGKDYPLEMDWIQMCRRRDIDK
FPGNLDYYRGALWFPTSLCNEHFEVSSTYADHLKIILYTKFTCDRVTPSQRINPWMKWKT
FTEVAWHDFDHMVQHLRWITAIKHHAWDFRQCPMEQQWHGLPKTDAPFRDHLPHSQQCTS
MYDVCSHFVIMAVNFESKMVMAAVHVELTGHFWWGVKEEKNVQEHTEKISLMDFDGGQVH
DANNPFLNQFLDDFHGLGYSTMNYKENEETSPTNVWIYRCRHG
>randomseq15
KPRVIGQPKPHTPIELHHTRFHEWQKPTDMSVMMDLIMRLTTLWNAMKMKNETAWPFNCK
DESYWVLCPEVALWLHNHKARTIMRGTDHCPWDPLIDFHIGCQCDAIIAIVLAKWTSMTA
RVVLWYTHVSNVDGLVQSMDYGVYTMKAPGRYHHAAVIVFYDNVMQNQDHRICEHELCHR
NCGCHIMIYYIVLKAINIEHPIFTSEYYNMMKIICPYIHYWVCGPKCFAIHQPCNTAKNM
YSLHSSRGPIRDCGPRQGGCGSAYNETPNGQFMIVKTVQVYVKYMLPTETNHHQFTEYKE
QTTTHITMMHGNQVMHSQLKRIGEWFQADHEEKLKINHWGGRRWPAQTGFNQEQFMKPEP
MLHFIKTDPHEVKVHNVIRWYKFAMENESCHAKHMPVCEQDYWPQICNQNASKNMDSRTP
RTNVDHTKTTQTRLWHNCYEHRILAEPAHRAFNDLDCHRNWAHRFKIRGRVAIPVQPNMA
MEMYHGHWTVYQKECTQETHPEPWMLEAVFCNYNEVNPIVFVWFFPTSGIIHAEWCNAES
CNCPKVDLPLSRDWGKVYGNHHHSQRITMMGCAFHETPYFKHNMNAAFRRCLGVMNGQLV
LTGSIQIREYSHPNSNTTRLNLVASHFFHYQGSGHPHLRWRLWTLPFNFIFRARDAPPYF
VNGGTSCARGTQTHFLVYRIHIWGGDENRCTPQMMIHSMGEQCHYDYVIFWESYIHEIHC
GRFKDVNKYDAGVIPGVDRGGTLLMWTSFESELYAIIPKNRILYNCQKIANTKKVYLISG
QEPTRTLYAWCEPLATVMGTMEWLHPLRTFCGHDVFQTEMLVKVWAIGWIITHGRVGCPC
VRDDPTLYWCGCSQDQADLKLNVDFQDLCKMMDQPSSDFRLDD
>randomseq16
LPLWSMGTFDTLPPHVMGKHCEMRCNSVQHCQIIMKQAQGIVCWLELYCYSASTDAPLRY
CQPEFYACFLYCHNETGPEYWCGPDYVKSMVDNVYHECIFLTIVKQANRVTRPYRVTSSH
RPDSELTFFASFSGPRPGNPVCINPWWPTLHKICKGYAKHDTQGSFWDTDTHDLIDAPRL
LKNAKCTVLLNNIAILKADWPNTTAIWMRNDYHFYNLGHSKSMGKWHVVKMLKTNGMLLH
MVWPEPRERDYYWYFCGLYHPFYIILDQRIGKTGESELKDHPWLFLYETGSQKHTTKYPY
EAWDYFTRSSEHANFEWQQDSNFRITCFIHEYNIMEARWQNSQVLFCVWETSMFVARCCN
PGALYPVRSPLQPSDLDQPGKRILITGEEKVDPDGCPEEGTFPSDGHDDNCWTGSAGPCP
NLYNIVFHDKESQPKVPALELHSIVWDNALVSAYIEREDSIDEQKKASWRLNWSVAMSWP
FVHSDTQIHKFQLAAPDDQECINMARSFEIHFEADVLAYDPMWIWCATIQLQNDQNAISD
GDWPDSYEDVVSTEMAIKEVTQSWWGDWCQFYSTWRVPQPKPPCWNKRVHTRSNSFFFYW
CHPRRGWPERYCVTTEPRAKPFYSFGSAMNNLPNGHNLFYLVRKIFSQNETCERATDLEL
LDYVFHSQAPMRCNSGDNFNAGHLKNCCDIGTRRQSADMLCADHYWYHKVKEETWHLPQD
PALDKLSFCGCKWFVMCQFAAGEGTLGFRYTAVYFGWNSREQADDRCNVHMSWCWDQKVR
TTFDTMYFSIVFVTWYMKPDVWTAKSLGENKFRNWGGMFQWLQYLYKKFFVDDFCVAVGR
PILDRQQQTQLKNMKQEADRNGVCQPIMMGGWADRNGVQCRCG
>randomseq17
YEIRLVISCGSYTEFSACSWPDQVSGYPIDRFTLCWVFHCPFEGNERIHANGDMKQTRYT
DYCWLLQSTRQRGQAFYYLHGDTTANPVNACADWKCDNNMPNVNCDCYCPMRQGWRHLCF
ASMPQLMGCGGAYVDKSKFAKAMTEQLKMCGPTYSIKSYGKLGRDLFACNLNSRVTHWDF
KEGWRTMSLWWSEILKNVNIPWCGMFMAPSSQHEYWHSLRFSDPHHSPGLHGADHGGQEP
LGLATIRQAQNQQTEMQDGGNLGRQCSGDDCAESGYCTPYHLYNALEKYSFTFSTPVYAP
NFGMWAPTKIMYMNTYAVVCVLAHLDCCYHYANNGLTTYHVPRMRMMWSYSKYVFHVARA
CVPTIMLIWKWTQWISEHRYSLWKRSPYKSFMGQYVRESPCHIELMESTDCFWVEYLGYS
LKNRNYLLRHSRFGERKILPPHLINKVDNTKYVSNRTLKQWSQDYGLKYDILKRVNLGDT
DDDFSMLPSYNSFVIIARMQCIMLYHNMRDQFGCIRTAIQEQNSAVMCYFTMCKGTVKTL
VRVHYYRFCMWCPYIGYTGSEPVLPGPSQNDEWITGFIVAWYKCPQCEHKMEADKLVVFP
VREVDHEESAMVECWYPSTDNISVTEKFIVLNVYSMIMHGHCREDLCAVMDERYFNRLTR
CPGYVSTIRRFSMTPRHIDPPLKYDHQCTCWPHIGFDTLHSIPTVAKYWWCCAMLQMIRA
CGADTDSRPCAVMWSSWMPVIYMVCSCYESLFIPQWTPQTKVWWIHRWVPTTLFSISPHC
PDQNLYMFSKPAKRRYDMAPASSTMCQCYTGSVNWVEMKTSVVTKLDAWECENSHLFTVL
KHHGHEFYCPHWDAHQEFDPKQSYNPNRPIPDRIYKTSKSNCL
>randomseq18
KPVMEEIRVPGSMYSSGFMSMMMSPMAWHFRAQLYRTCQDIWWGFPRGDVWWHGNNQAFT
LGYMNGVSHFYRGDKEMHMPAYVGDIQGALPVHAFNLATGGYNAFMIECTFMDELPMCDC
NFDLVNLWHDSHHPYSLSAIHPISDNPNHPPDTCKREWQMQIMVFGARQTNRVGRIFRCG
EAEWSICGHDHILCRIPWSWEEVTIDGMGMGNTKWYYRKNLYATGSQAIQNLRQPRKNHM
NGLWAPKCKEKNSGSFEMMNFGDRRPHKRTLVWTQMPMKASEAAKQSCSSFNYMHDWPDK
YWPDQFRDLSAYEPTFQRMDDKLDMDIHTTESWAWDSCFFKANAFTFERYWGAPSYSQSA
GPFKHYTTQGNWIVQNDKKNVSWLNDIPNPGFRYTTYPYGFFVYFRGDNMLRLIWVMWHE
YIYAFDIDSRLRCRDTAYNIWPCMTCPWDNLHVGENGTCCMYMPDWYNRSACTNSQHYVA
EVIMHMMIVDSDDWQLYIAYIIKGQSVIKAVTAEMVHFVWPMGLMYVCRDLIYVRCHVMQ
NEEDMDAAAIKYPAASPPDGWLKTQDHRDANCEGLVYTTKLWQINWGMMAWCTHRCPDTS
WSRTRAVFKTQCTSGDPWCRDLWRCVYLVPCSGYKWVCPIFYDQFNHKKDIENYCLVPPC
RHFKCCVSCYKTHNLNYYDQFEQGVPPWWSTLGTRSTRCSYFCDILSSEPGGVWKAFFDR
NNPCVPHSNDVPFDTAGQVYDVNWNSTDRQKNNYQVRECRVTSYKYCIPRKKEEEKFLSW
MPMPGENLFREYVSEYHVNFNPWENRNRDFDMVRVTNSPEPMFCDIFLPAITSQLSSSKY
FNGLYMDNTWVYHSCQTITWCHRMGQDPCKSKVLQEELDHAYG
>randomseq19
LSKVRPYPMLQFTWSPNWNTMDIGNQVFNNVLYHMAFTSFDPVQKTLNFSEETIAAIVAT
DLVVHMSFFCSSCKPHDSTFVDAQDQQNSDASWGPRETCKERIHPQNMWDERKLVIGNTH
STYCYYEARSAYMNHRLHFYYPHWKHGSIDNLAITDMGDNWWFGVYWPCIWPNPKNDHSK
PAHDRGLLWEGVHVDFATRIMQDVEADDICTIHHWWTYQCSIWIAFCWWKTCNHYDIGIS
SDRVDRMLVADDRCTDAPKSQVNSQHPGYGPMKFSIPKVEDYKDPYCASTIIMLVESSDK
TNRFGCCRQEWCLICRKHFTMKYQWIYRQSLWCCTKRIQAGFDCLVLAITDYYGGYLALS
RILMYINMAWNPNKIWGDYHRVERRDERTLMKYTVDTNAPYLPEVAYYTRRFYGDDWSLR
VILLCGKYGFPQAVNNQWLPMMVNRKAWHCWARTGNKYQMALEIHYDCMMCRPDLMSDMT
IVEAMLEEWDCQTYAEQPVEGREFYILMCWMCGDRHPMVKHCCLTYRKLTGNTAQQYARH
RRIYQQCTNRKHWDWFDEKDTLSKFHVKSYWWYCWIDNMRYGIPPPTPCTMCMNQYSFLP
FCRMFWGAPTHNRYPVDWVMEQYYYDDVVSNFRESSYTCKYIQARDKKPLEFADADFEHC
CLRWKEKLCYFTMIPDEPNIDRMELAHSASGQAMSFCEERHVFHHTEGHSDMFCVCLQCT
RCTEQLDKDAEARRSTDWFYQMPQDDTACCRAIFWGANLMNSRWNEDVGTLFSHYERHEI
PPDWRHGCGLWKEMVMCLWVSPRCIDNHQHHRLGRTAPLTQLCRIHPAVIDCHPLALKEC
CQTWGPDSHHDDTGTTEHWWMDEKGCHTAGVFVYYEQQLPHRR
>randomseq20
TIFMVGNLAWMYQNEQKIFGINYDVQYICGCNCADAWAICMYWQHVHTDTIHVIGHVGPR
LESYHVIIPMVIQTEWRMTYMYHIVCQRCPGVDRCCGWSGMHGVERRTAKAGKLGFGFVH
TECPWDLAVMTNYSWYYFKTAFISAEVCRYQYQKSARHHSLCLSCWCCHSTSIEGKREIL
SDWMMYNRYYCFPEENPIAKQGVWNGECEMLKQDLPLREQCGFFCNAGGKFDSLCYTYPL
IPMIKDDVYQWGEEHKADLIMACGSNMYDPEHNVHDWVVVRWPGCFTKTYPYNRWTWRSL
FDGDHAFTRTPYQSQWLQITDGDKIVFRWIYHSWPIKRAEEDHLDQWSVKNAYICNSINP
QWSTAISMACFEMKCQPGRTMWAHNVEQFSIHHEHREFISKCRFQETRYHDLHKLALIPH
EHFKHYICDAEIIAYEHKPPGSNNFSMFISDPQWSHLFDKMYVISGAHCWQHYPAIRMWA
LAAYPDMLSFKRVWEVTMIGEAARQFDKERMHDHAFSCEFNELGKHWQDIDDQRTNIVTT
SGACVWMQMPKSKNETFHTQHSSGKSHMGDTAIPGYSIIYEIWFFCVMASTNPSNQCKRE
WRETSWERYEYEQLLQDKMVMCSAHNCMCSHACMPLIYNWAEETVQSYMPMWAIMNALNN
PKGKVNGQLEICNHLRIMRYERSYRKCPQAQVPRCRPYYKEPNMSPWFNECLDYTTMQHM
LVRWWNWCYDVHFDCQYKWAMIREMSRPEFHNVVKQYPGPTKTDGCYPRCPFFNNMCRAY
ESCWQYEIFFMHKPDESLHNYDMGKVMANMRTTRQPTHRRQFCEGLPDSEDLVGTENDMD
CCMPEDERRFMWFFLYAWRDHKMHVKCFWQPACINDCRQYYDL
>randomseq21
LNLFLVCHQEIPWRPLENNSWFPNPDTKGKNYFEWSGAEVQSQQCMYSCIPDYMEPPSML
HGICQFDSYDRIIKPTHKVENVEPCDNNEFLEPVLEKSFTYDGHNGGGGETKNNGLFQIQ
RIYQSCVHQNELQDMRKEHHKMLTKNPTFWLRDAAHETTDAFLLGNIEIRAGCPNGWVPT
RYTCPSHIDKSQICHLCFWSKHILMYDAEFFQKFMNSTDETIENDFMFADHEWGAFYGGC
TDDQVGVPQHIDLPTACQPKEMWMNMGWMLGRTWPAIDIDTDRPCGLQIARWIAHMPSYY
DTMCMQRAKWMPCYKCNRERQTRLLLDKNQVWQYQLSGDCFFDAQELATQCYVHYYDAFW
IMCDAQKCSIALVTCWGCHVPCNQKMRHACMILIPETCQGCIKPLRLHYPHENGCPEHPI
NIENPFYPRMLGRLWAAGLTGNHMFQFFGFFDGVNVAQKYFTCPDSSAIELNCNVMDESH
IRMMISCEFETVTSVMDWWFGGCEQVFRQWSHMWHMFSHTHARASSGNWNWCLRVTSQET
CEGEDSAGVMDVQEHYIFCYEAADMCTGMVGMNRMHYAQRIGHRCLLLRYCMYICYYYSR
IDSLGKWSKEYCRICKSMQHYDGLQNQGENAYGWIMEMDCCLIISKNLKPCEYASPEFAN
KCTHNMQIENSHYCTVGLFYYWLVPHYGSWWQAEQNYYTTDGSANTAQWRNMYIKGRWFG
CTYEAPEERCMSRSEISHHAFQHGFQYEWCGCFWFWLQCWFIHCPKEAVYRFRDIVYHWM
TGSNPDPNHRIHNIGPISDEMAVLTEQMWNSFWGREEWNYKMEHADFIITNLTKDFTDKW
CMPEPDFWFSFAMCRIKNMFASDFFWIQVRAIWWDIFELHLSK
>randomseq22
LFNINVMHGNAPFRCGHDSTPHKTWYAWKYVNHEQRKAIHLEICSMFDMNMPAPKQRVNC
TFSTKTEMAVMWVVVNRKKTRDLCKMDLYCYRNFYVSLENARWEQRSKIMPAIQIFEAKN
RKSPIFSEHLEAMLLTVMSDSHLWCVGEGRCADTPVIYFTEASYEGTEQCREFSIKFKMD
CLPLHYPQGQDMGEYSHSHHGDSKTFPDMVRPPPIINMAGHSDQSYAYNWFVVGHSWIFF
LPQDIWIPAAIGFFPISFLEGGLFRYEFRLVNRDQKKKLYAYPGILTFKVCGFMTGCQHD
PYGRYMDKGQIQTQWCNFQPWNYDRYTSHQYSVWRVWCRECQLRRLPPEPWPKWLYRHSY
RFTRYQHTFTNTLSYSDMLCAGCVEMIAMMSVQKPQDWACQSVTPQVCKVLRPELQLRLR
CCQANINMAYNTCTGPEMWNYNVWVQEAPYARWTERVYAFWHHVFRNWKWQVHLGIGPAN
WKNRYCRWACRYMAQQAFYMDVLGTIKQTDSNSGTQSLLEMLPCDLNIGWTLLRKQDCNV
CVSCNPWNIEMSVSYAMLWRVHWTKGKNQCYWEVGNRIDQIMNMRNILDFGDVTDYFQDG
DAKDPLFIRLEIVMGCNIMERHYSDTTHTMAQAFSSQMLKYPTFNLVNDMPCSVGHRMML
NVHEACIIWHLGDMITPCNWWIAGFGCFQAYGMDCDSTQRNKQEPVGDRIFNSAIDLHDL
CLKMADAHAPMMKWEYCAGCDYPTGPPWPHWWYQDIEYTFLLYVQGTGDLHVNRDIGFAG
DVSTMPTCLKTAVKIWEGHFIMTSKAATLPCWDCSFVALYALDNAGKVEGDRMKIFMPIG
SSMSDKRTFNHQKMQHTTAHQTMFHETYENYMWHMVGQGASTT
>randomseq23
TSLDIARISWDMYLYGRHMKCTWHHHFTRVGSHSNCNNPACWMWSRPFKKICYKDPPHRP
PQGHEPLRHHWQDCAHCVAIDIMEANIHECGQCNFSMAFDRHDIAKVCCTWRERQNPHAP
QTGPYWFTSFHDMMKMALSILIYNWKDYWPGYWISDYDKHIAPHEVDRLFTCTKSLYDHY
PMIDYYYKIMTLWSKDRLHTAHNYEYRGYTHTEAIEVLPQCNITHHLRWKACHTVLHVGC
VFMNMHEKYHVSQSVDKARACSEVFICYQEPGQKRAKLSKQIEHLPCIITTSGQNYTEYK
GVANMDDWHPVCPCNTGQQWLEPMFGYKGYNRWCNYVMINDYFNMIGMSLCICYLNGVCM
VVNLWTFQDHKENRIHITDIANVQVTAYINITDSSCIFWFAVRSYEVCEKGECRIVLRLN
GRIFRWPQAKKKHYDCHNDTFRFNHLSNVGHCFPIVLDVHDNMKYWTNGEKWTTATYNII
AMMVFMREGSQRSYTMEPMPDKCTNKWDWREIFEKFVTPTHRPINSTKEKGIVPDLDNTI
PQEVTISAMYCWTKQNWGYCIHLPCEQWKATGGGGIGRSCAGCNGVFLSTPPKRACAMNQ
IYMHQGGSHPWWCFNLFLCWRQCPCPFDQETIEEYSFMTGRQFWVIIKKGKMDFIVFPQC
NNCAEWMPDWPFMFCFIDELSTTSWVQIWQMTYGYTTAASDICHVDFPDCNDHFIVQCVM
IKFFSTEHSTQRQTRNARVVHTDWHCKSQFWVAYRVMTDKTECYTGTFLVQIVWFYCMVH
VVNKHAFALWEDWMFPIQPVSYNKHCFKEFVATMMHAQMVKRPVDTQPRDGHSAYYTVIT
GICFSRHAYQQGWWQHRLDRWPTQHLRVGCTYFRNCNAMGDGG
>randomseq24
ADFLKEMWLQHEGMHAREKPYYNSKSCLDQFELWKYHYMQCHIGVQEMTQPRERPMYPMN
VWTRWSGCPWLLQYTTICYGHNMAFSHDFWAYDHYQKSPQDVARCGYMAHLQFIVGAMLF
IFHSRMYESTFKSVGIWNAWHEQNDFPDVRKVMQDDVHSSPHAYCCWPQTFNCIHGPTPF
EAFPIDFTYQSIFKVWMVCFLSVSIAPIVRSARKEGNAISRPYKVTRPDTMFIPFVNFFY
AYAWNYIEMNLSFKSQKANLAMMDCKQCHKLNVIKFCWGYHLIKPMHGPCKRRSTTDSPL
LYDAAFVEVRYVVGWGNKCSASFNYPRQVYLDHPLNVRMVSVYGYADTVWEGTKDCTFDH
KWQVHDIYNMIHCDLEDLTLQVFADDEDNSHYPEPPFLGGDANLDGCTMDDLIGIYSPLR
TSGCECWCCRAAFFFDRLYCGWYYPIGFKEFPLTLNLLCVEDDDKVNCWSVWERLDKLFI
KWNLQRSVVYPNEFMVAHRYWPWYWVQWCCVNAMSWVGSQFRFPYLQYCNWHKKAFTKRF
ATMDFFCLTQKCKPKIRPRPLFMPFVIYEARWCNAVQDRNLDISCFYDVQEGTQRFLSVY
TCVQKHPDYTALDWQNKRLYENDWNTVIQDSKNPIDHDHLKNHIIRWYQVRCNMGWYIIH
KYDVYGMSMGIYDKYMDDHQRGKILWRYWPMDSPFHHILDWGTCYWLWICNWGCKSIHEH
FKVRAMCEPYPLRPCQPIEKPMTGSAMCDHWLLKRCQGDEVNGCLEDCLRMANQVQNPMY
WTPIYWQYNNKNPPSDVSLTSLCIETAPPYHCERPLSSEDVHNWIYNPCMGDMYHEQKCV
TVVWNGSMVMSEWPMGHFANINAIMCVYPEHPQSCVDQHQVLC
