# Supplementary material for: Evaluating deterministic motif significance measures in protein databases
Source: Algorithms Mol Biol. 2007 Dec 24;2:16. doi: 10.1186/1748-7188-2-16 (PMC2254621; doi:10.1186/1748-7188-2-16)
Supplement: Additional File 2 — Scripts and Datasets. This file contains the sequence datasets (synthetic and real) and the evaluated motifs. This data is separated according to the tables where it is presented and discussed. It also contains script programs (in perl language) developed for this work. [file 1748-7188-2-16-S2.zip › Scripts_and_Datasets/datasets/Table 5/DILIMOT/PxPLxK/out_S8_L3_5.txt]

Motif	Supp	Sn	Sp	PPV	F	corr	dp	fpr	IG	Pratt	LogOdds	Zscore	J	I	S	Info
PPP	19.0000	0.7917	0.8333	0.8261	0.8085	0.6255	0.6250	0.1667	54.6235	2.6065	3.8467	10.7456	0.0000	0.9999	2.5069	3.0346
PP..P	18.0000	0.7500	0.8333	0.8182	0.7826	0.5854	0.5833	0.1667	51.5889	6.3830	3.8232	10.0987	0.0000	0.9999	2.4829	3.0346
P.P.P	17.0000	0.7083	0.7917	0.7727	0.7391	0.5017	0.5000	0.2083	48.5543	11.5745	3.7984	9.4518	0.0000	0.9999	2.3449	3.0346
SS.S	17.0000	0.7083	0.8333	0.8095	0.7556	0.5459	0.5417	0.1667	42.9325	6.8830	3.3413	3.8810	0.0001	0.9998	2.1722	2.6833
SSP	17.0000	0.7083	0.8750	0.8500	0.7727	0.5916	0.5833	0.1250	44.8064	2.6246	3.4936	5.5479	0.0001	0.9999	2.3803	2.8004
P..PP	16.0000	0.6667	0.7917	0.7619	0.7111	0.4620	0.4583	0.2083	45.5196	6.3830	3.7721	8.8049	0.0000	0.9999	2.3121	3.0346
P.PP	16.0000	0.6667	0.8750	0.8421	0.7442	0.5538	0.5417	0.1250	45.5196	6.8830	3.7721	8.8049	0.0000	0.9999	2.5555	3.0346
S.S.S	16.0000	0.6667	0.9583	0.9412	0.7805	0.6534	0.6250	0.0417	40.2492	11.5745	3.3149	3.4988	0.0002	0.9999	2.5254	2.6833
PLP	16.0000	0.6667	0.9583	0.9412	0.7805	0.6534	0.6250	0.0417	42.0541	2.6912	3.4715	5.1380	0.0002	0.9999	2.6387	2.8036
PP.P	15.0000	0.6250	0.8750	0.8333	0.7143	0.5164	0.5000	0.1250	42.4850	6.8830	3.7440	8.1579	0.0000	0.9999	2.5289	3.0346
S.SS	15.0000	0.6250	0.8750	0.8333	0.7143	0.5164	0.5000	0.1250	37.5659	6.8830	3.2869	3.1166	0.0001	0.9998	2.2361	2.6833
S..SS	15.0000	0.6250	0.8333	0.7895	0.6977	0.4686	0.4583	0.1667	37.5659	6.3830	3.2869	3.1166	0.0001	0.9998	2.1184	2.6833
LS.L	15.0000	0.6250	0.9167	0.8824	0.7317	0.5663	0.5417	0.0833	34.3764	6.9037	2.9905	0.3946	0.0003	0.9997	2.1666	2.4555
SP..P	15.0000	0.6250	0.8333	0.7895	0.6977	0.4686	0.4583	0.1667	40.8453	6.4049	3.5917	6.3002	0.0000	0.9999	2.3033	2.9175
SSL	15.0000	0.6250	0.9167	0.8824	0.7317	0.5663	0.5417	0.0833	35.9711	2.6264	3.1387	1.7304	0.0002	0.9998	2.2671	2.5694
S.SP	15.0000	0.6250	0.8750	0.8333	0.7143	0.5164	0.5000	0.1250	39.2056	6.9049	3.4393	4.6369	0.0001	0.9999	2.3337	2.8004
SP.S	15.0000	0.6250	0.9167	0.8824	0.7317	0.5663	0.5417	0.0833	39.2056	6.9049	3.4393	4.6369	0.0001	0.9999	2.4709	2.8004
A.PP	15.0000	0.6250	0.9167	0.8824	0.7317	0.5663	0.5417	0.0833	40.2272	6.8830	3.5342	5.6533	0.0001	0.9999	2.5353	2.8734
SS..T	15.0000	0.6250	0.9583	0.9375	0.7500	0.6187	0.5833	0.0417	38.6670	6.3830	3.3892	4.1241	0.0002	0.9999	2.5893	2.7619
SS..L	15.0000	0.6250	0.9583	0.9375	0.7500	0.6187	0.5833	0.0417	35.9711	6.3830	3.1387	1.7304	0.0003	0.9998	2.4088	2.5694
PP..S	15.0000	0.6250	0.9583	0.9375	0.7500	0.6187	0.5833	0.0417	40.8453	6.3830	3.5917	6.3002	0.0001	0.9999	2.7352	2.9175
AS..S	15.0000	0.6250	1.0000	1.0000	0.7692	0.6742	0.6250	0.0000	36.9478	6.3861	3.2295	2.5708	0.0004	1.0000	2.6391	2.6391
V..LL	15.0000	0.6250	1.0000	1.0000	0.7692	0.6742	0.6250	0.0000	34.4797	6.3830	3.0001	0.4804	0.0006	1.0000	2.4628	2.4628
LS.S	15.0000	0.6250	0.8333	0.7895	0.6977	0.4686	0.4583	0.1667	35.9711	6.9037	3.1387	1.7304	0.0001	0.9997	2.0284	2.5694
SSS	14.0000	0.5833	0.9167	0.8750	0.7000	0.5303	0.5000	0.0833	34.8826	2.6065	3.2569	2.7343	0.0001	0.9998	2.3479	2.6833
P.LP	14.0000	0.5833	0.9167	0.8750	0.7000	0.5303	0.5000	0.0833	36.4469	6.9645	3.4135	4.2226	0.0001	0.9999	2.4532	2.8036
LP.K	14.0000	0.5833	0.9583	0.9333	0.7179	0.5843	0.5417	0.0417	35.5639	6.9645	3.3251	3.3688	0.0002	0.9999	2.5533	2.7357
LPP	14.0000	0.5833	0.8750	0.8235	0.6829	0.4792	0.4583	0.1250	36.4469	2.6912	3.4135	4.2226	0.0001	0.9998	2.3089	2.8036
PSP	14.0000	0.5833	0.9583	0.9333	0.7179	0.5843	0.5417	0.0417	37.9278	2.6276	3.5617	5.7574	0.0001	0.9999	2.7230	2.9175
SS.P	14.0000	0.5833	0.9583	0.9333	0.7179	0.5843	0.5417	0.0417	36.4052	6.8830	3.4093	4.1814	0.0001	0.9999	2.6137	2.8004
S..PA	14.0000	0.5833	0.9583	0.9333	0.7179	0.5843	0.5417	0.0417	35.8313	6.4239	3.3519	3.6233	0.0002	0.9999	2.5725	2.7563
P.S.S	14.0000	0.5833	0.8750	0.8235	0.6829	0.4792	0.4583	0.1250	36.4052	11.5745	3.4093	4.1814	0.0001	0.9998	2.3062	2.8004
S.S.V	14.0000	0.5833	0.8750	0.8235	0.6829	0.4792	0.4583	0.1250	34.9786	11.5745	3.2665	2.8226	0.0001	0.9998	2.2158	2.6907
LL..V	14.0000	0.5833	0.9167	0.8750	0.7000	0.5303	0.5000	0.0833	32.0169	6.3830	2.9701	0.2056	0.0003	0.9997	2.1550	2.4628
A..PP	14.0000	0.5833	0.8750	0.8235	0.6829	0.4792	0.4583	0.1250	37.3538	6.3830	3.5043	5.1452	0.0001	0.9999	2.3663	2.8734
LL.S	14.0000	0.5833	0.8750	0.8235	0.6829	0.4792	0.4583	0.1250	31.9209	6.8830	2.9605	0.1228	0.0002	0.9996	2.0221	2.4555
SG..G	14.0000	0.5833	0.8750	0.8235	0.6829	0.4792	0.4583	0.1250	34.7820	6.3830	3.2469	2.6421	0.0001	0.9998	2.2034	2.6755
L.R.L	14.0000	0.5833	0.7500	0.7000	0.6364	0.3381	0.3333	0.2500	32.9998	11.5745	3.0685	1.0567	0.0001	0.9996	1.7769	2.5384
EL.E	14.0000	0.5833	0.9167	0.8750	0.7000	0.5303	0.5000	0.0833	33.6978	6.9080	3.1384	1.6687	0.0002	0.9998	2.2681	2.5921
RL.G	14.0000	0.5833	0.9583	0.9333	0.7179	0.5843	0.5417	0.0417	34.4303	6.9431	3.2117	2.3226	0.0002	0.9999	2.4719	2.6485
SAS	14.0000	0.5833	0.8333	0.7778	0.6667	0.4303	0.4167	0.1667	34.3087	2.6094	3.1995	2.2130	0.0001	0.9997	2.0527	2.6391
D..LS	14.0000	0.5833	0.8750	0.8235	0.6829	0.4792	0.4583	0.1250	34.5050	6.4037	3.2192	2.3901	0.0001	0.9998	2.1858	2.6542
A.LE	14.0000	0.5833	0.8750	0.8235	0.6829	0.4792	0.4583	0.1250	32.9758	6.9080	3.0661	1.0359	0.0002	0.9997	2.0890	2.5366
S.A.A	14.0000	0.5833	0.9583	0.9333	0.7179	0.5843	0.5417	0.0417	33.7348	11.5745	3.1421	1.7014	0.0003	0.9999	2.4220	2.5950
SD..S	14.0000	0.5833	0.9583	0.9333	0.7179	0.5843	0.5417	0.0417	35.9859	6.3946	3.3674	3.7719	0.0002	0.9999	2.5836	2.7681
L.SL	14.0000	0.5833	0.8333	0.7778	0.6667	0.4303	0.4167	0.1667	31.9209	6.9037	2.9605	0.1228	0.0002	0.9995	1.9098	2.4555
P.L.S	14.0000	0.5833	0.8333	0.7778	0.6667	0.4303	0.4167	0.1667	34.9243	11.5745	3.2611	2.7726	0.0001	0.9998	2.0895	2.6865
P.SS	14.0000	0.5833	0.8333	0.7778	0.6667	0.4303	0.4167	0.1667	36.4052	6.8830	3.4093	4.1814	0.0001	0.9998	2.1781	2.8004
S..LT	14.0000	0.5833	0.9583	0.9333	0.7179	0.5843	0.5417	0.0417	34.4242	6.4406	3.2111	2.3171	0.0002	0.9999	2.4715	2.6480
A.R.L	14.0000	0.5833	0.8333	0.7778	0.6667	0.4303	0.4167	0.1667	33.9067	11.5745	3.1593	1.8538	0.0001	0.9997	2.0286	2.6082
LV..S	14.0000	0.5833	0.9167	0.8750	0.7000	0.5303	0.5000	0.0833	33.4977	6.4064	3.1183	1.4924	0.0002	0.9998	2.2547	2.5767
S.SR	14.0000	0.5833	0.8750	0.8235	0.6829	0.4792	0.4583	0.1250	35.9615	6.8941	3.3649	3.7484	0.0001	0.9998	2.2781	2.7663
P.PA	13.0000	0.5417	0.8750	0.8125	0.6500	0.4419	0.4167	0.1250	34.4805	6.9239	3.4721	4.6371	0.0001	0.9999	2.3346	2.8734
P..LP	13.0000	0.5417	1.0000	1.0000	0.7027	0.6094	0.5417	0.0000	33.6433	6.4645	3.3813	3.7649	0.0002	1.0000	2.8036	2.8036
PP..PP	13.0000	0.5417	0.9583	0.9286	0.6842	0.5500	0.5000	0.0417	48.5543	5.3830	4.9979	37.9251	0.0000	1.0000	3.7572	4.0462
LL..L	13.0000	0.5417	0.9167	0.8667	0.6667	0.4944	0.4583	0.0833	28.0985	6.3830	2.7802	-1.3883	0.0004	0.9995	2.0293	2.3415
PPP.P	13.0000	0.5417	0.9583	0.9286	0.6842	0.5500	0.5000	0.0417	48.5543	6.2980	4.9979	37.9251	0.0000	1.0000	3.7572	4.0462
L.S.L	13.0000	0.5417	1.0000	1.0000	0.7027	0.6094	0.5417	0.0000	29.4655	11.5745	2.9284	-0.1490	0.0006	1.0000	2.4555	2.4555
GSG	13.0000	0.5417	0.9583	0.9286	0.6842	0.5500	0.5000	0.0417	32.1065	2.6066	3.2147	2.2643	0.0002	0.9999	2.4844	2.6755
PPL	13.0000	0.5417	0.9583	0.9286	0.6842	0.5500	0.5000	0.0417	33.6433	2.6912	3.3813	3.7649	0.0001	0.9999	2.6034	2.8036
GS.S	13.0000	0.5417	0.9167	0.8667	0.6667	0.4944	0.4583	0.0833	32.1529	6.8830	3.2197	2.3081	0.0001	0.9998	2.3222	2.6794
G.P.P	13.0000	0.5417	0.7500	0.6842	0.6047	0.2982	0.2917	0.2500	34.9638	11.5745	3.5245	5.1630	0.0000	0.9999	1.9936	2.9137
P..PR	13.0000	0.5417	0.8750	0.8125	0.6500	0.4419	0.4167	0.1250	36.0061	6.3849	3.6375	6.3639	0.0000	0.9999	2.4379	3.0005
PPR	13.0000	0.5417	0.9167	0.8667	0.6667	0.4944	0.4583	0.0833	36.0061	2.6082	3.6375	6.3639	0.0001	0.9999	2.6004	3.0005
LLS	13.0000	0.5417	0.9167	0.8667	0.6667	0.4944	0.4583	0.0833	29.4655	2.6236	2.9284	-0.1490	0.0003	0.9996	2.1281	2.4555
L..EL	13.0000	0.5417	0.8750	0.8125	0.6500	0.4419	0.4167	0.1250	29.6021	6.4080	2.9432	-0.0259	0.0002	0.9996	2.0043	2.4668
PPK	13.0000	0.5417	0.7917	0.7222	0.6190	0.3443	0.3333	0.2083	35.6006	2.6135	3.5935	5.8850	0.0000	0.9999	2.1426	2.9667
L.L.S	13.0000	0.5417	0.8333	0.7647	0.6341	0.3920	0.3750	0.1667	29.4655	11.5745	2.9284	-0.1490	0.0001	0.9995	1.8777	2.4555
SL.S	13.0000	0.5417	0.8750	0.8125	0.6500	0.4419	0.4167	0.1250	30.8324	6.9037	3.0766	1.0858	0.0001	0.9997	2.0876	2.5694
L.PP	13.0000	0.5417	0.9167	0.8667	0.6667	0.4944	0.4583	0.0833	33.6433	6.8830	3.3813	3.7649	0.0001	0.9999	2.4298	2.8036
SP.P	13.0000	0.5417	0.7917	0.7222	0.6190	0.3443	0.3333	0.2083	35.0102	6.9049	3.5295	5.2145	0.0000	0.9999	2.1071	2.9175
S..SL	13.0000	0.5417	0.9583	0.9286	0.6842	0.5500	0.5000	0.0417	30.8324	6.4037	3.0766	1.0858	0.0003	0.9998	2.3858	2.5694
SEE	13.0000	0.5417	0.9583	0.9286	0.6842	0.5500	0.5000	0.0417	32.4726	2.6067	3.2544	2.6122	0.0002	0.9999	2.5128	2.7060
LP..L	13.0000	0.5417	0.9167	0.8667	0.6667	0.4944	0.4583	0.0833	30.8709	6.4645	3.0807	1.1209	0.0002	0.9997	2.2296	2.5726
AEL	13.0000	0.5417	0.9583	0.9286	0.6842	0.5500	0.5000	0.0417	30.4392	2.6236	3.0339	0.7290	0.0003	0.9998	2.3554	2.5366
S.S.P	13.0000	0.5417	0.9167	0.8667	0.6667	0.4944	0.4583	0.0833	33.6048	11.5745	3.3771	3.7259	0.0001	0.9999	2.4270	2.8004
S.S.A	13.0000	0.5417	0.8750	0.8125	0.6500	0.4419	0.4167	0.1250	31.6696	11.5745	3.1673	1.8553	0.0001	0.9997	2.1443	2.6391
S.SL	13.0000	0.5417	0.8750	0.8125	0.6500	0.4419	0.4167	0.1250	30.8324	6.9037	3.0766	1.0858	0.0001	0.9997	2.0876	2.5694
S..LA	13.0000	0.5417	0.8750	0.8125	0.6500	0.4419	0.4167	0.1250	30.3026	6.3908	3.0191	0.6055	0.0002	0.9996	2.0517	2.5252
AL..V	13.0000	0.5417	0.8750	0.8125	0.6500	0.4419	0.4167	0.1250	30.3912	6.3908	3.0287	0.6856	0.0002	0.9996	2.0577	2.5326
LL.A	13.0000	0.5417	0.9167	0.8667	0.6667	0.4944	0.4583	0.0833	28.9357	6.8830	2.8709	-0.6268	0.0003	0.9996	2.0898	2.4113
LLD	13.0000	0.5417	0.7083	0.6500	0.5909	0.2535	0.2500	0.2917	30.4839	2.6546	3.0388	0.7694	0.0000	0.9995	1.6512	2.5403
E..EL	13.0000	0.5417	0.9167	0.8667	0.6667	0.4944	0.4583	0.0833	31.1056	6.4080	3.1062	1.3352	0.0002	0.9998	2.2465	2.5921
S.LS	13.0000	0.5417	0.8750	0.8125	0.6500	0.4419	0.4167	0.1250	30.8324	6.9037	3.0766	1.0858	0.0001	0.9997	2.0876	2.5694
EP.P	13.0000	0.5417	0.8333	0.7647	0.6341	0.3920	0.3750	0.1667	35.1469	6.9009	3.5443	5.3670	0.0000	0.9999	2.2398	2.9289
LEE	13.0000	0.5417	0.9167	0.8667	0.6667	0.4944	0.4583	0.0833	31.1056	2.6307	3.1062	1.3352	0.0002	0.9998	2.2465	2.5921
L.S.T	13.0000	0.5417	0.8750	0.8125	0.6500	0.4419	0.4167	0.1250	31.7762	11.5745	3.1789	1.9545	0.0001	0.9998	2.1515	2.6480
LPS	13.0000	0.5417	0.9167	0.8667	0.6667	0.4944	0.4583	0.0833	32.2379	2.6623	3.2289	2.3886	0.0001	0.9998	2.3283	2.6865
SL..L	13.0000	0.5417	0.8750	0.8125	0.6500	0.4419	0.4167	0.1250	29.4655	6.4037	2.9284	-0.1490	0.0002	0.9996	1.9951	2.4555
S.PS	13.0000	0.5417	0.9583	0.9286	0.6842	0.5500	0.5000	0.0417	33.6048	6.9049	3.3771	3.7259	0.0001	0.9999	2.6004	2.8004
P.PS	13.0000	0.5417	0.9167	0.8667	0.6667	0.4944	0.4583	0.0833	35.0102	6.9049	3.5295	5.2145	0.0001	0.9999	2.5285	2.9175
P.PR	13.0000	0.5417	0.9167	0.8667	0.6667	0.4944	0.4583	0.0833	36.0061	6.8849	3.6375	6.3639	0.0001	0.9999	2.6004	3.0005
GSP	13.0000	0.5417	0.8750	0.8125	0.6500	0.4419	0.4167	0.1250	33.5584	2.6252	3.3721	3.6789	0.0001	0.9998	2.2722	2.7965
SPL	13.0000	0.5417	0.8750	0.8125	0.6500	0.4419	0.4167	0.1250	32.2379	2.6623	3.2289	2.3886	0.0001	0.9998	2.1828	2.6865
S..SD	13.0000	0.5417	0.9167	0.8667	0.6667	0.4944	0.4583	0.0833	33.2177	6.3946	3.3352	3.3379	0.0001	0.9999	2.3991	2.7681
SVS	13.0000	0.5417	0.8333	0.7647	0.6341	0.3920	0.3750	0.1667	32.2879	2.6066	3.2344	2.4361	0.0001	0.9998	2.0576	2.6907
L.PG	13.0000	0.5417	0.9167	0.8667	0.6667	0.4944	0.4583	0.0833	32.1914	6.9063	3.2239	2.3446	0.0001	0.9998	2.3249	2.6826
VE.L	13.0000	0.5417	0.8750	0.8125	0.6500	0.4419	0.4167	0.1250	31.0576	6.8830	3.1010	1.2912	0.0001	0.9997	2.1029	2.5881
A..AA	12.0000	0.5000	0.9583	0.9231	0.6486	0.5157	0.4583	0.0417	28.0592	6.3830	3.0177	0.5703	0.0003	0.9998	2.3546	2.5508
PP.PP	12.0000	0.5000	1.0000	1.0000	0.6667	0.5774	0.5000	0.0000	44.5081	5.8830	4.9632	34.9817	0.0000	1.0000	4.0462	4.0462
L..LL	12.0000	0.5000	1.0000	1.0000	0.6667	0.5774	0.5000	0.0000	25.7570	6.3830	2.7454	-1.6175	0.0009	1.0000	2.3415	2.3415
SS..S	12.0000	0.5000	0.8750	0.8000	0.6154	0.4045	0.3750	0.1250	29.5161	6.3830	3.1900	1.9698	0.0001	0.9998	2.1466	2.6833
PA.P	12.0000	0.5000	0.9583	0.9231	0.6486	0.5157	0.4583	0.0417	31.6071	6.9239	3.4373	4.1290	0.0001	0.9999	2.6523	2.8734
LLL	12.0000	0.5000	0.8750	0.8000	0.6154	0.4045	0.3750	0.1250	25.7570	2.6065	2.7454	-1.6175	0.0002	0.9994	1.8732	2.3415
L.LL	12.0000	0.5000	0.8333	0.7500	0.6000	0.3536	0.3333	0.1667	25.7570	6.8830	2.7454	-1.6175	0.0002	0.9993	1.7562	2.3415
PP.L	12.0000	0.5000	0.8750	0.8000	0.6154	0.4045	0.3750	0.1250	30.8397	6.8830	3.3465	3.3072	0.0001	0.9998	2.2429	2.8036
PPP..P	12.0000	0.5000	0.9583	0.9231	0.6486	0.5157	0.4583	0.0417	44.5081	5.7980	4.9632	34.9817	0.0000	1.0000	3.7349	4.0462
P..PG	12.0000	0.5000	0.8750	0.8000	0.6154	0.4045	0.3750	0.1250	32.0502	6.4063	3.4897	4.6233	0.0000	0.9999	2.3309	2.9137
GSS	12.0000	0.5000	0.9167	0.8571	0.6316	0.4583	0.4167	0.0833	29.4735	2.6066	3.1850	1.9281	0.0001	0.9998	2.2966	2.6794
P..PS	12.0000	0.5000	0.9167	0.8571	0.6316	0.4583	0.4167	0.0833	32.0927	6.4049	3.4948	4.6717	0.0001	0.9999	2.5007	2.9175
S.L.L	12.0000	0.5000	0.9583	0.9231	0.6486	0.5157	0.4583	0.0417	27.0100	11.5745	2.8936	-0.4207	0.0004	0.9998	2.2666	2.4555
A.P.P	12.0000	0.5000	0.7917	0.7059	0.5854	0.3049	0.2917	0.2083	31.6071	11.5745	3.4373	4.1290	0.0000	0.9998	2.0283	2.8734
AA..P	12.0000	0.5000	0.8750	0.8000	0.6154	0.4045	0.3750	0.1250	29.8331	6.3830	3.2275	2.2828	0.0001	0.9998	2.1697	2.7121
L..SS	12.0000	0.5000	0.9583	0.9231	0.6486	0.5157	0.4583	0.0417	28.2630	6.3830	3.0418	0.7635	0.0003	0.9998	2.3717	2.5694
E.EE	12.0000	0.5000	0.9167	0.8571	0.6316	0.4583	0.4167	0.0833	29.8917	6.8830	3.2344	2.3411	0.0001	0.9998	2.3292	2.7174
SPS	12.0000	0.5000	0.8333	0.7500	0.6000	0.3536	0.3333	0.1667	30.8044	2.6246	3.3424	3.2703	0.0000	0.9998	2.1003	2.8004
PL.P	12.0000	0.5000	0.8750	0.8000	0.6154	0.4045	0.3750	0.1250	30.8397	6.9645	3.3465	3.3072	0.0001	0.9998	2.2429	2.8036
A..SS	12.0000	0.5000	0.8333	0.7500	0.6000	0.3536	0.3333	0.1667	29.0305	6.3830	3.1326	1.4975	0.0001	0.9997	1.9793	2.6391
K.L.E	12.0000	0.5000	0.8333	0.7500	0.6000	0.3536	0.3333	0.1667	28.9294	11.5745	3.1206	1.4001	0.0001	0.9997	1.9725	2.6299
LSL	12.0000	0.5000	0.9583	0.9231	0.6486	0.5157	0.4583	0.0417	27.0100	2.6236	2.8936	-0.4207	0.0004	0.9998	2.2666	2.4555
LSE	12.0000	0.5000	1.0000	1.0000	0.6667	0.5774	0.5000	0.0000	28.3883	2.6286	3.0566	0.8825	0.0004	1.0000	2.5808	2.5808
LS..L	12.0000	0.5000	0.8750	0.8000	0.6154	0.4045	0.3750	0.1250	27.0100	6.4037	2.8936	-0.4207	0.0002	0.9995	1.9644	2.4555
PS..S	12.0000	0.5000	0.8750	0.8000	0.6154	0.4045	0.3750	0.1250	30.8044	6.4049	3.3424	3.2703	0.0001	0.9998	2.2403	2.8004
LL.E	12.0000	0.5000	0.9167	0.8571	0.6316	0.4583	0.4167	0.0833	27.1352	6.8830	2.9084	-0.3024	0.0003	0.9996	2.1144	2.4668
P.PG	12.0000	0.5000	0.7917	0.7059	0.5854	0.3049	0.2917	0.2083	32.0502	6.9063	3.4897	4.6233	0.0000	0.9999	2.0567	2.9137
G..SP	12.0000	0.5000	0.8750	0.8000	0.6154	0.4045	0.3750	0.1250	30.7618	6.4049	3.3373	3.2260	0.0001	0.9998	2.2372	2.7965
E.L.E	12.0000	0.5000	1.0000	1.0000	0.6667	0.5774	0.5000	0.0000	28.5135	11.5745	3.0714	1.0017	0.0004	1.0000	2.5921	2.5921
S.S.T	12.0000	0.5000	0.7917	0.7059	0.5854	0.3049	0.2917	0.2083	30.3812	11.5745	3.2923	2.8341	0.0000	0.9998	1.9496	2.7619
SLS	12.0000	0.5000	0.8333	0.7500	0.6000	0.3536	0.3333	0.1667	28.2630	2.6264	3.0418	0.7635	0.0001	0.9996	1.9270	2.5694
A..LP	12.0000	0.5000	0.7917	0.7059	0.5854	0.3049	0.2917	0.2083	29.0657	6.4645	3.1367	1.5315	0.0000	0.9997	1.8652	2.6423
LPR	12.0000	0.5000	0.9583	0.9231	0.6486	0.5157	0.4583	0.0417	30.4642	2.6796	3.3021	2.9189	0.0002	0.9999	2.5564	2.7695
S.SD	12.0000	0.5000	0.8333	0.7500	0.6000	0.3536	0.3333	0.1667	30.4496	6.8946	3.3004	2.9039	0.0000	0.9998	2.0761	2.7681
S..SA	12.0000	0.5000	0.8750	0.8000	0.6154	0.4045	0.3750	0.1250	29.0305	6.3861	3.1326	1.4975	0.0001	0.9997	2.1113	2.6391
E.L.L	12.0000	0.5000	0.9167	0.8571	0.6316	0.4583	0.4167	0.0833	27.1352	11.5745	2.9084	-0.3024	0.0003	0.9996	2.1144	2.4668
L.E.K	12.0000	0.5000	0.9167	0.8571	0.6316	0.4583	0.4167	0.0833	28.9294	11.5745	3.1206	1.4001	0.0002	0.9998	2.2542	2.6299
L..EV	12.0000	0.5000	0.9583	0.9231	0.6486	0.5157	0.4583	0.0417	28.4694	6.3830	3.0662	0.9598	0.0003	0.9998	2.3890	2.5881
LP.P	12.0000	0.5000	0.8333	0.7500	0.6000	0.3536	0.3333	0.1667	30.8397	6.9645	3.3465	3.3072	0.0000	0.9998	2.1027	2.8036
R..SP	12.0000	0.5000	0.8750	0.8000	0.6154	0.4045	0.3750	0.1250	31.7173	6.4049	3.4503	4.2504	0.0000	0.9999	2.3067	2.8834
S..EL	12.0000	0.5000	0.8750	0.8000	0.6154	0.4045	0.3750	0.1250	28.3883	6.4080	3.0566	0.8825	0.0001	0.9997	2.0646	2.5808
RLL	12.0000	0.5000	0.8333	0.7500	0.6000	0.3536	0.3333	0.1667	27.9229	2.6538	3.0016	0.4413	0.0001	0.9996	1.9038	2.5384
L..LS	12.0000	0.5000	0.9167	0.8571	0.6316	0.4583	0.4167	0.0833	27.0100	6.4037	2.8936	-0.4207	0.0003	0.9996	2.1047	2.4555
P..PK	12.0000	0.5000	0.8333	0.7500	0.6000	0.3536	0.3333	0.1667	32.6339	6.3904	3.5588	5.3006	0.0000	0.9999	2.2250	2.9667
P..SS	12.0000	0.5000	0.9167	0.8571	0.6316	0.4583	0.4167	0.0833	30.8044	6.3830	3.3424	3.2703	0.0001	0.9999	2.4003	2.8004
PE..P	12.0000	0.5000	0.8333	0.7500	0.6000	0.3536	0.3333	0.1667	32.2179	6.4009	3.5096	4.8149	0.0000	0.9999	2.1967	2.9289
PP..R	12.0000	0.5000	0.9583	0.9231	0.6486	0.5157	0.4583	0.0417	33.0056	6.3830	3.6027	5.7492	0.0001	1.0000	2.7697	3.0005
K.LK	12.0000	0.5000	0.8750	0.8000	0.6154	0.4045	0.3750	0.1250	29.3453	6.9248	3.1698	1.8029	0.0001	0.9998	2.1342	2.6678
LV..L	12.0000	0.5000	1.0000	1.0000	0.6667	0.5774	0.5000	0.0000	27.0912	6.4064	2.9032	-0.3440	0.0006	1.0000	2.4628	2.4628
S.L.S	12.0000	0.5000	0.6667	0.6000	0.5455	0.1690	0.1667	0.3333	28.2630	11.5745	3.0418	0.7635	0.0000	0.9996	1.5416	2.5694
R..PP	12.0000	0.5000	0.8750	0.8000	0.6154	0.4045	0.3750	0.1250	33.0056	6.3830	3.6027	5.7492	0.0000	0.9999	2.4004	3.0005
GA..A	12.0000	0.5000	1.0000	1.0000	0.6667	0.5774	0.5000	0.0000	28.5023	6.3856	3.0701	0.9910	0.0004	1.0000	2.5911	2.5911
L.SP	12.0000	0.5000	0.9167	0.8571	0.6316	0.4583	0.4167	0.0833	29.5514	6.9049	3.1942	2.0045	0.0001	0.9998	2.3027	2.6865
STS	12.0000	0.5000	0.8333	0.7500	0.6000	0.3536	0.3333	0.1667	30.3812	2.6149	3.2923	2.8341	0.0000	0.9998	2.0714	2.7619
LAA	12.0000	0.5000	0.8333	0.7500	0.6000	0.3536	0.3333	0.1667	27.2918	2.6138	2.9269	-0.1546	0.0001	0.9995	1.8608	2.4811
G.SS	12.0000	0.5000	0.8750	0.8000	0.6154	0.4045	0.3750	0.1250	29.4735	6.8830	3.1850	1.9281	0.0001	0.9998	2.1435	2.6794
A.AL	12.0000	0.5000	0.9167	0.8571	0.6316	0.4583	0.4167	0.0833	27.2918	6.8908	2.9269	-0.1546	0.0002	0.9996	2.1266	2.4811
S..AP	12.0000	0.5000	0.7917	0.7059	0.5854	0.3049	0.2917	0.2083	30.3188	6.4239	3.2849	2.7705	0.0000	0.9998	1.9456	2.7563
L..KK	12.0000	0.5000	0.9583	0.9231	0.6486	0.5157	0.4583	0.0417	29.3453	6.3830	3.1698	1.8029	0.0002	0.9999	2.4625	2.6678
S.EE	12.0000	0.5000	0.9583	0.9231	0.6486	0.5157	0.4583	0.0417	29.7665	6.8830	3.2196	2.2167	0.0002	0.9999	2.4979	2.7060
L.L.L	12.0000	0.5000	0.8750	0.8000	0.6154	0.4045	0.3750	0.1250	25.7570	11.5745	2.7454	-1.6175	0.0002	0.9994	1.8732	2.3415
EE.L	12.0000	0.5000	0.9167	0.8571	0.6316	0.4583	0.4167	0.0833	28.5135	6.8830	3.0714	1.0017	0.0002	0.9997	2.2218	2.5921
AA..L	12.0000	0.5000	0.9583	0.9231	0.6486	0.5157	0.4583	0.0417	27.2918	6.3830	2.9269	-0.1546	0.0004	0.9998	2.2902	2.4811
L.SG	12.0000	0.5000	0.7917	0.7059	0.5854	0.3049	0.2917	0.2083	28.2205	6.8830	3.0368	0.7231	0.0001	0.9996	1.8109	2.5655
AL.S	12.0000	0.5000	0.8333	0.7500	0.6000	0.3536	0.3333	0.1667	27.7774	6.8908	2.9844	0.3038	0.0001	0.9996	1.8939	2.5252
R.S.P	12.0000	0.5000	0.9583	0.9231	0.6486	0.5157	0.4583	0.0417	31.7173	11.5745	3.4503	4.2504	0.0001	0.9999	2.6616	2.8834
PA..S	12.0000	0.5000	0.9167	0.8571	0.6316	0.4583	0.4167	0.0833	30.3188	6.4239	3.2849	2.7705	0.0001	0.9998	2.3625	2.7563
GS..L	12.0000	0.5000	0.8750	0.8000	0.6154	0.4045	0.3750	0.1250	28.2205	6.3830	3.0368	0.7231	0.0001	0.9997	2.0524	2.5655
SP..A	12.0000	0.5000	0.9167	0.8571	0.6316	0.4583	0.4167	0.0833	30.3188	6.4049	3.2849	2.7705	0.0001	0.9998	2.3625	2.7563
P.S.L	12.0000	0.5000	0.7083	0.6316	0.5581	0.2130	0.2083	0.2917	29.5514	11.5745	3.1942	2.0045	0.0000	0.9997	1.6967	2.6865
A.E.L	12.0000	0.5000	0.9167	0.8571	0.6316	0.4583	0.4167	0.0833	27.9026	11.5745	2.9992	0.4221	0.0002	0.9997	2.1742	2.5366
EL..L	12.0000	0.5000	0.9167	0.8571	0.6316	0.4583	0.4167	0.0833	27.1352	6.4080	2.9084	-0.3024	0.0003	0.9996	2.1144	2.4668
P.S.A	12.0000	0.5000	0.8750	0.8000	0.6154	0.4045	0.3750	0.1250	30.3188	11.5745	3.2849	2.7705	0.0001	0.9998	2.2050	2.7563
L.SD	12.0000	0.5000	0.9167	0.8571	0.6316	0.4583	0.4167	0.0833	29.1966	6.8946	3.1522	1.6582	0.0001	0.9998	2.2751	2.6542
S.L.R	12.0000	0.5000	0.7917	0.7059	0.5854	0.3049	0.2917	0.2083	29.1759	11.5745	3.1498	1.6382	0.0000	0.9997	1.8723	2.6524
SL..D	12.0000	0.5000	0.9583	0.9231	0.6486	0.5157	0.4583	0.0417	29.1966	6.4037	3.1522	1.6582	0.0002	0.9999	2.4501	2.6542
RPS	12.0000	0.5000	0.9167	0.8571	0.6316	0.4583	0.4167	0.0833	31.7173	2.6228	3.4503	4.2504	0.0001	0.9999	2.4715	2.8834
L.KL	12.0000	0.5000	0.8333	0.7500	0.6000	0.3536	0.3333	0.1667	27.5511	6.9248	2.9576	0.0902	0.0001	0.9996	1.8785	2.5046
A..EL	12.0000	0.5000	1.0000	1.0000	0.6667	0.5774	0.5000	0.0000	27.9026	6.4080	2.9992	0.4221	0.0005	1.0000	2.5366	2.5366
R.L.L	12.0000	0.5000	0.8333	0.7500	0.6000	0.3536	0.3333	0.1667	27.9229	11.5745	3.0016	0.4413	0.0001	0.9996	1.9038	2.5384
L.SK	12.0000	0.5000	0.8333	0.7500	0.6000	0.3536	0.3333	0.1667	28.8042	6.8869	3.1058	1.2797	0.0001	0.9997	1.9639	2.6186
RSS	12.0000	0.5000	0.9583	0.9231	0.6486	0.5157	0.4583	0.0417	30.4290	2.6159	3.2980	2.8828	0.0002	0.9999	2.5535	2.7663
T..SS	12.0000	0.5000	0.9167	0.8571	0.6316	0.4583	0.4167	0.0833	30.3812	6.3830	3.2923	2.8341	0.0001	0.9998	2.3674	2.7619
R.S.L	12.0000	0.5000	0.9583	0.9231	0.6486	0.5157	0.4583	0.0417	29.1759	11.5745	3.1498	1.6382	0.0002	0.9999	2.4483	2.6524
R.LA	12.0000	0.5000	0.9167	0.8571	0.6316	0.4583	0.4167	0.0833	28.6903	6.8908	3.0923	1.1706	0.0002	0.9998	2.2356	2.6082
P.K.P	12.0000	0.5000	0.9583	0.9231	0.6486	0.5157	0.4583	0.0417	32.6339	11.5745	3.5588	5.3006	0.0001	0.9999	2.7385	2.9667
G..LL	12.0000	0.5000	0.8333	0.7500	0.6000	0.3536	0.3333	0.1667	26.9674	6.3830	2.8886	-0.4610	0.0001	0.9995	1.8387	2.4516
AR..L	12.0000	0.5000	0.9167	0.8571	0.6316	0.4583	0.4167	0.0833	28.6903	6.4087	3.0923	1.1706	0.0002	0.9998	2.2356	2.6082
AEE	12.0000	0.5000	0.8750	0.8000	0.6154	0.4045	0.3750	0.1250	29.2809	2.6111	3.1622	1.7401	0.0001	0.9998	2.1295	2.6619
EK..R	12.0000	0.5000	0.9583	0.9231	0.6486	0.5157	0.4583	0.0417	31.0953	6.3853	3.3768	3.5765	0.0001	0.9999	2.6094	2.8268
A.K.L	12.0000	0.5000	0.9167	0.8571	0.6316	0.4583	0.4167	0.0833	28.3185	11.5745	3.0484	0.8162	0.0002	0.9997	2.2066	2.5744
P.VL	12.0000	0.5000	0.9167	0.8571	0.6316	0.4583	0.4167	0.0833	29.6325	6.9064	3.2038	2.0843	0.0001	0.9998	2.3090	2.6939
VL.S	12.0000	0.5000	0.9583	0.9231	0.6486	0.5157	0.4583	0.0417	28.3442	6.9064	3.0514	0.8406	0.0003	0.9998	2.3785	2.5767
F.S.S	12.0000	0.5000	0.8333	0.7500	0.6000	0.3536	0.3333	0.1667	31.4967	11.5745	3.4243	4.0082	0.0000	0.9998	2.1475	2.8633
L.L.A	12.0000	0.5000	0.9167	0.8571	0.6316	0.4583	0.4167	0.0833	26.5244	11.5745	2.8362	-0.8812	0.0003	0.9996	2.0668	2.4113
S.SA	12.0000	0.5000	0.9167	0.8571	0.6316	0.4583	0.4167	0.0833	29.0305	6.8861	3.1326	1.4975	0.0002	0.9998	2.2621	2.6391
AAA	11.0000	0.4583	0.9583	0.9167	0.6111	0.4811	0.4167	0.0417	25.5084	2.6065	2.9799	0.2568	0.0003	0.9998	2.3383	2.5508
L.EL	11.0000	0.4583	0.9583	0.9167	0.6111	0.4811	0.4167	0.0417	24.6684	6.9080	2.8706	-0.5788	0.0004	0.9997	2.2613	2.4668
P.P.S	11.0000	0.4583	0.9583	0.9167	0.6111	0.4811	0.4167	0.0417	29.1752	11.5745	3.4570	4.1289	0.0001	0.9999	2.6744	2.9175
Q..PP	11.0000	0.4583	0.8750	0.7857	0.5789	0.3667	0.3333	0.1250	31.0178	6.3830	3.6967	6.4709	0.0000	0.9999	2.4371	3.1018
P..PP.P	11.0000	0.4583	0.9583	0.9167	0.6111	0.4811	0.4167	0.0417	40.4619	10.0745	4.9254	32.0382	0.0000	1.0000	3.7090	4.0462
P.P.R	11.0000	0.4583	0.9167	0.8462	0.5946	0.4219	0.3750	0.0833	30.0051	11.5745	3.5649	5.1345	0.0000	0.9999	2.5389	3.0005
SP.L	11.0000	0.4583	0.8750	0.7857	0.5789	0.3667	0.3333	0.1250	26.8649	6.9049	3.1564	1.6204	0.0001	0.9998	2.1108	2.6865
EE.E	11.0000	0.4583	0.9583	0.9167	0.6111	0.4811	0.4167	0.0417	27.1743	6.8830	3.1966	1.9388	0.0002	0.9999	2.4910	2.7174
AS.A	11.0000	0.4583	0.8750	0.7857	0.5789	0.3667	0.3333	0.1250	25.9498	6.8861	3.0373	0.6967	0.0001	0.9997	2.0389	2.5950
P.A.P	11.0000	0.4583	0.8750	0.7857	0.5789	0.3667	0.3333	0.1250	28.7337	11.5745	3.3995	3.6208	0.0000	0.9999	2.2576	2.8734
EE..E	11.0000	0.4583	0.9583	0.9167	0.6111	0.4811	0.4167	0.0417	27.1743	6.3830	3.1966	1.9388	0.0002	0.9999	2.4910	2.7174
SS..P	11.0000	0.4583	0.7500	0.6471	0.5366	0.2178	0.2083	0.2500	28.0040	6.3830	3.3046	2.8148	0.0000	0.9998	1.8120	2.8004
NLL	11.0000	0.4583	0.9167	0.8462	0.5946	0.4219	0.3750	0.0833	26.2082	2.6938	3.0710	0.9555	0.0001	0.9998	2.2176	2.6208
PP..G	11.0000	0.4583	0.9167	0.8462	0.5946	0.4219	0.3750	0.0833	29.1365	6.3830	3.4519	4.0836	0.0001	0.9999	2.4654	2.9137
E.LK	11.0000	0.4583	0.8750	0.7857	0.5789	0.3667	0.3333	0.1250	26.2995	6.9248	3.0828	1.0472	0.0001	0.9997	2.0664	2.6299
PS.P	11.0000	0.4583	0.9583	0.9167	0.6111	0.4811	0.4167	0.0417	29.1752	6.9049	3.4570	4.1289	0.0001	0.9999	2.6744	2.9175
S.AS	11.0000	0.4583	0.9167	0.8462	0.5946	0.4219	0.3750	0.0833	26.3913	6.8861	3.0948	1.1397	0.0001	0.9998	2.2331	2.6391
SG.P	11.0000	0.4583	0.8333	0.7333	0.5641	0.3146	0.2917	0.1667	27.9653	6.8830	3.2996	2.7731	0.0000	0.9998	2.0508	2.7965
R.SS	11.0000	0.4583	0.8750	0.7857	0.5789	0.3667	0.3333	0.1250	27.6627	6.8830	3.2602	2.4500	0.0001	0.9998	2.1735	2.7663
VL..L	11.0000	0.4583	0.9583	0.9167	0.6111	0.4811	0.4167	0.0417	24.6284	6.4064	2.8654	-0.6188	0.0004	0.9997	2.2576	2.4628
G..SS	11.0000	0.4583	0.9167	0.8462	0.5946	0.4219	0.3750	0.0833	26.7941	6.3830	3.1472	1.5481	0.0001	0.9998	2.2672	2.6794
TP.P	11.0000	0.4583	0.9583	0.9167	0.6111	0.4811	0.4167	0.0417	29.9617	6.8854	3.5593	5.0801	0.0001	0.9999	2.7465	2.9962
P..AS	11.0000	0.4583	0.8750	0.7857	0.5789	0.3667	0.3333	0.1250	27.5625	6.3861	3.2471	2.3441	0.0001	0.9998	2.1656	2.7563
S..EE	11.0000	0.4583	0.9583	0.9167	0.6111	0.4811	0.4167	0.0417	27.0605	6.3830	3.1818	1.8212	0.0002	0.9999	2.4805	2.7060
G.S.S	11.0000	0.4583	0.7917	0.6875	0.5500	0.2652	0.2500	0.2083	26.7941	11.5745	3.1472	1.5481	0.0000	0.9997	1.8421	2.6794
SS.L	11.0000	0.4583	0.9583	0.9167	0.6111	0.4811	0.4167	0.0417	25.6937	6.8830	3.0040	0.4412	0.0003	0.9998	2.3553	2.5694
L.E.L	11.0000	0.4583	0.8750	0.7857	0.5789	0.3667	0.3333	0.1250	24.6684	11.5745	2.8706	-0.5788	0.0002	0.9995	1.9382	2.4668
SP.R	11.0000	0.4583	0.9167	0.8462	0.5946	0.4219	0.3750	0.0833	28.8339	6.9049	3.4126	3.7346	0.0001	0.9999	2.4398	2.8834
R.S.S	11.0000	0.4583	1.0000	1.0000	0.6286	0.5452	0.4583	0.0000	27.6627	11.5745	3.2602	2.4500	0.0003	1.0000	2.7663	2.7663
L.GA	11.0000	0.4583	0.9583	0.9167	0.6111	0.4811	0.4167	0.0417	25.2135	6.8856	2.9415	-0.0363	0.0003	0.9998	2.3112	2.5213
VP.P	11.0000	0.4583	0.9167	0.8462	0.5946	0.4219	0.3750	0.0833	29.2490	6.9022	3.4666	4.2155	0.0001	0.9999	2.4749	2.9249
AAR	11.0000	0.4583	0.9583	0.9167	0.6111	0.4811	0.4167	0.0417	26.7797	2.6276	3.1453	1.5334	0.0002	0.9999	2.4548	2.6780
SSA	11.0000	0.4583	0.9167	0.8462	0.5946	0.4219	0.3750	0.0833	26.3913	2.6094	3.0948	1.1397	0.0001	0.9998	2.2331	2.6391
L.EK	11.0000	0.4583	0.9167	0.8462	0.5946	0.4219	0.3750	0.0833	26.2995	6.8853	3.0828	1.0472	0.0001	0.9998	2.2253	2.6299
P..PA	11.0000	0.4583	0.9167	0.8462	0.5946	0.4219	0.3750	0.0833	28.7337	6.4239	3.3995	3.6208	0.0001	0.9999	2.4313	2.8734
A..LS	11.0000	0.4583	0.9583	0.9167	0.6111	0.4811	0.4167	0.0417	25.2522	6.4037	2.9466	0.0021	0.0003	0.9998	2.3148	2.5252
LSS	11.0000	0.4583	0.9167	0.8462	0.5946	0.4219	0.3750	0.0833	25.6937	2.6264	3.0040	0.4412	0.0002	0.9997	2.1741	2.5694
A..SP	11.0000	0.4583	0.9167	0.8462	0.5946	0.4219	0.3750	0.0833	27.5625	6.4049	3.2471	2.3441	0.0001	0.9998	2.3322	2.7563
RP..P	11.0000	0.4583	0.9167	0.8462	0.5946	0.4219	0.3750	0.0833	30.0051	6.3849	3.5649	5.1345	0.0000	0.9999	2.5389	3.0005
A..EE	11.0000	0.4583	0.9167	0.8462	0.5946	0.4219	0.3750	0.0833	26.6190	6.3830	3.1244	1.3699	0.0001	0.9998	2.2524	2.6619
P..RS	11.0000	0.4583	0.9167	0.8462	0.5946	0.4219	0.3750	0.0833	28.8339	6.3941	3.4126	3.7346	0.0001	0.9999	2.4398	2.8834
LP..P	11.0000	0.4583	0.8333	0.7333	0.5641	0.3146	0.2917	0.1667	28.0361	6.4645	3.3088	2.8495	0.0000	0.9998	2.0560	2.8036
S.T.S	11.0000	0.4583	0.8333	0.7333	0.5641	0.3146	0.2917	0.1667	27.6193	11.5745	3.2545	2.4040	0.0000	0.9998	2.0254	2.7619
SS..A	11.0000	0.4583	0.7917	0.6875	0.5500	0.2652	0.2500	0.2083	26.3913	6.3830	3.0948	1.1397	0.0000	0.9997	1.8144	2.6391
L.RL	11.0000	0.4583	0.8750	0.7857	0.5789	0.3667	0.3333	0.1250	25.3844	6.9431	2.9638	0.1336	0.0001	0.9996	1.9945	2.5384
P.RP	11.0000	0.4583	0.7917	0.6875	0.5500	0.2652	0.2500	0.2083	30.0051	6.8849	3.5649	5.1345	0.0000	0.9999	2.0628	3.0005
SE.E	11.0000	0.4583	1.0000	1.0000	0.6286	0.5452	0.4583	0.0000	27.0605	6.8832	3.1818	1.8212	0.0003	1.0000	2.7060	2.7060
L.GS	11.0000	0.4583	0.9167	0.8462	0.5946	0.4219	0.3750	0.0833	25.6550	6.8830	2.9990	0.4027	0.0002	0.9997	2.1708	2.5655
TPP	11.0000	0.4583	0.9583	0.9167	0.6111	0.4811	0.4167	0.0417	29.9617	2.6087	3.5593	5.0801	0.0001	0.9999	2.7465	2.9962
EK.K	11.0000	0.4583	0.8750	0.7857	0.5789	0.3667	0.3333	0.1250	27.9305	6.8853	3.2950	2.7357	0.0001	0.9998	2.1945	2.7931
GAA	11.0000	0.4583	0.9583	0.9167	0.6111	0.4811	0.4167	0.0417	25.9111	2.6088	3.0323	0.6581	0.0002	0.9998	2.3752	2.5911
P.A.S	11.0000	0.4583	0.9583	0.9167	0.6111	0.4811	0.4167	0.0417	27.5625	11.5745	3.2471	2.3441	0.0002	0.9999	2.5266	2.7563
PA..A	11.0000	0.4583	0.9167	0.8462	0.5946	0.4219	0.3750	0.0833	27.1210	6.4239	3.1897	1.8837	0.0001	0.9998	2.2949	2.7121
L.E.V	11.0000	0.4583	0.9167	0.8462	0.5946	0.4219	0.3750	0.0833	25.8813	11.5745	3.0284	0.6283	0.0002	0.9997	2.1900	2.5881
PS..R	11.0000	0.4583	0.8750	0.7857	0.5789	0.3667	0.3333	0.1250	28.8339	6.4049	3.4126	3.7346	0.0000	0.9999	2.2655	2.8834
DSS	11.0000	0.4583	0.8750	0.7857	0.5789	0.3667	0.3333	0.1250	27.6815	2.6163	3.2626	2.4698	0.0001	0.9998	2.1750	2.7681
P..RP	11.0000	0.4583	0.8750	0.7857	0.5789	0.3667	0.3333	0.1250	30.0051	6.3849	3.5649	5.1345	0.0000	0.9999	2.3575	3.0005
L.LV	11.0000	0.4583	0.9167	0.8462	0.5946	0.4219	0.3750	0.0833	24.6284	6.9064	2.8654	-0.6188	0.0002	0.9996	2.0839	2.4628
S.LE	11.0000	0.4583	0.9167	0.8462	0.5946	0.4219	0.3750	0.0833	25.8075	6.9080	3.0188	0.5546	0.0002	0.9997	2.1837	2.5808
LK.L	11.0000	0.4583	0.8750	0.7857	0.5789	0.3667	0.3333	0.1250	25.0465	6.9248	2.9198	-0.2023	0.0001	0.9996	1.9679	2.5046
EE..L	11.0000	0.4583	0.9167	0.8462	0.5946	0.4219	0.3750	0.0833	25.9214	6.3830	3.0336	0.6683	0.0002	0.9997	2.1933	2.5921
KR.S	11.0000	0.4583	0.9167	0.8462	0.5946	0.4219	0.3750	0.0833	28.1546	6.8848	3.3242	2.9781	0.0001	0.9999	2.3823	2.8155
EL..A	11.0000	0.4583	0.9167	0.8462	0.5946	0.4219	0.3750	0.0833	25.3660	6.4080	2.9614	0.1153	0.0002	0.9997	2.1464	2.5366
DLL	11.0000	0.4583	0.9167	0.8462	0.5946	0.4219	0.3750	0.0833	25.4032	2.6546	2.9662	0.1522	0.0002	0.9997	2.1495	2.5403
P.SL	11.0000	0.4583	0.9167	0.8462	0.5946	0.4219	0.3750	0.0833	26.8649	6.9037	3.1564	1.6204	0.0001	0.9998	2.2732	2.6865
VV.L	11.0000	0.4583	0.9167	0.8462	0.5946	0.4219	0.3750	0.0833	25.8413	6.8830	3.0232	0.5883	0.0002	0.9997	2.1866	2.5841
S..DS	11.0000	0.4583	0.8750	0.7857	0.5789	0.3667	0.3333	0.1250	27.6815	6.3946	3.2626	2.4698	0.0001	0.9998	2.1750	2.7681
AE.L	11.0000	0.4583	0.9583	0.9167	0.6111	0.4811	0.4167	0.0417	25.3660	6.8880	2.9614	0.1153	0.0003	0.9998	2.3252	2.5366
S.SG	11.0000	0.4583	0.7500	0.6471	0.5366	0.2178	0.2083	0.2500	26.7941	6.8830	3.1472	1.5481	0.0000	0.9997	1.7337	2.6794
V..SS	11.0000	0.4583	0.8333	0.7333	0.5641	0.3146	0.2917	0.1667	26.9066	6.3830	3.1618	1.6631	0.0001	0.9997	1.9732	2.6907
LLE	11.0000	0.4583	0.9167	0.8462	0.5946	0.4219	0.3750	0.0833	24.6684	2.6270	2.8706	-0.5788	0.0002	0.9996	2.0873	2.4668
TL..L	11.0000	0.4583	0.9583	0.9167	0.6111	0.4811	0.4167	0.0417	25.3410	6.4406	2.9581	0.0904	0.0003	0.9998	2.3229	2.5341
L.S.A	11.0000	0.4583	0.9167	0.8462	0.5946	0.4219	0.3750	0.0833	25.2522	11.5745	2.9466	0.0021	0.0002	0.9997	2.1367	2.5252
SV..L	11.0000	0.4583	1.0000	1.0000	0.6286	0.5452	0.4583	0.0000	25.7675	6.3831	3.0136	0.5147	0.0004	1.0000	2.5767	2.5767
V.S.S	11.0000	0.4583	0.8750	0.7857	0.5789	0.3667	0.3333	0.1250	26.9066	11.5745	3.1618	1.6631	0.0001	0.9998	2.1141	2.6907
V.LL	11.0000	0.4583	0.8333	0.7333	0.5641	0.3146	0.2917	0.1667	24.6284	6.8830	2.8654	-0.6188	0.0001	0.9995	1.8061	2.4628
AS.S	11.0000	0.4583	0.9167	0.8462	0.5946	0.4219	0.3750	0.0833	26.3913	6.8861	3.0948	1.1397	0.0001	0.9998	2.2331	2.6391
SP.A	11.0000	0.4583	0.8750	0.7857	0.5789	0.3667	0.3333	0.1250	27.5625	6.9049	3.2471	2.3441	0.0001	0.9998	2.1656	2.7563
V.PP	11.0000	0.4583	0.8333	0.7333	0.5641	0.3146	0.2917	0.1667	29.2490	6.8830	3.4666	4.2155	0.0000	0.9999	2.1449	2.9249
SG..T	11.0000	0.4583	0.9167	0.8462	0.5946	0.4219	0.3750	0.0833	27.5806	6.3830	3.2495	2.3632	0.0001	0.9998	2.3337	2.7581
L.SS	11.0000	0.4583	0.8333	0.7333	0.5641	0.3146	0.2917	0.1667	25.6937	6.8830	3.0040	0.4412	0.0001	0.9996	1.8842	2.5694
PVP	11.0000	0.4583	0.9167	0.8462	0.5946	0.4219	0.3750	0.0833	29.2490	2.6250	3.4666	4.2155	0.0001	0.9999	2.4749	2.9249
SS.G	11.0000	0.4583	0.9167	0.8462	0.5946	0.4219	0.3750	0.0833	26.7941	6.8830	3.1472	1.5481	0.0001	0.9998	2.2672	2.6794
KEL	11.0000	0.4583	0.9167	0.8462	0.5946	0.4219	0.3750	0.0833	26.2995	2.6398	3.0828	1.0472	0.0001	0.9998	2.2253	2.6299
S.TS	11.0000	0.4583	0.7917	0.6875	0.5500	0.2652	0.2500	0.2083	27.6193	6.8929	3.2545	2.4040	0.0000	0.9998	1.8988	2.7619
LR.L	11.0000	0.4583	0.8750	0.7857	0.5789	0.3667	0.3333	0.1250	25.3844	6.9431	2.9638	0.1336	0.0001	0.9996	1.9945	2.5384
GS..P	11.0000	0.4583	0.7917	0.6875	0.5500	0.2652	0.2500	0.2083	27.9653	6.3830	3.2996	2.7731	0.0000	0.9998	1.9226	2.7965
S.V.S	11.0000	0.4583	0.8750	0.7857	0.5789	0.3667	0.3333	0.1250	26.9066	11.5745	3.1618	1.6631	0.0001	0.9998	2.1141	2.6907
A.GA	11.0000	0.4583	0.8750	0.7857	0.5789	0.3667	0.3333	0.1250	25.9111	6.8856	3.0323	0.6581	0.0001	0.9997	2.0359	2.5911
L..DS	11.0000	0.4583	0.8750	0.7857	0.5789	0.3667	0.3333	0.1250	26.5423	6.3946	3.1144	1.2922	0.0001	0.9997	2.0855	2.6542
PQ.P	11.0000	0.4583	0.9167	0.8462	0.5946	0.4219	0.3750	0.0833	31.0178	6.8903	3.6967	6.4709	0.0000	0.9999	2.6246	3.1018
E.PP	11.0000	0.4583	0.8333	0.7333	0.5641	0.3146	0.2917	0.1667	29.2890	6.8830	3.4718	4.2627	0.0000	0.9999	2.1479	2.9289
LRK	11.0000	0.4583	0.8750	0.7857	0.5789	0.3667	0.3333	0.1250	27.0155	2.6581	3.1760	1.7749	0.0001	0.9998	2.1226	2.7015
SLQ	11.0000	0.4583	0.8750	0.7857	0.5789	0.3667	0.3333	0.1250	27.5363	2.6934	3.2437	2.3165	0.0001	0.9998	2.1636	2.7536
SPV	11.0000	0.4583	0.8750	0.7857	0.5789	0.3667	0.3333	0.1250	28.0778	2.6236	3.3142	2.8947	0.0001	0.9998	2.2061	2.8078
SP..S	11.0000	0.4583	0.7917	0.6875	0.5500	0.2652	0.2500	0.2083	28.0040	6.4049	3.3046	2.8148	0.0000	0.9998	1.9253	2.8004
V.L.G	11.0000	0.4583	0.9583	0.9167	0.6111	0.4811	0.4167	0.0417	25.7288	11.5745	3.0086	0.4762	0.0003	0.9998	2.3585	2.5729
PGS	11.0000	0.4583	0.7917	0.6875	0.5500	0.2652	0.2500	0.2083	27.9653	2.6252	3.2996	2.7731	0.0000	0.9998	1.9226	2.7965
SS..N	11.0000	0.4583	0.9583	0.9167	0.6111	0.4811	0.4167	0.0417	28.4865	6.3830	3.3674	3.3434	0.0001	0.9999	2.6113	2.8486
V..VS	11.0000	0.4583	0.8750	0.7857	0.5789	0.3667	0.3333	0.1250	26.9804	6.3831	3.1714	1.7388	0.0001	0.9998	2.1199	2.6980
R.L.S	11.0000	0.4583	0.8750	0.7857	0.5789	0.3667	0.3333	0.1250	26.5236	11.5745	3.1120	1.2732	0.0001	0.9997	2.0840	2.6524
E..KR	11.0000	0.4583	1.0000	1.0000	0.6286	0.5452	0.4583	0.0000	28.2685	6.3848	3.3390	3.1026	0.0002	1.0000	2.8268	2.8268
SE..A	11.0000	0.4583	0.8750	0.7857	0.5789	0.3667	0.3333	0.1250	26.5052	6.3832	3.1096	1.2546	0.0001	0.9997	2.0825	2.6505
R..AE	11.0000	0.4583	0.8750	0.7857	0.5789	0.3667	0.3333	0.1250	27.3350	6.3880	3.2176	2.1057	0.0001	0.9998	2.1478	2.7335
DF.L	11.0000	0.4583	0.9167	0.8462	0.5946	0.4219	0.3750	0.0833	28.3429	6.8975	3.3487	3.1844	0.0001	0.9999	2.3982	2.8343
R.PS	11.0000	0.4583	0.9583	0.9167	0.6111	0.4811	0.4167	0.0417	28.8339	6.9049	3.4126	3.7346	0.0001	0.9999	2.6431	2.8834
SL.D	11.0000	0.4583	0.7500	0.6471	0.5366	0.2178	0.2083	0.2500	26.5423	6.9037	3.1144	1.2922	0.0000	0.9997	1.7174	2.6542
I.L.E	11.0000	0.4583	0.8750	0.7857	0.5789	0.3667	0.3333	0.1250	26.2995	11.5745	3.0828	1.0472	0.0001	0.9997	2.0664	2.6299
E.LQ	11.0000	0.4583	0.9167	0.8462	0.5946	0.4219	0.3750	0.0833	27.6501	7.0137	3.2585	2.4366	0.0001	0.9998	2.3396	2.7650
L.QL	11.0000	0.4583	0.8750	0.7857	0.5789	0.3667	0.3333	0.1250	26.3971	7.0137	3.0955	1.1456	0.0001	0.9997	2.0741	2.6397
LE..V	11.0000	0.4583	0.9583	0.9167	0.6111	0.4811	0.4167	0.0417	25.8813	6.4080	3.0284	0.6283	0.0003	0.9998	2.3725	2.5881
A.N.L	11.0000	0.4583	0.8333	0.7333	0.5641	0.3146	0.2917	0.1667	26.9059	11.5745	3.1617	1.6624	0.0001	0.9997	1.9731	2.6906
E.E.L	11.0000	0.4583	0.9583	0.9167	0.6111	0.4811	0.4167	0.0417	25.9214	11.5745	3.0336	0.6683	0.0002	0.9998	2.3761	2.5921
PKP	11.0000	0.4583	0.8333	0.7333	0.5641	0.3146	0.2917	0.1667	29.6671	2.6135	3.5210	4.7163	0.0000	0.9999	2.1756	2.9667
T.S.P	11.0000	0.4583	0.8750	0.7857	0.5789	0.3667	0.3333	0.1250	28.7905	11.5745	3.4069	3.6852	0.0000	0.9999	2.2621	2.8790
VLL	11.0000	0.4583	0.9167	0.8462	0.5946	0.4219	0.3750	0.0833	24.6284	2.6258	2.8654	-0.6188	0.0002	0.9996	2.0839	2.4628
V.R.L	11.0000	0.4583	0.9167	0.8462	0.5946	0.4219	0.3750	0.0833	26.5974	11.5745	3.1216	1.3480	0.0001	0.9998	2.2505	2.6597
SE..S	11.0000	0.4583	0.9167	0.8462	0.5946	0.4219	0.3750	0.0833	26.9466	6.3832	3.1670	1.7042	0.0001	0.9998	2.2801	2.6947
L.K.L	11.0000	0.4583	0.9583	0.9167	0.6111	0.4811	0.4167	0.0417	25.0465	11.5745	2.9198	-0.2023	0.0003	0.9998	2.2959	2.5046
GS.L	11.0000	0.4583	0.8750	0.7857	0.5789	0.3667	0.3333	0.1250	25.6550	6.8830	2.9990	0.4027	0.0001	0.9997	2.0157	2.5655
K..GL	11.0000	0.4583	0.8750	0.7857	0.5789	0.3667	0.3333	0.1250	26.1469	6.4023	3.0630	0.8940	0.0001	0.9997	2.0544	2.6147
E.LS	11.0000	0.4583	0.8333	0.7333	0.5641	0.3146	0.2917	0.1667	25.8075	6.9037	3.0188	0.5546	0.0001	0.9996	1.8926	2.5808
P..KE	11.0000	0.4583	0.8750	0.7857	0.5789	0.3667	0.3333	0.1250	28.6098	6.3853	3.3834	3.4812	0.0000	0.9999	2.2479	2.8610
VV.A	11.0000	0.4583	0.9583	0.9167	0.6111	0.4811	0.4167	0.0417	26.5389	6.8830	3.1140	1.2888	0.0002	0.9999	2.4327	2.6539
EL..E	11.0000	0.4583	0.9583	0.9167	0.6111	0.4811	0.4167	0.0417	25.9214	6.4080	3.0336	0.6683	0.0002	0.9998	2.3761	2.5921
N.L.S	11.0000	0.4583	0.9583	0.9167	0.6111	0.4811	0.4167	0.0417	27.3474	11.5745	3.2192	2.1186	0.0002	0.9999	2.5068	2.7347
EVV	11.0000	0.4583	1.0000	1.0000	0.6286	0.5452	0.4583	0.0000	27.0942	2.6066	3.1862	1.8560	0.0003	1.0000	2.7094	2.7094
T..SD	11.0000	0.4583	0.7917	0.6875	0.5500	0.2652	0.2500	0.2083	28.4679	6.3946	3.3649	3.3228	0.0000	0.9998	1.9572	2.8468
GSG..G	11.0000	0.4583	1.0000	1.0000	0.6286	0.5452	0.4583	0.0000	35.6610	5.7981	4.3008	15.0768	0.0000	1.0000	3.5661	3.5661
VA.K	11.0000	0.4583	0.9583	0.9167	0.6111	0.4811	0.4167	0.0417	26.9571	6.8873	3.1684	1.7148	0.0002	0.9999	2.4711	2.6957
SES	11.0000	0.4583	0.9583	0.9167	0.6111	0.4811	0.4167	0.0417	26.9466	2.6067	3.1670	1.7042	0.0002	0.9999	2.4701	2.6947
AI..L	11.0000	0.4583	0.8750	0.7857	0.5789	0.3667	0.3333	0.1250	25.7441	6.3970	3.0106	0.4915	0.0001	0.9997	2.0228	2.5744
ADE	11.0000	0.4583	0.9583	0.9167	0.6111	0.4811	0.4167	0.0417	27.3538	2.6241	3.2200	2.1253	0.0002	0.9999	2.5074	2.7354
S.L.P	11.0000	0.4583	0.8333	0.7333	0.5641	0.3146	0.2917	0.1667	26.8649	11.5745	3.1564	1.6204	0.0001	0.9997	1.9701	2.6865
AL.L	11.0000	0.4583	0.8333	0.7333	0.5641	0.3146	0.2917	0.1667	24.1131	6.8908	2.7984	-1.1355	0.0001	0.9994	1.7683	2.4113
GL.R	11.0000	0.4583	0.8750	0.7857	0.5789	0.3667	0.3333	0.1250	26.4849	6.9023	3.1069	1.2341	0.0001	0.9997	2.0810	2.6485
S..KL	11.0000	0.4583	0.9167	0.8462	0.5946	0.4219	0.3750	0.0833	26.1856	6.4248	3.0680	0.9328	0.0001	0.9998	2.2157	2.6186
LE.K	11.0000	0.4583	0.9583	0.9167	0.6111	0.4811	0.4167	0.0417	26.2995	6.9080	3.0828	1.0472	0.0002	0.9998	2.4108	2.6299
L.ST	11.0000	0.4583	0.9167	0.8462	0.5946	0.4219	0.3750	0.0833	26.4802	6.8929	3.1063	1.2294	0.0001	0.9998	2.2406	2.6480
S.AR	11.0000	0.4583	0.8750	0.7857	0.5789	0.3667	0.3333	0.1250	27.2212	6.9087	3.2027	1.9874	0.0001	0.9998	2.1388	2.7221
I..LN	11.0000	0.4583	0.9167	0.8462	0.5946	0.4219	0.3750	0.0833	27.8393	6.4990	3.2832	2.6379	0.0001	0.9999	2.3556	2.7839
L.D.L	11.0000	0.4583	0.8750	0.7857	0.5789	0.3667	0.3333	0.1250	25.4032	11.5745	2.9662	0.1522	0.0001	0.9996	1.9960	2.5403
LER	11.0000	0.4583	0.9167	0.8462	0.5946	0.4219	0.3750	0.0833	26.6374	2.6506	3.1268	1.3886	0.0001	0.9998	2.2539	2.6637
PE.I	11.0000	0.4583	0.9167	0.8462	0.5946	0.4219	0.3750	0.0833	28.6098	6.9009	3.3834	3.4812	0.0001	0.9999	2.4208	2.8610
HRD	11.0000	0.4583	0.8750	0.7857	0.5789	0.3667	0.3333	0.1250	32.1737	2.6954	3.8471	8.1806	0.0000	1.0000	2.5279	3.2174
P..TS	11.0000	0.4583	0.8750	0.7857	0.5789	0.3667	0.3333	0.1250	28.7905	6.3929	3.4069	3.6852	0.0000	0.9999	2.2621	2.8790
A.AA	10.0000	0.4167	0.9167	0.8333	0.5556	0.3849	0.3333	0.0833	22.9575	6.8830	2.9385	-0.0567	0.0002	0.9997	2.1257	2.5508
EEE	10.0000	0.4167	0.8333	0.7143	0.5263	0.2750	0.2500	0.1667	24.4569	2.6065	3.1552	1.5365	0.0000	0.9997	1.9410	2.7174
P.PP.P	10.0000	0.4167	1.0000	1.0000	0.5882	0.5130	0.4167	0.0000	36.4157	10.5745	4.8840	29.0948	0.0000	1.0000	4.0462	4.0462
P.P.PP	10.0000	0.4167	0.9583	0.9091	0.5714	0.4461	0.3750	0.0417	36.4157	10.5745	4.8840	29.0948	0.0000	1.0000	3.6784	4.0462
P..PPP	10.0000	0.4167	0.9583	0.9091	0.5714	0.4461	0.3750	0.0417	36.4157	5.7980	4.8840	29.0948	0.0000	1.0000	3.6784	4.0462
PPA	10.0000	0.4167	0.9583	0.9091	0.5714	0.4461	0.3750	0.0417	25.8604	2.6471	3.3581	3.1127	0.0001	0.9999	2.6122	2.8734
P..PP..P	10.0000	0.4167	1.0000	1.0000	0.5882	0.5130	0.4167	0.0000	36.4157	9.5745	4.8840	29.0948	0.0000	1.0000	4.0462	4.0462
LKE	10.0000	0.4167	0.8750	0.7692	0.5405	0.3282	0.2917	0.1250	23.6695	2.6398	3.0414	0.6943	0.0001	0.9997	2.0230	2.6299
SPP	10.0000	0.4167	0.9167	0.8333	0.5556	0.3849	0.3333	0.0833	26.2577	2.6276	3.4156	3.5860	0.0001	0.9999	2.4313	2.9175
A..VL	10.0000	0.4167	0.7500	0.6250	0.5000	0.1768	0.1667	0.2500	22.7934	6.4064	2.9148	-0.2296	0.0000	0.9995	1.5829	2.5326
P.PL	10.0000	0.4167	0.8750	0.7692	0.5405	0.3282	0.2917	0.1250	25.2325	6.9645	3.2674	2.3918	0.0000	0.9998	2.1566	2.8036
TSS	10.0000	0.4167	0.8750	0.7692	0.5405	0.3282	0.2917	0.1250	24.8574	2.6149	3.2131	1.9740	0.0001	0.9998	2.1246	2.7619
AP..P	10.0000	0.4167	0.9167	0.8333	0.5556	0.3849	0.3333	0.0833	25.8604	6.4239	3.3581	3.1127	0.0001	0.9999	2.3945	2.8734
SGS	10.0000	0.4167	0.8750	0.7692	0.5405	0.3282	0.2917	0.1250	24.1147	2.6066	3.1058	1.1681	0.0001	0.9997	2.0611	2.6794
SV.S	10.0000	0.4167	0.9167	0.8333	0.5556	0.3849	0.3333	0.0833	24.2159	6.8831	3.1204	1.2766	0.0001	0.9998	2.2422	2.6907
PP.Q	10.0000	0.4167	1.0000	1.0000	0.5882	0.5130	0.4167	0.0000	27.9160	6.8830	3.6553	5.7556	0.0001	1.0000	3.1018	3.1018
LA.L	10.0000	0.4167	0.8750	0.7692	0.5405	0.3282	0.2917	0.1250	21.7018	6.8908	2.7570	-1.3899	0.0002	0.9994	1.8549	2.4113
AA..S	10.0000	0.4167	0.9583	0.9091	0.5714	0.4461	0.3750	0.0417	23.3549	6.3830	2.9959	0.3618	0.0002	0.9998	2.3591	2.5950
L.E.E	10.0000	0.4167	0.9167	0.8333	0.5556	0.3849	0.3333	0.0833	23.3292	11.5745	2.9922	0.3348	0.0001	0.9997	2.1601	2.5921
E.LL	10.0000	0.4167	0.8750	0.7692	0.5405	0.3282	0.2917	0.1250	22.2016	6.8830	2.8292	-0.8553	0.0001	0.9995	1.8976	2.4668
P.TP	10.0000	0.4167	0.7500	0.6250	0.5000	0.1768	0.1667	0.2500	26.9655	6.8854	3.5179	4.4694	0.0000	0.9999	1.8726	2.9962
LS..S	10.0000	0.4167	0.7917	0.6667	0.5128	0.2247	0.2083	0.2083	23.1243	6.4037	2.9626	0.1189	0.0000	0.9996	1.7129	2.5694
SAA	10.0000	0.4167	0.9167	0.8333	0.5556	0.3849	0.3333	0.0833	23.3549	2.6093	2.9959	0.3618	0.0001	0.9997	2.1625	2.5950
S..SE	10.0000	0.4167	0.9167	0.8333	0.5556	0.3849	0.3333	0.0833	24.2520	6.3832	3.1256	1.3153	0.0001	0.9998	2.2456	2.6947
LL.L	10.0000	0.4167	0.9167	0.8333	0.5556	0.3849	0.3333	0.0833	21.0739	6.8830	2.6662	-2.0758	0.0003	0.9994	1.9513	2.3415
RL..E	10.0000	0.4167	0.7917	0.6667	0.5128	0.2247	0.2083	0.2083	23.9737	6.4431	3.0854	1.0174	0.0000	0.9997	1.7758	2.6637
VP..P	10.0000	0.4167	0.8750	0.7692	0.5405	0.3282	0.2917	0.1250	26.3241	6.4022	3.4252	3.6666	0.0000	0.9999	2.2499	2.9249
SS.T	10.0000	0.4167	0.8333	0.7143	0.5263	0.2750	0.2500	0.1667	24.8574	6.8830	3.2131	1.9740	0.0000	0.9998	1.9728	2.7619
A.SS	10.0000	0.4167	0.8333	0.7143	0.5263	0.2750	0.2500	0.1667	23.7522	6.8830	3.0534	0.7819	0.0001	0.9997	1.8851	2.6391
V.EL	10.0000	0.4167	0.9583	0.9091	0.5714	0.4461	0.3750	0.0417	23.2932	6.9080	2.9870	0.2968	0.0002	0.9998	2.3528	2.5881
S..ST	10.0000	0.4167	0.8333	0.7143	0.5263	0.2750	0.2500	0.1667	24.8574	6.3929	3.2131	1.9740	0.0000	0.9998	1.9728	2.7619
ST.S	10.0000	0.4167	0.9167	0.8333	0.5556	0.3849	0.3333	0.0833	24.8574	6.8929	3.2131	1.9740	0.0001	0.9998	2.3016	2.7619
PP.R	10.0000	0.4167	0.8750	0.7692	0.5405	0.3282	0.2917	0.1250	27.0046	6.8830	3.5235	4.5198	0.0000	0.9999	2.3081	3.0005
VS.S	10.0000	0.4167	0.9583	0.9091	0.5714	0.4461	0.3750	0.0417	24.2159	6.8831	3.1204	1.2766	0.0002	0.9999	2.4461	2.6907
P.KP	10.0000	0.4167	0.9583	0.9091	0.5714	0.4461	0.3750	0.0417	26.7004	6.8904	3.4796	4.1319	0.0001	0.9999	2.6970	2.9667
PAS	10.0000	0.4167	0.9167	0.8333	0.5556	0.3849	0.3333	0.0833	24.8063	2.6341	3.2058	1.9178	0.0001	0.9998	2.2969	2.7563
SA.S	10.0000	0.4167	0.8750	0.7692	0.5405	0.3282	0.2917	0.1250	23.7522	6.8861	3.0534	0.7819	0.0001	0.9997	2.0301	2.6391
SSG	10.0000	0.4167	0.8750	0.7692	0.5405	0.3282	0.2917	0.1250	24.1147	2.6066	3.1058	1.1681	0.0001	0.9997	2.0611	2.6794
PL..S	10.0000	0.4167	0.8750	0.7692	0.5405	0.3282	0.2917	0.1250	24.1784	6.4645	3.1150	1.2363	0.0001	0.9998	2.0665	2.6865
SL.I	10.0000	0.4167	0.8333	0.7143	0.5263	0.2750	0.2500	0.1667	23.5671	6.9037	3.0266	0.5858	0.0001	0.9997	1.8704	2.6186
SL.E	10.0000	0.4167	0.8750	0.7692	0.5405	0.3282	0.2917	0.1250	23.2268	6.9037	2.9774	0.2268	0.0001	0.9997	1.9852	2.5808
K.LE	10.0000	0.4167	0.7917	0.6667	0.5128	0.2247	0.2083	0.2083	23.6695	6.9080	3.0414	0.6943	0.0000	0.9997	1.7533	2.6299
V..LE	10.0000	0.4167	0.7500	0.6250	0.5000	0.1768	0.1667	0.2500	23.2932	6.4080	2.9870	0.2968	0.0000	0.9996	1.6176	2.5881
L..LP	10.0000	0.4167	0.8333	0.7143	0.5263	0.2750	0.2500	0.1667	23.1532	6.4645	2.9668	0.1493	0.0001	0.9996	1.8376	2.5726
IL..L	10.0000	0.4167	0.9583	0.9091	0.5714	0.4461	0.3750	0.0417	22.5418	6.4248	2.8784	-0.4949	0.0003	0.9998	2.2770	2.5046
E..DL	10.0000	0.4167	1.0000	1.0000	0.5882	0.5130	0.4167	0.0000	23.9906	6.4442	3.0878	1.0354	0.0003	1.0000	2.6656	2.6656
V.E.L	10.0000	0.4167	0.9167	0.8333	0.5556	0.3849	0.3333	0.0833	23.2932	11.5745	2.9870	0.2968	0.0002	0.9997	2.1568	2.5881
SIS	10.0000	0.4167	0.9167	0.8333	0.5556	0.3849	0.3333	0.0833	24.5923	2.6099	3.1748	1.6835	0.0001	0.9998	2.2771	2.7325
A.AE	10.0000	0.4167	0.9583	0.9091	0.5714	0.4461	0.3750	0.0417	23.4573	6.8880	3.0108	0.4699	0.0002	0.9998	2.3694	2.6064
S.S.D	10.0000	0.4167	0.8750	0.7692	0.5405	0.3282	0.2917	0.1250	24.9133	11.5745	3.2212	2.0358	0.0001	0.9998	2.1293	2.7681
L..PP	10.0000	0.4167	0.9167	0.8333	0.5556	0.3849	0.3333	0.0833	25.2325	6.3830	3.2674	2.3918	0.0001	0.9999	2.3363	2.8036
ELS	10.0000	0.4167	0.9583	0.9091	0.5714	0.4461	0.3750	0.0417	23.2268	2.6286	2.9774	0.2268	0.0002	0.9998	2.3461	2.5808
V.TL	10.0000	0.4167	0.8750	0.7692	0.5405	0.3282	0.2917	0.1250	23.8986	6.9406	3.0745	0.9374	0.0001	0.9997	2.0426	2.6554
LP.A	10.0000	0.4167	0.9583	0.9091	0.5714	0.4461	0.3750	0.0417	23.7811	6.9645	3.0576	0.8125	0.0002	0.9998	2.4021	2.6423
SPA	10.0000	0.4167	0.9167	0.8333	0.5556	0.3849	0.3333	0.0833	24.8063	2.6341	3.2058	1.9178	0.0001	0.9998	2.2969	2.7563
L.L.R	10.0000	0.4167	0.7083	0.5882	0.4878	0.1307	0.1250	0.2917	22.8460	11.5745	2.9224	-0.1742	0.0000	0.9995	1.4932	2.5384
P..GS	10.0000	0.4167	0.7917	0.6667	0.5128	0.2247	0.2083	0.2083	25.1688	6.3830	3.2582	2.3202	0.0000	0.9998	1.8644	2.7965
ES..S	10.0000	0.4167	1.0000	1.0000	0.5882	0.5130	0.4167	0.0000	24.2520	6.3832	3.1256	1.3153	0.0003	1.0000	2.6947	2.6947
ALA	10.0000	0.4167	0.9167	0.8333	0.5556	0.3849	0.3333	0.0833	22.3296	2.6138	2.8477	-0.7193	0.0002	0.9996	2.0676	2.4811
P.RR	10.0000	0.4167	0.8750	0.7692	0.5405	0.3282	0.2917	0.1250	26.6974	6.8830	3.4791	4.1281	0.0000	0.9999	2.2818	2.9664
R.P.P	10.0000	0.4167	0.9167	0.8333	0.5556	0.3849	0.3333	0.0833	27.0046	11.5745	3.5235	4.5198	0.0000	0.9999	2.5004	3.0005
SDP	10.0000	0.4167	0.9167	0.8333	0.5556	0.3849	0.3333	0.0833	25.9674	2.6230	3.3736	3.2388	0.0001	0.9999	2.4044	2.8853
GL..L	10.0000	0.4167	0.9583	0.9091	0.5714	0.4461	0.3750	0.0417	22.0643	6.4023	2.8094	-1.0014	0.0004	0.9997	2.2287	2.4516
PP.S	10.0000	0.4167	0.9167	0.8333	0.5556	0.3849	0.3333	0.0833	26.2577	6.8830	3.4156	3.5860	0.0001	0.9999	2.4313	2.9175
S..SG	10.0000	0.4167	0.8333	0.7143	0.5263	0.2750	0.2500	0.1667	24.1147	6.3830	3.1058	1.1681	0.0000	0.9997	1.9139	2.6794
A..LL	10.0000	0.4167	0.9167	0.8333	0.5556	0.3849	0.3333	0.0833	21.7018	6.3830	2.7570	-1.3899	0.0003	0.9995	2.0094	2.4113
NL..L	10.0000	0.4167	0.8333	0.7143	0.5263	0.2750	0.2500	0.1667	23.5874	6.4990	3.0296	0.6074	0.0001	0.9997	1.8720	2.6208
LG..L	10.0000	0.4167	0.9167	0.8333	0.5556	0.3849	0.3333	0.0833	22.0643	6.4023	2.8094	-1.0014	0.0002	0.9996	2.0430	2.4516
EED	10.0000	0.4167	0.8333	0.7143	0.5263	0.2750	0.2500	0.1667	25.1182	2.6139	3.2509	2.2636	0.0000	0.9998	1.9935	2.7909
SP..T	10.0000	0.4167	0.8750	0.7692	0.5405	0.3282	0.2917	0.1250	25.9114	6.4049	3.3655	3.1728	0.0000	0.9999	2.2147	2.8790
PEG	10.0000	0.4167	1.0000	1.0000	0.5882	0.5130	0.4167	0.0000	25.2712	2.6238	3.2730	2.4354	0.0002	1.0000	2.8079	2.8079
LQ.E	10.0000	0.4167	0.9167	0.8333	0.5556	0.3849	0.3333	0.0833	24.8851	7.0137	3.2172	2.0046	0.0001	0.9998	2.3042	2.7650
ED.E	10.0000	0.4167	1.0000	1.0000	0.5882	0.5130	0.4167	0.0000	25.1182	6.8917	3.2509	2.2636	0.0002	1.0000	2.7909	2.7909
SS..V	10.0000	0.4167	0.8333	0.7143	0.5263	0.2750	0.2500	0.1667	24.2159	6.3830	3.1204	1.2766	0.0000	0.9997	1.9219	2.6907
A..AL	10.0000	0.4167	0.9167	0.8333	0.5556	0.3849	0.3333	0.0833	22.3296	6.3908	2.8477	-0.7193	0.0002	0.9996	2.0676	2.4811
DS..E	10.0000	0.4167	0.8333	0.7143	0.5263	0.2750	0.2500	0.1667	25.0158	6.3946	3.2360	2.1494	0.0000	0.9998	1.9854	2.7795
L..AL	10.0000	0.4167	0.8750	0.7692	0.5405	0.3282	0.2917	0.1250	21.7018	6.3908	2.7570	-1.3899	0.0002	0.9994	1.8549	2.4113
L.S.S	10.0000	0.4167	0.8333	0.7143	0.5263	0.2750	0.2500	0.1667	23.1243	11.5745	2.9626	0.1189	0.0001	0.9996	1.8353	2.5694
T.P.P	10.0000	0.4167	0.9583	0.9091	0.5714	0.4461	0.3750	0.0417	26.9655	11.5745	3.5179	4.4694	0.0001	0.9999	2.7238	2.9962
P.P.V	10.0000	0.4167	1.0000	1.0000	0.5882	0.5130	0.4167	0.0000	26.3241	11.5745	3.4252	3.6666	0.0002	1.0000	2.9249	2.9249
KL.G	10.0000	0.4167	0.9167	0.8333	0.5556	0.3849	0.3333	0.0833	23.5322	6.9248	3.0216	0.5490	0.0001	0.9997	2.1789	2.6147
SS.D	10.0000	0.4167	0.9583	0.9091	0.5714	0.4461	0.3750	0.0417	24.9133	6.8830	3.2212	2.0358	0.0001	0.9999	2.5165	2.7681
KEK	10.0000	0.4167	0.7917	0.6667	0.5128	0.2247	0.2083	0.2083	25.1375	2.6086	3.2536	2.2852	0.0000	0.9998	1.8620	2.7931
L.LE	10.0000	0.4167	0.9583	0.9091	0.5714	0.4461	0.3750	0.0417	22.2016	6.9080	2.8292	-0.8553	0.0003	0.9997	2.2426	2.4668
S.LL	10.0000	0.4167	0.9167	0.8333	0.5556	0.3849	0.3333	0.0833	22.0991	6.8830	2.8144	-0.9643	0.0002	0.9996	2.0462	2.4555
S.S.L	10.0000	0.4167	0.8750	0.7692	0.5405	0.3282	0.2917	0.1250	23.1243	11.5745	2.9626	0.1189	0.0001	0.9996	1.9764	2.5694
PSS	10.0000	0.4167	0.7917	0.6667	0.5128	0.2247	0.2083	0.2083	25.2036	2.6246	3.2632	2.3593	0.0000	0.9998	1.8669	2.8004
SS.V	10.0000	0.4167	0.9167	0.8333	0.5556	0.3849	0.3333	0.0833	24.2159	6.8830	3.1204	1.2766	0.0001	0.9998	2.2422	2.6907
L..AV	10.0000	0.4167	0.8333	0.7143	0.5263	0.2750	0.2500	0.1667	22.7934	6.3873	2.9148	-0.2296	0.0001	0.9996	1.8090	2.5326
E.L.R	10.0000	0.4167	0.9167	0.8333	0.5556	0.3849	0.3333	0.0833	23.9737	11.5745	3.0854	1.0174	0.0001	0.9998	2.2198	2.6637
TA.G	10.0000	0.4167	0.9583	0.9091	0.5714	0.4461	0.3750	0.0417	24.4252	6.9070	3.1507	1.5022	0.0002	0.9999	2.4672	2.7139
LDS	10.0000	0.4167	0.9583	0.9091	0.5714	0.4461	0.3750	0.0417	23.8881	2.6497	3.0730	0.9263	0.0002	0.9998	2.4129	2.6542
SSD	10.0000	0.4167	0.8333	0.7143	0.5263	0.2750	0.2500	0.1667	24.9133	2.6163	3.2212	2.0358	0.0000	0.9998	1.9772	2.7681
SGA	10.0000	0.4167	0.7500	0.6250	0.5000	0.1768	0.1667	0.2500	23.7174	2.6092	3.0483	0.7450	0.0000	0.9996	1.6470	2.6353
LE..L	10.0000	0.4167	0.8750	0.7692	0.5405	0.3282	0.2917	0.1250	22.2016	6.4080	2.8292	-0.8553	0.0001	0.9995	1.8976	2.4668
SS.F	10.0000	0.4167	0.8333	0.7143	0.5263	0.2750	0.2500	0.1667	25.7701	6.8830	3.3451	3.0072	0.0000	0.9998	2.0452	2.8633
LLP	10.0000	0.4167	0.9167	0.8333	0.5556	0.3849	0.3333	0.0833	23.1532	2.6694	2.9668	0.1493	0.0002	0.9997	2.1438	2.5726
L.E.Y	10.0000	0.4167	0.9167	0.8333	0.5556	0.3849	0.3333	0.0833	25.6521	11.5745	3.3280	2.8702	0.0001	0.9999	2.3752	2.8502
PPG	10.0000	0.4167	0.9583	0.9091	0.5714	0.4461	0.3750	0.0417	26.2229	2.6290	3.4105	3.5439	0.0001	0.9999	2.6488	2.9137
K.R.S	10.0000	0.4167	0.9583	0.9091	0.5714	0.4461	0.3750	0.0417	25.3392	11.5745	3.2828	2.5122	0.0001	0.9999	2.5595	2.8155
L.R.S	10.0000	0.4167	0.8750	0.7692	0.5405	0.3282	0.2917	0.1250	23.8712	11.5745	3.0706	0.9083	0.0001	0.9997	2.0403	2.6524
L.QE	10.0000	0.4167	0.9583	0.9091	0.5714	0.4461	0.3750	0.0417	24.8851	6.9298	3.2172	2.0046	0.0001	0.9999	2.5136	2.7650
D..LA	10.0000	0.4167	0.9167	0.8333	0.5556	0.3849	0.3333	0.0833	23.4908	6.3908	3.0156	0.5052	0.0001	0.9997	2.1751	2.6101
EAL	10.0000	0.4167	0.9583	0.9091	0.5714	0.4461	0.3750	0.0417	22.8294	2.6236	2.9200	-0.1916	0.0003	0.9998	2.3060	2.5366
R..AA	10.0000	0.4167	0.9167	0.8333	0.5556	0.3849	0.3333	0.0833	24.1018	6.3830	3.1039	1.1542	0.0001	0.9998	2.2316	2.6780
S..LE	10.0000	0.4167	0.9583	0.9091	0.5714	0.4461	0.3750	0.0417	23.2268	6.4080	2.9774	0.2268	0.0002	0.9998	2.3461	2.5808
SLA	10.0000	0.4167	0.9167	0.8333	0.5556	0.3849	0.3333	0.0833	22.7270	2.6210	2.9052	-0.2995	0.0002	0.9997	2.1043	2.5252
GEV	10.0000	0.4167	0.9583	0.9091	0.5714	0.4461	0.3750	0.0417	24.2836	2.6068	3.1302	1.3493	0.0002	0.9999	2.4529	2.6982
S..PG	10.0000	0.4167	0.8750	0.7692	0.5405	0.3282	0.2917	0.1250	25.1688	6.4063	3.2582	2.3202	0.0001	0.9998	2.1512	2.7965
E.AA	10.0000	0.4167	0.9583	0.9091	0.5714	0.4461	0.3750	0.0417	23.4573	6.8830	3.0108	0.4699	0.0002	0.9998	2.3694	2.6064
LQE	10.0000	0.4167	0.9167	0.8333	0.5556	0.3849	0.3333	0.0833	24.8851	2.6945	3.2172	2.0046	0.0001	0.9998	2.3042	2.7650
LL..C	10.0000	0.4167	0.7500	0.6250	0.5000	0.1768	0.1667	0.2500	26.6068	6.3830	3.4660	4.0148	0.0000	0.9999	1.8477	2.9563
V..LG	10.0000	0.4167	0.8750	0.7692	0.5405	0.3282	0.2917	0.1250	23.1559	6.4023	2.9672	0.1522	0.0001	0.9996	1.9791	2.5729
VS..S	10.0000	0.4167	0.8750	0.7692	0.5405	0.3282	0.2917	0.1250	24.2159	6.3831	3.1204	1.2766	0.0001	0.9998	2.0697	2.6907
EE..V	10.0000	0.4167	0.8333	0.7143	0.5263	0.2750	0.2500	0.1667	24.4208	6.3830	3.1500	1.4975	0.0000	0.9997	1.9382	2.7134
SL..P	10.0000	0.4167	0.8750	0.7692	0.5405	0.3282	0.2917	0.1250	24.1784	6.4037	3.1150	1.2363	0.0001	0.9998	2.0665	2.6865
V..LK	10.0000	0.4167	0.9583	0.9091	0.5714	0.4461	0.3750	0.0417	23.6335	6.4248	3.0362	0.6561	0.0002	0.9998	2.3872	2.6259
D.A.R	10.0000	0.4167	0.9167	0.8333	0.5556	0.3849	0.3333	0.0833	25.2629	11.5745	3.2718	2.4260	0.0001	0.9999	2.3392	2.8070
PP.K	10.0000	0.4167	0.9583	0.9091	0.5714	0.4461	0.3750	0.0417	26.7004	6.8830	3.4796	4.1319	0.0001	0.9999	2.6970	2.9667
TS.S	10.0000	0.4167	0.8333	0.7143	0.5263	0.2750	0.2500	0.1667	24.8574	6.8929	3.2131	1.9740	0.0000	0.9998	1.9728	2.7619
DS.L	10.0000	0.4167	0.7083	0.5882	0.4878	0.1307	0.1250	0.2917	23.8881	6.8946	3.0730	0.9263	0.0000	0.9997	1.5613	2.6542
S.PP	10.0000	0.4167	0.8750	0.7692	0.5405	0.3282	0.2917	0.1250	26.2577	6.8830	3.4156	3.5860	0.0000	0.9999	2.2442	2.9175
SR..E	10.0000	0.4167	0.8750	0.7692	0.5405	0.3282	0.2917	0.1250	24.9989	6.3941	3.2336	2.1306	0.0001	0.9998	2.1367	2.7777
D.L.L	10.0000	0.4167	0.8333	0.7143	0.5263	0.2750	0.2500	0.1667	22.8629	11.5745	2.9248	-0.1564	0.0001	0.9996	1.8145	2.5403
GA..L	10.0000	0.4167	0.9583	0.9091	0.5714	0.4461	0.3750	0.0417	22.6921	6.3856	2.9001	-0.3363	0.0003	0.9998	2.2921	2.5213
LK.K	10.0000	0.4167	0.9167	0.8333	0.5556	0.3849	0.3333	0.0833	24.0098	6.9248	3.0906	1.0559	0.0001	0.9998	2.2231	2.6678
GS.A	10.0000	0.4167	0.8333	0.7143	0.5263	0.2750	0.2500	0.1667	23.7174	6.8830	3.0483	0.7450	0.0001	0.9997	1.8823	2.6353
S..TS	10.0000	0.4167	0.9583	0.9091	0.5714	0.4461	0.3750	0.0417	24.8574	6.3929	3.2131	1.9740	0.0001	0.9999	2.5108	2.7619
S.G.P	10.0000	0.4167	1.0000	1.0000	0.5882	0.5130	0.4167	0.0000	25.1688	11.5745	3.2582	2.3202	0.0002	1.0000	2.7965	2.7965
A.A.L	10.0000	0.4167	0.9583	0.9091	0.5714	0.4461	0.3750	0.0417	22.3296	11.5745	2.8477	-0.7193	0.0003	0.9997	2.2555	2.4811
LPG	10.0000	0.4167	0.9583	0.9091	0.5714	0.4461	0.3750	0.0417	24.1436	2.6619	3.1100	1.1990	0.0002	0.9999	2.4387	2.6826
PE.P	10.0000	0.4167	0.9167	0.8333	0.5556	0.3849	0.3333	0.0833	26.3601	6.9009	3.4304	3.7105	0.0001	0.9999	2.4408	2.9289
PE.E	10.0000	0.4167	0.9167	0.8333	0.5556	0.3849	0.3333	0.0833	25.4085	6.9009	3.2928	2.5909	0.0001	0.9999	2.3526	2.8232
LK..L	10.0000	0.4167	0.8750	0.7692	0.5405	0.3282	0.2917	0.1250	22.5418	6.4248	2.8784	-0.4949	0.0001	0.9996	1.9267	2.5046
LA..L	10.0000	0.4167	0.8750	0.7692	0.5405	0.3282	0.2917	0.1250	21.7018	6.3908	2.7570	-1.3899	0.0002	0.9994	1.8549	2.4113
SL..A	10.0000	0.4167	0.8333	0.7143	0.5263	0.2750	0.2500	0.1667	22.7270	6.4037	2.9052	-0.2995	0.0001	0.9996	1.8037	2.5252
DL.A	10.0000	0.4167	0.8750	0.7692	0.5405	0.3282	0.2917	0.1250	23.4908	6.9442	3.0156	0.5052	0.0001	0.9997	2.0078	2.6101
L..LD	10.0000	0.4167	0.7917	0.6667	0.5128	0.2247	0.2083	0.2083	22.8629	6.4442	2.9248	-0.1564	0.0000	0.9995	1.6935	2.5403
LA..N	10.0000	0.4167	0.9167	0.8333	0.5556	0.3849	0.3333	0.0833	24.2153	6.3908	3.1203	1.2759	0.0001	0.9998	2.2422	2.6906
R.L.A	10.0000	0.4167	0.8333	0.7143	0.5263	0.2750	0.2500	0.1667	23.4739	11.5745	3.0131	0.4874	0.0001	0.9997	1.8630	2.6082
S.PV	10.0000	0.4167	0.9167	0.8333	0.5556	0.3849	0.3333	0.0833	25.2700	6.9022	3.2728	2.4341	0.0001	0.9999	2.3398	2.8078
EV.S	10.0000	0.4167	0.8750	0.7692	0.5405	0.3282	0.2917	0.1250	24.3184	6.8830	3.1352	1.3868	0.0001	0.9998	2.0785	2.7020
QL.S	10.0000	0.4167	0.8333	0.7143	0.5263	0.2750	0.2500	0.1667	24.7826	7.0137	3.2023	1.8918	0.0000	0.9998	1.9669	2.7536
L.Q.L	10.0000	0.4167	0.8750	0.7692	0.5405	0.3282	0.2917	0.1250	23.7574	11.5745	3.0541	0.7875	0.0001	0.9997	2.0305	2.6397
ASD	10.0000	0.4167	0.7917	0.6667	0.5128	0.2247	0.2083	0.2083	24.5160	2.6242	3.1638	1.6006	0.0000	0.9997	1.8160	2.7240
S.LP	10.0000	0.4167	0.9167	0.8333	0.5556	0.3849	0.3333	0.0833	24.1784	6.9645	3.1150	1.2363	0.0001	0.9998	2.2387	2.6865
E.D.L	10.0000	0.4167	0.7917	0.6667	0.5128	0.2247	0.2083	0.2083	23.9906	11.5745	3.0878	1.0354	0.0000	0.9997	1.7771	2.6656
A.R.S	10.0000	0.4167	0.9583	0.9091	0.5714	0.4461	0.3750	0.0417	24.4991	11.5745	3.1613	1.5822	0.0002	0.9999	2.4747	2.7221
LGA	10.0000	0.4167	0.9583	0.9091	0.5714	0.4461	0.3750	0.0417	22.6921	2.6202	2.9001	-0.3363	0.0003	0.9998	2.2921	2.5213
P.SR	10.0000	0.4167	0.9583	0.9091	0.5714	0.4461	0.3750	0.0417	25.9505	6.8941	3.3712	3.2188	0.0001	0.9999	2.6213	2.8834
S.GS	10.0000	0.4167	0.8750	0.7692	0.5405	0.3282	0.2917	0.1250	24.1147	6.8830	3.1058	1.1681	0.0001	0.9997	2.0611	2.6794
V.Q.E	10.0000	0.4167	0.7917	0.6667	0.5128	0.2247	0.2083	0.2083	25.9767	11.5745	3.3750	3.2498	0.0000	0.9998	1.9242	2.8863
ELL	10.0000	0.4167	0.8333	0.7143	0.5263	0.2750	0.2500	0.1667	22.2016	2.6270	2.8292	-0.8553	0.0001	0.9995	1.7620	2.4668
A..PL	10.0000	0.4167	0.8333	0.7143	0.5263	0.2750	0.2500	0.1667	23.7811	6.4645	3.0576	0.8125	0.0000	0.9997	1.8874	2.6423
ELV	10.0000	0.4167	1.0000	1.0000	0.5882	0.5130	0.4167	0.0000	23.2932	2.6299	2.9870	0.2968	0.0004	1.0000	2.5881	2.5881
P.S.P	10.0000	0.4167	0.9583	0.9091	0.5714	0.4461	0.3750	0.0417	26.2577	11.5745	3.4156	3.5860	0.0001	0.9999	2.6523	2.9175
PA.L	10.0000	0.4167	0.9583	0.9091	0.5714	0.4461	0.3750	0.0417	23.7811	6.9239	3.0576	0.8125	0.0002	0.9998	2.4021	2.6423
DF..S	10.0000	0.4167	0.8750	0.7692	0.5405	0.3282	0.2917	0.1250	26.5339	6.3975	3.4555	3.9241	0.0000	0.9999	2.2679	2.9482
VA.V	10.0000	0.4167	0.8750	0.7692	0.5405	0.3282	0.2917	0.1250	23.8850	6.8873	3.0726	0.9230	0.0001	0.9997	2.0415	2.6539
RS..E	10.0000	0.4167	0.8333	0.7143	0.5263	0.2750	0.2500	0.1667	24.9989	6.3941	3.2336	2.1306	0.0000	0.9998	1.9840	2.7777
DL..R	10.0000	0.4167	0.8750	0.7692	0.5405	0.3282	0.2917	0.1250	24.6350	6.4442	3.1810	1.7301	0.0001	0.9998	2.1056	2.7372
D..SS	10.0000	0.4167	0.8750	0.7692	0.5405	0.3282	0.2917	0.1250	24.9133	6.3830	3.2212	2.0358	0.0001	0.9998	2.1293	2.7681
EG.P	10.0000	0.4167	0.9167	0.8333	0.5556	0.3849	0.3333	0.0833	25.2712	6.8834	3.2730	2.4354	0.0001	0.9999	2.3399	2.8079
ED..L	10.0000	0.4167	0.9167	0.8333	0.5556	0.3849	0.3333	0.0833	23.9906	6.3917	3.0878	1.0354	0.0001	0.9998	2.2213	2.6656
EI.E	10.0000	0.4167	0.9583	0.9091	0.5714	0.4461	0.3750	0.0417	24.7972	6.8853	3.2044	1.9078	0.0001	0.9999	2.5048	2.7552
GG.P	10.0000	0.4167	0.9583	0.9091	0.5714	0.4461	0.3750	0.0417	25.1339	6.8830	3.2531	2.2812	0.0001	0.9999	2.5388	2.7927
QR..S	10.0000	0.4167	0.9167	0.8333	0.5556	0.3849	0.3333	0.0833	26.5547	6.3994	3.4585	3.9500	0.0001	0.9999	2.4588	2.9505
LP..S	10.0000	0.4167	0.7917	0.6667	0.5128	0.2247	0.2083	0.2083	24.1784	6.4645	3.1150	1.2363	0.0000	0.9997	1.7910	2.6865
A.SG	10.0000	0.4167	0.8333	0.7143	0.5263	0.2750	0.2500	0.1667	23.7174	6.8830	3.0483	0.7450	0.0001	0.9997	1.8823	2.6353
D..PS	10.0000	0.4167	0.9583	0.9091	0.5714	0.4461	0.3750	0.0417	25.9674	6.4049	3.3736	3.2388	0.0001	0.9999	2.6230	2.8853
I.SL	10.0000	0.4167	0.9583	0.9091	0.5714	0.4461	0.3750	0.0417	23.5671	6.9037	3.0266	0.5858	0.0002	0.9998	2.3805	2.6186
IS.D	10.0000	0.4167	0.8750	0.7692	0.5405	0.3282	0.2917	0.1250	25.3561	6.8869	3.2852	2.5314	0.0000	0.9998	2.1672	2.8173
LG.G	10.0000	0.4167	0.9167	0.8333	0.5556	0.3849	0.3333	0.0833	23.0546	6.9023	2.9525	0.0455	0.0002	0.9997	2.1347	2.5616
KI.D	10.0000	0.4167	1.0000	1.0000	0.5882	0.5130	0.4167	0.0000	25.7988	6.8830	3.3492	3.0407	0.0002	1.0000	2.8665	2.8665
AE..L	10.0000	0.4167	0.9583	0.9091	0.5714	0.4461	0.3750	0.0417	22.8294	6.3880	2.9200	-0.1916	0.0003	0.9998	2.3060	2.5366
D.P.P	10.0000	0.4167	0.9583	0.9091	0.5714	0.4461	0.3750	0.0417	27.0215	11.5745	3.5260	4.5417	0.0001	0.9999	2.7294	3.0024
E.E.R	10.0000	0.4167	0.9583	0.9091	0.5714	0.4461	0.3750	0.0417	25.1013	11.5745	3.2484	2.2447	0.0001	0.9999	2.5355	2.7890
LSR	10.0000	0.4167	0.7917	0.6667	0.5128	0.2247	0.2083	0.2083	23.8712	2.6490	3.0706	0.9083	0.0000	0.9997	1.7682	2.6524
GS..F	10.0000	0.4167	0.9167	0.8333	0.5556	0.3849	0.3333	0.0833	25.7352	6.3830	3.3400	2.9666	0.0001	0.9999	2.3829	2.8595
EE..A	10.0000	0.4167	0.9167	0.8333	0.5556	0.3849	0.3333	0.0833	23.9571	6.3830	3.0830	0.9997	0.0001	0.9998	2.2182	2.6619
P..AA	10.0000	0.4167	1.0000	1.0000	0.5882	0.5130	0.4167	0.0000	24.4089	6.3830	3.1483	1.4846	0.0003	1.0000	2.7121	2.7121
R..LS	10.0000	0.4167	0.8333	0.7143	0.5263	0.2750	0.2500	0.1667	23.8712	6.4037	3.0706	0.9083	0.0000	0.9997	1.8945	2.6524
P..PQ	10.0000	0.4167	0.8750	0.7692	0.5405	0.3282	0.2917	0.1250	27.9160	6.3903	3.6553	5.7556	0.0000	0.9999	2.3860	3.1018
SLP	10.0000	0.4167	0.8750	0.7692	0.5405	0.3282	0.2917	0.1250	24.1784	2.6623	3.1150	1.2363	0.0001	0.9998	2.0665	2.6865
T.V.S	10.0000	0.4167	0.7917	0.6667	0.5128	0.2247	0.2083	0.2083	24.9238	11.5745	3.2227	2.0474	0.0000	0.9998	1.8462	2.7693
K.L.R	10.0000	0.4167	0.7083	0.5882	0.4878	0.1307	0.1250	0.2917	24.3139	11.5745	3.1346	1.3820	0.0000	0.9997	1.5891	2.7015
VSS	10.0000	0.4167	0.8333	0.7143	0.5263	0.2750	0.2500	0.1667	24.2159	2.6066	3.1204	1.2766	0.0000	0.9997	1.9219	2.6907
SRS	10.0000	0.4167	0.9167	0.8333	0.5556	0.3849	0.3333	0.0833	24.8964	2.6159	3.2188	2.0171	0.0001	0.9998	2.3052	2.7663
L.AL	10.0000	0.4167	0.9167	0.8333	0.5556	0.3849	0.3333	0.0833	21.7018	6.8908	2.7570	-1.3899	0.0003	0.9995	2.0094	2.4113
L.KE	10.0000	0.4167	0.8750	0.7692	0.5405	0.3282	0.2917	0.1250	23.6695	6.8853	3.0414	0.6943	0.0001	0.9997	2.0230	2.6299
S.V.L	10.0000	0.4167	0.8333	0.7143	0.5263	0.2750	0.2500	0.1667	23.1907	11.5745	2.9722	0.1889	0.0001	0.9996	1.8405	2.5767
L.AR	10.0000	0.4167	0.9583	0.9091	0.5714	0.4461	0.3750	0.0417	23.4739	6.9087	3.0131	0.4874	0.0002	0.9998	2.3711	2.6082
LV..V	10.0000	0.4167	0.8750	0.7692	0.5405	0.3282	0.2917	0.1250	23.2571	6.4064	2.9818	0.2588	0.0001	0.9997	1.9878	2.5841
SL.N	10.0000	0.4167	0.8333	0.7143	0.5263	0.2750	0.2500	0.1667	24.6126	6.9037	3.1778	1.7057	0.0000	0.9998	1.9534	2.7347
PST	10.0000	0.4167	0.8333	0.7143	0.5263	0.2750	0.2500	0.1667	25.9114	2.6224	3.3655	3.1728	0.0000	0.9998	2.0565	2.8790
A.E.I	10.0000	0.4167	0.9583	0.9091	0.5714	0.4461	0.3750	0.0417	24.2974	11.5745	3.1322	1.3642	0.0002	0.9999	2.4543	2.6997
V..DL	10.0000	0.4167	0.8750	0.7692	0.5405	0.3282	0.2917	0.1250	23.9545	6.4442	3.0826	0.9970	0.0001	0.9997	2.0474	2.6616
L..LR	10.0000	0.4167	0.9167	0.8333	0.5556	0.3849	0.3333	0.0833	22.8460	6.4431	2.9224	-0.1742	0.0002	0.9997	2.1154	2.5384
L..AI	10.0000	0.4167	0.8750	0.7692	0.5405	0.3282	0.2917	0.1250	23.1697	6.3970	2.9692	0.1667	0.0001	0.9997	1.9803	2.5744
KG..L	10.0000	0.4167	1.0000	1.0000	0.5882	0.5130	0.4167	0.0000	23.5322	6.3875	3.0216	0.5490	0.0004	1.0000	2.6147	2.6147
DL.S	10.0000	0.4167	0.8333	0.7143	0.5263	0.2750	0.2500	0.1667	23.8881	6.9442	3.0730	0.9263	0.0000	0.9997	1.8959	2.6542
P.IP	10.0000	0.4167	0.9167	0.8333	0.5556	0.3849	0.3333	0.0833	26.7004	6.8904	3.4796	4.1319	0.0000	0.9999	2.4723	2.9667
D..PP	10.0000	0.4167	0.8333	0.7143	0.5263	0.2750	0.2500	0.1667	27.0215	6.3830	3.5260	4.5417	0.0000	0.9999	2.1446	3.0024
Q.EE	10.0000	0.4167	0.9167	0.8333	0.5556	0.3849	0.3333	0.0833	26.0128	6.8830	3.3802	3.2925	0.0001	0.9999	2.4086	2.8903
SSI	10.0000	0.4167	0.9583	0.9091	0.5714	0.4461	0.3750	0.0417	24.5923	2.6099	3.1748	1.6835	0.0002	0.9999	2.4841	2.7325
L.KV	10.0000	0.4167	0.8333	0.7143	0.5263	0.2750	0.2500	0.1667	23.6335	6.8858	3.0362	0.6561	0.0001	0.9997	1.8757	2.6259
VL.R	10.0000	0.4167	0.9583	0.9091	0.5714	0.4461	0.3750	0.0417	23.9376	6.9064	3.0802	0.9790	0.0002	0.9998	2.4179	2.6597
RA..E	10.0000	0.4167	0.7917	0.6667	0.5128	0.2247	0.2083	0.2083	24.6015	6.4087	3.1762	1.6936	0.0000	0.9997	1.8223	2.7335
V.RL	10.0000	0.4167	0.9167	0.8333	0.5556	0.3849	0.3333	0.0833	23.9376	6.9431	3.0802	0.9790	0.0001	0.9998	2.2164	2.6597
P.S.R	10.0000	0.4167	0.9583	0.9091	0.5714	0.4461	0.3750	0.0417	25.9505	11.5745	3.3712	3.2188	0.0001	0.9999	2.6213	2.8834
TPS	10.0000	0.4167	0.9167	0.8333	0.5556	0.3849	0.3333	0.0833	25.9114	2.6224	3.3655	3.1728	0.0001	0.9999	2.3992	2.8790
Q.LS	10.0000	0.4167	0.9583	0.9091	0.5714	0.4461	0.3750	0.0417	24.7826	6.9037	3.2023	1.8918	0.0001	0.9999	2.5033	2.7536
L.K.R	10.0000	0.4167	0.9583	0.9091	0.5714	0.4461	0.3750	0.0417	24.3139	11.5745	3.1346	1.3820	0.0002	0.9999	2.4560	2.7015
E.RE	10.0000	0.4167	0.7917	0.6667	0.5128	0.2247	0.2083	0.2083	25.1013	6.8913	3.2484	2.2447	0.0000	0.9998	1.8594	2.7890
T.IS	10.0000	0.4167	0.8333	0.7143	0.5263	0.2750	0.2500	0.1667	25.3001	6.8869	3.2771	2.4680	0.0000	0.9998	2.0079	2.8111
R.SE	10.0000	0.4167	0.8750	0.7692	0.5405	0.3282	0.2917	0.1250	24.9989	6.8832	3.2336	2.1306	0.0001	0.9998	2.1367	2.7777
PS.S	10.0000	0.4167	0.8750	0.7692	0.5405	0.3282	0.2917	0.1250	25.2036	6.9049	3.2632	2.3593	0.0001	0.9998	2.1542	2.8004
L.AV	10.0000	0.4167	0.8333	0.7143	0.5263	0.2750	0.2500	0.1667	22.7934	6.8873	2.9148	-0.2296	0.0001	0.9996	1.8090	2.5326
S.VS	10.0000	0.4167	0.8750	0.7692	0.5405	0.3282	0.2917	0.1250	24.2159	6.8831	3.1204	1.2766	0.0001	0.9998	2.0697	2.6907
SS.K	10.0000	0.4167	0.8750	0.7692	0.5405	0.3282	0.2917	0.1250	24.5923	6.8830	3.1748	1.6835	0.0001	0.9998	2.1019	2.7325
QV..G	10.0000	0.4167	0.9167	0.8333	0.5556	0.3849	0.3333	0.0833	25.8394	6.4319	3.3551	3.0882	0.0001	0.9999	2.3925	2.8710
E.V.S	10.0000	0.4167	0.8333	0.7143	0.5263	0.2750	0.2500	0.1667	24.3184	11.5745	3.1352	1.3868	0.0000	0.9997	1.9300	2.7020
V.GS	10.0000	0.4167	0.9583	0.9091	0.5714	0.4461	0.3750	0.0417	24.1811	6.8830	3.1154	1.2392	0.0002	0.9999	2.4425	2.6868
V..SL	10.0000	0.4167	0.9167	0.8333	0.5556	0.3849	0.3333	0.0833	23.1907	6.4037	2.9722	0.1889	0.0002	0.9997	2.1473	2.5767
RS.R	10.0000	0.4167	0.8333	0.7143	0.5263	0.2750	0.2500	0.1667	25.6433	6.8941	3.3268	2.8601	0.0000	0.9998	2.0352	2.8493
L.S.D	10.0000	0.4167	0.8750	0.7692	0.5405	0.3282	0.2917	0.1250	23.8881	11.5745	3.0730	0.9263	0.0001	0.9997	2.0417	2.6542
R..SV	10.0000	0.4167	0.8750	0.7692	0.5405	0.3282	0.2917	0.1250	24.9628	6.3831	3.2284	2.0906	0.0001	0.9998	2.1336	2.7736
SL..G	10.0000	0.4167	0.8750	0.7692	0.5405	0.3282	0.2917	0.1250	23.0895	6.4037	2.9576	0.0822	0.0001	0.9996	1.9735	2.5655
G..RG	10.0000	0.4167	0.9167	0.8333	0.5556	0.3849	0.3333	0.0833	24.8267	6.3951	3.2087	1.9403	0.0001	0.9998	2.2988	2.7585
LGG	10.0000	0.4167	0.8750	0.7692	0.5405	0.3282	0.2917	0.1250	23.0546	2.6251	2.9525	0.0455	0.0001	0.9996	1.9705	2.5616
L..QV	10.0000	0.4167	0.9167	0.8333	0.5556	0.3849	0.3333	0.0833	24.8491	6.4319	3.2119	1.9649	0.0001	0.9998	2.3008	2.7610
K.P.K	10.0000	0.4167	0.8750	0.7692	0.5405	0.3282	0.2917	0.1250	26.0891	11.5745	3.3912	3.3834	0.0000	0.9999	2.2298	2.8988
PA..R	10.0000	0.4167	0.9167	0.8333	0.5556	0.3849	0.3333	0.0833	25.5532	6.4239	3.3137	2.7563	0.0001	0.9999	2.3660	2.8392
APE	10.0000	0.4167	0.8750	0.7692	0.5405	0.3282	0.2917	0.1250	24.9087	2.6337	3.2206	2.0307	0.0001	0.9998	2.1290	2.7676
G.S.A	10.0000	0.4167	0.9167	0.8333	0.5556	0.3849	0.3333	0.0833	23.7174	11.5745	3.0483	0.7450	0.0001	0.9998	2.1961	2.6353
A..TL	10.0000	0.4167	1.0000	1.0000	0.5882	0.5130	0.4167	0.0000	23.4348	6.4406	3.0075	0.4462	0.0004	1.0000	2.6039	2.6039
GK..K	10.0000	0.4167	0.9167	0.8333	0.5556	0.3849	0.3333	0.0833	25.0002	6.3875	3.2338	2.1321	0.0001	0.9998	2.3148	2.7778
P.L.G	10.0000	0.4167	0.8750	0.7692	0.5405	0.3282	0.2917	0.1250	24.1436	11.5745	3.1100	1.1990	0.0001	0.9997	2.0636	2.6826
AE..S	10.0000	0.4167	0.9583	0.9091	0.5714	0.4461	0.3750	0.0417	23.8546	6.3880	3.0682	0.8907	0.0002	0.9998	2.4096	2.6505
E.S.I	10.0000	0.4167	0.9583	0.9091	0.5714	0.4461	0.3750	0.0417	24.6947	11.5745	3.1896	1.7954	0.0002	0.9999	2.4944	2.7439
GD..L	10.0000	0.4167	0.7500	0.6250	0.5000	0.1768	0.1667	0.2500	23.8533	6.3956	3.0680	0.8892	0.0000	0.9997	1.6565	2.6504
D.GL	10.0000	0.4167	0.8333	0.7143	0.5263	0.2750	0.2500	0.1667	23.8533	6.9023	3.0680	0.8892	0.0000	0.9997	1.8931	2.6504
E.VD	10.0000	0.4167	0.9583	0.9091	0.5714	0.4461	0.3750	0.0417	25.0822	6.8927	3.2456	2.2234	0.0001	0.9999	2.5336	2.7869
P.E.P	10.0000	0.4167	0.9167	0.8333	0.5556	0.3849	0.3333	0.0833	26.3601	11.5745	3.4304	3.7105	0.0001	0.9999	2.4408	2.9289
L.RN	10.0000	0.4167	0.8750	0.7692	0.5405	0.3282	0.2917	0.1250	25.3595	6.8939	3.2857	2.5353	0.0000	0.9998	2.1675	2.8177
T.R.L	10.0000	0.4167	0.8333	0.7143	0.5263	0.2750	0.2500	0.1667	24.5790	11.5745	3.1729	1.6691	0.0000	0.9998	1.9507	2.7310
L.S.V	10.0000	0.4167	0.9167	0.8333	0.5556	0.3849	0.3333	0.0833	23.1907	11.5745	2.9722	0.1889	0.0002	0.9997	2.1473	2.5767
DFG	10.0000	0.4167	0.8750	0.7692	0.5405	0.3282	0.2917	0.1250	26.4990	2.6421	3.4505	3.8810	0.0000	0.9999	2.2649	2.9443
EV.L	10.0000	0.4167	0.9583	0.9091	0.5714	0.4461	0.3750	0.0417	23.2932	6.8830	2.9870	0.2968	0.0002	0.9998	2.3528	2.5881
LS.E	10.0000	0.4167	0.8750	0.7692	0.5405	0.3282	0.2917	0.1250	23.2268	6.9037	2.9774	0.2268	0.0001	0.9997	1.9852	2.5808
L..GA	10.0000	0.4167	1.0000	1.0000	0.5882	0.5130	0.4167	0.0000	22.6921	6.3856	2.9001	-0.3363	0.0005	1.0000	2.5213	2.5213
SQ.L	10.0000	0.4167	0.8750	0.7692	0.5405	0.3282	0.2917	0.1250	24.7826	6.9359	3.2023	1.8918	0.0001	0.9998	2.1182	2.7536
NS.P	10.0000	0.4167	0.9583	0.9091	0.5714	0.4461	0.3750	0.0417	26.6919	6.9259	3.4783	4.1212	0.0001	0.9999	2.6962	2.9658
L..GL	10.0000	0.4167	0.9583	0.9091	0.5714	0.4461	0.3750	0.0417	22.0643	6.4023	2.8094	-1.0014	0.0004	0.9997	2.2287	2.4516
L.G.C	10.0000	0.4167	0.8750	0.7692	0.5405	0.3282	0.2917	0.1250	27.5972	11.5745	3.6092	5.3097	0.0000	0.9999	2.3587	3.0664
PE.A	10.0000	0.4167	0.8750	0.7692	0.5405	0.3282	0.2917	0.1250	24.9087	6.9009	3.2206	2.0307	0.0001	0.9998	2.1290	2.7676
AA.A	9.0000	0.3750	0.9583	0.9000	0.5294	0.4104	0.3333	0.0417	20.4067	6.8830	2.8927	-0.3702	0.0003	0.9998	2.2958	2.5508
G.GS	9.0000	0.3750	0.8750	0.7500	0.5000	0.2887	0.2500	0.1250	21.4043	6.8830	3.0550	0.7530	0.0001	0.9997	2.0067	2.6755
PA..P	9.0000	0.3750	0.9167	0.8182	0.5143	0.3470	0.2917	0.0833	22.9870	6.4239	3.3124	2.6046	0.0001	0.9999	2.3509	2.8734
E.E.E	9.0000	0.3750	0.9167	0.8182	0.5143	0.3470	0.2917	0.0833	21.7394	11.5745	3.1095	1.1342	0.0001	0.9998	2.2234	2.7174
GGG	9.0000	0.3750	0.7917	0.6429	0.4737	0.1833	0.1667	0.2083	21.3734	2.6065	3.0500	0.7179	0.0000	0.9997	1.7175	2.6717
P.L.P	9.0000	0.3750	0.9583	0.9000	0.5294	0.4104	0.3333	0.0417	22.4289	11.5745	3.2216	1.9341	0.0001	0.9999	2.5232	2.8036
S..SP	9.0000	0.3750	0.9583	0.9000	0.5294	0.4104	0.3333	0.0417	22.4032	6.4049	3.2174	1.9038	0.0001	0.9999	2.5204	2.8004
PA.A	9.0000	0.3750	0.9583	0.9000	0.5294	0.4104	0.3333	0.0417	21.6968	6.9239	3.1026	1.0855	0.0002	0.9999	2.4409	2.7121
P.SP	9.0000	0.3750	0.9167	0.8182	0.5143	0.3470	0.2917	0.0833	23.3402	6.9049	3.3698	3.0432	0.0001	0.9999	2.3871	2.9175
L..EE	9.0000	0.3750	0.9583	0.9000	0.5294	0.4104	0.3333	0.0417	20.7371	6.3830	2.9465	0.0013	0.0002	0.9998	2.3329	2.5921
PAP	9.0000	0.3750	0.9167	0.8182	0.5143	0.3470	0.2917	0.0833	22.9870	2.6471	3.3124	2.6046	0.0001	0.9999	2.3509	2.8734
R.L.E	9.0000	0.3750	0.9583	0.9000	0.5294	0.4104	0.3333	0.0417	21.3099	11.5745	3.0396	0.6462	0.0002	0.9998	2.3974	2.6637
EL.L	9.0000	0.3750	0.8750	0.7500	0.5000	0.2887	0.2500	0.1250	19.7347	6.9080	2.7835	-1.1317	0.0001	0.9995	1.8501	2.4668
S.E.L	9.0000	0.3750	0.7917	0.6429	0.4737	0.1833	0.1667	0.2083	20.6460	11.5745	2.9317	-0.1010	0.0000	0.9996	1.6591	2.5808
LLG	9.0000	0.3750	0.9167	0.8182	0.5143	0.3470	0.2917	0.0833	19.6127	2.6225	2.7636	-1.2716	0.0002	0.9996	2.0058	2.4516
Q.PP	9.0000	0.3750	0.9167	0.8182	0.5143	0.3470	0.2917	0.0833	24.8142	6.8830	3.6095	5.0402	0.0000	0.9999	2.5378	3.1018
E..PP	9.0000	0.3750	0.8333	0.6923	0.4865	0.2344	0.2083	0.1667	23.4312	6.3830	3.3846	3.1583	0.0000	0.9999	2.0277	2.9289
SS..E	9.0000	0.3750	0.9167	0.8182	0.5143	0.3470	0.2917	0.0833	21.5573	6.3830	3.0799	0.9265	0.0001	0.9998	2.2047	2.6947
P.P.L	9.0000	0.3750	0.8333	0.6923	0.4865	0.2344	0.2083	0.1667	22.4289	11.5745	3.2216	1.9341	0.0000	0.9998	1.9410	2.8036
S.GG	9.0000	0.3750	1.0000	1.0000	0.5455	0.4804	0.3750	0.0000	21.4043	6.8830	3.0550	0.7530	0.0003	1.0000	2.6755	2.6755
DS.S	9.0000	0.3750	0.9167	0.8182	0.5143	0.3470	0.2917	0.0833	22.1452	6.8946	3.1755	1.6018	0.0001	0.9998	2.2648	2.7681
PGA	9.0000	0.3750	0.9167	0.8182	0.5143	0.3470	0.2917	0.0833	22.0191	2.6343	3.1550	1.4556	0.0001	0.9998	2.2519	2.7524
E..EE	9.0000	0.3750	0.8750	0.7500	0.5000	0.2887	0.2500	0.1250	21.7394	6.3830	3.1095	1.1342	0.0001	0.9998	2.0381	2.7174
T.PP	9.0000	0.3750	0.8333	0.6923	0.4865	0.2344	0.2083	0.1667	23.9694	6.8830	3.4721	3.8587	0.0000	0.9999	2.0743	2.9962
RS.S	9.0000	0.3750	0.8750	0.7500	0.5000	0.2887	0.2500	0.1250	22.1301	6.8941	3.1730	1.5843	0.0000	0.9998	2.0747	2.7663
I.KL	9.0000	0.3750	0.9167	0.8182	0.5143	0.3470	0.2917	0.0833	21.3420	6.9248	3.0449	0.6825	0.0001	0.9998	2.1827	2.6678
EEK	9.0000	0.3750	0.8333	0.6923	0.4865	0.2344	0.2083	0.1667	22.0419	2.6085	3.1587	1.4820	0.0000	0.9998	1.9075	2.7552
P.AL	9.0000	0.3750	0.9167	0.8182	0.5143	0.3470	0.2917	0.0833	21.1387	6.8908	3.0118	0.4530	0.0001	0.9998	2.1619	2.6423
LD.L	9.0000	0.3750	0.8333	0.6923	0.4865	0.2344	0.2083	0.1667	20.3226	6.9442	2.8791	-0.4649	0.0001	0.9996	1.7587	2.5403
Q.P.P	9.0000	0.3750	0.7917	0.6429	0.4737	0.1833	0.1667	0.2083	24.8142	11.5745	3.6095	5.0402	0.0000	0.9999	1.9940	3.1018
AA.P	9.0000	0.3750	0.9167	0.8182	0.5143	0.3470	0.2917	0.0833	21.6968	6.8830	3.1026	1.0855	0.0001	0.9998	2.2190	2.7121
ASS	9.0000	0.3750	0.8750	0.7500	0.5000	0.2887	0.2500	0.1250	21.1131	2.6094	3.0076	0.4241	0.0001	0.9997	1.9793	2.6391
VPP	9.0000	0.3750	0.8750	0.7500	0.5000	0.2887	0.2500	0.1250	23.3992	2.6250	3.3794	3.1177	0.0000	0.9999	2.1937	2.9249
P..SP	9.0000	0.3750	0.7083	0.5625	0.4500	0.0884	0.0833	0.2917	23.3402	6.4049	3.3698	3.0432	0.0000	0.9998	1.6411	2.9175
PPP.PP	9.0000	0.3750	1.0000	1.0000	0.5455	0.4804	0.3750	0.0000	40.4619	5.2980	6.1543	120.4636	0.0000	1.0000	5.0577	5.0577
A.PS	9.0000	0.3750	0.9583	0.9000	0.5294	0.4104	0.3333	0.0417	22.0500	6.9049	3.1600	1.4914	0.0001	0.9999	2.4806	2.7563
ILK	9.0000	0.3750	0.9167	0.8182	0.5143	0.3470	0.2917	0.0833	21.3420	2.6481	3.0449	0.6825	0.0001	0.9998	2.1827	2.6678
E.KE	9.0000	0.3750	0.8333	0.6923	0.4865	0.2344	0.2083	0.1667	22.0419	6.8853	3.1587	1.4820	0.0000	0.9998	1.9075	2.7552
K..KK	9.0000	0.3750	0.9167	0.8182	0.5143	0.3470	0.2917	0.0833	22.6469	6.3830	3.2571	2.1931	0.0001	0.9999	2.3162	2.8309
GGS	9.0000	0.3750	0.9583	0.9000	0.5294	0.4104	0.3333	0.0417	21.4043	2.6066	3.0550	0.7530	0.0002	0.9998	2.4080	2.6755
L.SE	9.0000	0.3750	0.9167	0.8182	0.5143	0.3470	0.2917	0.0833	20.6460	6.8832	2.9317	-0.1010	0.0001	0.9997	2.1115	2.5808
PG..P	9.0000	0.3750	0.9583	0.9000	0.5294	0.4104	0.3333	0.0417	23.3092	6.4063	3.3648	3.0042	0.0001	0.9999	2.6223	2.9137
SEL	9.0000	0.3750	0.9167	0.8182	0.5143	0.3470	0.2917	0.0833	20.6460	2.6286	2.9317	-0.1010	0.0001	0.9997	2.1115	2.5808
AV..L	9.0000	0.3750	0.9167	0.8182	0.5143	0.3470	0.2917	0.0833	20.2608	6.3873	2.8690	-0.5346	0.0002	0.9997	2.0721	2.5326
E.R.S	9.0000	0.3750	0.9167	0.8182	0.5143	0.3470	0.2917	0.0833	22.2212	11.5745	3.1878	1.6904	0.0001	0.9998	2.2726	2.7777
AS..A	9.0000	0.3750	0.7083	0.5625	0.4500	0.0884	0.0833	0.2917	20.7599	6.3861	2.9502	0.0269	0.0000	0.9996	1.4597	2.5950
EL..K	9.0000	0.3750	0.9167	0.8182	0.5143	0.3470	0.2917	0.0833	21.0396	6.4080	2.9957	0.3414	0.0001	0.9997	2.1518	2.6299
S.P.P	9.0000	0.3750	0.7917	0.6429	0.4737	0.1833	0.1667	0.2083	23.3402	11.5745	3.3698	3.0432	0.0000	0.9998	1.8755	2.9175
L.EE	9.0000	0.3750	0.9583	0.9000	0.5294	0.4104	0.3333	0.0417	20.7371	6.8830	2.9465	0.0013	0.0002	0.9998	2.3329	2.5921
S.LD	9.0000	0.3750	0.8333	0.6923	0.4865	0.2344	0.2083	0.1667	21.2339	6.9442	3.0273	0.5603	0.0000	0.9997	1.8375	2.6542
S.A.G	9.0000	0.3750	0.9167	0.8182	0.5143	0.3470	0.2917	0.0833	21.0821	11.5745	3.0026	0.3892	0.0001	0.9997	2.1561	2.6353
S.S.G	9.0000	0.3750	0.8333	0.6923	0.4865	0.2344	0.2083	0.1667	21.4353	11.5745	3.0600	0.7880	0.0000	0.9997	1.8550	2.6794
S.PL	9.0000	0.3750	0.8750	0.7500	0.5000	0.2887	0.2500	0.1250	21.4919	6.9645	3.0692	0.8522	0.0001	0.9997	2.0149	2.6865
K.L.K	9.0000	0.3750	0.9583	0.9000	0.5294	0.4104	0.3333	0.0417	21.3420	11.5745	3.0449	0.6825	0.0002	0.9998	2.4010	2.6678
PP.V	9.0000	0.3750	0.9167	0.8182	0.5143	0.3470	0.2917	0.0833	23.3992	6.8830	3.3794	3.1177	0.0000	0.9999	2.3931	2.9249
S..LL	9.0000	0.3750	0.8750	0.7500	0.5000	0.2887	0.2500	0.1250	19.6436	6.3830	2.7687	-1.2360	0.0001	0.9995	1.8416	2.4555
LKL	9.0000	0.3750	0.8750	0.7500	0.5000	0.2887	0.2500	0.1250	20.0372	2.6401	2.8327	-0.7874	0.0001	0.9996	1.8785	2.5046
LLQ	9.0000	0.3750	0.7917	0.6429	0.4737	0.1833	0.1667	0.2083	21.1177	2.7039	3.0084	0.4294	0.0000	0.9997	1.6970	2.6397
E..LK	9.0000	0.3750	0.8750	0.7500	0.5000	0.2887	0.2500	0.1250	21.0396	6.4248	2.9957	0.3414	0.0001	0.9997	1.9725	2.6299
D.PP	9.0000	0.3750	0.8333	0.6923	0.4865	0.2344	0.2083	0.1667	24.0191	6.8830	3.4802	3.9253	0.0000	0.9999	2.0786	3.0024
P.G.P	9.0000	0.3750	0.9167	0.8182	0.5143	0.3470	0.2917	0.0833	23.3092	11.5745	3.3648	3.0042	0.0001	0.9999	2.3839	2.9137
PE.L	9.0000	0.3750	1.0000	1.0000	0.5455	0.4804	0.3750	0.0000	21.5830	6.9009	3.0840	0.9557	0.0003	1.0000	2.6979	2.6979
KL.S	9.0000	0.3750	0.8750	0.7500	0.5000	0.2887	0.2500	0.1250	20.9485	6.9248	2.9809	0.2389	0.0001	0.9997	1.9639	2.6186
SG..S	9.0000	0.3750	0.7500	0.6000	0.4615	0.1348	0.1250	0.2500	21.4353	6.3830	3.0600	0.7880	0.0000	0.9997	1.6076	2.6794
L.L.V	9.0000	0.3750	0.8750	0.7500	0.5000	0.2887	0.2500	0.1250	19.7027	11.5745	2.7783	-1.1684	0.0001	0.9995	1.8471	2.4628
L.P.P	9.0000	0.3750	0.9167	0.8182	0.5143	0.3470	0.2917	0.0833	22.4289	11.5745	3.2216	1.9341	0.0001	0.9998	2.2939	2.8036
L.A.L	9.0000	0.3750	0.8750	0.7500	0.5000	0.2887	0.2500	0.1250	19.2905	11.5745	2.7112	-1.6443	0.0001	0.9994	1.8085	2.4113
LA..A	9.0000	0.3750	0.8750	0.7500	0.5000	0.2887	0.2500	0.1250	19.8486	6.3908	2.8020	-1.0017	0.0001	0.9995	1.8608	2.4811
VV..L	9.0000	0.3750	0.8750	0.7500	0.5000	0.2887	0.2500	0.1250	20.6730	6.3830	2.9361	-0.0707	0.0001	0.9996	1.9381	2.5841
LPL	9.0000	0.3750	0.6667	0.5294	0.4390	0.0436	0.0417	0.3333	20.5806	2.6694	2.9210	-0.1745	0.0000	0.9996	1.3620	2.5726
LGS	9.0000	0.3750	1.0000	1.0000	0.5455	0.4804	0.3750	0.0000	20.5240	2.6257	2.9118	-0.2382	0.0005	1.0000	2.5655	2.5655
A.A.P	9.0000	0.3750	0.9583	0.9000	0.5294	0.4104	0.3333	0.0417	21.6968	11.5745	3.1026	1.0855	0.0002	0.9999	2.4409	2.7121
ILD	9.0000	0.3750	0.8750	0.7500	0.5000	0.2887	0.2500	0.1250	21.6274	2.6587	3.0913	1.0063	0.0001	0.9998	2.0276	2.7034
R.LG	9.0000	0.3750	0.9167	0.8182	0.5143	0.3470	0.2917	0.0833	21.1879	6.9023	3.0198	0.5084	0.0001	0.9998	2.1669	2.6485
G.G.F	9.0000	0.3750	0.9583	0.9000	0.5294	0.4104	0.3333	0.0417	22.8448	11.5745	3.2893	2.4314	0.0001	0.9999	2.5700	2.8556
SL..E	9.0000	0.3750	0.9167	0.8182	0.5143	0.3470	0.2917	0.0833	20.6460	6.4037	2.9317	-0.1010	0.0001	0.9997	2.1115	2.5808
PA.S	9.0000	0.3750	0.9167	0.8182	0.5143	0.3470	0.2917	0.0833	22.0500	6.9239	3.1600	1.4914	0.0001	0.9998	2.2551	2.7563
EE.S	9.0000	0.3750	0.9167	0.8182	0.5143	0.3470	0.2917	0.0833	21.6484	6.8830	3.0947	1.0302	0.0001	0.9998	2.2140	2.7060
E..AL	9.0000	0.3750	0.9167	0.8182	0.5143	0.3470	0.2917	0.0833	20.2928	6.3908	2.8742	-0.4985	0.0002	0.9997	2.0754	2.5366
SP..G	9.0000	0.3750	0.8750	0.7500	0.5000	0.2887	0.2500	0.1250	22.3722	6.4049	3.2124	1.8673	0.0000	0.9998	2.0974	2.7965
LS.V	9.0000	0.3750	0.8750	0.7500	0.5000	0.2887	0.2500	0.1250	20.6140	6.9037	2.9265	-0.1370	0.0001	0.9996	1.9326	2.5767
A.SP	9.0000	0.3750	0.8750	0.7500	0.5000	0.2887	0.2500	0.1250	22.0500	6.9049	3.1600	1.4914	0.0000	0.9998	2.0672	2.7563
LL.K	9.0000	0.3750	0.9167	0.8182	0.5143	0.3470	0.2917	0.0833	20.0372	6.8830	2.8327	-0.7874	0.0002	0.9996	2.0493	2.5046
E.L.Q	9.0000	0.3750	0.8750	0.7500	0.5000	0.2887	0.2500	0.1250	22.1201	11.5745	3.1714	1.5726	0.0000	0.9998	2.0738	2.7650
K..EE	9.0000	0.3750	0.8333	0.6923	0.4865	0.2344	0.2083	0.1667	22.0419	6.3830	3.1587	1.4820	0.0000	0.9998	1.9075	2.7552
GQ.S	9.0000	0.3750	0.9583	0.9000	0.5294	0.4104	0.3333	0.0417	22.9094	6.9381	3.2998	2.5098	0.0001	0.9999	2.5773	2.8637
E..SP	9.0000	0.3750	0.8750	0.7500	0.5000	0.2887	0.2500	0.1250	22.4943	6.4049	3.2322	2.0114	0.0000	0.9998	2.1088	2.8118
K.L.G	9.0000	0.3750	0.8333	0.6923	0.4865	0.2344	0.2083	0.1667	20.9175	11.5745	2.9758	0.2041	0.0000	0.9996	1.8102	2.6147
EE..K	9.0000	0.3750	0.9167	0.8182	0.5143	0.3470	0.2917	0.0833	22.0419	6.3830	3.1587	1.4820	0.0001	0.9998	2.2543	2.7552
K..SE	9.0000	0.3750	1.0000	1.0000	0.5455	0.4804	0.3750	0.0000	21.9509	6.3832	3.1439	1.3768	0.0003	1.0000	2.7439	2.7439
L..AT	9.0000	0.3750	0.9167	0.8182	0.5143	0.3470	0.2917	0.0833	20.8310	6.4070	2.9617	0.1068	0.0001	0.9997	2.1304	2.6039
RNV	9.0000	0.3750	1.0000	1.0000	0.5455	0.4804	0.3750	0.0000	23.5121	2.6329	3.3978	3.2614	0.0002	1.0000	2.9390	2.9390
AT.E	9.0000	0.3750	1.0000	1.0000	0.5455	0.4804	0.3750	0.0000	21.8333	6.9070	3.1248	1.2417	0.0003	1.0000	2.7292	2.7292
S.PG	9.0000	0.3750	0.8750	0.7500	0.5000	0.2887	0.2500	0.1250	22.3722	6.9063	3.2124	1.8673	0.0000	0.9998	2.0974	2.7965
PRP	9.0000	0.3750	0.9167	0.8182	0.5143	0.3470	0.2917	0.0833	24.0041	2.6082	3.4778	3.9051	0.0000	0.9999	2.4550	3.0005
E..EA	9.0000	0.3750	0.9167	0.8182	0.5143	0.3470	0.2917	0.0833	21.2952	6.3880	3.0372	0.6295	0.0001	0.9998	2.1779	2.6619
S.AA	9.0000	0.3750	0.8750	0.7500	0.5000	0.2887	0.2500	0.1250	20.7599	6.8830	2.9502	0.0269	0.0001	0.9997	1.9462	2.5950
QL.E	9.0000	0.3750	0.9583	0.9000	0.5294	0.4104	0.3333	0.0417	22.1201	7.0137	3.1714	1.5726	0.0001	0.9999	2.4885	2.7650
ELD	9.0000	0.3750	0.8333	0.6923	0.4865	0.2344	0.2083	0.1667	21.3249	2.6513	3.0421	0.6632	0.0000	0.9997	1.8454	2.6656
P.P.K	9.0000	0.3750	0.9167	0.8182	0.5143	0.3470	0.2917	0.0833	23.7337	11.5745	3.4338	3.5476	0.0000	0.9999	2.4273	2.9667
S..IS	9.0000	0.3750	0.7917	0.6429	0.4737	0.1833	0.1667	0.2083	21.8598	6.3869	3.1291	1.2721	0.0000	0.9997	1.7566	2.7325
PS.T	9.0000	0.3750	0.8750	0.7500	0.5000	0.2887	0.2500	0.1250	23.0324	6.9049	3.3198	2.6603	0.0000	0.9999	2.1593	2.8790
Q.SS	9.0000	0.3750	0.7917	0.6429	0.4737	0.1833	0.1667	0.2083	22.9403	6.8830	3.3048	2.5476	0.0000	0.9998	1.8434	2.8675
L..EK	9.0000	0.3750	0.9167	0.8182	0.5143	0.3470	0.2917	0.0833	21.0396	6.3853	2.9957	0.3414	0.0001	0.9997	2.1518	2.6299
L.SA	9.0000	0.3750	0.8750	0.7500	0.5000	0.2887	0.2500	0.1250	20.2018	6.8861	2.8594	-0.6012	0.0001	0.9996	1.8939	2.5252
R.AS	9.0000	0.3750	1.0000	1.0000	0.5455	0.4804	0.3750	0.0000	21.7770	6.8861	3.1156	1.1771	0.0003	1.0000	2.7221	2.7221
S.SE	9.0000	0.3750	0.8750	0.7500	0.5000	0.2887	0.2500	0.1250	21.5573	6.8832	3.0799	0.9265	0.0001	0.9997	2.0210	2.6947
SA..A	9.0000	0.3750	0.8750	0.7500	0.5000	0.2887	0.2500	0.1250	20.7599	6.3861	2.9502	0.0269	0.0001	0.9997	1.9462	2.5950
P.K.S	9.0000	0.3750	0.8333	0.6923	0.4865	0.2344	0.2083	0.1667	22.7968	11.5745	3.2814	2.3732	0.0000	0.9998	1.9728	2.8496
L..LQ	9.0000	0.3750	0.8750	0.7500	0.5000	0.2887	0.2500	0.1250	21.1177	6.5137	3.0084	0.4294	0.0001	0.9997	1.9798	2.6397
L.T.L	9.0000	0.3750	0.7917	0.6429	0.4737	0.1833	0.1667	0.2083	20.2728	11.5745	2.8710	-0.5210	0.0000	0.9995	1.6291	2.5341
PS..L	9.0000	0.3750	0.9167	0.8182	0.5143	0.3470	0.2917	0.0833	21.4919	6.4049	3.0692	0.8522	0.0001	0.9998	2.1980	2.6865
D.SS	9.0000	0.3750	1.0000	1.0000	0.5455	0.4804	0.3750	0.0000	22.1452	6.8830	3.1755	1.6018	0.0003	1.0000	2.7681	2.7681
EL.R	9.0000	0.3750	0.8750	0.7500	0.5000	0.2887	0.2500	0.1250	21.3099	6.9080	3.0396	0.6462	0.0001	0.9997	1.9978	2.6637
SE..P	9.0000	0.3750	0.9583	0.9000	0.5294	0.4104	0.3333	0.0417	22.4943	6.3832	3.2322	2.0114	0.0001	0.9999	2.5306	2.8118
LV.L	9.0000	0.3750	0.9583	0.9000	0.5294	0.4104	0.3333	0.0417	19.7027	6.9064	2.7783	-1.1684	0.0003	0.9997	2.2166	2.4628
LL.Q	9.0000	0.3750	0.9583	0.9000	0.5294	0.4104	0.3333	0.0417	21.1177	6.8830	3.0084	0.4294	0.0002	0.9998	2.3757	2.6397
P..LE	9.0000	0.3750	0.8750	0.7500	0.5000	0.2887	0.2500	0.1250	21.5830	6.4080	3.0840	0.9557	0.0001	0.9997	2.0234	2.6979
DL..L	9.0000	0.3750	0.7500	0.6000	0.4615	0.1348	0.1250	0.2500	20.3226	6.4442	2.8791	-0.4649	0.0000	0.9995	1.5242	2.5403
LT.E	9.0000	0.3750	1.0000	1.0000	0.5455	0.4804	0.3750	0.0000	21.2752	6.9406	3.0340	0.6070	0.0003	1.0000	2.6594	2.6594
L.SI	9.0000	0.3750	0.8750	0.7500	0.5000	0.2887	0.2500	0.1250	20.9485	6.8869	2.9809	0.2389	0.0001	0.9997	1.9639	2.6186
G.GA	9.0000	0.3750	0.8750	0.7500	0.5000	0.2887	0.2500	0.1250	21.0511	6.8856	2.9976	0.3544	0.0001	0.9997	1.9735	2.6314
S.S.R	9.0000	0.3750	0.9583	0.9000	0.5294	0.4104	0.3333	0.0417	22.1301	11.5745	3.1730	1.5843	0.0001	0.9999	2.4896	2.7663
VL.V	9.0000	0.3750	0.8750	0.7500	0.5000	0.2887	0.2500	0.1250	20.6730	6.9064	2.9361	-0.0707	0.0001	0.9996	1.9381	2.5841
AL..K	9.0000	0.3750	0.9167	0.8182	0.5143	0.3470	0.2917	0.0833	20.5953	6.3908	2.9234	-0.1580	0.0001	0.9997	2.1063	2.5744
PEP	9.0000	0.3750	0.7083	0.5625	0.4500	0.0884	0.0833	0.2917	23.4312	2.6236	3.3846	3.1583	0.0000	0.9998	1.6475	2.9289
G.PG	9.0000	0.3750	0.9583	0.9000	0.5294	0.4104	0.3333	0.0417	22.3413	6.9063	3.2074	1.8309	0.0001	0.9999	2.5134	2.7927
P..AL	9.0000	0.3750	0.9167	0.8182	0.5143	0.3470	0.2917	0.0833	21.1387	6.3908	3.0118	0.4530	0.0001	0.9998	2.1619	2.6423
P..LS	9.0000	0.3750	0.8333	0.6923	0.4865	0.2344	0.2083	0.1667	21.4919	6.4037	3.0692	0.8522	0.0000	0.9997	1.8599	2.6865
A.EL	9.0000	0.3750	0.9167	0.8182	0.5143	0.3470	0.2917	0.0833	20.2928	6.9080	2.8742	-0.4985	0.0002	0.9997	2.0754	2.5366
LI.K	9.0000	0.3750	0.9583	0.9000	0.5294	0.4104	0.3333	0.0417	21.3420	6.9248	3.0449	0.6825	0.0002	0.9998	2.4010	2.6678
GA..G	9.0000	0.3750	0.8750	0.7500	0.5000	0.2887	0.2500	0.1250	21.0511	6.3856	2.9976	0.3544	0.0001	0.9997	1.9735	2.6314
R..KP	9.0000	0.3750	0.8750	0.7500	0.5000	0.2887	0.2500	0.1250	23.4607	6.3904	3.3894	3.1957	0.0000	0.9999	2.1994	2.9326
T..SL	9.0000	0.3750	0.9167	0.8182	0.5143	0.3470	0.2917	0.0833	21.1841	6.4037	3.0192	0.5042	0.0001	0.9998	2.1666	2.6480
L.L.E	9.0000	0.3750	0.8333	0.6923	0.4865	0.2344	0.2083	0.1667	19.7347	11.5745	2.7835	-1.1317	0.0001	0.9995	1.7078	2.4668
V.P.L	9.0000	0.3750	0.9167	0.8182	0.5143	0.3470	0.2917	0.0833	21.5509	11.5745	3.0788	0.9193	0.0001	0.9998	2.2041	2.6939
P.PV	9.0000	0.3750	0.9583	0.9000	0.5294	0.4104	0.3333	0.0417	23.3992	6.9022	3.3794	3.1177	0.0001	0.9999	2.6324	2.9249
IPE	9.0000	0.3750	0.9167	0.8182	0.5143	0.3470	0.2917	0.0833	22.8878	2.6185	3.2962	2.4836	0.0001	0.9999	2.3408	2.8610
ELK	9.0000	0.3750	0.9583	0.9000	0.5294	0.4104	0.3333	0.0417	21.0396	2.6398	2.9957	0.3414	0.0002	0.9998	2.3670	2.6299
RLP	9.0000	0.3750	0.7917	0.6429	0.4737	0.1833	0.1667	0.2083	22.1558	2.6796	3.1772	1.6142	0.0000	0.9998	1.7804	2.7695
S.L.K	9.0000	0.3750	1.0000	1.0000	0.5455	0.4804	0.3750	0.0000	20.9485	11.5745	2.9809	0.2389	0.0004	1.0000	2.6186	2.6186
PAL	9.0000	0.3750	0.8750	0.7500	0.5000	0.2887	0.2500	0.1250	21.1387	2.6604	3.0118	0.4530	0.0001	0.9997	1.9818	2.6423
PG.P	9.0000	0.3750	0.9167	0.8182	0.5143	0.3470	0.2917	0.0833	23.3092	6.9063	3.3648	3.0042	0.0001	0.9999	2.3839	2.9137
V.AL	9.0000	0.3750	0.7917	0.6429	0.4737	0.1833	0.1667	0.2083	20.2608	6.8908	2.8690	-0.5346	0.0000	0.9995	1.6281	2.5326
PLS	9.0000	0.3750	0.7917	0.6429	0.4737	0.1833	0.1667	0.2083	21.4919	2.6623	3.0692	0.8522	0.0000	0.9997	1.7270	2.6865
A.LA	9.0000	0.3750	0.8750	0.7500	0.5000	0.2887	0.2500	0.1250	19.8486	6.8908	2.8020	-1.0017	0.0001	0.9995	1.8608	2.4811
G..SR	9.0000	0.3750	0.8750	0.7500	0.5000	0.2887	0.2500	0.1250	22.0992	6.3941	3.1680	1.5484	0.0000	0.9998	2.0718	2.7624
L.LQ	9.0000	0.3750	0.8750	0.7500	0.5000	0.2887	0.2500	0.1250	21.1177	7.0137	3.0084	0.4294	0.0001	0.9997	1.9798	2.6397
L.EV	9.0000	0.3750	0.8333	0.6923	0.4865	0.2344	0.2083	0.1667	20.7051	6.8830	2.9413	-0.0347	0.0000	0.9996	1.7918	2.5881
L.EA	9.0000	0.3750	1.0000	1.0000	0.5455	0.4804	0.3750	0.0000	20.2928	6.8880	2.8742	-0.4985	0.0005	1.0000	2.5366	2.5366
Q.S.G	9.0000	0.3750	0.8750	0.7500	0.5000	0.2887	0.2500	0.1250	22.9094	11.5745	3.2998	2.5098	0.0000	0.9998	2.1478	2.8637
K.LD	9.0000	0.3750	0.9583	0.9000	0.5294	0.4104	0.3333	0.0417	21.6274	6.9442	3.0913	1.0063	0.0002	0.9999	2.4331	2.7034
VLG	9.0000	0.3750	0.9583	0.9000	0.5294	0.4104	0.3333	0.0417	20.5830	2.6271	2.9214	-0.1718	0.0002	0.9998	2.3156	2.5729
LD..D	9.0000	0.3750	0.8750	0.7500	0.5000	0.2887	0.2500	0.1250	21.9128	6.4442	3.1377	1.3330	0.0001	0.9998	2.0543	2.7391
LG..S	9.0000	0.3750	0.9167	0.8182	0.5143	0.3470	0.2917	0.0833	20.5240	6.4023	2.9118	-0.2382	0.0001	0.9997	2.0990	2.5655
VLE	9.0000	0.3750	0.9167	0.8182	0.5143	0.3470	0.2917	0.0833	20.7051	2.6299	2.9413	-0.0347	0.0001	0.9997	2.1176	2.5881
L.F.K	9.0000	0.3750	0.9167	0.8182	0.5143	0.3470	0.2917	0.0833	22.3890	11.5745	3.2151	1.8870	0.0001	0.9998	2.2898	2.7986
LE..P	9.0000	0.3750	0.8333	0.6923	0.4865	0.2344	0.2083	0.1667	21.5830	6.4080	3.0840	0.9557	0.0000	0.9997	1.8678	2.6979
PQP	9.0000	0.3750	0.8333	0.6923	0.4865	0.2344	0.2083	0.1667	24.8142	2.6127	3.6095	5.0402	0.0000	0.9999	2.1474	3.1018
E.E.S	9.0000	0.3750	0.7917	0.6429	0.4737	0.1833	0.1667	0.2083	21.6484	11.5745	3.0947	1.0302	0.0000	0.9997	1.7396	2.7060
PP..L	9.0000	0.3750	0.9583	0.9000	0.5294	0.4104	0.3333	0.0417	22.4289	6.3830	3.2216	1.9341	0.0001	0.9999	2.5232	2.8036
E.L.P	9.0000	0.3750	0.8750	0.7500	0.5000	0.2887	0.2500	0.1250	21.5830	11.5745	3.0840	0.9557	0.0001	0.9997	2.0234	2.6979
V.I.K	9.0000	0.3750	0.9167	0.8182	0.5143	0.3470	0.2917	0.0833	22.3124	11.5745	3.2027	1.7970	0.0001	0.9998	2.2819	2.7890
LS..Q	9.0000	0.3750	0.9167	0.8182	0.5143	0.3470	0.2917	0.0833	22.0290	6.4037	3.1566	1.4671	0.0001	0.9998	2.2530	2.7536
RP.P	9.0000	0.3750	0.7500	0.6000	0.4615	0.1348	0.1250	0.2500	24.0041	6.8849	3.4778	3.9051	0.0000	0.9999	1.8003	3.0005
SE.S	9.0000	0.3750	0.9583	0.9000	0.5294	0.4104	0.3333	0.0417	21.5573	6.8832	3.0799	0.9265	0.0002	0.9999	2.4252	2.6947
S.V.E	9.0000	0.3750	0.9167	0.8182	0.5143	0.3470	0.2917	0.0833	21.6163	11.5745	3.0895	0.9937	0.0001	0.9998	2.2108	2.7020
EL.D	9.0000	0.3750	0.8750	0.7500	0.5000	0.2887	0.2500	0.1250	21.3249	6.9080	3.0421	0.6632	0.0001	0.9997	1.9992	2.6656
A.L.S	9.0000	0.3750	0.9167	0.8182	0.5143	0.3470	0.2917	0.0833	20.2018	11.5745	2.8594	-0.6012	0.0002	0.9996	2.0661	2.5252
L.V.L	9.0000	0.3750	0.8750	0.7500	0.5000	0.2887	0.2500	0.1250	19.7027	11.5745	2.7783	-1.1684	0.0001	0.9995	1.8471	2.4628
E..DE	9.0000	0.3750	0.8750	0.7500	0.5000	0.2887	0.2500	0.1250	22.3273	6.3917	3.2051	1.8145	0.0000	0.9998	2.0932	2.7909
PS..A	9.0000	0.3750	0.9583	0.9000	0.5294	0.4104	0.3333	0.0417	22.0500	6.4049	3.1600	1.4914	0.0001	0.9999	2.4806	2.7563
SP.E	9.0000	0.3750	0.8750	0.7500	0.5000	0.2887	0.2500	0.1250	22.4943	6.9049	3.2322	2.0114	0.0000	0.9998	2.1088	2.8118
TP..P	9.0000	0.3750	0.9167	0.8182	0.5143	0.3470	0.2917	0.0833	23.9694	6.3854	3.4721	3.8587	0.0000	0.9999	2.4514	2.9962
AD..S	9.0000	0.3750	0.7917	0.6429	0.4737	0.1833	0.1667	0.2083	21.7920	6.4094	3.1180	1.1943	0.0000	0.9997	1.7511	2.7240
P..QL	9.0000	0.3750	0.8333	0.6923	0.4865	0.2344	0.2083	0.1667	22.9660	6.5137	3.3090	2.5789	0.0000	0.9998	1.9874	2.8707
G.S.P	9.0000	0.3750	0.9167	0.8182	0.5143	0.3470	0.2917	0.0833	22.3722	11.5745	3.2124	1.8673	0.0001	0.9998	2.2881	2.7965
PS.A	9.0000	0.3750	0.9167	0.8182	0.5143	0.3470	0.2917	0.0833	22.0500	6.9049	3.1600	1.4914	0.0001	0.9998	2.2551	2.7563
LL..I	9.0000	0.3750	0.9167	0.8182	0.5143	0.3470	0.2917	0.0833	20.0372	6.3830	2.8327	-0.7874	0.0002	0.9996	2.0493	2.5046
LRS	9.0000	0.3750	0.9583	0.9000	0.5294	0.4104	0.3333	0.0417	21.2188	2.6490	3.0248	0.5434	0.0002	0.9998	2.3871	2.6524
SLK	9.0000	0.3750	0.9167	0.8182	0.5143	0.3470	0.2917	0.0833	20.9485	2.6380	2.9809	0.2389	0.0001	0.9997	2.1425	2.6186
KE..D	9.0000	0.3750	0.9583	0.9000	0.5294	0.4104	0.3333	0.0417	22.6298	6.3853	3.2543	2.1727	0.0001	0.9999	2.5459	2.8287
PR..P	9.0000	0.3750	0.8750	0.7500	0.5000	0.2887	0.2500	0.1250	24.0041	6.3849	3.4778	3.9051	0.0000	0.9999	2.2504	3.0005
AAG	9.0000	0.3750	0.7917	0.6429	0.4737	0.1833	0.1667	0.2083	20.7289	2.6088	2.9451	-0.0079	0.0000	0.9996	1.6657	2.5911
L.LP	9.0000	0.3750	0.9583	0.9000	0.5294	0.4104	0.3333	0.0417	20.5806	6.9645	2.9210	-0.1745	0.0002	0.9998	2.3153	2.5726
S.AE	9.0000	0.3750	0.9583	0.9000	0.5294	0.4104	0.3333	0.0417	21.2041	6.8880	3.0224	0.5267	0.0002	0.9998	2.3855	2.6505
L.D.E	9.0000	0.3750	0.8750	0.7500	0.5000	0.2887	0.2500	0.1250	21.3249	11.5745	3.0421	0.6632	0.0001	0.9997	1.9992	2.6656
ALE	9.0000	0.3750	0.7917	0.6429	0.4737	0.1833	0.1667	0.2083	20.2928	2.6236	2.8742	-0.4985	0.0000	0.9995	1.6307	2.5366
S..PP	9.0000	0.3750	0.9167	0.8182	0.5143	0.3470	0.2917	0.0833	23.3402	6.3830	3.3698	3.0432	0.0001	0.9999	2.3871	2.9175
V.IS	9.0000	0.3750	0.9167	0.8182	0.5143	0.3470	0.2917	0.0833	21.9188	6.8869	3.1387	1.3399	0.0001	0.9998	2.2417	2.7399
S.AL	9.0000	0.3750	0.9583	0.9000	0.5294	0.4104	0.3333	0.0417	20.2018	6.8908	2.8594	-0.6012	0.0003	0.9998	2.2727	2.5252
GS.P	9.0000	0.3750	0.8333	0.6923	0.4865	0.2344	0.2083	0.1667	22.3722	6.8830	3.2124	1.8673	0.0000	0.9998	1.9361	2.7965
V.E.M	9.0000	0.3750	1.0000	1.0000	0.5455	0.4804	0.3750	0.0000	24.4546	11.5745	3.5510	4.5236	0.0001	1.0000	3.0568	3.0568
G.A.L	9.0000	0.3750	0.8750	0.7500	0.5000	0.2887	0.2500	0.1250	20.1708	11.5745	2.8544	-0.6362	0.0001	0.9996	1.8910	2.5213
RR.S	9.0000	0.3750	0.8750	0.7500	0.5000	0.2887	0.2500	0.1250	22.7941	6.8830	3.2810	2.3700	0.0000	0.9998	2.1369	2.8493
LP..K	9.0000	0.3750	0.9167	0.8182	0.5143	0.3470	0.2917	0.0833	21.8855	6.4645	3.1332	1.3016	0.0001	0.9998	2.2383	2.7357
LK..K	9.0000	0.3750	0.8333	0.6923	0.4865	0.2344	0.2083	0.1667	21.3420	6.4248	3.0449	0.6825	0.0000	0.9997	1.8469	2.6678
K..KI	9.0000	0.3750	0.9167	0.8182	0.5143	0.3470	0.2917	0.0833	22.6469	6.3830	3.2571	2.1931	0.0001	0.9999	2.3162	2.8309
LE..E	9.0000	0.3750	1.0000	1.0000	0.5455	0.4804	0.3750	0.0000	20.7371	6.4080	2.9465	0.0013	0.0004	1.0000	2.5921	2.5921
K.LL	9.0000	0.3750	0.9583	0.9000	0.5294	0.4104	0.3333	0.0417	20.0372	6.8830	2.8327	-0.7874	0.0003	0.9997	2.2542	2.5046
P.S.E	9.0000	0.3750	0.8333	0.6923	0.4865	0.2344	0.2083	0.1667	22.4943	11.5745	3.2322	2.0114	0.0000	0.9998	1.9466	2.8118
T.A.A	9.0000	0.3750	0.9167	0.8182	0.5143	0.3470	0.2917	0.0833	21.3891	11.5745	3.0525	0.7357	0.0001	0.9998	2.1875	2.6736
SP..D	9.0000	0.3750	0.9583	0.9000	0.5294	0.4104	0.3333	0.0417	23.0821	6.4049	3.3278	2.7216	0.0001	0.9999	2.5967	2.8853
FL.R	9.0000	0.3750	0.9167	0.8182	0.5143	0.3470	0.2917	0.0833	22.6593	7.0104	3.2591	2.2080	0.0001	0.9999	2.3174	2.8324
SST	9.0000	0.3750	0.7500	0.6000	0.4615	0.1348	0.1250	0.2500	22.0954	2.6149	3.1674	1.5440	0.0000	0.9998	1.6572	2.7619
A.V.L	9.0000	0.3750	0.9167	0.8182	0.5143	0.3470	0.2917	0.0833	20.2608	11.5745	2.8690	-0.5346	0.0002	0.9997	2.0721	2.5326
L.G.S	9.0000	0.3750	0.9167	0.8182	0.5143	0.3470	0.2917	0.0833	20.5240	11.5745	2.9118	-0.2382	0.0001	0.9997	2.0990	2.5655
L..LI	9.0000	0.3750	0.9167	0.8182	0.5143	0.3470	0.2917	0.0833	20.0372	6.4248	2.8327	-0.7874	0.0002	0.9996	2.0493	2.5046
E..KK	9.0000	0.3750	0.8750	0.7500	0.5000	0.2887	0.2500	0.1250	22.3444	6.3830	3.2079	1.8346	0.0000	0.9998	2.0948	2.7931
L.K.I	9.0000	0.3750	0.9167	0.8182	0.5143	0.3470	0.2917	0.0833	21.3420	11.5745	3.0449	0.6825	0.0001	0.9998	2.1827	2.6678
L.G.V	9.0000	0.3750	0.9583	0.9000	0.5294	0.4104	0.3333	0.0417	20.5830	11.5745	2.9214	-0.1718	0.0002	0.9998	2.3156	2.5729
TG..S	9.0000	0.3750	0.8750	0.7500	0.5000	0.2887	0.2500	0.1250	22.0645	6.3939	3.1623	1.5081	0.0000	0.9998	2.0685	2.7581
P.PT	9.0000	0.3750	0.8333	0.6923	0.4865	0.2344	0.2083	0.1667	23.9694	6.8854	3.4721	3.8587	0.0000	0.9999	2.0743	2.9962
AS.V	9.0000	0.3750	1.0000	1.0000	0.5455	0.4804	0.3750	0.0000	21.1721	6.8861	3.0172	0.4906	0.0004	1.0000	2.6465	2.6465
E..GG	9.0000	0.3750	0.8750	0.7500	0.5000	0.2887	0.2500	0.1250	21.4954	6.3830	3.0698	0.8562	0.0001	0.9997	2.0152	2.6869
QLS	9.0000	0.3750	0.9167	0.8182	0.5143	0.3470	0.2917	0.0833	22.0290	2.6934	3.1566	1.4671	0.0001	0.9998	2.2530	2.7536
TA.A	9.0000	0.3750	0.9167	0.8182	0.5143	0.3470	0.2917	0.0833	21.3891	6.9070	3.0525	0.7357	0.0001	0.9998	2.1875	2.6736
V.VK	9.0000	0.3750	0.9167	0.8182	0.5143	0.3470	0.2917	0.0833	21.9779	6.8858	3.1483	1.4080	0.0001	0.9998	2.2477	2.7472
L..DL	9.0000	0.3750	0.8750	0.7500	0.5000	0.2887	0.2500	0.1250	20.3226	6.4442	2.8791	-0.4649	0.0001	0.9996	1.9052	2.5403
SS.R	9.0000	0.3750	0.9167	0.8182	0.5143	0.3470	0.2917	0.0833	22.1301	6.8830	3.1730	1.5843	0.0001	0.9998	2.2633	2.7663
F.KI	9.0000	0.3750	0.8750	0.7500	0.5000	0.2887	0.2500	0.1250	23.6938	6.8830	3.4273	3.4956	0.0000	0.9999	2.2213	2.9617
E..AV	9.0000	0.3750	0.8750	0.7500	0.5000	0.2887	0.2500	0.1250	21.2632	6.3873	3.0320	0.5934	0.0001	0.9997	1.9934	2.6579
T.LP	9.0000	0.3750	1.0000	1.0000	0.5455	0.4804	0.3750	0.0000	22.1211	6.9645	3.1716	1.5738	0.0003	1.0000	2.7651	2.7651
L.LG	9.0000	0.3750	0.9167	0.8182	0.5143	0.3470	0.2917	0.0833	19.6127	6.9023	2.7636	-1.2716	0.0002	0.9996	2.0058	2.4516
GEL	9.0000	0.3750	0.9583	0.9000	0.5294	0.4104	0.3333	0.0417	20.6150	2.6280	2.9266	-0.1358	0.0002	0.9998	2.3192	2.5769
L..LE	9.0000	0.3750	0.9583	0.9000	0.5294	0.4104	0.3333	0.0417	19.7347	6.4080	2.7835	-1.1317	0.0003	0.9997	2.2202	2.4668
SA..E	9.0000	0.3750	0.6667	0.5294	0.4390	0.0436	0.0417	0.3333	21.2041	6.3861	3.0224	0.5267	0.0000	0.9996	1.4032	2.6505
SD..A	9.0000	0.3750	0.9167	0.8182	0.5143	0.3470	0.2917	0.0833	21.7920	6.3946	3.1180	1.1943	0.0001	0.9998	2.2287	2.7240
AA.L	9.0000	0.3750	0.8750	0.7500	0.5000	0.2887	0.2500	0.1250	19.8486	6.8830	2.8020	-1.0017	0.0001	0.9995	1.8608	2.4811
RDL	9.0000	0.3750	0.8333	0.6923	0.4865	0.2344	0.2083	0.1667	21.8978	2.6682	3.1352	1.3157	0.0000	0.9998	1.8950	2.7372
ESE	9.0000	0.3750	0.8750	0.7500	0.5000	0.2887	0.2500	0.1250	21.6484	2.6067	3.0947	1.0302	0.0001	0.9998	2.0295	2.7060
LES	9.0000	0.3750	0.7917	0.6429	0.4737	0.1833	0.1667	0.2083	20.6460	2.6286	2.9317	-0.1010	0.0000	0.9996	1.6591	2.5808
V..LQ	9.0000	0.3750	0.9167	0.8182	0.5143	0.3470	0.2917	0.0833	22.0881	6.5137	3.1662	1.5355	0.0001	0.9998	2.2590	2.7610
GAG	9.0000	0.3750	0.8750	0.7500	0.5000	0.2887	0.2500	0.1250	21.0511	2.6089	2.9976	0.3544	0.0001	0.9997	1.9735	2.6314
L.G.P	9.0000	0.3750	0.9167	0.8182	0.5143	0.3470	0.2917	0.0833	21.4609	11.5745	3.0642	0.8171	0.0001	0.9998	2.1949	2.6826
F.LA	9.0000	0.3750	0.8333	0.6923	0.4865	0.2344	0.2083	0.1667	21.6422	6.8908	3.0937	1.0232	0.0000	0.9997	1.8729	2.7053
VL..G	9.0000	0.3750	0.9583	0.9000	0.5294	0.4104	0.3333	0.0417	20.5830	6.4064	2.9214	-0.1718	0.0002	0.9998	2.3156	2.5729
GV..A	9.0000	0.3750	0.8750	0.7500	0.5000	0.2887	0.2500	0.1250	21.1411	6.3832	3.0122	0.4557	0.0001	0.9997	1.9820	2.6426
A..AS	9.0000	0.3750	0.9167	0.8182	0.5143	0.3470	0.2917	0.0833	20.7599	6.3861	2.9502	0.0269	0.0001	0.9997	2.1232	2.5950
G.K.L	9.0000	0.3750	0.8333	0.6923	0.4865	0.2344	0.2083	0.1667	20.9175	11.5745	2.9758	0.2041	0.0000	0.9996	1.8102	2.6147
RD.A	9.0000	0.3750	0.9167	0.8182	0.5143	0.3470	0.2917	0.0833	22.4559	6.8830	3.2260	1.9660	0.0001	0.9998	2.2966	2.8070
KKL	9.0000	0.3750	0.8750	0.7500	0.5000	0.2887	0.2500	0.1250	21.3420	2.6481	3.0449	0.6825	0.0001	0.9997	2.0008	2.6678
PSR	9.0000	0.3750	1.0000	1.0000	0.5455	0.4804	0.3750	0.0000	23.0671	2.6228	3.3254	2.7030	0.0002	1.0000	2.8834	2.8834
KQ..E	9.0000	0.3750	0.9167	0.8182	0.5143	0.3470	0.2917	0.0833	23.4249	6.4119	3.3836	3.1503	0.0000	0.9999	2.3957	2.9281
LR.P	9.0000	0.3750	0.9167	0.8182	0.5143	0.3470	0.2917	0.0833	22.1558	6.9431	3.1772	1.6142	0.0001	0.9998	2.2659	2.7695
KS..S	9.0000	0.3750	1.0000	1.0000	0.5455	0.4804	0.3750	0.0000	21.8598	6.3869	3.1291	1.2721	0.0003	1.0000	2.7325	2.7325
NL.E	9.0000	0.3750	0.9583	0.9000	0.5294	0.4104	0.3333	0.0417	21.9690	6.9990	3.1468	1.3977	0.0001	0.9999	2.4715	2.7461
E..SS	9.0000	0.3750	0.9167	0.8182	0.5143	0.3470	0.2917	0.0833	21.5573	6.3830	3.0799	0.9265	0.0001	0.9998	2.2047	2.6947
KS.E	9.0000	0.3750	0.9583	0.9000	0.5294	0.4104	0.3333	0.0417	21.9509	6.8869	3.1439	1.3768	0.0001	0.9999	2.4695	2.7439
F..RD	9.0000	0.3750	0.9167	0.8182	0.5143	0.3470	0.2917	0.0833	24.2496	6.3830	3.5177	4.2384	0.0000	0.9999	2.4801	3.0312
KLV	9.0000	0.3750	0.7917	0.6429	0.4737	0.1833	0.1667	0.2083	21.0075	2.6392	2.9905	0.3053	0.0000	0.9996	1.6881	2.6259
A..EP	9.0000	0.3750	0.8750	0.7500	0.5000	0.2887	0.2500	0.1250	22.1411	6.4009	3.1748	1.5970	0.0000	0.9998	2.0757	2.7676
LV.D	9.0000	0.3750	0.8750	0.7500	0.5000	0.2887	0.2500	0.1250	21.2929	6.9064	3.0369	0.6270	0.0001	0.9997	1.9962	2.6616
P..LL	9.0000	0.3750	0.9167	0.8182	0.5143	0.3470	0.2917	0.0833	20.5806	6.3830	2.9210	-0.1745	0.0001	0.9997	2.1048	2.5726
LL..E	9.0000	0.3750	0.9167	0.8182	0.5143	0.3470	0.2917	0.0833	19.7347	6.3830	2.7835	-1.1317	0.0002	0.9996	2.0183	2.4668
VK..D	9.0000	0.3750	1.0000	1.0000	0.5455	0.4804	0.3750	0.0000	22.5978	6.3858	3.2491	2.1344	0.0002	1.0000	2.8247	2.8247
AI..G	9.0000	0.3750	0.9167	0.8182	0.5143	0.3470	0.2917	0.0833	21.4756	6.3970	3.0666	0.8338	0.0001	0.9998	2.1964	2.6845
KL..D	9.0000	0.3750	0.8333	0.6923	0.4865	0.2344	0.2083	0.1667	21.6274	6.4248	3.0913	1.0063	0.0000	0.9997	1.8716	2.7034
LI..L	9.0000	0.3750	0.9167	0.8182	0.5143	0.3470	0.2917	0.0833	20.0372	6.4248	2.8327	-0.7874	0.0002	0.9996	2.0493	2.5046
GTP	9.0000	0.3750	0.9167	0.8182	0.5143	0.3470	0.2917	0.0833	23.0014	2.6236	3.3147	2.6223	0.0001	0.9999	2.3524	2.8752
RL..S	9.0000	0.3750	0.8333	0.6923	0.4865	0.2344	0.2083	0.1667	21.2188	6.4431	3.0248	0.5434	0.0000	0.9997	1.8362	2.6524
S.PN	9.0000	0.3750	0.9167	0.8182	0.5143	0.3470	0.2917	0.0833	23.7261	6.8868	3.4326	3.5377	0.0000	0.9999	2.4265	2.9658
ASV	9.0000	0.3750	0.9583	0.9000	0.5294	0.4104	0.3333	0.0417	21.1721	2.6100	3.0172	0.4906	0.0002	0.9998	2.3819	2.6465
FSS	9.0000	0.3750	0.8750	0.7500	0.5000	0.2887	0.2500	0.1250	22.9067	2.6467	3.2993	2.5066	0.0000	0.9998	2.1475	2.8633
PT..S	9.0000	0.3750	0.9167	0.8182	0.5143	0.3470	0.2917	0.0833	23.0324	6.3854	3.3198	2.6603	0.0001	0.9999	2.3556	2.8790
P.Q.P	9.0000	0.3750	0.9583	0.9000	0.5294	0.4104	0.3333	0.0417	24.8142	11.5745	3.6095	5.0402	0.0000	1.0000	2.7916	3.1018
TAE	9.0000	0.3750	0.9583	0.9000	0.5294	0.4104	0.3333	0.0417	21.8333	2.6225	3.1248	1.2417	0.0001	0.9999	2.4562	2.7292
E.K.L	9.0000	0.3750	0.8750	0.7500	0.5000	0.2887	0.2500	0.1250	21.0396	11.5745	2.9957	0.3414	0.0001	0.9997	1.9725	2.6299
T..GS	9.0000	0.3750	0.7917	0.6429	0.4737	0.1833	0.1667	0.2083	22.0645	6.3830	3.1623	1.5081	0.0000	0.9998	1.7730	2.7581
IL..V	9.0000	0.3750	0.8750	0.7500	0.5000	0.2887	0.2500	0.1250	21.0075	6.4248	2.9905	0.3053	0.0001	0.9997	1.9695	2.6259
A.PL	9.0000	0.3750	0.8750	0.7500	0.5000	0.2887	0.2500	0.1250	21.1387	6.9645	3.0118	0.4530	0.0001	0.9997	1.9818	2.6423
S..EP	9.0000	0.3750	0.8333	0.6923	0.4865	0.2344	0.2083	0.1667	22.4943	6.4009	3.2322	2.0114	0.0000	0.9998	1.9466	2.8118
LG..T	9.0000	0.3750	0.9167	0.8182	0.5143	0.3470	0.2917	0.0833	21.1532	6.4023	3.0141	0.4693	0.0001	0.9998	2.1634	2.6441
RS..K	9.0000	0.3750	0.8750	0.7500	0.5000	0.2887	0.2500	0.1250	22.5237	6.3941	3.2370	2.0463	0.0000	0.9998	2.1116	2.8155
L..GR	9.0000	0.3750	0.9583	0.9000	0.5294	0.4104	0.3333	0.0417	21.1879	6.3951	3.0198	0.5084	0.0002	0.9998	2.3836	2.6485
LK.E	9.0000	0.3750	1.0000	1.0000	0.5455	0.4804	0.3750	0.0000	21.0396	6.9248	2.9957	0.3414	0.0004	1.0000	2.6299	2.6299
G.PL	9.0000	0.3750	0.9583	0.9000	0.5294	0.4104	0.3333	0.0417	21.4609	6.9645	3.0642	0.8171	0.0002	0.9998	2.4144	2.6826
S.RS	9.0000	0.3750	0.9583	0.9000	0.5294	0.4104	0.3333	0.0417	22.1301	6.8941	3.1730	1.5843	0.0001	0.9999	2.4896	2.7663
NS..S	9.0000	0.3750	0.9167	0.8182	0.5143	0.3470	0.2917	0.0833	22.7892	6.4259	3.2802	2.3641	0.0001	0.9999	2.3307	2.8486
LLV	9.0000	0.3750	0.9583	0.9000	0.5294	0.4104	0.3333	0.0417	19.7027	2.6258	2.7783	-1.1684	0.0003	0.9997	2.2166	2.4628
H..LA	9.0000	0.3750	0.8333	0.6923	0.4865	0.2344	0.2083	0.1667	23.1317	6.3908	3.3359	2.7828	0.0000	0.9998	2.0018	2.8915
TS..L	9.0000	0.3750	1.0000	1.0000	0.5455	0.4804	0.3750	0.0000	21.1841	6.3929	3.0192	0.5042	0.0004	1.0000	2.6480	2.6480
ER.L	9.0000	0.3750	0.8750	0.7500	0.5000	0.2887	0.2500	0.1250	21.3099	6.8913	3.0396	0.6462	0.0001	0.9997	1.9978	2.6637
L.RD	9.0000	0.3750	0.8750	0.7500	0.5000	0.2887	0.2500	0.1250	21.8978	6.8830	3.1352	1.3157	0.0001	0.9998	2.0529	2.7372
KEA	9.0000	0.3750	0.9583	0.9000	0.5294	0.4104	0.3333	0.0417	21.5977	2.6162	3.0864	0.9724	0.0002	0.9999	2.4297	2.6997
AL..E	9.0000	0.3750	0.9583	0.9000	0.5294	0.4104	0.3333	0.0417	20.2928	6.3908	2.8742	-0.4985	0.0003	0.9998	2.2829	2.5366
AL..G	9.0000	0.3750	0.9583	0.9000	0.5294	0.4104	0.3333	0.0417	20.1708	6.3908	2.8544	-0.6362	0.0003	0.9998	2.2692	2.5213
VK.L	9.0000	0.3750	0.7917	0.6429	0.4737	0.1833	0.1667	0.2083	21.0075	6.8858	2.9905	0.3053	0.0000	0.9996	1.6881	2.6259
L.DF	9.0000	0.3750	0.7917	0.6429	0.4737	0.1833	0.1667	0.2083	22.6743	6.8975	3.2615	2.2260	0.0000	0.9998	1.8220	2.8343
K.EE	9.0000	0.3750	0.9583	0.9000	0.5294	0.4104	0.3333	0.0417	22.0419	6.8830	3.1587	1.4820	0.0001	0.9999	2.4797	2.7552
D.S.P	9.0000	0.3750	0.9167	0.8182	0.5143	0.3470	0.2917	0.0833	23.0821	11.5745	3.3278	2.7216	0.0001	0.9999	2.3607	2.8853
E.EL	9.0000	0.3750	0.8333	0.6923	0.4865	0.2344	0.2083	0.1667	20.7371	6.9080	2.9465	0.0013	0.0000	0.9996	1.7946	2.5921
SGE	9.0000	0.3750	0.9583	0.9000	0.5294	0.4104	0.3333	0.0417	21.5263	2.6068	3.0748	0.8913	0.0002	0.9999	2.4217	2.6908
S.PE	9.0000	0.3750	0.9583	0.9000	0.5294	0.4104	0.3333	0.0417	22.4943	6.9009	3.2322	2.0114	0.0001	0.9999	2.5306	2.8118
TLL	9.0000	0.3750	0.8750	0.7500	0.5000	0.2887	0.2500	0.1250	20.2728	2.6519	2.8710	-0.5210	0.0001	0.9996	1.9006	2.5341
L.GK	9.0000	0.3750	0.9167	0.8182	0.5143	0.3470	0.2917	0.0833	20.9175	6.8875	2.9758	0.2041	0.0001	0.9997	2.1393	2.6147
T..EV	9.0000	0.3750	0.8750	0.7500	0.5000	0.2887	0.2500	0.1250	22.2455	6.3830	3.1918	1.7188	0.0000	0.9998	2.0855	2.7807
S..SK	9.0000	0.3750	0.9167	0.8182	0.5143	0.3470	0.2917	0.0833	21.8598	6.3869	3.1291	1.2721	0.0001	0.9998	2.2357	2.7325
L..KL	9.0000	0.3750	0.9583	0.9000	0.5294	0.4104	0.3333	0.0417	20.0372	6.4248	2.8327	-0.7874	0.0003	0.9997	2.2542	2.5046
K..GS	9.0000	0.3750	0.8750	0.7500	0.5000	0.2887	0.2500	0.1250	21.8288	6.3830	3.1240	1.2365	0.0001	0.9998	2.0465	2.7286
G.P.K	9.0000	0.3750	0.9167	0.8182	0.5143	0.3470	0.2917	0.0833	22.7658	11.5745	3.2764	2.3359	0.0001	0.9999	2.3283	2.8457
R.S.E	9.0000	0.3750	0.9583	0.9000	0.5294	0.4104	0.3333	0.0417	22.2212	11.5745	3.1878	1.6904	0.0001	0.9999	2.4999	2.7777
PS.L	9.0000	0.3750	0.8750	0.7500	0.5000	0.2887	0.2500	0.1250	21.4919	6.9049	3.0692	0.8522	0.0001	0.9997	2.0149	2.6865
DLA	9.0000	0.3750	0.8333	0.6923	0.4865	0.2344	0.2083	0.1667	20.8807	2.6471	2.9698	0.1627	0.0000	0.9996	1.8070	2.6101
K..DF	9.0000	0.3750	0.8333	0.6923	0.4865	0.2344	0.2083	0.1667	23.9792	6.3975	3.4737	3.8718	0.0000	0.9999	2.0751	2.9974
SP.G	9.0000	0.3750	0.9167	0.8182	0.5143	0.3470	0.2917	0.0833	22.3722	6.9049	3.2124	1.8673	0.0001	0.9998	2.2881	2.7965
P.GS	9.0000	0.3750	0.8750	0.7500	0.5000	0.2887	0.2500	0.1250	22.3722	6.8830	3.2124	1.8673	0.0000	0.9998	2.0974	2.7965
D.DS	9.0000	0.3750	0.7083	0.5625	0.4500	0.0884	0.0833	0.2917	22.8241	6.8946	3.2859	2.4063	0.0000	0.9998	1.6048	2.8530
L..AD	9.0000	0.3750	0.8333	0.6923	0.4865	0.2344	0.2083	0.1667	20.8807	6.4094	2.9698	0.1627	0.0000	0.9996	1.8070	2.6101
SA.R	9.0000	0.3750	0.8333	0.6923	0.4865	0.2344	0.2083	0.1667	21.7770	6.8861	3.1156	1.1771	0.0000	0.9997	1.8845	2.7221
K.S.S	9.0000	0.3750	0.7500	0.6000	0.4615	0.1348	0.1250	0.2500	21.8598	11.5745	3.1291	1.2721	0.0000	0.9997	1.6395	2.7325
GP.L	9.0000	0.3750	0.9583	0.9000	0.5294	0.4104	0.3333	0.0417	21.4609	6.9063	3.0642	0.8171	0.0002	0.9998	2.4144	2.6826
EE.P	9.0000	0.3750	0.7917	0.6429	0.4737	0.1833	0.1667	0.2083	22.5853	6.8830	3.2471	2.1196	0.0000	0.9998	1.8149	2.8232
EI.S	9.0000	0.3750	0.9167	0.8182	0.5143	0.3470	0.2917	0.0833	21.9509	6.8853	3.1439	1.3768	0.0001	0.9998	2.2450	2.7439
SPT	9.0000	0.3750	0.8750	0.7500	0.5000	0.2887	0.2500	0.1250	23.0324	2.6224	3.3198	2.6603	0.0000	0.9999	2.1593	2.8790
R..LV	9.0000	0.3750	0.9167	0.8182	0.5143	0.3470	0.2917	0.0833	21.2779	6.4064	3.0344	0.6100	0.0001	0.9998	2.1761	2.6597
PG..L	9.0000	0.3750	0.7917	0.6429	0.4737	0.1833	0.1667	0.2083	21.4609	6.4063	3.0642	0.8171	0.0000	0.9997	1.7245	2.6826
LEP	9.0000	0.3750	0.8750	0.7500	0.5000	0.2887	0.2500	0.1250	21.5830	2.6636	3.0840	0.9557	0.0001	0.9997	2.0234	2.6979
DP..P	9.0000	0.3750	0.9167	0.8182	0.5143	0.3470	0.2917	0.0833	24.0191	6.3847	3.4802	3.9253	0.0000	0.9999	2.4565	3.0024
T.E.P	9.0000	0.3750	0.8750	0.7500	0.5000	0.2887	0.2500	0.1250	23.1235	11.5745	3.3346	2.7726	0.0000	0.9999	2.1678	2.8904
FS..S	9.0000	0.3750	0.9167	0.8182	0.5143	0.3470	0.2917	0.0833	22.9067	6.4336	3.2993	2.5066	0.0001	0.9999	2.3427	2.8633
PLG	9.0000	0.3750	0.8750	0.7500	0.5000	0.2887	0.2500	0.1250	21.4609	2.6619	3.0642	0.8171	0.0001	0.9997	2.0120	2.6826
S.P.K	9.0000	0.3750	0.7500	0.6000	0.4615	0.1348	0.1250	0.2500	22.7968	11.5745	3.2814	2.3732	0.0000	0.9998	1.7098	2.8496
PRR	9.0000	0.3750	0.9583	0.9000	0.5294	0.4104	0.3333	0.0417	23.7310	2.6082	3.4334	3.5441	0.0001	0.9999	2.6697	2.9664
KL..S	9.0000	0.3750	1.0000	1.0000	0.5455	0.4804	0.3750	0.0000	20.9485	6.4248	2.9809	0.2389	0.0004	1.0000	2.6186	2.6186
F.L.R	9.0000	0.3750	0.9167	0.8182	0.5143	0.3470	0.2917	0.0833	22.6593	11.5745	3.2591	2.2080	0.0001	0.9999	2.3174	2.8324
LS.A	9.0000	0.3750	1.0000	1.0000	0.5455	0.4804	0.3750	0.0000	20.2018	6.9037	2.8594	-0.6012	0.0005	1.0000	2.5252	2.5252
R.LP	9.0000	0.3750	0.9583	0.9000	0.5294	0.4104	0.3333	0.0417	22.1558	6.9645	3.1772	1.6142	0.0001	0.9999	2.4925	2.7695
V.VV	9.0000	0.3750	0.8750	0.7500	0.5000	0.2887	0.2500	0.1250	21.6434	6.8830	3.0939	1.0245	0.0001	0.9998	2.0291	2.7054
KSP	9.0000	0.3750	0.7917	0.6429	0.4737	0.1833	0.1667	0.2083	22.7968	2.6211	3.2814	2.3732	0.0000	0.9998	1.8319	2.8496
R..TL	9.0000	0.3750	0.9167	0.8182	0.5143	0.3470	0.2917	0.0833	21.8480	6.4406	3.1272	1.2586	0.0001	0.9998	2.2345	2.7310
S..RS	9.0000	0.3750	0.9583	0.9000	0.5294	0.4104	0.3333	0.0417	22.1301	6.3941	3.1730	1.5843	0.0001	0.9999	2.4896	2.7663
PG.L	9.0000	0.3750	0.7917	0.6429	0.4737	0.1833	0.1667	0.2083	21.4609	6.9063	3.0642	0.8171	0.0000	0.9997	1.7245	2.6826
LE..A	9.0000	0.3750	0.9167	0.8182	0.5143	0.3470	0.2917	0.0833	20.2928	6.4080	2.8742	-0.4985	0.0002	0.9997	2.0754	2.5366
RP.F	9.0000	0.3750	0.7500	0.6000	0.4615	0.1348	0.1250	0.2500	24.5076	6.8849	3.5597	4.5984	0.0000	0.9999	1.8381	3.0634
GP..R	9.0000	0.3750	0.9583	0.9000	0.5294	0.4104	0.3333	0.0417	23.0361	6.4063	3.3204	2.6649	0.0001	0.9999	2.5916	2.8795
KK..R	9.0000	0.3750	0.9583	0.9000	0.5294	0.4104	0.3333	0.0417	22.9172	6.3830	3.3010	2.5194	0.0001	0.9999	2.5782	2.8647
S.SV	9.0000	0.3750	0.8750	0.7500	0.5000	0.2887	0.2500	0.1250	21.5253	6.8831	3.0747	0.8901	0.0001	0.9997	2.0180	2.6907
PE..A	9.0000	0.3750	0.9583	0.9000	0.5294	0.4104	0.3333	0.0417	22.1411	6.4009	3.1748	1.5970	0.0001	0.9999	2.4909	2.7676
G.PE	9.0000	0.3750	0.7917	0.6429	0.4737	0.1833	0.1667	0.2083	22.4633	6.9009	3.2272	1.9748	0.0000	0.9998	1.8051	2.8079
VR.L	9.0000	0.3750	0.8750	0.7500	0.5000	0.2887	0.2500	0.1250	21.2779	6.8922	3.0344	0.6100	0.0001	0.9997	1.9948	2.6597
Q.PQ	9.0000	0.3750	0.8750	0.7500	0.5000	0.2887	0.2500	0.1250	25.3514	6.8903	3.6969	5.8551	0.0000	0.9999	2.3767	3.1689
A.E.A	9.0000	0.3750	0.8333	0.6923	0.4865	0.2344	0.2083	0.1667	20.8509	11.5745	2.9650	0.1293	0.0000	0.9996	1.8044	2.6064
A.AG	9.0000	0.3750	0.8750	0.7500	0.5000	0.2887	0.2500	0.1250	20.7289	6.8856	2.9451	-0.0079	0.0001	0.9997	1.9433	2.5911
GSV	9.0000	0.3750	0.9583	0.9000	0.5294	0.4104	0.3333	0.0417	21.4943	2.6067	3.0696	0.8550	0.0002	0.9999	2.4181	2.6868
PRN	9.0000	0.3750	0.9167	0.8182	0.5143	0.3470	0.2917	0.0833	24.3900	2.6138	3.5406	4.4331	0.0000	0.9999	2.4944	3.0488
E.AE	9.0000	0.3750	1.0000	1.0000	0.5455	0.4804	0.3750	0.0000	21.2952	6.8880	3.0372	0.6295	0.0003	1.0000	2.6619	2.6619
LSF	9.0000	0.3750	0.8333	0.6923	0.4865	0.2344	0.2083	0.1667	21.9954	2.6913	3.1511	1.4283	0.0000	0.9998	1.9035	2.7494
G.TG	9.0000	0.3750	0.8750	0.7500	0.5000	0.2887	0.2500	0.1250	22.0335	6.8939	3.1573	1.4723	0.0000	0.9998	2.0656	2.7542
R.LK	9.0000	0.3750	0.9167	0.8182	0.5143	0.3470	0.2917	0.0833	21.6124	6.9248	3.0888	0.9892	0.0001	0.9998	2.2104	2.7015
E.PE	9.0000	0.3750	0.8750	0.7500	0.5000	0.2887	0.2500	0.1250	22.5853	6.9009	3.2471	2.1196	0.0000	0.9998	2.1174	2.8232
AL.T	9.0000	0.3750	0.9167	0.8182	0.5143	0.3470	0.2917	0.0833	20.8310	6.8908	2.9617	0.1068	0.0001	0.9997	2.1304	2.6039
KGK	9.0000	0.3750	0.6667	0.5294	0.4390	0.0436	0.0417	0.3333	22.2224	2.6107	3.1880	1.6917	0.0000	0.9998	1.4706	2.7778
H.DL	9.0000	0.3750	0.8750	0.7500	0.5000	0.2887	0.2500	0.1250	24.1638	6.9442	3.5038	4.1210	0.0000	0.9999	2.2654	3.0205
I.K.V	9.0000	0.3750	0.8750	0.7500	0.5000	0.2887	0.2500	0.1250	22.3124	11.5745	3.2027	1.7970	0.0000	0.9998	2.0918	2.7890
K..DFG	9.0000	0.3750	1.0000	1.0000	0.5455	0.4804	0.3750	0.0000	31.1036	5.8336	4.6324	20.4704	0.0000	1.0000	3.8880	3.8880
K.S.D	9.0000	0.3750	0.9167	0.8182	0.5143	0.3470	0.2917	0.0833	22.5387	11.5745	3.2395	2.0642	0.0001	0.9999	2.3051	2.8173
K.KR	9.0000	0.3750	1.0000	1.0000	0.5455	0.4804	0.3750	0.0000	22.9172	6.8848	3.3010	2.5194	0.0002	1.0000	2.8647	2.8647
V.SS	9.0000	0.3750	0.8750	0.7500	0.5000	0.2887	0.2500	0.1250	21.5253	6.8830	3.0747	0.8901	0.0001	0.9997	2.0180	2.6907
V.SG	9.0000	0.3750	0.9167	0.8182	0.5143	0.3470	0.2917	0.0833	21.4943	6.8830	3.0696	0.8550	0.0001	0.9998	2.1983	2.6868
DR.L	9.0000	0.3750	0.8750	0.7500	0.5000	0.2887	0.2500	0.1250	21.8978	6.8830	3.1352	1.3157	0.0001	0.9998	2.0529	2.7372
Y.L.V	9.0000	0.3750	0.9583	0.9000	0.5294	0.4104	0.3333	0.0417	22.7698	11.5745	3.2771	2.3407	0.0001	0.9999	2.5616	2.8462
L..EI	9.0000	0.3750	0.9583	0.9000	0.5294	0.4104	0.3333	0.0417	21.0396	6.3853	2.9957	0.3414	0.0002	0.9998	2.3670	2.6299
G.R.S	9.0000	0.3750	0.9167	0.8182	0.5143	0.3470	0.2917	0.0833	22.0992	11.5745	3.1680	1.5484	0.0001	0.9998	2.2601	2.7624
DKV	9.0000	0.3750	0.8750	0.7500	0.5000	0.2887	0.2500	0.1250	22.5978	2.6130	3.2491	2.1344	0.0000	0.9998	2.1185	2.8247
E.SD	9.0000	0.3750	0.9167	0.8182	0.5143	0.3470	0.2917	0.0833	22.2362	6.8946	3.1903	1.7079	0.0001	0.9998	2.2742	2.7795
LP..E	9.0000	0.3750	0.8750	0.7500	0.5000	0.2887	0.2500	0.1250	21.5830	6.4645	3.0840	0.9557	0.0001	0.9997	2.0234	2.6979
TL.S	9.0000	0.3750	0.8333	0.6923	0.4865	0.2344	0.2083	0.1667	21.1841	6.9406	3.0192	0.5042	0.0000	0.9997	1.8332	2.6480
E.P.L	9.0000	0.3750	0.9167	0.8182	0.5143	0.3470	0.2917	0.0833	21.5830	11.5745	3.0840	0.9557	0.0001	0.9998	2.2073	2.6979
L..DA	9.0000	0.3750	0.7917	0.6429	0.4737	0.1833	0.1667	0.2083	20.8807	6.4094	2.9698	0.1627	0.0000	0.9996	1.6779	2.6101
SGT	9.0000	0.3750	0.9583	0.9000	0.5294	0.4104	0.3333	0.0417	22.0645	2.6154	3.1623	1.5081	0.0001	0.9999	2.4823	2.7581
P..EK	9.0000	0.3750	0.9583	0.9000	0.5294	0.4104	0.3333	0.0417	22.8878	6.3853	3.2962	2.4836	0.0001	0.9999	2.5749	2.8610
PTL	9.0000	0.3750	0.8750	0.7500	0.5000	0.2887	0.2500	0.1250	22.1211	2.6783	3.1716	1.5738	0.0000	0.9998	2.0739	2.7651
T..PL	9.0000	0.3750	0.8750	0.7500	0.5000	0.2887	0.2500	0.1250	22.1211	6.4645	3.1716	1.5738	0.0000	0.9998	2.0739	2.7651
L.VL	9.0000	0.3750	0.9583	0.9000	0.5294	0.4104	0.3333	0.0417	19.7027	6.9064	2.7783	-1.1684	0.0003	0.9997	2.2166	2.4628
L.K.V	9.0000	0.3750	0.9583	0.9000	0.5294	0.4104	0.3333	0.0417	21.0075	11.5745	2.9905	0.3053	0.0002	0.9998	2.3633	2.6259
L.RS	9.0000	0.3750	0.8750	0.7500	0.5000	0.2887	0.2500	0.1250	21.2188	6.8941	3.0248	0.5434	0.0001	0.9997	1.9893	2.6524
K..DF.L	9.0000	0.3750	1.0000	1.0000	0.5455	0.4804	0.3750	0.0000	30.2233	10.0890	4.4892	17.2172	0.0000	1.0000	3.7779	3.7779
LA.R	9.0000	0.3750	1.0000	1.0000	0.5455	0.4804	0.3750	0.0000	20.8657	6.8908	2.9674	0.1458	0.0004	1.0000	2.6082	2.6082
RVL	9.0000	0.3750	0.9583	0.9000	0.5294	0.4104	0.3333	0.0417	21.2779	2.6500	3.0344	0.6100	0.0002	0.9998	2.3938	2.6597
S.G.L	9.0000	0.3750	0.9583	0.9000	0.5294	0.4104	0.3333	0.0417	20.5240	11.5745	2.9118	-0.2382	0.0002	0.9998	2.3089	2.5655
QA..S	9.0000	0.3750	0.9167	0.8182	0.5143	0.3470	0.2917	0.0833	22.5871	6.4627	3.2473	2.1218	0.0001	0.9999	2.3100	2.8234
EI..L	9.0000	0.3750	0.9583	0.9000	0.5294	0.4104	0.3333	0.0417	21.0396	6.3853	2.9957	0.3414	0.0002	0.9998	2.3670	2.6299
S.KL	9.0000	0.3750	0.9583	0.9000	0.5294	0.4104	0.3333	0.0417	20.9485	6.9248	2.9809	0.2389	0.0002	0.9998	2.3567	2.6186
PEV	9.0000	0.3750	0.8333	0.6923	0.4865	0.2344	0.2083	0.1667	22.5533	2.6219	3.2418	2.0815	0.0000	0.9998	1.9517	2.8192
A.L.R	9.0000	0.3750	0.7917	0.6429	0.4737	0.1833	0.1667	0.2083	20.8657	11.5745	2.9674	0.1458	0.0000	0.9996	1.6767	2.6082
SVD	9.0000	0.3750	0.8750	0.7500	0.5000	0.2887	0.2500	0.1250	22.2042	2.6155	3.1851	1.6705	0.0000	0.9998	2.0816	2.7755
P..MA	9.0000	0.3750	1.0000	1.0000	0.5455	0.4804	0.3750	0.0000	24.8882	6.6009	3.6216	5.1493	0.0001	1.0000	3.1110	3.1110
K.VK	9.0000	0.3750	0.9167	0.8182	0.5143	0.3470	0.2917	0.0833	22.3124	6.8858	3.2027	1.7970	0.0001	0.9998	2.2819	2.7890
V.E.S	9.0000	0.3750	0.8333	0.6923	0.4865	0.2344	0.2083	0.1667	21.6163	11.5745	3.0895	0.9937	0.0000	0.9997	1.8706	2.7020
L..SV	9.0000	0.3750	0.8333	0.6923	0.4865	0.2344	0.2083	0.1667	20.6140	6.3831	2.9265	-0.1370	0.0000	0.9996	1.7839	2.5767
S.D.V	9.0000	0.3750	0.8750	0.7500	0.5000	0.2887	0.2500	0.1250	22.2042	11.5745	3.1851	1.6705	0.0000	0.9998	2.0816	2.7755
D..AR	9.0000	0.3750	0.9583	0.9000	0.5294	0.4104	0.3333	0.0417	22.4559	6.4087	3.2260	1.9660	0.0001	0.9999	2.5263	2.8070
K.L.S	9.0000	0.3750	0.8750	0.7500	0.5000	0.2887	0.2500	0.1250	20.9485	11.5745	2.9809	0.2389	0.0001	0.9997	1.9639	2.6186
ES..P	9.0000	0.3750	1.0000	1.0000	0.5455	0.4804	0.3750	0.0000	22.4943	6.3832	3.2322	2.0114	0.0002	1.0000	2.8118	2.8118
RQS	9.0000	0.3750	0.8333	0.6923	0.4865	0.2344	0.2083	0.1667	23.6042	2.6420	3.4128	3.3796	0.0000	0.9999	2.0427	2.9505
ARN	9.0000	0.3750	0.9167	0.8182	0.5143	0.3470	0.2917	0.0833	23.0999	2.6554	3.3307	2.7435	0.0001	0.9999	2.3625	2.8875
RE..L	9.0000	0.3750	0.9583	0.9000	0.5294	0.4104	0.3333	0.0417	21.3099	6.3913	3.0396	0.6462	0.0002	0.9998	2.3974	2.6637
ST.E	9.0000	0.3750	0.7500	0.6000	0.4615	0.1348	0.1250	0.2500	22.1865	6.8929	3.1822	1.6499	0.0000	0.9998	1.6640	2.7733
HR..A	9.0000	0.3750	0.9583	0.9000	0.5294	0.4104	0.3333	0.0417	24.7069	6.5020	3.5921	4.8837	0.0001	1.0000	2.7795	3.0884
V..VV	9.0000	0.3750	0.8333	0.6923	0.4865	0.2344	0.2083	0.1667	21.6434	6.3830	3.0939	1.0245	0.0000	0.9997	1.8730	2.7054
AD.G	9.0000	0.3750	0.8750	0.7500	0.5000	0.2887	0.2500	0.1250	21.7610	6.9094	3.1130	1.1588	0.0001	0.9998	2.0401	2.7201
Q.S.S	9.0000	0.3750	0.8750	0.7500	0.5000	0.2887	0.2500	0.1250	22.9403	11.5745	3.3048	2.5476	0.0000	0.9998	2.1507	2.8675
PS..P	9.0000	0.3750	0.9167	0.8182	0.5143	0.3470	0.2917	0.0833	23.3402	6.4049	3.3698	3.0432	0.0001	0.9999	2.3871	2.9175
EV.G	9.0000	0.3750	0.9583	0.9000	0.5294	0.4104	0.3333	0.0417	21.5854	6.8830	3.0844	0.9585	0.0002	0.9999	2.4284	2.6982
EE..F	9.0000	0.3750	0.8750	0.7500	0.5000	0.2887	0.2500	0.1250	23.0889	6.3830	3.3289	2.7299	0.0000	0.9999	2.1646	2.8861
R.AT	9.0000	0.3750	0.8750	0.7500	0.5000	0.2887	0.2500	0.1250	22.4062	6.9070	3.2179	1.9073	0.0000	0.9998	2.1006	2.8008
AP.R	9.0000	0.3750	0.8333	0.6923	0.4865	0.2344	0.2083	0.1667	22.7139	6.9239	3.2680	2.2735	0.0000	0.9998	1.9656	2.8392
L..VK	9.0000	0.3750	0.8750	0.7500	0.5000	0.2887	0.2500	0.1250	21.0075	6.3858	2.9905	0.3053	0.0001	0.9997	1.9695	2.6259
SD..L	9.0000	0.3750	0.7917	0.6429	0.4737	0.1833	0.1667	0.2083	21.2339	6.3946	3.0273	0.5603	0.0000	0.9997	1.7063	2.6542
A.A.A	8.0000	0.3333	0.8750	0.7273	0.4571	0.2478	0.2083	0.1250	17.8559	11.5745	2.8416	-0.6837	0.0001	0.9996	1.8552	2.5508
AA..A	8.0000	0.3333	0.9583	0.8889	0.4848	0.3736	0.2917	0.0417	17.8559	6.3830	2.8416	-0.6837	0.0002	0.9998	2.2674	2.5508
GG.G	8.0000	0.3333	0.8333	0.6667	0.4444	0.1925	0.1667	0.1667	18.7017	6.8830	2.9988	0.3423	0.0000	0.9997	1.7811	2.6717
GS.G	8.0000	0.3333	0.8750	0.7273	0.4571	0.2478	0.2083	0.1250	18.7288	6.8830	3.0038	0.3751	0.0001	0.9997	1.9458	2.6755
A.S.S	8.0000	0.3333	0.7917	0.6154	0.4324	0.1406	0.1250	0.2083	18.4739	11.5745	2.9565	0.0663	0.0000	0.9996	1.6241	2.6391
G..SG	8.0000	0.3333	0.9583	0.8889	0.4848	0.3736	0.2917	0.0417	18.7288	6.3830	3.0038	0.3751	0.0002	0.9998	2.3783	2.6755
P.P.P.P	8.0000	0.3333	1.0000	1.0000	0.5000	0.4472	0.3333	0.0000	28.3233	15.2660	4.7871	23.2079	0.0000	1.0000	4.0462	4.0462
LL..A	8.0000	0.3333	0.9167	0.8000	0.4706	0.3078	0.2500	0.0833	16.8792	6.3830	2.6601	-1.8987	0.0002	0.9995	1.9290	2.4113
GPP	8.0000	0.3333	0.8750	0.7273	0.4571	0.2478	0.2083	0.1250	20.3956	2.6290	3.3136	2.4645	0.0000	0.9999	2.1190	2.9137
S.P.A	8.0000	0.3333	0.8333	0.6667	0.4444	0.1925	0.1667	0.1667	19.2938	11.5745	3.1088	1.0650	0.0000	0.9998	1.8375	2.7563
GG..G	8.0000	0.3333	0.9167	0.8000	0.4706	0.3078	0.2500	0.0833	18.7017	6.3830	2.9988	0.3423	0.0001	0.9998	2.1373	2.6717
PR.P	8.0000	0.3333	0.9167	0.8000	0.4706	0.3078	0.2500	0.0833	21.0036	6.8849	3.4266	3.2904	0.0000	0.9999	2.4004	3.0005
L..IL	8.0000	0.3333	0.8333	0.6667	0.4444	0.1925	0.1667	0.1667	17.5325	6.4248	2.7815	-1.0799	0.0000	0.9995	1.6698	2.5046
P.LP.K	8.0000	0.3333	1.0000	1.0000	0.5000	0.4472	0.3333	0.0000	26.2306	10.6560	4.3981	14.5161	0.0000	1.0000	3.7472	3.7472
LQ.L	8.0000	0.3333	0.8333	0.6667	0.4444	0.1925	0.1667	0.1667	18.4780	7.0137	2.9572	0.0713	0.0000	0.9997	1.7598	2.6397
SP..L	8.0000	0.3333	0.8750	0.7273	0.4571	0.2478	0.2083	0.1250	18.8054	6.4049	3.0181	0.4682	0.0000	0.9997	1.9538	2.6865
PP.PP.P	8.0000	0.3333	1.0000	1.0000	0.5000	0.4472	0.3333	0.0000	35.4041	9.5745	6.1031	107.0704	0.0000	1.0000	5.0577	5.0577
EKE	8.0000	0.3333	0.9167	0.8000	0.4706	0.3078	0.2500	0.0833	19.2867	2.6085	3.1075	1.0563	0.0001	0.9998	2.2042	2.7552
SPG	8.0000	0.3333	0.8750	0.7273	0.4571	0.2478	0.2083	0.1250	19.5757	2.6252	3.1612	1.4145	0.0000	0.9998	2.0338	2.7965
RP.S	8.0000	0.3333	0.9167	0.8000	0.4706	0.3078	0.2500	0.0833	20.1837	6.8849	3.2743	2.1872	0.0000	0.9999	2.3067	2.8834
TS..S	8.0000	0.3333	0.8333	0.6667	0.4444	0.1925	0.1667	0.1667	19.3335	6.3929	3.1162	1.1140	0.0000	0.9998	1.8413	2.7619
PR..S	8.0000	0.3333	0.8333	0.6667	0.4444	0.1925	0.1667	0.1667	20.1837	6.3849	3.2743	2.1872	0.0000	0.9998	1.9223	2.8834
AAS	8.0000	0.3333	0.8750	0.7273	0.4571	0.2478	0.2083	0.1250	18.1649	2.6093	2.8990	-0.3080	0.0001	0.9996	1.8873	2.5950
P.PQ	8.0000	0.3333	1.0000	1.0000	0.5000	0.4472	0.3333	0.0000	21.7125	6.8903	3.5584	4.3249	0.0001	1.0000	3.1018	3.1018
P.PE	8.0000	0.3333	0.9583	0.8889	0.4848	0.3736	0.2917	0.0417	20.5023	6.9009	3.3335	2.6061	0.0001	0.9999	2.6035	2.9289
PG..S	8.0000	0.3333	0.8333	0.6667	0.4444	0.1925	0.1667	0.1667	19.5757	6.4063	3.1612	1.4145	0.0000	0.9998	1.8644	2.7965
G.G.S	8.0000	0.3333	0.7917	0.6154	0.4324	0.1406	0.1250	0.2083	18.7288	11.5745	3.0038	0.3751	0.0000	0.9997	1.6465	2.6755
IL.L	8.0000	0.3333	0.9583	0.8889	0.4848	0.3736	0.2917	0.0417	17.5325	6.9248	2.7815	-1.0799	0.0003	0.9997	2.2264	2.5046
P.P.G	8.0000	0.3333	0.9167	0.8000	0.4706	0.3078	0.2500	0.0833	20.3956	11.5745	3.3136	2.4645	0.0000	0.9999	2.3309	2.9137
GS..S	8.0000	0.3333	0.8333	0.6667	0.4444	0.1925	0.1667	0.1667	18.7559	6.3830	3.0089	0.4080	0.0000	0.9997	1.7863	2.6794
P.P.T	8.0000	0.3333	0.8333	0.6667	0.4444	0.1925	0.1667	0.1667	20.9732	11.5745	3.4210	3.2480	0.0000	0.9999	1.9974	2.9962
L..LN	8.0000	0.3333	0.8750	0.7273	0.4571	0.2478	0.2083	0.1250	18.3458	6.4990	2.9326	-0.0889	0.0001	0.9997	1.9061	2.6208
KLL	8.0000	0.3333	1.0000	1.0000	0.5000	0.4472	0.3333	0.0000	17.5325	2.6401	2.7815	-1.0799	0.0006	1.0000	2.5046	2.5046
P.P.PP.P	8.0000	0.3333	1.0000	1.0000	0.5000	0.4472	0.3333	0.0000	35.4041	14.2660	6.1031	107.0704	0.0000	1.0000	5.0577	5.0577
G.A.A	8.0000	0.3333	0.9583	0.8889	0.4848	0.3736	0.2917	0.0417	18.1378	11.5745	2.8940	-0.3408	0.0002	0.9998	2.3032	2.5911
K..LL	8.0000	0.3333	0.9167	0.8000	0.4706	0.3078	0.2500	0.0833	17.5325	6.3830	2.7815	-1.0799	0.0002	0.9996	2.0037	2.5046
L..VV	8.0000	0.3333	0.9583	0.8889	0.4848	0.3736	0.2917	0.0417	18.0889	6.3830	2.8849	-0.4002	0.0002	0.9998	2.2970	2.5841
YV..L	8.0000	0.3333	0.8750	0.7273	0.4571	0.2478	0.2083	0.1250	19.9236	6.4862	3.2259	1.8529	0.0000	0.9998	2.0700	2.8462
S.G.G	8.0000	0.3333	1.0000	1.0000	0.5000	0.4472	0.3333	0.0000	18.7288	11.5745	3.0038	0.3751	0.0003	1.0000	2.6755	2.6755
P.L.L	8.0000	0.3333	0.8333	0.6667	0.4444	0.1925	0.1667	0.1667	18.0080	11.5745	2.8699	-0.4984	0.0000	0.9996	1.7151	2.5726
LP.G	8.0000	0.3333	0.9167	0.8000	0.4706	0.3078	0.2500	0.0833	18.7783	6.9645	3.0130	0.4353	0.0001	0.9998	2.1461	2.6826
P..PL	8.0000	0.3333	0.8750	0.7273	0.4571	0.2478	0.2083	0.1250	19.6253	6.4645	3.1705	1.4764	0.0000	0.9998	2.0390	2.8036
EEL	8.0000	0.3333	0.9583	0.8889	0.4848	0.3736	0.2917	0.0417	18.1449	2.6307	2.8953	-0.3322	0.0002	0.9998	2.3041	2.5921
SS.E	8.0000	0.3333	1.0000	1.0000	0.5000	0.4472	0.3333	0.0000	18.8626	6.8830	3.0287	0.5377	0.0003	1.0000	2.6947	2.6947
T.SP	8.0000	0.3333	0.8333	0.6667	0.4444	0.1925	0.1667	0.1667	20.1533	6.9049	3.2686	2.1479	0.0000	0.9998	1.9194	2.8790
R.SP	8.0000	0.3333	0.7917	0.6154	0.4324	0.1406	0.1250	0.2083	20.1837	6.9049	3.2743	2.1872	0.0000	0.9998	1.7744	2.8834
L..RL	8.0000	0.3333	0.8750	0.7273	0.4571	0.2478	0.2083	0.1250	17.7691	6.4431	2.8255	-0.7896	0.0001	0.9996	1.8461	2.5384
R.P.S	8.0000	0.3333	0.9167	0.8000	0.4706	0.3078	0.2500	0.0833	20.1837	11.5745	3.2743	2.1872	0.0000	0.9999	2.3067	2.8834
S..GK	8.0000	0.3333	0.8750	0.7273	0.4571	0.2478	0.2083	0.1250	19.1002	6.3875	3.0729	0.8274	0.0000	0.9998	1.9844	2.7286
T..PP	8.0000	0.3333	0.8750	0.7273	0.4571	0.2478	0.2083	0.1250	20.9732	6.3830	3.4210	3.2480	0.0000	0.9999	2.1790	2.9962
GP..P	8.0000	0.3333	0.7500	0.5714	0.4211	0.0917	0.0833	0.2500	20.3956	6.4063	3.3136	2.4645	0.0000	0.9998	1.6649	2.9137
PVA	8.0000	0.3333	0.9583	0.8889	0.4848	0.3736	0.2917	0.0417	19.3454	2.6338	3.1184	1.1287	0.0001	0.9999	2.4566	2.7636
QPP	8.0000	0.3333	0.9167	0.8000	0.4706	0.3078	0.2500	0.0833	21.7125	2.6127	3.5584	4.3249	0.0000	0.9999	2.4814	3.1018
LD..L	8.0000	0.3333	0.9583	0.8889	0.4848	0.3736	0.2917	0.0417	17.7822	6.4442	2.8279	-0.7735	0.0002	0.9998	2.2581	2.5403
SG.S	8.0000	0.3333	0.8333	0.6667	0.4444	0.1925	0.1667	0.1667	18.7559	6.8830	3.0089	0.4080	0.0000	0.9997	1.7863	2.6794
L.A.N	8.0000	0.3333	0.8333	0.6667	0.4444	0.1925	0.1667	0.1667	18.8341	11.5745	3.0234	0.5030	0.0000	0.9997	1.7937	2.6906
SG.A	8.0000	0.3333	0.8333	0.6667	0.4444	0.1925	0.1667	0.1667	18.4468	6.8830	2.9514	0.0335	0.0000	0.9997	1.7568	2.6353
L.E.Q	8.0000	0.3333	0.9167	0.8000	0.4706	0.3078	0.2500	0.0833	19.3551	11.5745	3.1202	1.1406	0.0001	0.9998	2.2120	2.7650
EVL	8.0000	0.3333	0.8750	0.7273	0.4571	0.2478	0.2083	0.1250	18.1169	2.6299	2.8901	-0.3662	0.0001	0.9996	1.8823	2.5881
LK..G	8.0000	0.3333	0.7917	0.6154	0.4324	0.1406	0.1250	0.2083	18.3028	6.4248	2.9247	-0.1408	0.0000	0.9996	1.6090	2.6147
E..EI	8.0000	0.3333	0.9583	0.8889	0.4848	0.3736	0.2917	0.0417	19.2867	6.3853	3.1075	1.0563	0.0001	0.9999	2.4491	2.7552
E..GS	8.0000	0.3333	0.9583	0.8889	0.4848	0.3736	0.2917	0.0417	18.8356	6.3830	3.0237	0.5048	0.0002	0.9998	2.3918	2.6908
GS..D	8.0000	0.3333	0.8333	0.6667	0.4444	0.1925	0.1667	0.1667	19.3499	6.3830	3.1193	1.1343	0.0000	0.9998	1.8429	2.7643
D.E.E	8.0000	0.3333	0.9583	0.8889	0.4848	0.3736	0.2917	0.0417	19.5364	11.5745	3.1539	1.3654	0.0001	0.9999	2.4808	2.7909
AL..L	8.0000	0.3333	0.7083	0.5333	0.4103	0.0449	0.0417	0.2917	16.8792	6.3908	2.6601	-1.8987	0.0000	0.9993	1.2860	2.4113
R.G.P	8.0000	0.3333	0.7500	0.5714	0.4211	0.0917	0.0833	0.2500	20.1566	11.5745	3.2692	2.1521	0.0000	0.9998	1.6454	2.8795
KE.K	8.0000	0.3333	0.8333	0.6667	0.4444	0.1925	0.1667	0.1667	19.5514	6.8853	3.1567	1.3841	0.0000	0.9998	1.8620	2.7931
A.GG	8.0000	0.3333	0.7500	0.5714	0.4211	0.0917	0.0833	0.2500	18.4197	6.8830	2.9464	0.0007	0.0000	0.9996	1.5037	2.6314
K.LA	8.0000	0.3333	0.9167	0.8000	0.4706	0.3078	0.2500	0.0833	18.0209	6.8908	2.8723	-0.4828	0.0001	0.9997	2.0595	2.5744
S.P.S	8.0000	0.3333	0.8750	0.7273	0.4571	0.2478	0.2083	0.1250	19.6028	11.5745	3.1663	1.4483	0.0000	0.9998	2.0367	2.8004
L.S.R	8.0000	0.3333	0.8333	0.6667	0.4444	0.1925	0.1667	0.1667	18.5665	11.5745	2.9737	0.1784	0.0000	0.9997	1.7682	2.6524
KL..E	8.0000	0.3333	0.9167	0.8000	0.4706	0.3078	0.2500	0.0833	18.4096	6.4248	2.9445	-0.0115	0.0001	0.9997	2.1040	2.6299
SS..G	8.0000	0.3333	0.8750	0.7273	0.4571	0.2478	0.2083	0.1250	18.7559	6.3830	3.0089	0.4080	0.0001	0.9997	1.9487	2.6794
SS..R	8.0000	0.3333	0.9167	0.8000	0.4706	0.3078	0.2500	0.0833	19.3639	6.3830	3.1219	1.1515	0.0001	0.9998	2.2130	2.7663
LE.S	8.0000	0.3333	0.9583	0.8889	0.4848	0.3736	0.2917	0.0417	18.0653	6.9080	2.8805	-0.4289	0.0002	0.9998	2.2940	2.5808
RPG	8.0000	0.3333	0.9167	0.8000	0.4706	0.3078	0.2500	0.0833	20.1566	2.6240	3.2692	2.1521	0.0000	0.9999	2.3036	2.8795
S.DP	8.0000	0.3333	0.8750	0.7273	0.4571	0.2478	0.2083	0.1250	20.1969	6.8847	3.2767	2.2043	0.0000	0.9999	2.0984	2.8853
P.KK	8.0000	0.3333	0.9167	0.8000	0.4706	0.3078	0.2500	0.0833	20.2915	6.8830	3.2943	2.3277	0.0000	0.9999	2.3190	2.8988
EPP	8.0000	0.3333	0.8750	0.7273	0.4571	0.2478	0.2083	0.1250	20.5023	2.6236	3.3335	2.6061	0.0000	0.9999	2.1301	2.9289
KVL	8.0000	0.3333	0.8333	0.6667	0.4444	0.1925	0.1667	0.1667	18.3816	2.6392	2.9393	-0.0455	0.0000	0.9996	1.7506	2.6259
S.S.E	8.0000	0.3333	0.8333	0.6667	0.4444	0.1925	0.1667	0.1667	18.8626	11.5745	3.0287	0.5377	0.0000	0.9997	1.7964	2.6947
A.L.L	8.0000	0.3333	0.7917	0.6154	0.4324	0.1406	0.1250	0.2083	16.8792	11.5745	2.6601	-1.8987	0.0000	0.9993	1.4839	2.4113
PP.G	8.0000	0.3333	0.8333	0.6667	0.4444	0.1925	0.1667	0.1667	20.3956	6.8830	3.3136	2.4645	0.0000	0.9999	1.9424	2.9137
LS..D	8.0000	0.3333	0.8333	0.6667	0.4444	0.1925	0.1667	0.1667	18.5796	6.4037	2.9761	0.1943	0.0000	0.9997	1.7695	2.6542
SPR	8.0000	0.3333	0.9167	0.8000	0.4706	0.3078	0.2500	0.0833	20.1837	2.6228	3.2743	2.1872	0.0000	0.9999	2.3067	2.8834
L.P.L	8.0000	0.3333	0.8333	0.6667	0.4444	0.1925	0.1667	0.1667	18.0080	11.5745	2.8699	-0.4984	0.0000	0.9996	1.7151	2.5726
Q..SS	8.0000	0.3333	0.7500	0.5714	0.4211	0.0917	0.0833	0.2500	20.0728	6.3830	3.2536	2.0439	0.0000	0.9998	1.6386	2.8675
S..ED	8.0000	0.3333	0.9583	0.8889	0.4848	0.3736	0.2917	0.0417	19.4567	6.3917	3.1391	1.2664	0.0001	0.9999	2.4707	2.7795
R.LR	8.0000	0.3333	1.0000	1.0000	0.5000	0.4472	0.3333	0.0000	19.1474	6.9431	3.0816	0.8852	0.0003	1.0000	2.7353	2.7353
L.V.S	8.0000	0.3333	0.7500	0.5714	0.4211	0.0917	0.0833	0.2500	18.0372	11.5745	2.8753	-0.4629	0.0000	0.9996	1.4724	2.5767
P.EL	8.0000	0.3333	0.9583	0.8889	0.4848	0.3736	0.2917	0.0417	18.8851	6.9080	3.0329	0.5650	0.0002	0.9998	2.3981	2.6979
GK.S	8.0000	0.3333	0.8750	0.7273	0.4571	0.2478	0.2083	0.1250	19.1002	6.8875	3.0729	0.8274	0.0000	0.9998	1.9844	2.7286
P..PPP.P	8.0000	0.3333	1.0000	1.0000	0.5000	0.4472	0.3333	0.0000	35.4041	9.4895	6.1031	107.0704	0.0000	1.0000	5.0577	5.0577
PP.T	8.0000	0.3333	0.8750	0.7273	0.4571	0.2478	0.2083	0.1250	20.9732	6.8830	3.4210	3.2480	0.0000	0.9999	2.1790	2.9962
S..TP	8.0000	0.3333	0.9583	0.8889	0.4848	0.3736	0.2917	0.0417	20.1533	6.3854	3.2686	2.1479	0.0001	0.9999	2.5592	2.8790
SIL	8.0000	0.3333	0.7917	0.6154	0.4324	0.1406	0.1250	0.2083	18.3299	2.6380	2.9297	-0.1080	0.0000	0.9996	1.6114	2.6186
PP..T	8.0000	0.3333	0.9167	0.8000	0.4706	0.3078	0.2500	0.0833	20.9732	6.3830	3.4210	3.2480	0.0000	0.9999	2.3969	2.9962
L.Q.E	8.0000	0.3333	0.8750	0.7273	0.4571	0.2478	0.2083	0.1250	19.3551	11.5745	3.1202	1.1406	0.0000	0.9998	2.0109	2.7650
P.P.A	8.0000	0.3333	0.9583	0.8889	0.4848	0.3736	0.2917	0.0417	20.1136	11.5745	3.2612	2.0965	0.0001	0.9999	2.5541	2.8734
S.V.G	8.0000	0.3333	0.9583	0.8889	0.4848	0.3736	0.2917	0.0417	18.8075	11.5745	3.0185	0.4707	0.0002	0.9998	2.3883	2.6868
D.E.L	8.0000	0.3333	0.8750	0.7273	0.4571	0.2478	0.2083	0.1250	18.6593	11.5745	2.9909	0.2909	0.0001	0.9997	1.9386	2.6656
S.I.E	8.0000	0.3333	0.8333	0.6667	0.4444	0.1925	0.1667	0.1667	19.2070	11.5745	3.0927	0.9583	0.0000	0.9998	1.8292	2.7439
R.A.E	8.0000	0.3333	0.9583	0.8889	0.4848	0.3736	0.2917	0.0417	19.1345	11.5745	3.0792	0.8694	0.0001	0.9999	2.4298	2.7335
T.L.E	8.0000	0.3333	0.9583	0.8889	0.4848	0.3736	0.2917	0.0417	18.6158	11.5745	2.9828	0.2382	0.0002	0.9998	2.3639	2.6594
E.P.R	8.0000	0.3333	0.9583	0.8889	0.4848	0.3736	0.2917	0.0417	20.2634	11.5745	3.2891	2.2910	0.0001	0.9999	2.5731	2.8948
E.E.V	8.0000	0.3333	0.8333	0.6667	0.4444	0.1925	0.1667	0.1667	18.9940	11.5745	3.0531	0.6977	0.0000	0.9997	1.8090	2.7134
S.G.A	8.0000	0.3333	0.8333	0.6667	0.4444	0.1925	0.1667	0.1667	18.4468	11.5745	2.9514	0.0335	0.0000	0.9997	1.7568	2.6353
E.K.K	8.0000	0.3333	0.9167	0.8000	0.4706	0.3078	0.2500	0.0833	19.5514	11.5745	3.1567	1.3841	0.0001	0.9998	2.2344	2.7931
S.P.D	8.0000	0.3333	0.9167	0.8000	0.4706	0.3078	0.2500	0.0833	20.1969	11.5745	3.2767	2.2043	0.0000	0.9999	2.3082	2.8853
K.E.E	8.0000	0.3333	0.9167	0.8000	0.4706	0.3078	0.2500	0.0833	19.2867	11.5745	3.1075	1.0563	0.0001	0.9998	2.2042	2.7552
V..AL	8.0000	0.3333	0.9583	0.8889	0.4848	0.3736	0.2917	0.0417	17.7282	6.3908	2.8179	-0.8396	0.0003	0.9997	2.2512	2.5326
I.P.P	8.0000	0.3333	0.8750	0.7273	0.4571	0.2478	0.2083	0.1250	20.7670	11.5745	3.3827	2.9632	0.0000	0.9999	2.1576	2.9667
P.P.I	8.0000	0.3333	0.9167	0.8000	0.4706	0.3078	0.2500	0.0833	20.7670	11.5745	3.3827	2.9632	0.0000	0.9999	2.3734	2.9667
T.L.S	8.0000	0.3333	0.8750	0.7273	0.4571	0.2478	0.2083	0.1250	18.5361	11.5745	2.9680	0.1416	0.0001	0.9997	1.9258	2.6480
L.IL	8.0000	0.3333	0.8750	0.7273	0.4571	0.2478	0.2083	0.1250	17.5325	6.9248	2.7815	-1.0799	0.0001	0.9995	1.8216	2.5046
PL..A	8.0000	0.3333	0.8333	0.6667	0.4444	0.1925	0.1667	0.1667	18.4964	6.4645	2.9606	0.0935	0.0000	0.9997	1.7616	2.6423
LL..G	8.0000	0.3333	0.9167	0.8000	0.4706	0.3078	0.2500	0.0833	17.1611	6.3830	2.7125	-1.5418	0.0002	0.9995	1.9613	2.4516
PP..E	8.0000	0.3333	0.9167	0.8000	0.4706	0.3078	0.2500	0.0833	20.5023	6.3830	3.3335	2.6061	0.0000	0.9999	2.3431	2.9289
L..PE	8.0000	0.3333	0.9583	0.8889	0.4848	0.3736	0.2917	0.0417	18.8851	6.4009	3.0329	0.5650	0.0002	0.9998	2.3981	2.6979
D..SL	8.0000	0.3333	0.9167	0.8000	0.4706	0.3078	0.2500	0.0833	18.5796	6.4037	2.9761	0.1943	0.0001	0.9997	2.1234	2.6542
GA.S	8.0000	0.3333	0.9583	0.8889	0.4848	0.3736	0.2917	0.0417	18.4468	6.8856	2.9514	0.0335	0.0002	0.9998	2.3425	2.6353
PS.E	8.0000	0.3333	1.0000	1.0000	0.5000	0.4472	0.3333	0.0000	19.6825	6.9049	3.1811	1.5481	0.0002	1.0000	2.8118	2.8118
P.AG	8.0000	0.3333	0.9167	0.8000	0.4706	0.3078	0.2500	0.0833	19.2667	6.8856	3.1038	1.0317	0.0001	0.9998	2.2019	2.7524
E..KE	8.0000	0.3333	0.9167	0.8000	0.4706	0.3078	0.2500	0.0833	19.2867	6.3853	3.1075	1.0563	0.0001	0.9998	2.2042	2.7552
PR.S	8.0000	0.3333	0.9167	0.8000	0.4706	0.3078	0.2500	0.0833	20.1837	6.8849	3.2743	2.1872	0.0000	0.9999	2.3067	2.8834
AD.E	8.0000	0.3333	0.8333	0.6667	0.4444	0.1925	0.1667	0.1667	19.1477	6.9094	3.0817	0.8855	0.0000	0.9997	1.8236	2.7354
RR.P	8.0000	0.3333	0.8750	0.7273	0.4571	0.2478	0.2083	0.1250	20.7646	6.8830	3.3822	2.9600	0.0000	0.9999	2.1574	2.9664
SA.A	8.0000	0.3333	0.9167	0.8000	0.4706	0.3078	0.2500	0.0833	18.1649	6.8861	2.8990	-0.3080	0.0001	0.9997	2.0760	2.5950
RP.G	8.0000	0.3333	0.9583	0.8889	0.4848	0.3736	0.2917	0.0417	20.1566	6.8849	3.2692	2.1521	0.0001	0.9999	2.5596	2.8795
A..LA	8.0000	0.3333	0.7917	0.6154	0.4324	0.1406	0.1250	0.2083	17.3675	6.3908	2.7508	-1.2841	0.0000	0.9994	1.5268	2.4811
LG..E	8.0000	0.3333	0.9167	0.8000	0.4706	0.3078	0.2500	0.0833	18.0382	6.4023	2.8755	-0.4618	0.0001	0.9997	2.0615	2.5769
VA..L	8.0000	0.3333	0.9167	0.8000	0.4706	0.3078	0.2500	0.0833	17.7282	6.3873	2.8179	-0.8396	0.0001	0.9996	2.0261	2.5326
EK..V	8.0000	0.3333	0.9167	0.8000	0.4706	0.3078	0.2500	0.0833	19.2587	6.3853	3.1023	1.0218	0.0001	0.9998	2.2010	2.7512
ER..S	8.0000	0.3333	0.7917	0.6154	0.4324	0.1406	0.1250	0.2083	19.4436	6.3913	3.1367	1.2501	0.0000	0.9998	1.7093	2.7777
EL..Q	8.0000	0.3333	0.9583	0.8889	0.4848	0.3736	0.2917	0.0417	19.3551	6.4080	3.1202	1.1406	0.0001	0.9999	2.4578	2.7650
E..VP	8.0000	0.3333	0.7917	0.6154	0.4324	0.1406	0.1250	0.2083	19.7341	6.4022	3.1907	1.6130	0.0000	0.9998	1.7349	2.8192
IS..K	8.0000	0.3333	0.9167	0.8000	0.4706	0.3078	0.2500	0.0833	19.4717	6.3869	3.1419	1.2850	0.0001	0.9998	2.2253	2.7817
AG..G	8.0000	0.3333	0.7917	0.6154	0.4324	0.1406	0.1250	0.2083	18.4197	6.3856	2.9464	0.0007	0.0000	0.9996	1.6193	2.6314
K..EI	8.0000	0.3333	0.9167	0.8000	0.4706	0.3078	0.2500	0.0833	19.5514	6.3853	3.1567	1.3841	0.0001	0.9998	2.2344	2.7931
TF..L	8.0000	0.3333	0.8750	0.7273	0.4571	0.2478	0.2083	0.1250	19.7965	6.3995	3.2023	1.6917	0.0000	0.9998	2.0568	2.8281
I..SS	8.0000	0.3333	0.8750	0.7273	0.4571	0.2478	0.2083	0.1250	19.1273	6.3830	3.0779	0.8606	0.0000	0.9998	1.9873	2.7325
G..TA	8.0000	0.3333	0.7917	0.6154	0.4324	0.1406	0.1250	0.2083	18.9974	6.4070	3.0538	0.7018	0.0000	0.9997	1.6701	2.7139
TA..S	8.0000	0.3333	0.8333	0.6667	0.4444	0.1925	0.1667	0.1667	19.0245	6.4070	3.0588	0.7349	0.0000	0.9997	1.8119	2.7178
PG..G	8.0000	0.3333	0.8750	0.7273	0.4571	0.2478	0.2083	0.1250	19.5486	6.4063	3.1562	1.3807	0.0000	0.9998	2.0310	2.7927
VN.L	8.0000	0.3333	0.9583	0.8889	0.4848	0.3736	0.2917	0.0417	19.1948	6.9223	3.0905	0.9433	0.0001	0.9999	2.4374	2.7421
LEK	8.0000	0.3333	0.8750	0.7273	0.4571	0.2478	0.2083	0.1250	18.4096	2.6398	2.9445	-0.0115	0.0001	0.9997	1.9127	2.6299
SSE	8.0000	0.3333	0.8333	0.6667	0.4444	0.1925	0.1667	0.1667	18.8626	2.6067	3.0287	0.5377	0.0000	0.9997	1.7964	2.6947
SDV	8.0000	0.3333	0.8333	0.6667	0.4444	0.1925	0.1667	0.1667	19.4287	2.6155	3.1339	1.2317	0.0000	0.9998	1.8504	2.7755
LDK	8.0000	0.3333	0.7917	0.6154	0.4324	0.1406	0.1250	0.2083	18.9240	2.6587	3.0401	0.6124	0.0000	0.9997	1.6636	2.7034
AAL	8.0000	0.3333	0.9167	0.8000	0.4706	0.3078	0.2500	0.0833	17.3675	2.6138	2.7508	-1.2841	0.0002	0.9996	1.9849	2.4811
LNK	8.0000	0.3333	1.0000	1.0000	0.5000	0.4472	0.3333	0.0000	19.4875	2.6915	3.1449	1.3046	0.0002	1.0000	2.7839	2.7839
Q..AG	8.0000	0.3333	0.8750	0.7273	0.4571	0.2478	0.2083	0.1250	19.7366	6.3856	3.1912	1.6162	0.0000	0.9998	2.0506	2.8195
TLK	8.0000	0.3333	0.9167	0.8000	0.4706	0.3078	0.2500	0.0833	18.8805	2.6567	3.0320	0.5594	0.0001	0.9998	2.1578	2.6972
PTA	8.0000	0.3333	0.8750	0.7273	0.4571	0.2478	0.2083	0.1250	19.8443	2.6389	3.2112	1.7521	0.0000	0.9998	2.0617	2.8349
RPP	8.0000	0.3333	0.8333	0.6667	0.4444	0.1925	0.1667	0.1667	21.0036	2.6082	3.4266	3.2904	0.0000	0.9999	2.0003	3.0005
VPM	8.0000	0.3333	1.0000	1.0000	0.5000	0.4472	0.3333	0.0000	22.1379	2.7193	3.6375	4.9919	0.0001	1.0000	3.1626	3.1626
ILE	8.0000	0.3333	0.9167	0.8000	0.4706	0.3078	0.2500	0.0833	18.4096	2.6398	2.9445	-0.0115	0.0001	0.9997	2.1040	2.6299
LVR	8.0000	0.3333	0.7917	0.6154	0.4324	0.1406	0.1250	0.2083	18.6182	2.6500	2.9833	0.2410	0.0000	0.9997	1.6368	2.6597
LE.Q	8.0000	0.3333	1.0000	1.0000	0.5000	0.4472	0.3333	0.0000	19.3551	6.9080	3.1202	1.1406	0.0003	1.0000	2.7650	2.7650
KL.K	8.0000	0.3333	0.9583	0.8889	0.4848	0.3736	0.2917	0.0417	18.6743	6.9248	2.9937	0.3090	0.0002	0.9998	2.3713	2.6678
KK.K	8.0000	0.3333	0.7917	0.6154	0.4324	0.1406	0.1250	0.2083	19.8160	6.8830	3.2059	1.7163	0.0000	0.9998	1.7421	2.8309
LT.L	8.0000	0.3333	0.8750	0.7273	0.4571	0.2478	0.2083	0.1250	17.7387	6.9406	2.8198	-0.8267	0.0001	0.9996	1.8430	2.5341
KV.E	8.0000	0.3333	0.9583	0.8889	0.4848	0.3736	0.2917	0.0417	19.2587	6.8858	3.1023	1.0218	0.0001	0.9999	2.4455	2.7512
A.ES	8.0000	0.3333	0.9583	0.8889	0.4848	0.3736	0.2917	0.0417	18.5536	6.8832	2.9713	0.1628	0.0002	0.9998	2.3560	2.6505
II.L	8.0000	0.3333	0.9583	0.8889	0.4848	0.3736	0.2917	0.0417	18.6743	6.8830	2.9937	0.3090	0.0002	0.9998	2.3713	2.6678
PG.A	8.0000	0.3333	0.9583	0.8889	0.4848	0.3736	0.2917	0.0417	19.2667	6.9063	3.1038	1.0317	0.0001	0.9999	2.4466	2.7524
LL.P	8.0000	0.3333	1.0000	1.0000	0.5000	0.4472	0.3333	0.0000	18.0080	6.8830	2.8699	-0.4984	0.0004	1.0000	2.5726	2.5726
SE.V	8.0000	0.3333	0.7917	0.6154	0.4324	0.1406	0.1250	0.2083	18.9143	6.8832	3.0383	0.6006	0.0000	0.9997	1.6628	2.7020
LE.A	8.0000	0.3333	0.7500	0.5714	0.4211	0.0917	0.0833	0.2500	17.7562	6.9080	2.8231	-0.8053	0.0000	0.9995	1.4495	2.5366
R..SE	8.0000	0.3333	0.8750	0.7273	0.4571	0.2478	0.2083	0.1250	19.4436	6.3832	3.1367	1.2501	0.0000	0.9998	2.0201	2.7777
LD.V	8.0000	0.3333	0.9167	0.8000	0.4706	0.3078	0.2500	0.0833	18.6313	6.9442	2.9857	0.2569	0.0001	0.9998	2.1293	2.6616
PL.G	8.0000	0.3333	1.0000	1.0000	0.5000	0.4472	0.3333	0.0000	18.7783	6.9645	3.0130	0.4353	0.0003	1.0000	2.6826	2.6826
IK.L	8.0000	0.3333	0.9167	0.8000	0.4706	0.3078	0.2500	0.0833	18.6743	6.8830	2.9937	0.3090	0.0001	0.9998	2.1342	2.6678
E.EV	8.0000	0.3333	0.9167	0.8000	0.4706	0.3078	0.2500	0.0833	18.9940	6.8830	3.0531	0.6977	0.0001	0.9998	2.1707	2.7134
A.EE	8.0000	0.3333	0.8750	0.7273	0.4571	0.2478	0.2083	0.1250	18.6333	6.8830	2.9861	0.2594	0.0001	0.9997	1.9359	2.6619
S..LP	8.0000	0.3333	0.8750	0.7273	0.4571	0.2478	0.2083	0.1250	18.8054	6.4645	3.0181	0.4682	0.0000	0.9997	1.9538	2.6865
S..LS	8.0000	0.3333	0.8750	0.7273	0.4571	0.2478	0.2083	0.1250	17.9856	6.4037	2.8657	-0.5257	0.0001	0.9996	1.8686	2.5694
G.SP	8.0000	0.3333	0.9583	0.8889	0.4848	0.3736	0.2917	0.0417	19.5757	6.9049	3.1612	1.4145	0.0001	0.9999	2.4858	2.7965
T.SS	8.0000	0.3333	0.8750	0.7273	0.4571	0.2478	0.2083	0.1250	19.3335	6.8830	3.1162	1.1140	0.0000	0.9998	2.0087	2.7619
P.QP	8.0000	0.3333	0.7083	0.5333	0.4103	0.0449	0.0417	0.2917	21.7125	6.8903	3.5584	4.3249	0.0000	0.9999	1.6543	3.1018
L.DS	8.0000	0.3333	0.9583	0.8889	0.4848	0.3736	0.2917	0.0417	18.5796	6.8946	2.9761	0.1943	0.0002	0.9998	2.3593	2.6542
V.LV	8.0000	0.3333	0.9583	0.8889	0.4848	0.3736	0.2917	0.0417	18.0889	6.9064	2.8849	-0.4002	0.0002	0.9998	2.2970	2.5841
D.EE	8.0000	0.3333	0.8750	0.7273	0.4571	0.2478	0.2083	0.1250	19.5364	6.8830	3.1539	1.3654	0.0000	0.9998	2.0298	2.7909
D.LL	8.0000	0.3333	0.8333	0.6667	0.4444	0.1925	0.1667	0.1667	17.7822	6.8830	2.8279	-0.7735	0.0000	0.9995	1.6935	2.5403
G.IL	8.0000	0.3333	0.9167	0.8000	0.4706	0.3078	0.2500	0.0833	18.3028	6.9248	2.9247	-0.1408	0.0001	0.9997	2.0918	2.6147
P.LA	8.0000	0.3333	0.9583	0.8889	0.4848	0.3736	0.2917	0.0417	18.4964	6.8908	2.9606	0.0935	0.0002	0.9998	2.3487	2.6423
G.FS	8.0000	0.3333	0.8333	0.6667	0.4444	0.1925	0.1667	0.1667	20.0163	6.9336	3.2431	1.9713	0.0000	0.9998	1.9063	2.8595
E.LP	8.0000	0.3333	0.7917	0.6154	0.4324	0.1406	0.1250	0.2083	18.8851	6.9645	3.0329	0.5650	0.0000	0.9997	1.6602	2.6979
S..AA	8.0000	0.3333	1.0000	1.0000	0.5000	0.4472	0.3333	0.0000	18.1649	6.3830	2.8990	-0.3080	0.0004	1.0000	2.5950	2.5950
L.D.V	8.0000	0.3333	0.8750	0.7273	0.4571	0.2478	0.2083	0.1250	18.6313	11.5745	2.9857	0.2569	0.0001	0.9997	1.9357	2.6616
N.LD	8.0000	0.3333	0.8333	0.6667	0.4444	0.1925	0.1667	0.1667	19.7372	6.9442	3.1913	1.6169	0.0000	0.9998	1.8797	2.8196
K.AE	8.0000	0.3333	0.8750	0.7273	0.4571	0.2478	0.2083	0.1250	18.8980	6.8880	3.0353	0.5807	0.0000	0.9997	1.9634	2.6997
GV.E	8.0000	0.3333	0.7917	0.6154	0.4324	0.1406	0.1250	0.2083	18.8872	6.8832	3.0333	0.5676	0.0000	0.9997	1.6604	2.6982
G.F.L	8.0000	0.3333	0.9583	0.8889	0.4848	0.3736	0.2917	0.0417	19.2189	11.5745	3.0949	0.9729	0.0001	0.9999	2.4405	2.7456
E.G.R	8.0000	0.3333	0.9167	0.8000	0.4706	0.3078	0.2500	0.0833	19.4165	11.5745	3.1317	1.2165	0.0001	0.9998	2.2190	2.7738
TL.E	8.0000	0.3333	0.9167	0.8000	0.4706	0.3078	0.2500	0.0833	18.6158	6.9406	2.9828	0.2382	0.0001	0.9997	2.1275	2.6594
GI.L	8.0000	0.3333	0.9583	0.8889	0.4848	0.3736	0.2917	0.0417	18.3028	6.8875	2.9247	-0.1408	0.0002	0.9998	2.3242	2.6147
S.LQ	8.0000	0.3333	0.8333	0.6667	0.4444	0.1925	0.1667	0.1667	19.2754	7.0137	3.1054	1.0424	0.0000	0.9998	1.8358	2.7536
T.LL	8.0000	0.3333	0.7917	0.6154	0.4324	0.1406	0.1250	0.2083	17.7387	6.8830	2.8198	-0.8267	0.0000	0.9995	1.5594	2.5341
PA.R	8.0000	0.3333	0.8750	0.7273	0.4571	0.2478	0.2083	0.1250	19.8747	6.9239	3.2168	1.7907	0.0000	0.9998	2.0649	2.8392
EG.K	8.0000	0.3333	0.8750	0.7273	0.4571	0.2478	0.2083	0.1250	19.1799	6.8834	3.0877	0.9251	0.0000	0.9998	1.9927	2.7400
VVT	8.0000	0.3333	0.8750	0.7273	0.4571	0.2478	0.2083	0.1250	19.4368	2.6135	3.1354	1.2418	0.0000	0.9998	2.0194	2.7767
Q..PR	8.0000	0.3333	0.9583	0.8889	0.4848	0.3736	0.2917	0.0417	21.4735	6.3849	3.5140	3.9663	0.0001	0.9999	2.7268	3.0676
EK.G	8.0000	0.3333	0.9583	0.8889	0.4848	0.3736	0.2917	0.0417	19.1799	6.8853	3.0877	0.9251	0.0001	0.9999	2.4355	2.7400
LSK	8.0000	0.3333	0.8333	0.6667	0.4444	0.1925	0.1667	0.1667	18.3299	2.6380	2.9297	-0.1080	0.0000	0.9996	1.7457	2.6186
S..IG	8.0000	0.3333	0.9583	0.8889	0.4848	0.3736	0.2917	0.0417	19.1002	6.3875	3.0729	0.8274	0.0001	0.9999	2.4254	2.7286
ME.L	8.0000	0.3333	0.9583	0.8889	0.4848	0.3736	0.2917	0.0417	20.5487	7.0513	3.3421	2.6681	0.0001	0.9999	2.6094	2.9355
VK.V	8.0000	0.3333	0.9167	0.8000	0.4706	0.3078	0.2500	0.0833	19.2306	6.8858	3.0971	0.9873	0.0001	0.9998	2.1978	2.7472
E.EK	8.0000	0.3333	0.8750	0.7273	0.4571	0.2478	0.2083	0.1250	19.2867	6.8853	3.1075	1.0563	0.0000	0.9998	2.0038	2.7552
L.DA	8.0000	0.3333	0.7917	0.6154	0.4324	0.1406	0.1250	0.2083	18.2706	6.9094	2.9187	-0.1799	0.0000	0.9996	1.6062	2.6101
DS.D	8.0000	0.3333	0.7917	0.6154	0.4324	0.1406	0.1250	0.2083	19.9711	6.8946	3.2347	1.9134	0.0000	0.9998	1.7557	2.8530
KK.L	8.0000	0.3333	0.8333	0.6667	0.4444	0.1925	0.1667	0.1667	18.6743	6.8830	2.9937	0.3090	0.0000	0.9997	1.7785	2.6678
R.L.K	8.0000	0.3333	0.8750	0.7273	0.4571	0.2478	0.2083	0.1250	18.9108	11.5745	3.0377	0.5964	0.0000	0.9997	1.9648	2.7015
L.ER	8.0000	0.3333	0.9583	0.8889	0.4848	0.3736	0.2917	0.0417	18.6462	6.8913	2.9885	0.2750	0.0002	0.9998	2.3678	2.6637
E.L.K	8.0000	0.3333	0.8333	0.6667	0.4444	0.1925	0.1667	0.1667	18.4096	11.5745	2.9445	-0.0115	0.0000	0.9997	1.7533	2.6299
P.KR	8.0000	0.3333	0.7500	0.5714	0.4211	0.0917	0.0833	0.2500	20.5281	6.8848	3.3383	2.6405	0.0000	0.9998	1.6758	2.9326
V.D.L	8.0000	0.3333	1.0000	1.0000	0.5000	0.4472	0.3333	0.0000	18.6313	11.5745	2.9857	0.2569	0.0003	1.0000	2.6616	2.6616
TL.R	8.0000	0.3333	0.8333	0.6667	0.4444	0.1925	0.1667	0.1667	19.1170	6.9406	3.0760	0.8480	0.0000	0.9997	1.8207	2.7310
RN.L	8.0000	0.3333	0.9167	0.8000	0.4706	0.3078	0.2500	0.0833	19.7241	6.8939	3.1888	1.6003	0.0001	0.9998	2.2542	2.8177
E.E.P	8.0000	0.3333	0.8333	0.6667	0.4444	0.1925	0.1667	0.1667	19.7622	11.5745	3.1959	1.6483	0.0000	0.9998	1.8821	2.8232
P..LR	8.0000	0.3333	0.9167	0.8000	0.4706	0.3078	0.2500	0.0833	19.3863	6.4431	3.1261	1.1793	0.0001	0.9998	2.2156	2.7695
LE.L	8.0000	0.3333	0.8750	0.7273	0.4571	0.2478	0.2083	0.1250	17.2679	6.9080	2.7323	-1.4081	0.0001	0.9995	1.7941	2.4668
V.G.S	8.0000	0.3333	0.7500	0.5714	0.4211	0.0917	0.0833	0.2500	18.8075	11.5745	3.0185	0.4707	0.0000	0.9997	1.5353	2.6868
LL.H	8.0000	0.3333	0.9583	0.8889	0.4848	0.3736	0.2917	0.0417	19.7519	6.8830	3.1940	1.6353	0.0001	0.9999	2.5082	2.8217
LI.Q	8.0000	0.3333	0.9167	0.8000	0.4706	0.3078	0.2500	0.0833	19.6197	6.9248	3.1694	1.4695	0.0001	0.9998	2.2423	2.8028
E.A.A	8.0000	0.3333	0.9167	0.8000	0.4706	0.3078	0.2500	0.0833	18.2446	11.5745	2.9138	-0.2114	0.0001	0.9997	2.0851	2.6064
G.DS	8.0000	0.3333	0.7500	0.5714	0.4211	0.0917	0.0833	0.2500	19.3499	6.8946	3.1193	1.1343	0.0000	0.9998	1.5796	2.7643
HSS	8.0000	0.3333	0.8333	0.6667	0.4444	0.1925	0.1667	0.1667	21.3466	2.7424	3.4904	3.7802	0.0000	0.9999	2.0330	3.0495
EIL	8.0000	0.3333	0.8750	0.7273	0.4571	0.2478	0.2083	0.1250	18.4096	2.6398	2.9445	-0.0115	0.0001	0.9997	1.9127	2.6299
EIF	8.0000	0.3333	0.8333	0.6667	0.4444	0.1925	0.1667	0.1667	20.4674	2.6371	3.3270	2.5597	0.0000	0.9999	1.9493	2.9239
L..KT	8.0000	0.3333	1.0000	1.0000	0.5000	0.4472	0.3333	0.0000	18.8805	6.3844	3.0320	0.5594	0.0003	1.0000	2.6972	2.6972
PDS	8.0000	0.3333	0.7500	0.5714	0.4211	0.0917	0.0833	0.2500	20.1969	2.6230	3.2767	2.2043	0.0000	0.9998	1.6487	2.8853
S..ES	8.0000	0.3333	0.9167	0.8000	0.4706	0.3078	0.2500	0.0833	18.8626	6.3832	3.0287	0.5377	0.0001	0.9998	2.1557	2.6947
PAE	8.0000	0.3333	0.9167	0.8000	0.4706	0.3078	0.2500	0.0833	19.3735	2.6337	3.1237	1.1633	0.0001	0.9998	2.2141	2.7676
KLI	8.0000	0.3333	0.8333	0.6667	0.4444	0.1925	0.1667	0.1667	18.6743	2.6481	2.9937	0.3090	0.0000	0.9997	1.7785	2.6678
ISL	8.0000	0.3333	0.8333	0.6667	0.4444	0.1925	0.1667	0.1667	18.3299	2.6380	2.9297	-0.1080	0.0000	0.9996	1.7457	2.6186
KEV	8.0000	0.3333	0.8750	0.7273	0.4571	0.2478	0.2083	0.1250	19.2587	2.6088	3.1023	1.0218	0.0000	0.9998	2.0009	2.7512
PSG	8.0000	0.3333	0.8750	0.7273	0.4571	0.2478	0.2083	0.1250	19.5757	2.6252	3.1612	1.4145	0.0000	0.9998	2.0338	2.7965
A.IL	8.0000	0.3333	1.0000	1.0000	0.5000	0.4472	0.3333	0.0000	18.0209	6.9248	2.8723	-0.4828	0.0004	1.0000	2.5744	2.5744
NSL	8.0000	0.3333	0.8750	0.7273	0.4571	0.2478	0.2083	0.1250	19.1431	2.6841	3.0809	0.8800	0.0000	0.9998	1.9889	2.7347
N..SS	8.0000	0.3333	0.9583	0.8889	0.4848	0.3736	0.2917	0.0417	19.9405	6.3830	3.2291	1.8745	0.0001	0.9999	2.5321	2.8486
DSE	8.0000	0.3333	0.9167	0.8000	0.4706	0.3078	0.2500	0.0833	19.4567	2.6152	3.1391	1.2664	0.0001	0.9998	2.2236	2.7795
GGP	8.0000	0.3333	0.9583	0.8889	0.4848	0.3736	0.2917	0.0417	19.5486	2.6257	3.1562	1.3807	0.0001	0.9999	2.4824	2.7927
PRK	8.0000	0.3333	0.8750	0.7273	0.4571	0.2478	0.2083	0.1250	20.5281	2.6115	3.3383	2.6405	0.0000	0.9999	2.1328	2.9326
P.R.G	8.0000	0.3333	0.8750	0.7273	0.4571	0.2478	0.2083	0.1250	20.1566	11.5745	3.2692	2.1521	0.0000	0.9998	2.0942	2.8795
ENS	8.0000	0.3333	0.8333	0.6667	0.4444	0.1925	0.1667	0.1667	20.0202	2.6389	3.2439	1.9763	0.0000	0.9998	1.9067	2.8600
QLE	8.0000	0.3333	0.8750	0.7273	0.4571	0.2478	0.2083	0.1250	19.3551	2.6945	3.1202	1.1406	0.0000	0.9998	2.0109	2.7650
NYV	8.0000	0.3333	0.9167	0.8000	0.4706	0.3078	0.2500	0.0833	21.8786	2.6825	3.5893	4.5807	0.0000	0.9999	2.5004	3.1255
P..PPK	8.0000	0.3333	1.0000	1.0000	0.5000	0.4472	0.3333	0.0000	27.8478	5.8050	4.6987	20.8935	0.0000	1.0000	3.9783	3.9783
L.P.K	8.0000	0.3333	0.9583	0.8889	0.4848	0.3736	0.2917	0.0417	19.1498	11.5745	3.0821	0.8881	0.0001	0.9999	2.4317	2.7357
STL	8.0000	0.3333	0.9583	0.8889	0.4848	0.3736	0.2917	0.0417	18.5361	2.6475	2.9680	0.1416	0.0002	0.9998	2.3538	2.6480
LAR	8.0000	0.3333	0.9167	0.8000	0.4706	0.3078	0.2500	0.0833	18.2575	2.6463	2.9162	-0.1958	0.0001	0.9997	2.0866	2.6082
K.I.G	8.0000	0.3333	0.9167	0.8000	0.4706	0.3078	0.2500	0.0833	19.4446	11.5745	3.1369	1.2514	0.0001	0.9998	2.2222	2.7778
I.PL	8.0000	0.3333	0.9583	0.8889	0.4848	0.3736	0.2917	0.0417	19.1498	6.9645	3.0821	0.8881	0.0001	0.9999	2.4317	2.7357
P..SR	8.0000	0.3333	0.9167	0.8000	0.4706	0.3078	0.2500	0.0833	20.1837	6.3941	3.2743	2.1872	0.0000	0.9999	2.3067	2.8834
P..VK	8.0000	0.3333	0.9167	0.8000	0.4706	0.3078	0.2500	0.0833	19.9988	6.3858	3.2399	1.9489	0.0001	0.9999	2.2856	2.8570
SLG	8.0000	0.3333	0.7917	0.6154	0.4324	0.1406	0.1250	0.2083	17.9585	2.6257	2.8607	-0.5587	0.0000	0.9996	1.5788	2.5655
Q.S.L	8.0000	0.3333	0.8333	0.6667	0.4444	0.1925	0.1667	0.1667	19.2754	11.5745	3.1054	1.0424	0.0000	0.9998	1.8358	2.7536
ALS	8.0000	0.3333	0.9167	0.8000	0.4706	0.3078	0.2500	0.0833	17.6765	2.6210	2.8083	-0.9029	0.0001	0.9996	2.0202	2.5252
LIG	8.0000	0.3333	0.9167	0.8000	0.4706	0.3078	0.2500	0.0833	18.3028	2.6375	2.9247	-0.1408	0.0001	0.9997	2.0918	2.6147
FGL	8.0000	0.3333	0.8750	0.7273	0.4571	0.2478	0.2083	0.1250	19.2189	2.6910	3.0949	0.9729	0.0000	0.9998	1.9968	2.7456
G.SL	8.0000	0.3333	0.8750	0.7273	0.4571	0.2478	0.2083	0.1250	17.9585	6.9037	2.8607	-0.5587	0.0001	0.9996	1.8658	2.5655
ASK	8.0000	0.3333	0.9167	0.8000	0.4706	0.3078	0.2500	0.0833	18.8183	2.6159	3.0205	0.4838	0.0001	0.9998	2.1507	2.6883
L.Q.P	8.0000	0.3333	0.8750	0.7273	0.4571	0.2478	0.2083	0.1250	20.0952	11.5745	3.2578	2.0728	0.0000	0.9998	2.0878	2.8707
AVA	8.0000	0.3333	0.9583	0.8889	0.4848	0.3736	0.2917	0.0417	18.2165	2.6102	2.9086	-0.2454	0.0002	0.9998	2.3132	2.6024
T..DS	8.0000	0.3333	0.8750	0.7273	0.4571	0.2478	0.2083	0.1250	19.9276	6.3946	3.2266	1.8579	0.0000	0.9998	2.0704	2.8468
LKR	8.0000	0.3333	0.7917	0.6154	0.4324	0.1406	0.1250	0.2083	18.9108	2.6581	3.0377	0.5964	0.0000	0.9997	1.6625	2.7015
L.P.R	8.0000	0.3333	0.9167	0.8000	0.4706	0.3078	0.2500	0.0833	19.3863	11.5745	3.1261	1.1793	0.0001	0.9998	2.2156	2.7695
L.P.G	8.0000	0.3333	0.9583	0.8889	0.4848	0.3736	0.2917	0.0417	18.7783	11.5745	3.0130	0.4353	0.0002	0.9998	2.3845	2.6826
NL..A	8.0000	0.3333	1.0000	1.0000	0.5000	0.4472	0.3333	0.0000	18.8341	6.4990	3.0234	0.5030	0.0003	1.0000	2.6906	2.6906
DE..A	8.0000	0.3333	0.9167	0.8000	0.4706	0.3078	0.2500	0.0833	19.1477	6.3917	3.0817	0.8855	0.0001	0.9998	2.1883	2.7354
EE..R	8.0000	0.3333	1.0000	1.0000	0.5000	0.4472	0.3333	0.0000	19.5233	6.3830	3.1515	1.3491	0.0002	1.0000	2.7890	2.7890
LD..S	8.0000	0.3333	0.8333	0.6667	0.4444	0.1925	0.1667	0.1667	18.5796	6.4442	2.9761	0.1943	0.0000	0.9997	1.7695	2.6542
P.SE	8.0000	0.3333	0.8750	0.7273	0.4571	0.2478	0.2083	0.1250	19.6825	6.8832	3.1811	1.5481	0.0000	0.9998	2.0449	2.8118
G..GE	8.0000	0.3333	0.8750	0.7273	0.4571	0.2478	0.2083	0.1250	18.8085	6.3834	3.0186	0.4719	0.0000	0.9997	1.9541	2.6869
A..PG	8.0000	0.3333	0.9167	0.8000	0.4706	0.3078	0.2500	0.0833	19.2667	6.4063	3.1038	1.0317	0.0001	0.9998	2.2019	2.7524
RD..G	8.0000	0.3333	0.9167	0.8000	0.4706	0.3078	0.2500	0.0833	19.9308	6.3830	3.2273	1.8621	0.0001	0.9999	2.2778	2.8473
LA..V	8.0000	0.3333	0.8750	0.7273	0.4571	0.2478	0.2083	0.1250	17.7282	6.3908	2.8179	-0.8396	0.0001	0.9996	1.8419	2.5326
S.L.T	8.0000	0.3333	0.8333	0.6667	0.4444	0.1925	0.1667	0.1667	18.5361	11.5745	2.9680	0.1416	0.0000	0.9997	1.7653	2.6480
E..RS	8.0000	0.3333	0.8750	0.7273	0.4571	0.2478	0.2083	0.1250	19.4436	6.3941	3.1367	1.2501	0.0000	0.9998	2.0201	2.7777
D.EL	8.0000	0.3333	0.9583	0.8889	0.4848	0.3736	0.2917	0.0417	18.6593	6.9080	2.9909	0.2909	0.0002	0.9998	2.3694	2.6656
S.SQ	8.0000	0.3333	0.9583	0.8889	0.4848	0.3736	0.2917	0.0417	20.0728	6.9359	3.2536	2.0439	0.0001	0.9999	2.5489	2.8675
SR..Q	8.0000	0.3333	0.9167	0.8000	0.4706	0.3078	0.2500	0.0833	20.6537	6.3941	3.3616	2.8093	0.0000	0.9999	2.3604	2.9505
GT..A	8.0000	0.3333	0.9583	0.8889	0.4848	0.3736	0.2917	0.0417	18.9974	6.3939	3.0538	0.7018	0.0001	0.9999	2.4124	2.7139
QP.P	8.0000	0.3333	0.7917	0.6154	0.4324	0.1406	0.1250	0.2083	21.7125	6.8903	3.5584	4.3249	0.0000	0.9999	1.9088	3.1018
EL.P	8.0000	0.3333	0.9167	0.8000	0.4706	0.3078	0.2500	0.0833	18.8851	6.9080	3.0329	0.5650	0.0001	0.9998	2.1583	2.6979
TA..L	8.0000	0.3333	0.9583	0.8889	0.4848	0.3736	0.2917	0.0417	18.2271	6.4070	2.9106	-0.2326	0.0002	0.9998	2.3146	2.6039
NL..P	8.0000	0.3333	0.7917	0.6154	0.4324	0.1406	0.1250	0.2083	19.9630	6.4990	3.2332	1.9031	0.0000	0.9998	1.7550	2.8519
RA..A	8.0000	0.3333	0.8750	0.7273	0.4571	0.2478	0.2083	0.1250	18.7458	6.4087	3.0070	0.3958	0.0001	0.9997	1.9476	2.6780
A.L.Q	8.0000	0.3333	0.9167	0.8000	0.4706	0.3078	0.2500	0.0833	18.9664	11.5745	3.0480	0.6640	0.0001	0.9998	2.1676	2.7095
K..PR	8.0000	0.3333	0.9167	0.8000	0.4706	0.3078	0.2500	0.0833	20.5281	6.3849	3.3383	2.6405	0.0000	0.9999	2.3461	2.9326
A.A.E	8.0000	0.3333	0.9583	0.8889	0.4848	0.3736	0.2917	0.0417	18.2446	11.5745	2.9138	-0.2114	0.0002	0.9998	2.3168	2.6064
V.AA	8.0000	0.3333	0.9583	0.8889	0.4848	0.3736	0.2917	0.0417	18.2165	6.8830	2.9086	-0.2454	0.0002	0.9998	2.3132	2.6024
A.G.P	8.0000	0.3333	0.8333	0.6667	0.4444	0.1925	0.1667	0.1667	19.2667	11.5745	3.1038	1.0317	0.0000	0.9998	1.8349	2.7524
K.SG	8.0000	0.3333	0.9167	0.8000	0.4706	0.3078	0.2500	0.0833	19.1002	6.8830	3.0729	0.8274	0.0001	0.9998	2.1829	2.7286
P.PD	8.0000	0.3333	0.8333	0.6667	0.4444	0.1925	0.1667	0.1667	21.0167	6.8847	3.4291	3.3088	0.0000	0.9999	2.0016	3.0024
PS..G	8.0000	0.3333	1.0000	1.0000	0.5000	0.4472	0.3333	0.0000	19.5757	6.4049	3.1612	1.4145	0.0002	1.0000	2.7965	2.7965
E.L.S	8.0000	0.3333	0.9583	0.8889	0.4848	0.3736	0.2917	0.0417	18.0653	11.5745	2.8805	-0.4289	0.0002	0.9998	2.2940	2.5808
SE..E	8.0000	0.3333	0.8750	0.7273	0.4571	0.2478	0.2083	0.1250	18.9423	6.3832	3.0435	0.6347	0.0000	0.9997	1.9680	2.7060
LT..K	8.0000	0.3333	0.7917	0.6154	0.4324	0.1406	0.1250	0.2083	18.8805	6.4406	3.0320	0.5594	0.0000	0.9997	1.6598	2.6972
G..GD	8.0000	0.3333	0.8333	0.6667	0.4444	0.1925	0.1667	0.1667	19.3228	6.3956	3.1142	1.1008	0.0000	0.9998	1.8403	2.7604
S.P.R	8.0000	0.3333	0.9583	0.8889	0.4848	0.3736	0.2917	0.0417	20.1837	11.5745	3.2743	2.1872	0.0001	0.9999	2.5630	2.8834
SS..K	8.0000	0.3333	0.9167	0.8000	0.4706	0.3078	0.2500	0.0833	19.1273	6.3830	3.0779	0.8606	0.0001	0.9998	2.1860	2.7325
A..ST	8.0000	0.3333	0.8750	0.7273	0.4571	0.2478	0.2083	0.1250	19.0245	6.3929	3.0588	0.7349	0.0000	0.9998	1.9766	2.7178
KV..A	8.0000	0.3333	0.8750	0.7273	0.4571	0.2478	0.2083	0.1250	18.8699	6.3858	3.0301	0.5466	0.0000	0.9997	1.9605	2.6957
SS.Q	8.0000	0.3333	0.9583	0.8889	0.4848	0.3736	0.2917	0.0417	20.0728	6.8830	3.2536	2.0439	0.0001	0.9999	2.5489	2.8675
AT.S	8.0000	0.3333	0.9583	0.8889	0.4848	0.3736	0.2917	0.0417	19.0245	6.9070	3.0588	0.7349	0.0001	0.9999	2.4158	2.7178
SR.L	8.0000	0.3333	0.9583	0.8889	0.4848	0.3736	0.2917	0.0417	18.5665	6.8941	2.9737	0.1784	0.0002	0.9998	2.3576	2.6524
VA..S	8.0000	0.3333	0.8750	0.7273	0.4571	0.2478	0.2083	0.1250	18.5256	6.3873	2.9661	0.1289	0.0001	0.9997	1.9247	2.6465
AI.K	8.0000	0.3333	0.9167	0.8000	0.4706	0.3078	0.2500	0.0833	19.1626	6.8970	3.0845	0.9039	0.0001	0.9998	2.1900	2.7375
K.LS	8.0000	0.3333	0.8750	0.7273	0.4571	0.2478	0.2083	0.1250	18.3299	6.9037	2.9297	-0.1080	0.0001	0.9997	1.9044	2.6186
P.A.L	8.0000	0.3333	0.9583	0.8889	0.4848	0.3736	0.2917	0.0417	18.4964	11.5745	2.9606	0.0935	0.0002	0.9998	2.3487	2.6423
AD.S	8.0000	0.3333	1.0000	1.0000	0.5000	0.4472	0.3333	0.0000	19.0680	6.9094	3.0669	0.7880	0.0003	1.0000	2.7240	2.7240
S.VA	8.0000	0.3333	0.9167	0.8000	0.4706	0.3078	0.2500	0.0833	18.5256	6.8873	2.9661	0.1289	0.0001	0.9997	2.1172	2.6465
R..VS	8.0000	0.3333	0.9167	0.8000	0.4706	0.3078	0.2500	0.0833	19.4155	6.3831	3.1315	1.2154	0.0001	0.9998	2.2189	2.7736
D..LI	8.0000	0.3333	0.8333	0.6667	0.4444	0.1925	0.1667	0.1667	18.9240	6.4248	3.0401	0.6124	0.0000	0.9997	1.8023	2.7034
G..EL	8.0000	0.3333	0.9167	0.8000	0.4706	0.3078	0.2500	0.0833	18.0382	6.4080	2.8755	-0.4618	0.0001	0.9997	2.0615	2.5769
AP.S	8.0000	0.3333	0.8333	0.6667	0.4444	0.1925	0.1667	0.1667	19.2938	6.9239	3.1088	1.0650	0.0000	0.9998	1.8375	2.7563
EE.A	8.0000	0.3333	0.9583	0.8889	0.4848	0.3736	0.2917	0.0417	18.6333	6.8830	2.9861	0.2594	0.0002	0.9998	2.3661	2.6619
AD..L	8.0000	0.3333	0.9167	0.8000	0.4706	0.3078	0.2500	0.0833	18.2706	6.4094	2.9187	-0.1799	0.0001	0.9997	2.0881	2.6101
P.A.A	8.0000	0.3333	0.9583	0.8889	0.4848	0.3736	0.2917	0.0417	18.9847	11.5745	3.0514	0.6864	0.0001	0.9999	2.4108	2.7121
EV..L	8.0000	0.3333	0.9583	0.8889	0.4848	0.3736	0.2917	0.0417	18.1169	6.3830	2.8901	-0.3662	0.0002	0.9998	2.3006	2.5881
A..GP	8.0000	0.3333	0.9583	0.8889	0.4848	0.3736	0.2917	0.0417	19.2667	6.4063	3.1038	1.0317	0.0001	0.9999	2.4466	2.7524
F.SS	8.0000	0.3333	0.9583	0.8889	0.4848	0.3736	0.2917	0.0417	20.0434	6.8830	3.2482	2.0061	0.0001	0.9999	2.5452	2.8633
A..LK	8.0000	0.3333	0.8750	0.7273	0.4571	0.2478	0.2083	0.1250	18.0209	6.4248	2.8723	-0.4828	0.0001	0.9996	1.8723	2.5744
S..RD	8.0000	0.3333	0.8750	0.7273	0.4571	0.2478	0.2083	0.1250	19.9579	6.3830	3.2323	1.8967	0.0000	0.9998	2.0736	2.8511
LK..T	8.0000	0.3333	0.9583	0.8889	0.4848	0.3736	0.2917	0.0417	18.8805	6.4248	3.0320	0.5594	0.0002	0.9998	2.3975	2.6972
VS.L	8.0000	0.3333	0.8333	0.6667	0.4444	0.1925	0.1667	0.1667	18.0372	6.8831	2.8753	-0.4629	0.0000	0.9996	1.7178	2.5767
S.VE	8.0000	0.3333	1.0000	1.0000	0.5000	0.4472	0.3333	0.0000	18.9143	6.8830	3.0383	0.6006	0.0003	1.0000	2.7020	2.7020
A.A.S	8.0000	0.3333	0.7500	0.5714	0.4211	0.0917	0.0833	0.2500	18.1649	11.5745	2.8990	-0.3080	0.0000	0.9996	1.4828	2.5950
GA.L	8.0000	0.3333	0.8750	0.7273	0.4571	0.2478	0.2083	0.1250	17.6494	6.8856	2.8032	-0.9362	0.0001	0.9996	1.8337	2.5213
A.VS	8.0000	0.3333	0.8750	0.7273	0.4571	0.2478	0.2083	0.1250	18.5256	6.8831	2.9661	0.1289	0.0001	0.9997	1.9247	2.6465
S.L.A	8.0000	0.3333	0.9167	0.8000	0.4706	0.3078	0.2500	0.0833	17.6765	11.5745	2.8083	-0.9029	0.0001	0.9996	2.0202	2.5252
GE.G	8.0000	0.3333	0.9167	0.8000	0.4706	0.3078	0.2500	0.0833	18.8085	6.8834	3.0186	0.4719	0.0001	0.9998	2.1495	2.6869
K.T.S	8.0000	0.3333	0.8333	0.6667	0.4444	0.1925	0.1667	0.1667	19.6779	11.5745	3.1802	1.5423	0.0000	0.9998	1.8741	2.8111
L.S.P	8.0000	0.3333	0.7917	0.6154	0.4324	0.1406	0.1250	0.2083	18.8054	11.5745	3.0181	0.4682	0.0000	0.9997	1.6532	2.6865
L..TP	8.0000	0.3333	0.9167	0.8000	0.4706	0.3078	0.2500	0.0833	19.3560	6.3854	3.1204	1.1417	0.0001	0.9998	2.2121	2.7651
E..EV	8.0000	0.3333	0.7917	0.6154	0.4324	0.1406	0.1250	0.2083	18.9940	6.3830	3.0531	0.6977	0.0000	0.9997	1.6698	2.7134
E..KL	8.0000	0.3333	0.9167	0.8000	0.4706	0.3078	0.2500	0.0833	18.4096	6.4248	2.9445	-0.0115	0.0001	0.9997	2.1040	2.6299
L..PV	8.0000	0.3333	0.9167	0.8000	0.4706	0.3078	0.2500	0.0833	18.8571	6.4022	3.0277	0.5309	0.0001	0.9998	2.1551	2.6939
G..LP	8.0000	0.3333	0.8750	0.7273	0.4571	0.2478	0.2083	0.1250	18.7783	6.4645	3.0130	0.4353	0.0001	0.9997	1.9510	2.6826
S..KR	8.0000	0.3333	0.7917	0.6154	0.4324	0.1406	0.1250	0.2083	19.7082	6.3848	3.1859	1.5804	0.0000	0.9998	1.7326	2.8155
G..LR	8.0000	0.3333	1.0000	1.0000	0.5000	0.4472	0.3333	0.0000	18.5394	6.4431	2.9686	0.1456	0.0004	1.0000	2.6485	2.6485
G..PS	8.0000	0.3333	0.9167	0.8000	0.4706	0.3078	0.2500	0.0833	19.5757	6.4049	3.1612	1.4145	0.0001	0.9998	2.2372	2.7965
G..SL	8.0000	0.3333	0.7917	0.6154	0.4324	0.1406	0.1250	0.2083	17.9585	6.4037	2.8607	-0.5587	0.0000	0.9996	1.5788	2.5655
L..SP	8.0000	0.3333	0.9583	0.8889	0.4848	0.3736	0.2917	0.0417	18.8054	6.4049	3.0181	0.4682	0.0002	0.9998	2.3880	2.6865
D..EY	8.0000	0.3333	0.9583	0.8889	0.4848	0.3736	0.2917	0.0417	21.3431	6.4833	3.4897	3.7750	0.0001	0.9999	2.7102	3.0490
R..SS	8.0000	0.3333	0.8750	0.7273	0.4571	0.2478	0.2083	0.1250	19.3639	6.3830	3.1219	1.1515	0.0000	0.9998	2.0118	2.7663
S..PS	8.0000	0.3333	0.8333	0.6667	0.4444	0.1925	0.1667	0.1667	19.6028	6.4049	3.1663	1.4483	0.0000	0.9998	1.8669	2.8004
E.S.A	8.0000	0.3333	0.9167	0.8000	0.4706	0.3078	0.2500	0.0833	18.5536	11.5745	2.9713	0.1628	0.0001	0.9997	2.1204	2.6505
E.S.K	8.0000	0.3333	0.9167	0.8000	0.4706	0.3078	0.2500	0.0833	19.2070	11.5745	3.0927	0.9583	0.0001	0.9998	2.1951	2.7439
R..SD	8.0000	0.3333	0.9167	0.8000	0.4706	0.3078	0.2500	0.0833	19.9579	6.3946	3.2323	1.8967	0.0001	0.9999	2.2809	2.8511
R..QE	8.0000	0.3333	0.8333	0.6667	0.4444	0.1925	0.1667	0.1667	20.7334	6.4298	3.3764	2.9174	0.0000	0.9999	1.9746	2.9619
R..LQ	8.0000	0.3333	0.8333	0.6667	0.4444	0.1925	0.1667	0.1667	19.8563	6.5137	3.2134	1.7673	0.0000	0.9998	1.8911	2.8366
T..QL	8.0000	0.3333	1.0000	1.0000	0.5000	0.4472	0.3333	0.0000	19.8259	6.5137	3.2078	1.7289	0.0002	1.0000	2.8323	2.8323
T..VL	8.0000	0.3333	0.9583	0.8889	0.4848	0.3736	0.2917	0.0417	18.5878	6.4064	2.9776	0.2042	0.0002	0.9998	2.3604	2.6554
T..LL	8.0000	0.3333	0.7500	0.5714	0.4211	0.0917	0.0833	0.2500	17.7387	6.3830	2.8198	-0.8267	0.0000	0.9995	1.4481	2.5341
W..PE	8.0000	0.3333	0.9167	0.8000	0.4706	0.3078	0.2500	0.0833	23.2348	6.4009	3.8413	6.9170	0.0000	1.0000	2.6554	3.3193
E..EN	8.0000	0.3333	0.7917	0.6154	0.4324	0.1406	0.1250	0.2083	20.0999	6.4204	3.2587	2.0788	0.0000	0.9998	1.7670	2.8714
P..PV	8.0000	0.3333	0.8750	0.7273	0.4571	0.2478	0.2083	0.1250	20.4743	6.4022	3.3283	2.5688	0.0000	0.9999	2.1272	2.9249
S..VV	8.0000	0.3333	0.8750	0.7273	0.4571	0.2478	0.2083	0.1250	18.8863	6.3830	3.0331	0.5665	0.0000	0.9997	1.9622	2.6980
P.V.G	8.0000	0.3333	0.8750	0.7273	0.4571	0.2478	0.2083	0.1250	19.6274	11.5745	3.1708	1.4790	0.0000	0.9998	2.0392	2.8039
I..LG	8.0000	0.3333	0.8750	0.7273	0.4571	0.2478	0.2083	0.1250	18.3028	6.4023	2.9247	-0.1408	0.0001	0.9997	1.9016	2.6147
V..PA	8.0000	0.3333	0.9583	0.8889	0.4848	0.3736	0.2917	0.0417	19.3454	6.4239	3.1184	1.1287	0.0001	0.9999	2.4566	2.7636
Q.P.S	8.0000	0.3333	0.7917	0.6154	0.4324	0.1406	0.1250	0.2083	20.8926	11.5745	3.4060	3.1360	0.0000	0.9999	1.8367	2.9847
S..PL	8.0000	0.3333	0.9583	0.8889	0.4848	0.3736	0.2917	0.0417	18.8054	6.4645	3.0181	0.4682	0.0002	0.9998	2.3880	2.6865
K..RD	8.0000	0.3333	0.8750	0.7273	0.4571	0.2478	0.2083	0.1250	20.3023	6.3830	3.2963	2.3419	0.0000	0.9999	2.1093	2.9003
P.G.A	8.0000	0.3333	0.9583	0.8889	0.4848	0.3736	0.2917	0.0417	19.2667	11.5745	3.1038	1.0317	0.0001	0.9999	2.4466	2.7524
I..LI	8.0000	0.3333	0.9583	0.8889	0.4848	0.3736	0.2917	0.0417	18.6743	6.4248	2.9937	0.3090	0.0002	0.9998	2.3713	2.6678
K..DG	8.0000	0.3333	0.9167	0.8000	0.4706	0.3078	0.2500	0.0833	19.6943	6.3956	3.1833	1.5629	0.0001	0.9998	2.2508	2.8135
V.K.G	8.0000	0.3333	0.9583	0.8889	0.4848	0.3736	0.2917	0.0417	19.1519	11.5745	3.0825	0.8907	0.0001	0.9999	2.4320	2.7360
I..VL	8.0000	0.3333	0.8750	0.7273	0.4571	0.2478	0.2083	0.1250	18.3816	6.4064	2.9393	-0.0455	0.0001	0.9997	1.9098	2.6259
S..QQ	8.0000	0.3333	0.9583	0.8889	0.4848	0.3736	0.2917	0.0417	21.3626	6.3830	3.4934	3.8034	0.0001	0.9999	2.7127	3.0518
V..NS	8.0000	0.3333	0.9583	0.8889	0.4848	0.3736	0.2917	0.0417	19.9922	6.4259	3.2387	1.9404	0.0001	0.9999	2.5387	2.8560
P..SV	8.0000	0.3333	1.0000	1.0000	0.5000	0.4472	0.3333	0.0000	19.6545	6.3831	3.1759	1.5129	0.0002	1.0000	2.8078	2.8078
A..NG	8.0000	0.3333	0.9167	0.8000	0.4706	0.3078	0.2500	0.0833	19.6044	6.4279	3.1666	1.4503	0.0001	0.9998	2.2405	2.8006
LE.R	8.0000	0.3333	0.9167	0.8000	0.4706	0.3078	0.2500	0.0833	18.6462	6.9080	2.9885	0.2750	0.0001	0.9998	2.1310	2.6637
AE.R	8.0000	0.3333	0.9167	0.8000	0.4706	0.3078	0.2500	0.0833	19.1345	6.8880	3.0792	0.8694	0.0001	0.9998	2.1868	2.7335
LP..F	8.0000	0.3333	0.9167	0.8000	0.4706	0.3078	0.2500	0.0833	20.0658	6.4645	3.2523	2.0349	0.0001	0.9999	2.2932	2.8665
P..PP..R	8.0000	0.3333	1.0000	1.0000	0.5000	0.4472	0.3333	0.0000	28.0844	9.5745	4.7427	22.0165	0.0000	1.0000	4.0121	4.0121
LQ..L	8.0000	0.3333	0.8750	0.7273	0.4571	0.2478	0.2083	0.1250	18.4780	6.5137	2.9572	0.0713	0.0001	0.9997	1.9198	2.6397
L.RL..E	8.0000	0.3333	0.9583	0.8889	0.4848	0.3736	0.2917	0.0417	24.1098	10.1346	4.0040	8.7214	0.0000	1.0000	3.0616	3.4443
LL..Q	8.0000	0.3333	0.9167	0.8000	0.4706	0.3078	0.2500	0.0833	18.4780	6.3830	2.9572	0.0713	0.0001	0.9997	2.1118	2.6397
RE..S	8.0000	0.3333	0.8750	0.7273	0.4571	0.2478	0.2083	0.1250	19.4436	6.3913	3.1367	1.2501	0.0000	0.9998	2.0201	2.7777
LT..S	8.0000	0.3333	0.7083	0.5333	0.4103	0.0449	0.0417	0.2917	18.5361	6.4406	2.9680	0.1416	0.0000	0.9996	1.4123	2.6480
TP..L	8.0000	0.3333	0.9167	0.8000	0.4706	0.3078	0.2500	0.0833	19.3560	6.3854	3.1204	1.1417	0.0001	0.9998	2.2121	2.7651
PT..Q	8.0000	0.3333	0.8750	0.7273	0.4571	0.2478	0.2083	0.1250	21.4432	6.3854	3.5083	3.9215	0.0000	0.9999	2.2279	3.0633
PS..V	8.0000	0.3333	0.9167	0.8000	0.4706	0.3078	0.2500	0.0833	19.6545	6.4049	3.1759	1.5129	0.0001	0.9998	2.2462	2.8078
LQ..V	8.0000	0.3333	0.9583	0.8889	0.4848	0.3736	0.2917	0.0417	19.3270	6.5137	3.1150	1.1060	0.0001	0.9999	2.4542	2.7610
PR..L	8.0000	0.3333	0.9583	0.8889	0.4848	0.3736	0.2917	0.0417	19.3863	6.3849	3.1261	1.1793	0.0001	0.9999	2.4618	2.7695
SR..A	8.0000	0.3333	0.8750	0.7273	0.4571	0.2478	0.2083	0.1250	19.0548	6.3941	3.0644	0.7720	0.0000	0.9998	1.9797	2.7221
AI.E	8.0000	0.3333	0.8750	0.7273	0.4571	0.2478	0.2083	0.1250	18.8980	6.8970	3.0353	0.5807	0.0000	0.9997	1.9634	2.6997
SN.V	8.0000	0.3333	0.8750	0.7273	0.4571	0.2478	0.2083	0.1250	19.9922	6.9259	3.2387	1.9404	0.0000	0.9998	2.0771	2.8560
AS.T	8.0000	0.3333	0.8750	0.7273	0.4571	0.2478	0.2083	0.1250	19.0245	6.8861	3.0588	0.7349	0.0000	0.9998	1.9766	2.7178
VT.S	8.0000	0.3333	0.7500	0.5714	0.4211	0.0917	0.0833	0.2500	19.3852	6.8912	3.1258	1.1778	0.0000	0.9998	1.5825	2.7693
PQ.S	8.0000	0.3333	0.9583	0.8889	0.4848	0.3736	0.2917	0.0417	20.8926	6.8903	3.4060	3.1360	0.0001	0.9999	2.6530	2.9847
VT.L	8.0000	0.3333	0.9167	0.8000	0.4706	0.3078	0.2500	0.0833	18.5878	6.8912	2.9776	0.2042	0.0001	0.9997	2.1243	2.6554
VR.S	8.0000	0.3333	0.9167	0.8000	0.4706	0.3078	0.2500	0.0833	19.4155	6.8922	3.1315	1.2154	0.0001	0.9998	2.2189	2.7736
A.PP..P	8.0000	0.3333	1.0000	1.0000	0.5000	0.4472	0.3333	0.0000	27.1944	10.0745	4.5773	18.0618	0.0000	1.0000	3.8849	3.8849
FS.S	8.0000	0.3333	0.8333	0.6667	0.4444	0.1925	0.1667	0.1667	20.0434	6.9336	3.2482	2.0061	0.0000	0.9998	1.9089	2.8633
RD.A.R	8.0000	0.3333	1.0000	1.0000	0.5000	0.4472	0.3333	0.0000	26.4908	10.5745	4.4465	15.4065	0.0000	1.0000	3.7844	3.7844
ET.V	8.0000	0.3333	0.9167	0.8000	0.4706	0.3078	0.2500	0.0833	19.4648	6.8903	3.1406	1.2765	0.0001	0.9998	2.2246	2.7807
PG..R	8.0000	0.3333	0.8333	0.6667	0.4444	0.1925	0.1667	0.1667	20.1566	6.4063	3.2692	2.1521	0.0000	0.9998	1.9197	2.8795
Q.PR	8.0000	0.3333	0.8750	0.7273	0.4571	0.2478	0.2083	0.1250	21.4735	6.8849	3.5140	3.9663	0.0000	0.9999	2.2310	3.0676
DP..L	8.0000	0.3333	0.9167	0.8000	0.4706	0.3078	0.2500	0.0833	19.3995	6.3847	3.1285	1.1955	0.0001	0.9998	2.2171	2.7714
VS..I	8.0000	0.3333	0.8750	0.7273	0.4571	0.2478	0.2083	0.1250	19.1790	6.3831	3.0875	0.9239	0.0000	0.9998	1.9926	2.7399
LD..V	8.0000	0.3333	0.8750	0.7273	0.4571	0.2478	0.2083	0.1250	18.6313	6.4442	2.9857	0.2569	0.0001	0.9997	1.9357	2.6616
LA..P	8.0000	0.3333	0.7917	0.6154	0.4324	0.1406	0.1250	0.2083	18.4964	6.3908	2.9606	0.0935	0.0000	0.9996	1.6261	2.6423
S.ST	8.0000	0.3333	0.8333	0.6667	0.4444	0.1925	0.1667	0.1667	19.3335	6.8929	3.1162	1.1140	0.0000	0.9998	1.8413	2.7619
LF..R	8.0000	0.3333	0.9167	0.8000	0.4706	0.3078	0.2500	0.0833	19.8269	6.5104	3.2079	1.7301	0.0001	0.9999	2.2659	2.8324
VA..E	8.0000	0.3333	1.0000	1.0000	0.5000	0.4472	0.3333	0.0000	18.6053	6.3873	2.9809	0.2254	0.0003	1.0000	2.6579	2.6579
E.RP	8.0000	0.3333	1.0000	1.0000	0.5000	0.4472	0.3333	0.0000	20.2634	6.8849	3.2891	2.2910	0.0002	1.0000	2.8948	2.8948
S.S.SS	8.0000	0.3333	1.0000	1.0000	0.5000	0.4472	0.3333	0.0000	25.0439	10.5745	4.1776	10.9880	0.0000	1.0000	3.5777	3.5777
E.SP	8.0000	0.3333	0.9583	0.8889	0.4848	0.3736	0.2917	0.0417	19.6825	6.9049	3.1811	1.5481	0.0001	0.9999	2.4994	2.8118
R.LS	8.0000	0.3333	0.9167	0.8000	0.4706	0.3078	0.2500	0.0833	18.5665	6.9037	2.9737	0.1784	0.0001	0.9997	2.1219	2.6524
A.YD	8.0000	0.3333	0.9167	0.8000	0.4706	0.3078	0.2500	0.0833	20.9543	6.9361	3.4175	3.2217	0.0000	0.9999	2.3948	2.9935
L.NL	8.0000	0.3333	0.9167	0.8000	0.4706	0.3078	0.2500	0.0833	18.3458	6.9990	2.9326	-0.0889	0.0001	0.9997	2.0967	2.6208
HL..L	8.0000	0.3333	0.9167	0.8000	0.4706	0.3078	0.2500	0.0833	19.7519	6.6778	3.1940	1.6353	0.0001	0.9998	2.2574	2.8217
KG..I	8.0000	0.3333	0.9167	0.8000	0.4706	0.3078	0.2500	0.0833	19.4446	6.3875	3.1369	1.2514	0.0001	0.9998	2.2222	2.7778
KL..G	8.0000	0.3333	0.8750	0.7273	0.4571	0.2478	0.2083	0.1250	18.3028	6.4248	2.9247	-0.1408	0.0001	0.9997	1.9016	2.6147
VL..E	8.0000	0.3333	0.8333	0.6667	0.4444	0.1925	0.1667	0.1667	18.1169	6.4064	2.8901	-0.3662	0.0000	0.9996	1.7254	2.5881
KF..R	8.0000	0.3333	1.0000	1.0000	0.5000	0.4472	0.3333	0.0000	20.9687	6.4102	3.4201	3.2417	0.0001	1.0000	2.9955	2.9955
AG..A	8.0000	0.3333	1.0000	1.0000	0.5000	0.4472	0.3333	0.0000	18.1378	6.3856	2.8940	-0.3408	0.0004	1.0000	2.5911	2.5911
GA..K	8.0000	0.3333	0.9583	0.8889	0.4848	0.3736	0.2917	0.0417	18.7912	6.3856	3.0154	0.4509	0.0002	0.9998	2.3862	2.6845
AE..R	8.0000	0.3333	0.8333	0.6667	0.4444	0.1925	0.1667	0.1667	19.1345	6.3880	3.0792	0.8694	0.0000	0.9997	1.8223	2.7335
AA..V	8.0000	0.3333	0.8333	0.6667	0.4444	0.1925	0.1667	0.1667	18.2165	6.3830	2.9086	-0.2454	0.0000	0.9996	1.7349	2.6024
AS..E	8.0000	0.3333	0.9167	0.8000	0.4706	0.3078	0.2500	0.0833	18.5536	6.3861	2.9713	0.1628	0.0001	0.9997	2.1204	2.6505
EV..V	8.0000	0.3333	0.9167	0.8000	0.4706	0.3078	0.2500	0.0833	18.9660	6.3830	3.0479	0.6635	0.0001	0.9998	2.1675	2.7094
ES..E	8.0000	0.3333	0.9583	0.8889	0.4848	0.3736	0.2917	0.0417	18.9423	6.3832	3.0435	0.6347	0.0001	0.9998	2.4054	2.7060
EE..D	8.0000	0.3333	0.8333	0.6667	0.4444	0.1925	0.1667	0.1667	19.5364	6.3830	3.1539	1.3654	0.0000	0.9998	1.8606	2.7909
EL.A	8.0000	0.3333	0.9583	0.8889	0.4848	0.3736	0.2917	0.0417	17.7562	6.9080	2.8231	-0.8053	0.0002	0.9997	2.2548	2.5366
GLP	8.0000	0.3333	0.8750	0.7273	0.4571	0.2478	0.2083	0.1250	18.7783	2.6619	3.0130	0.4353	0.0001	0.9997	1.9510	2.6826
LKS	8.0000	0.3333	0.9167	0.8000	0.4706	0.3078	0.2500	0.0833	18.3299	2.6380	2.9297	-0.1080	0.0001	0.9997	2.0948	2.6186
LLA	8.0000	0.3333	1.0000	1.0000	0.5000	0.4472	0.3333	0.0000	16.8792	2.6132	2.6601	-1.8987	0.0007	1.0000	2.4113	2.4113
ANL	8.0000	0.3333	0.7917	0.6154	0.4324	0.1406	0.1250	0.2083	18.8341	2.6831	3.0234	0.5030	0.0000	0.9997	1.6557	2.6906
LE.E	8.0000	0.3333	0.8750	0.7273	0.4571	0.2478	0.2083	0.1250	18.1449	6.9080	2.8953	-0.3322	0.0001	0.9996	1.8852	2.5921
LRE	8.0000	0.3333	0.9167	0.8000	0.4706	0.3078	0.2500	0.0833	18.6462	2.6506	2.9885	0.2750	0.0001	0.9998	2.1310	2.6637
LSD	8.0000	0.3333	0.9167	0.8000	0.4706	0.3078	0.2500	0.0833	18.5796	2.6497	2.9761	0.1943	0.0001	0.9997	2.1234	2.6542
SLI	8.0000	0.3333	0.8750	0.7273	0.4571	0.2478	0.2083	0.1250	18.3299	2.6380	2.9297	-0.1080	0.0001	0.9997	1.9044	2.6186
VAV	8.0000	0.3333	0.9583	0.8889	0.4848	0.3736	0.2917	0.0417	18.5772	2.6105	2.9757	0.1914	0.0002	0.9998	2.3590	2.6539
GG.A	8.0000	0.3333	0.8750	0.7273	0.4571	0.2478	0.2083	0.1250	18.4197	6.8830	2.9464	0.0007	0.0001	0.9997	1.9137	2.6314
PL.S	8.0000	0.3333	0.8333	0.6667	0.4444	0.1925	0.1667	0.1667	18.8054	6.9645	3.0181	0.4682	0.0000	0.9997	1.7910	2.6865
PG.D	8.0000	0.3333	0.7917	0.6154	0.4324	0.1406	0.1250	0.2083	20.1698	6.9063	3.2717	2.1691	0.0000	0.9998	1.7732	2.8814
LD.P	8.0000	0.3333	0.8750	0.7273	0.4571	0.2478	0.2083	0.1250	19.3995	6.9442	3.1285	1.1955	0.0000	0.9998	2.0155	2.7714
EIP	8.0000	0.3333	0.8333	0.6667	0.4444	0.1925	0.1667	0.1667	20.0268	2.6185	3.2451	1.9848	0.0000	0.9998	1.9073	2.8610
RRP	8.0000	0.3333	0.9583	0.8889	0.4848	0.3736	0.2917	0.0417	20.7646	2.6082	3.3822	2.9600	0.0001	0.9999	2.6368	2.9664
PLE	8.0000	0.3333	0.8750	0.7273	0.4571	0.2478	0.2083	0.1250	18.8851	2.6636	3.0329	0.5650	0.0000	0.9997	1.9621	2.6979
KRE	8.0000	0.3333	0.8750	0.7273	0.4571	0.2478	0.2083	0.1250	19.7879	2.6121	3.2007	1.6808	0.0000	0.9998	2.0559	2.8268
IAL	8.0000	0.3333	0.9583	0.8889	0.4848	0.3736	0.2917	0.0417	18.0209	2.6344	2.8723	-0.4828	0.0002	0.9998	2.2884	2.5744
REL	8.0000	0.3333	0.9583	0.8889	0.4848	0.3736	0.2917	0.0417	18.6462	2.6506	2.9885	0.2750	0.0002	0.9998	2.3678	2.6637
ARD	8.0000	0.3333	0.9167	0.8000	0.4706	0.3078	0.2500	0.0833	19.6489	2.6318	3.1749	1.5060	0.0001	0.9998	2.2456	2.8070
QEL	8.0000	0.3333	0.9583	0.8889	0.4848	0.3736	0.2917	0.0417	19.3551	2.6945	3.1202	1.1406	0.0001	0.9999	2.4578	2.7650
QKL	8.0000	0.3333	1.0000	1.0000	0.5000	0.4472	0.3333	0.0000	19.6197	2.7006	3.1694	1.4695	0.0002	1.0000	2.8028	2.8028
EIA	8.0000	0.3333	1.0000	1.0000	0.5000	0.4472	0.3333	0.0000	18.8980	2.6162	3.0353	0.5807	0.0003	1.0000	2.6997	2.6997
VGS	8.0000	0.3333	0.8333	0.6667	0.4444	0.1925	0.1667	0.1667	18.8075	2.6067	3.0185	0.4707	0.0000	0.9997	1.7912	2.6868
SIN	8.0000	0.3333	0.9583	0.8889	0.4848	0.3736	0.2917	0.0417	20.2849	2.6353	3.2931	2.3191	0.0001	0.9999	2.5759	2.8978
QAL	8.0000	0.3333	1.0000	1.0000	0.5000	0.4472	0.3333	0.0000	18.9664	2.6928	3.0480	0.6640	0.0003	1.0000	2.7095	2.7095
LE.V	8.0000	0.3333	0.7917	0.6154	0.4324	0.1406	0.1250	0.2083	18.1169	6.9080	2.8901	-0.3662	0.0000	0.9996	1.5927	2.5881
IP.P	8.0000	0.3333	0.9167	0.8000	0.4706	0.3078	0.2500	0.0833	20.7670	6.8904	3.3827	2.9632	0.0000	0.9999	2.3734	2.9667
LE.I	8.0000	0.3333	0.8750	0.7273	0.4571	0.2478	0.2083	0.1250	18.4096	6.9080	2.9445	-0.0115	0.0001	0.9997	1.9127	2.6299
NS.L	8.0000	0.3333	0.8750	0.7273	0.4571	0.2478	0.2083	0.1250	19.1431	6.9259	3.0809	0.8800	0.0000	0.9998	1.9889	2.7347
TS.V	8.0000	0.3333	0.8333	0.6667	0.4444	0.1925	0.1667	0.1667	19.3852	6.8929	3.1258	1.1778	0.0000	0.9998	1.8462	2.7693
AI.P	8.0000	0.3333	0.8750	0.7273	0.4571	0.2478	0.2083	0.1250	19.6381	6.8970	3.1728	1.4925	0.0000	0.9998	2.0403	2.8054
SE.Q	8.0000	0.3333	0.9583	0.8889	0.4848	0.3736	0.2917	0.0417	20.1525	6.8832	3.2684	2.1467	0.0001	0.9999	2.5590	2.8789
DV.P	8.0000	0.3333	0.8750	0.7273	0.4571	0.2478	0.2083	0.1250	20.2485	6.8927	3.2863	2.2716	0.0000	0.9999	2.1037	2.8926
SK.G	8.0000	0.3333	0.9167	0.8000	0.4706	0.3078	0.2500	0.0833	19.1002	6.8869	3.0729	0.8274	0.0001	0.9998	2.1829	2.7286
GE.S	8.0000	0.3333	0.8333	0.6667	0.4444	0.1925	0.1667	0.1667	18.8356	6.8834	3.0237	0.5048	0.0000	0.9997	1.7939	2.6908
SG.L	8.0000	0.3333	0.9583	0.8889	0.4848	0.3736	0.2917	0.0417	17.9585	6.8830	2.8607	-0.5587	0.0002	0.9998	2.2804	2.5655
DL.D	8.0000	0.3333	0.8750	0.7273	0.4571	0.2478	0.2083	0.1250	19.1737	6.9442	3.0865	0.9174	0.0000	0.9998	1.9921	2.7391
EAV	8.0000	0.3333	0.9167	0.8000	0.4706	0.3078	0.2500	0.0833	18.6053	2.6108	2.9809	0.2254	0.0001	0.9997	2.1263	2.6579
EE.G	8.0000	0.3333	1.0000	1.0000	0.5000	0.4472	0.3333	0.0000	18.9152	6.8830	3.0385	0.6017	0.0003	1.0000	2.7022	2.7022
LS.T	8.0000	0.3333	0.8333	0.6667	0.4444	0.1925	0.1667	0.1667	18.5361	6.9037	2.9680	0.1416	0.0000	0.9997	1.7653	2.6480
VA.G	8.0000	0.3333	0.8333	0.6667	0.4444	0.1925	0.1667	0.1667	18.4985	6.8873	2.9610	0.0961	0.0000	0.9997	1.7618	2.6426
KE.E	8.0000	0.3333	0.8750	0.7273	0.4571	0.2478	0.2083	0.1250	19.2867	6.8853	3.1075	1.0563	0.0000	0.9998	2.0038	2.7552
LR.A	8.0000	0.3333	0.9167	0.8000	0.4706	0.3078	0.2500	0.0833	18.2575	6.9431	2.9162	-0.1958	0.0001	0.9997	2.0866	2.6082
LA.K	8.0000	0.3333	0.8750	0.7273	0.4571	0.2478	0.2083	0.1250	18.0209	6.8908	2.8723	-0.4828	0.0001	0.9996	1.8723	2.5744
LK.D	8.0000	0.3333	0.8333	0.6667	0.4444	0.1925	0.1667	0.1667	18.9240	6.9248	3.0401	0.6124	0.0000	0.9997	1.8023	2.7034
AL.K	8.0000	0.3333	0.9167	0.8000	0.4706	0.3078	0.2500	0.0833	18.0209	6.8908	2.8723	-0.4828	0.0001	0.9997	2.0595	2.5744
LS.I	8.0000	0.3333	0.8333	0.6667	0.4444	0.1925	0.1667	0.1667	18.3299	6.9037	2.9297	-0.1080	0.0000	0.9996	1.7457	2.6186
LP.T	8.0000	0.3333	0.9167	0.8000	0.4706	0.3078	0.2500	0.0833	19.3560	6.9645	3.1204	1.1417	0.0001	0.9998	2.2121	2.7651
P.N.A	8.0000	0.3333	0.9167	0.8000	0.4706	0.3078	0.2500	0.0833	20.4513	11.5745	3.3240	2.5383	0.0000	0.9999	2.3373	2.9216
LG.C	8.0000	0.3333	0.9583	0.8889	0.4848	0.3736	0.2917	0.0417	21.4645	6.9023	3.5123	3.9530	0.0001	0.9999	2.7257	3.0664
TG.S	8.0000	0.3333	0.8750	0.7273	0.4571	0.2478	0.2083	0.1250	19.3064	6.8939	3.1112	1.0806	0.0000	0.9998	2.0059	2.7581
TL.L	8.0000	0.3333	0.8750	0.7273	0.4571	0.2478	0.2083	0.1250	17.7387	6.9406	2.8198	-0.8267	0.0001	0.9996	1.8430	2.5341
LP.L	8.0000	0.3333	1.0000	1.0000	0.5000	0.4472	0.3333	0.0000	18.0080	6.9645	2.8699	-0.4984	0.0004	1.0000	2.5726	2.5726
L.VG	8.0000	0.3333	0.7917	0.6154	0.4324	0.1406	0.1250	0.2083	18.0101	6.8832	2.8703	-0.4958	0.0000	0.9996	1.5833	2.5729
S.EL	8.0000	0.3333	1.0000	1.0000	0.5000	0.4472	0.3333	0.0000	18.0653	6.9080	2.8805	-0.4289	0.0004	1.0000	2.5808	2.5808
L.G.A	8.0000	0.3333	0.8333	0.6667	0.4444	0.1925	0.1667	0.1667	17.6494	11.5745	2.8032	-0.9362	0.0000	0.9995	1.6809	2.5213
L.RA	8.0000	0.3333	0.9167	0.8000	0.4706	0.3078	0.2500	0.0833	18.2575	6.9087	2.9162	-0.1958	0.0001	0.9997	2.0866	2.6082
S.T.E	8.0000	0.3333	0.9167	0.8000	0.4706	0.3078	0.2500	0.0833	19.4132	11.5745	3.1310	1.2125	0.0001	0.9998	2.2187	2.7733
P.DS	8.0000	0.3333	0.9167	0.8000	0.4706	0.3078	0.2500	0.0833	20.1969	6.8946	3.2767	2.2043	0.0000	0.9999	2.3082	2.8853
L.DL	8.0000	0.3333	0.8750	0.7273	0.4571	0.2478	0.2083	0.1250	17.7822	6.9442	2.8279	-0.7735	0.0001	0.9996	1.8475	2.5403
K.E.L	8.0000	0.3333	0.9167	0.8000	0.4706	0.3078	0.2500	0.0833	18.4096	11.5745	2.9445	-0.0115	0.0001	0.9997	2.1040	2.6299
T.ED	8.0000	0.3333	1.0000	1.0000	0.5000	0.4472	0.3333	0.0000	20.0072	6.8917	3.2415	1.9597	0.0002	1.0000	2.8582	2.8582
T.AV	8.0000	0.3333	0.8333	0.6667	0.4444	0.1925	0.1667	0.1667	19.0761	6.8873	3.0684	0.7980	0.0000	0.9997	1.8168	2.7252
L.I.L	8.0000	0.3333	0.8750	0.7273	0.4571	0.2478	0.2083	0.1250	17.5325	11.5745	2.7815	-1.0799	0.0001	0.9995	1.8216	2.5046
S.LV	8.0000	0.3333	0.8750	0.7273	0.4571	0.2478	0.2083	0.1250	18.0372	6.9064	2.8753	-0.4629	0.0001	0.9996	1.8740	2.5767
R.VL	8.0000	0.3333	0.7917	0.6154	0.4324	0.1406	0.1250	0.2083	18.6182	6.9064	2.9833	0.2410	0.0000	0.9997	1.6368	2.6597
D.AA	8.0000	0.3333	0.9167	0.8000	0.4706	0.3078	0.2500	0.0833	18.7589	6.8830	3.0094	0.4117	0.0001	0.9998	2.1439	2.6798
P.GK	8.0000	0.3333	0.8750	0.7273	0.4571	0.2478	0.2083	0.1250	19.9201	6.8875	3.2253	1.8484	0.0000	0.9998	2.0696	2.8457
V.SD	8.0000	0.3333	0.8333	0.6667	0.4444	0.1925	0.1667	0.1667	19.4287	6.8946	3.1339	1.2317	0.0000	0.9998	1.8504	2.7755
L.R.V	8.0000	0.3333	0.8333	0.6667	0.4444	0.1925	0.1667	0.1667	18.6182	11.5745	2.9833	0.2410	0.0000	0.9997	1.7732	2.6597
K.P.A	8.0000	0.3333	0.8333	0.6667	0.4444	0.1925	0.1667	0.1667	19.6381	11.5745	3.1728	1.4925	0.0000	0.9998	1.8703	2.8054
A.Q.P	8.0000	0.3333	0.9583	0.8889	0.4848	0.3736	0.2917	0.0417	20.5836	11.5745	3.3486	2.7148	0.0001	0.9999	2.6138	2.9405
A.E.G	8.0000	0.3333	0.8333	0.6667	0.4444	0.1925	0.1667	0.1667	18.5265	11.5745	2.9662	0.1300	0.0000	0.9997	1.7644	2.6466
A.R.A	8.0000	0.3333	0.9583	0.8889	0.4848	0.3736	0.2917	0.0417	18.7458	11.5745	3.0070	0.3958	0.0002	0.9998	2.3804	2.6780
A.R.V	8.0000	0.3333	0.9583	0.8889	0.4848	0.3736	0.2917	0.0417	19.1065	11.5745	3.0740	0.8351	0.0001	0.9999	2.4262	2.7295
V.L.S	8.0000	0.3333	0.8750	0.7273	0.4571	0.2478	0.2083	0.1250	18.0372	11.5745	2.8753	-0.4629	0.0001	0.9996	1.8740	2.5767
G.VV	8.0000	0.3333	0.8750	0.7273	0.4571	0.2478	0.2083	0.1250	18.8592	6.8830	3.0281	0.5335	0.0000	0.9997	1.9594	2.6942
T.P.L	8.0000	0.3333	0.9583	0.8889	0.4848	0.3736	0.2917	0.0417	19.3560	11.5745	3.1204	1.1417	0.0001	0.9999	2.4579	2.7651
G.E.R	8.0000	0.3333	0.8750	0.7273	0.4571	0.2478	0.2083	0.1250	19.4165	11.5745	3.1317	1.2165	0.0000	0.9998	2.0173	2.7738
G.L.E	8.0000	0.3333	0.9167	0.8000	0.4706	0.3078	0.2500	0.0833	18.0382	11.5745	2.8755	-0.4618	0.0001	0.9997	2.0615	2.5769
G.FG	8.0000	0.3333	0.9583	0.8889	0.4848	0.3736	0.2917	0.0417	19.9892	6.9357	3.2381	1.9366	0.0001	0.9999	2.5383	2.8556
A.IP	8.0000	0.3333	0.8333	0.6667	0.4444	0.1925	0.1667	0.1667	19.6381	6.8904	3.1728	1.4925	0.0000	0.9998	1.8703	2.8054
A.EK	8.0000	0.3333	0.7500	0.5714	0.4211	0.0917	0.0833	0.2500	18.8980	6.8853	3.0353	0.5807	0.0000	0.9997	1.5427	2.6997
G.L.L	8.0000	0.3333	0.9167	0.8000	0.4706	0.3078	0.2500	0.0833	17.1611	11.5745	2.7125	-1.5418	0.0002	0.9995	1.9613	2.4516
G.L.K	8.0000	0.3333	1.0000	1.0000	0.5000	0.4472	0.3333	0.0000	18.3028	11.5745	2.9247	-0.1408	0.0004	1.0000	2.6147	2.6147
A.EV	8.0000	0.3333	0.8750	0.7273	0.4571	0.2478	0.2083	0.1250	18.6053	6.8830	2.9809	0.2254	0.0001	0.9997	1.9330	2.6579
G.RS	8.0000	0.3333	0.8333	0.6667	0.4444	0.1925	0.1667	0.1667	19.3368	6.8941	3.1168	1.1181	0.0000	0.9998	1.8416	2.7624
T.P.S	8.0000	0.3333	0.9167	0.8000	0.4706	0.3078	0.2500	0.0833	20.1533	11.5745	3.2686	2.1479	0.0000	0.9999	2.3032	2.8790
E.VR	8.0000	0.3333	0.8333	0.6667	0.4444	0.1925	0.1667	0.1667	19.4952	6.8922	3.1463	1.3142	0.0000	0.9998	1.8567	2.7850
V.L.I	8.0000	0.3333	0.9167	0.8000	0.4706	0.3078	0.2500	0.0833	18.3816	11.5745	2.9393	-0.0455	0.0001	0.9997	2.1008	2.6259
L.L.G	8.0000	0.3333	0.8333	0.6667	0.4444	0.1925	0.1667	0.1667	17.1611	11.5745	2.7125	-1.5418	0.0001	0.9994	1.6344	2.4516
D.VD	8.0000	0.3333	0.9583	0.8889	0.4848	0.3736	0.2917	0.0417	20.0227	6.8927	3.2443	1.9796	0.0001	0.9999	2.5426	2.8604
A.LI	8.0000	0.3333	0.8750	0.7273	0.4571	0.2478	0.2083	0.1250	18.0209	6.9248	2.8723	-0.4828	0.0001	0.9996	1.8723	2.5744
S.SN	8.0000	0.3333	0.8750	0.7273	0.4571	0.2478	0.2083	0.1250	19.9405	6.9259	3.2291	1.8745	0.0000	0.9998	2.0717	2.8486
D.PA	8.0000	0.3333	1.0000	1.0000	0.5000	0.4472	0.3333	0.0000	19.8878	6.9239	3.2193	1.8074	0.0002	1.0000	2.8411	2.8411
R.VS	8.0000	0.3333	0.9167	0.8000	0.4706	0.3078	0.2500	0.0833	19.4155	6.8831	3.1315	1.2154	0.0001	0.9998	2.2189	2.7736
L.PA	8.0000	0.3333	1.0000	1.0000	0.5000	0.4472	0.3333	0.0000	18.4964	6.9239	2.9606	0.0935	0.0004	1.0000	2.6423	2.6423
D.PL	8.0000	0.3333	0.7083	0.5333	0.4103	0.0449	0.0417	0.2917	19.3995	6.9645	3.1285	1.1955	0.0000	0.9998	1.4781	2.7714
D.LS	8.0000	0.3333	0.7083	0.5333	0.4103	0.0449	0.0417	0.2917	18.5796	6.9037	2.9761	0.1943	0.0000	0.9996	1.4156	2.6542
L.I.P	8.0000	0.3333	0.9583	0.8889	0.4848	0.3736	0.2917	0.0417	19.1498	11.5745	3.0821	0.8881	0.0001	0.9999	2.4317	2.7357
E.KD	8.0000	0.3333	0.9167	0.8000	0.4706	0.3078	0.2500	0.0833	19.8011	6.8851	3.2031	1.6974	0.0001	0.9998	2.2630	2.8287
G.S.Q	8.0000	0.3333	0.8333	0.6667	0.4444	0.1925	0.1667	0.1667	20.0457	11.5745	3.2486	2.0090	0.0000	0.9998	1.9091	2.8637
E.L.G	8.0000	0.3333	0.8750	0.7273	0.4571	0.2478	0.2083	0.1250	18.0382	11.5745	2.8755	-0.4618	0.0001	0.9996	1.8741	2.5769
VE.G	8.0000	0.3333	0.8750	0.7273	0.4571	0.2478	0.2083	0.1250	18.8872	6.8830	3.0333	0.5676	0.0000	0.9997	1.9623	2.6982
E.T.S	8.0000	0.3333	0.9167	0.8000	0.4706	0.3078	0.2500	0.0833	19.4132	11.5745	3.1310	1.2125	0.0001	0.9998	2.2187	2.7733
K..DFGL	8.0000	0.3333	1.0000	1.0000	0.5000	0.4472	0.3333	0.0000	32.6793	5.4582	5.5967	59.6730	0.0000	1.0000	4.6685	4.6685
LS.Q	8.0000	0.3333	0.8333	0.6667	0.4444	0.1925	0.1667	0.1667	19.2754	6.9037	3.1054	1.0424	0.0000	0.9998	1.8358	2.7536
LT.V	8.0000	0.3333	0.9167	0.8000	0.4706	0.3078	0.2500	0.0833	18.5878	6.9406	2.9776	0.2042	0.0001	0.9997	2.1243	2.6554
MK.L	8.0000	0.3333	0.8750	0.7273	0.4571	0.2478	0.2083	0.1250	20.8134	7.0197	3.3913	3.0268	0.0000	0.9999	2.1624	2.9733
LED	8.0000	0.3333	0.9583	0.8889	0.4848	0.3736	0.2917	0.0417	18.6593	2.6513	2.9909	0.2909	0.0002	0.9998	2.3694	2.6656
N.V.R	8.0000	0.3333	0.7917	0.6154	0.4324	0.1406	0.1250	0.2083	20.5731	11.5745	3.3466	2.7008	0.0000	0.9999	1.8086	2.9390
L..LM	8.0000	0.3333	0.8333	0.6667	0.4444	0.1925	0.1667	0.1667	19.6716	6.6668	3.1791	1.5345	0.0000	0.9998	1.8735	2.8102
G.R.P	8.0000	0.3333	0.8333	0.6667	0.4444	0.1925	0.1667	0.1667	20.1566	11.5745	3.2692	2.1521	0.0000	0.9998	1.9197	2.8795
L..LG	8.0000	0.3333	0.9167	0.8000	0.4706	0.3078	0.2500	0.0833	17.1611	6.4023	2.7125	-1.5418	0.0002	0.9995	1.9613	2.4516
P..IP	8.0000	0.3333	0.9167	0.8000	0.4706	0.3078	0.2500	0.0833	20.7670	6.3904	3.3827	2.9632	0.0000	0.9999	2.3734	2.9667
VAE	8.0000	0.3333	0.9583	0.8889	0.4848	0.3736	0.2917	0.0417	18.6053	2.6108	2.9809	0.2254	0.0002	0.9998	2.3626	2.6579
SDR	8.0000	0.3333	0.9583	0.8889	0.4848	0.3736	0.2917	0.0417	19.9579	2.6172	3.2323	1.8967	0.0001	0.9999	2.5343	2.8511
V.I.D	8.0000	0.3333	0.8333	0.6667	0.4444	0.1925	0.1667	0.1667	19.7730	11.5745	3.1979	1.6620	0.0000	0.9998	1.8831	2.8247
P..LG	8.0000	0.3333	0.8750	0.7273	0.4571	0.2478	0.2083	0.1250	18.7783	6.4023	3.0130	0.4353	0.0001	0.9997	1.9510	2.6826
LS.G	8.0000	0.3333	1.0000	1.0000	0.5000	0.4472	0.3333	0.0000	17.9585	6.9037	2.8607	-0.5587	0.0005	1.0000	2.5655	2.5655
VH.D	8.0000	0.3333	0.8333	0.6667	0.4444	0.1925	0.1667	0.1667	21.9924	7.0648	3.6104	4.7593	0.0000	0.9999	2.0945	3.1418
A.S.E	8.0000	0.3333	0.9167	0.8000	0.4706	0.3078	0.2500	0.0833	18.5536	11.5745	2.9713	0.1628	0.0001	0.9997	2.1204	2.6505
K.PG	8.0000	0.3333	0.8333	0.6667	0.4444	0.1925	0.1667	0.1667	19.9201	6.9063	3.2253	1.8484	0.0000	0.9998	1.8971	2.8457
SDL	8.0000	0.3333	0.8750	0.7273	0.4571	0.2478	0.2083	0.1250	18.5796	2.6497	2.9761	0.1943	0.0001	0.9997	1.9304	2.6542
HR.L	8.0000	0.3333	0.8750	0.7273	0.4571	0.2478	0.2083	0.1250	21.1302	7.0020	3.4502	3.4690	0.0000	0.9999	2.1953	3.0186
R..FL	8.0000	0.3333	1.0000	1.0000	0.5000	0.4472	0.3333	0.0000	19.8269	6.5104	3.2079	1.7301	0.0002	1.0000	2.8324	2.8324
P.R.T	8.0000	0.3333	0.9167	0.8000	0.4706	0.3078	0.2500	0.0833	20.7343	11.5745	3.3766	2.9186	0.0000	0.9999	2.3696	2.9620
EDL	8.0000	0.3333	0.8333	0.6667	0.4444	0.1925	0.1667	0.1667	18.6593	2.6513	2.9909	0.2909	0.0000	0.9997	1.7771	2.6656
T.K.D	8.0000	0.3333	0.9167	0.8000	0.4706	0.3078	0.2500	0.0833	20.2719	11.5745	3.2906	2.3021	0.0000	0.9999	2.3168	2.8960
H.D.A	8.0000	0.3333	0.8750	0.7273	0.4571	0.2478	0.2083	0.1250	21.6317	11.5745	3.5434	4.2024	0.0000	0.9999	2.2474	3.0902
E.R.A	8.0000	0.3333	0.8333	0.6667	0.4444	0.1925	0.1667	0.1667	19.1345	11.5745	3.0792	0.8694	0.0000	0.9997	1.8223	2.7335
T.I.L	8.0000	0.3333	0.8750	0.7273	0.4571	0.2478	0.2083	0.1250	18.8805	11.5745	3.0320	0.5594	0.0000	0.9997	1.9616	2.6972
L.S.Q	8.0000	0.3333	0.8750	0.7273	0.4571	0.2478	0.2083	0.1250	19.2754	11.5745	3.1054	1.0424	0.0000	0.9998	2.0026	2.7536
L.V.E	8.0000	0.3333	0.8750	0.7273	0.4571	0.2478	0.2083	0.1250	18.1169	11.5745	2.8901	-0.3662	0.0001	0.9996	1.8823	2.5881
SLD	8.0000	0.3333	0.9167	0.8000	0.4706	0.3078	0.2500	0.0833	18.5796	2.6497	2.9761	0.1943	0.0001	0.9997	2.1234	2.6542
VEK	8.0000	0.3333	0.8333	0.6667	0.4444	0.1925	0.1667	0.1667	19.2587	2.6088	3.1023	1.0218	0.0000	0.9998	1.8342	2.7512
DVW	8.0000	0.3333	0.8750	0.7273	0.4571	0.2478	0.2083	0.1250	22.9810	2.8084	3.7942	6.4417	0.0000	1.0000	2.3876	3.2830
VDL	8.0000	0.3333	0.8750	0.7273	0.4571	0.2478	0.2083	0.1250	18.6313	2.6507	2.9857	0.2569	0.0001	0.9997	1.9357	2.6616
DPE	8.0000	0.3333	0.9167	0.8000	0.4706	0.3078	0.2500	0.0833	20.2765	2.6196	3.2915	2.3082	0.0000	0.9999	2.3173	2.8966
SFT	8.0000	0.3333	0.8750	0.7273	0.4571	0.2478	0.2083	0.1250	20.5939	2.6403	3.3505	2.7287	0.0000	0.9999	2.1396	2.9420
ELG	8.0000	0.3333	0.9167	0.8000	0.4706	0.3078	0.2500	0.0833	18.0382	2.6280	2.8755	-0.4618	0.0001	0.9997	2.0615	2.5769
K.A.P	8.0000	0.3333	0.9583	0.8889	0.4848	0.3736	0.2917	0.0417	19.6381	11.5745	3.1728	1.4925	0.0001	0.9999	2.4937	2.8054
LGR	8.0000	0.3333	0.8333	0.6667	0.4444	0.1925	0.1667	0.1667	18.5394	2.6486	2.9686	0.1456	0.0000	0.9997	1.7657	2.6485
L..TV	8.0000	0.3333	0.9583	0.8889	0.4848	0.3736	0.2917	0.0417	18.5878	6.3912	2.9776	0.2042	0.0002	0.9998	2.3604	2.6554
L.R.Q	8.0000	0.3333	0.6250	0.4706	0.3902	-0.0436	-0.0417	0.3750	19.8563	11.5745	3.2134	1.7673	0.0000	0.9998	1.3349	2.8366
RKE	8.0000	0.3333	0.7917	0.6154	0.4324	0.1406	0.1250	0.2083	19.7879	2.6121	3.2007	1.6808	0.0000	0.9998	1.7396	2.8268
VRL	8.0000	0.3333	0.9167	0.8000	0.4706	0.3078	0.2500	0.0833	18.6182	2.6500	2.9833	0.2410	0.0001	0.9997	2.1278	2.6597
IGS	8.0000	0.3333	0.9583	0.8889	0.4848	0.3736	0.2917	0.0417	19.1002	2.6102	3.0729	0.8274	0.0001	0.9999	2.4254	2.7286
L.I.E	8.0000	0.3333	1.0000	1.0000	0.5000	0.4472	0.3333	0.0000	18.4096	11.5745	2.9445	-0.0115	0.0004	1.0000	2.6299	2.6299
IKK	8.0000	0.3333	0.8333	0.6667	0.4444	0.1925	0.1667	0.1667	19.8160	2.6065	3.2059	1.7163	0.0000	0.9998	1.8872	2.8309
IGD	8.0000	0.3333	0.8750	0.7273	0.4571	0.2478	0.2083	0.1250	19.6943	2.6152	3.1833	1.5629	0.0000	0.9998	2.0462	2.8135
Q.L.S	8.0000	0.3333	0.9583	0.8889	0.4848	0.3736	0.2917	0.0417	19.2754	11.5745	3.1054	1.0424	0.0001	0.9999	2.4477	2.7536
RDI	8.0000	0.3333	0.7917	0.6154	0.4324	0.1406	0.1250	0.2083	20.3023	2.6083	3.2963	2.3419	0.0000	0.9998	1.7848	2.9003
L.Q.S	8.0000	0.3333	0.7917	0.6154	0.4324	0.1406	0.1250	0.2083	19.2754	11.5745	3.1054	1.0424	0.0000	0.9997	1.6945	2.7536
Q.D.E	8.0000	0.3333	0.8750	0.7273	0.4571	0.2478	0.2083	0.1250	20.7465	11.5745	3.3789	2.9353	0.0000	0.9999	2.1555	2.9638
K.T.A	8.0000	0.3333	0.9167	0.8000	0.4706	0.3078	0.2500	0.0833	19.3688	11.5745	3.1228	1.1576	0.0001	0.9998	2.2136	2.7670
Q..EL	8.0000	0.3333	0.9167	0.8000	0.4706	0.3078	0.2500	0.0833	19.3551	6.4080	3.1202	1.1406	0.0001	0.9998	2.2120	2.7650
KPK	8.0000	0.3333	0.8750	0.7273	0.4571	0.2478	0.2083	0.1250	20.2915	2.6129	3.2943	2.3277	0.0000	0.9999	2.1082	2.8988
LAD	8.0000	0.3333	0.8750	0.7273	0.4571	0.2478	0.2083	0.1250	18.2706	2.6471	2.9187	-0.1799	0.0001	0.9997	1.8982	2.6101
G.L.D	8.0000	0.3333	0.9583	0.8889	0.4848	0.3736	0.2917	0.0417	18.5525	11.5745	2.9711	0.1615	0.0002	0.9998	2.3559	2.6504
LSG	8.0000	0.3333	0.8333	0.6667	0.4444	0.1925	0.1667	0.1667	17.9585	2.6257	2.8607	-0.5587	0.0000	0.9996	1.7103	2.5655
GAC	8.0000	0.3333	0.8750	0.7273	0.4571	0.2478	0.2083	0.1250	21.9528	2.8385	3.6031	4.6970	0.0000	0.9999	2.2808	3.1361
CSG	8.0000	0.3333	0.8333	0.6667	0.4444	0.1925	0.1667	0.1667	22.2619	2.8230	3.6605	5.1938	0.0000	0.9999	2.1202	3.1803
DEE	8.0000	0.3333	1.0000	1.0000	0.5000	0.4472	0.3333	0.0000	19.5364	2.6139	3.1539	1.3654	0.0002	1.0000	2.7909	2.7909
SPK	8.0000	0.3333	0.9583	0.8889	0.4848	0.3736	0.2917	0.0417	19.9472	2.6211	3.2303	1.8829	0.0001	0.9999	2.5330	2.8496
AIK	8.0000	0.3333	0.8333	0.6667	0.4444	0.1925	0.1667	0.1667	19.1626	2.6198	3.0845	0.9039	0.0000	0.9997	1.8250	2.7375
L..QD	8.0000	0.3333	0.8333	0.6667	0.4444	0.1925	0.1667	0.1667	19.8694	6.3988	3.2158	1.7840	0.0000	0.9998	1.8923	2.8385
L.E.R	8.0000	0.3333	0.9583	0.8889	0.4848	0.3736	0.2917	0.0417	18.6462	11.5745	2.9885	0.2750	0.0002	0.9998	2.3678	2.6637
L..HP	8.0000	0.3333	0.8333	0.6667	0.4444	0.1925	0.1667	0.1667	21.3691	6.4769	3.4946	3.8129	0.0000	0.9999	2.0352	3.0527
L..GY	8.0000	0.3333	0.7500	0.5714	0.4211	0.0917	0.0833	0.2500	19.8448	6.4945	3.2113	1.7528	0.0000	0.9998	1.6200	2.8350
ASG	8.0000	0.3333	0.8750	0.7273	0.4571	0.2478	0.2083	0.1250	18.4468	2.6092	2.9514	0.0335	0.0001	0.9997	1.9166	2.6353
L.E.T	8.0000	0.3333	0.8333	0.6667	0.4444	0.1925	0.1667	0.1667	18.6158	11.5745	2.9828	0.2382	0.0000	0.9997	1.7729	2.6594
GLR	8.0000	0.3333	1.0000	1.0000	0.5000	0.4472	0.3333	0.0000	18.5394	2.6486	2.9686	0.1456	0.0004	1.0000	2.6485	2.6485
S.S.N	8.0000	0.3333	0.8333	0.6667	0.4444	0.1925	0.1667	0.1667	19.9405	11.5745	3.2291	1.8745	0.0000	0.9998	1.8991	2.8486
T..ES	8.0000	0.3333	0.8750	0.7273	0.4571	0.2478	0.2083	0.1250	19.4132	6.3832	3.1310	1.2125	0.0000	0.9998	2.0170	2.7733
G..VV	8.0000	0.3333	0.9583	0.8889	0.4848	0.3736	0.2917	0.0417	18.8592	6.3830	3.0281	0.5335	0.0002	0.9998	2.3948	2.6942
SL..S	8.0000	0.3333	0.8750	0.7273	0.4571	0.2478	0.2083	0.1250	17.9856	6.4037	2.8657	-0.5257	0.0001	0.9996	1.8686	2.5694
L.KQ	8.0000	0.3333	0.8750	0.7273	0.4571	0.2478	0.2083	0.1250	19.6197	6.9119	3.1694	1.4695	0.0000	0.9998	2.0384	2.8028
RE..T	8.0000	0.3333	0.9583	0.8889	0.4848	0.3736	0.2917	0.0417	19.9941	6.3913	3.2390	1.9429	0.0001	0.9999	2.5389	2.8563
KL..I	8.0000	0.3333	0.8333	0.6667	0.4444	0.1925	0.1667	0.1667	18.6743	6.4248	2.9937	0.3090	0.0000	0.9997	1.7785	2.6678
L.GL	8.0000	0.3333	0.9583	0.8889	0.4848	0.3736	0.2917	0.0417	17.1611	6.9023	2.7125	-1.5418	0.0003	0.9997	2.1792	2.4516
PD..P	8.0000	0.3333	0.9583	0.8889	0.4848	0.3736	0.2917	0.0417	21.0167	6.3847	3.4291	3.3088	0.0001	0.9999	2.6688	3.0024
VH..L	8.0000	0.3333	0.8333	0.6667	0.4444	0.1925	0.1667	0.1667	20.6009	6.5648	3.3518	2.7381	0.0000	0.9999	1.9620	2.9430
K..IG	8.0000	0.3333	0.8333	0.6667	0.4444	0.1925	0.1667	0.1667	19.4446	6.3875	3.1369	1.2514	0.0000	0.9998	1.8519	2.7778
S..SR	8.0000	0.3333	1.0000	1.0000	0.5000	0.4472	0.3333	0.0000	19.3639	6.3941	3.1219	1.1515	0.0003	1.0000	2.7663	2.7663
K..LR	8.0000	0.3333	0.9167	0.8000	0.4706	0.3078	0.2500	0.0833	18.9108	6.4431	3.0377	0.5964	0.0001	0.9998	2.1612	2.7015
ST..S	8.0000	0.3333	0.7500	0.5714	0.4211	0.0917	0.0833	0.2500	19.3335	6.3929	3.1162	1.1140	0.0000	0.9997	1.5782	2.7619
NK..F	8.0000	0.3333	0.9583	0.8889	0.4848	0.3736	0.2917	0.0417	21.5453	6.4045	3.5273	4.0729	0.0000	1.0000	2.7359	3.0779
L.RE	8.0000	0.3333	0.8750	0.7273	0.4571	0.2478	0.2083	0.1250	18.6462	6.8913	2.9885	0.2750	0.0001	0.9997	1.9373	2.6637
RD..A	8.0000	0.3333	0.8750	0.7273	0.4571	0.2478	0.2083	0.1250	19.6489	6.3830	3.1749	1.5060	0.0000	0.9998	2.0414	2.8070
V.NV	8.0000	0.3333	0.7917	0.6154	0.4324	0.1406	0.1250	0.2083	20.0439	6.9223	3.2483	2.0067	0.0000	0.9998	1.7621	2.8634
I..FG	8.0000	0.3333	0.8750	0.7273	0.4571	0.2478	0.2083	0.1250	20.3606	6.4357	3.3071	2.4185	0.0000	0.9999	2.1154	2.9087
NV..L	8.0000	0.3333	0.8750	0.7273	0.4571	0.2478	0.2083	0.1250	19.1948	6.4223	3.0905	0.9433	0.0000	0.9998	1.9943	2.7421
I..RN	8.0000	0.3333	0.8750	0.7273	0.4571	0.2478	0.2083	0.1250	20.8658	6.3939	3.4010	3.0989	0.0000	0.9999	2.1679	2.9808
PS..E	8.0000	0.3333	0.9583	0.8889	0.4848	0.3736	0.2917	0.0417	19.6825	6.4049	3.1811	1.5481	0.0001	0.9999	2.4994	2.8118
K..RK	8.0000	0.3333	0.9167	0.8000	0.4706	0.3078	0.2500	0.0833	20.0526	6.3848	3.2499	2.0179	0.0001	0.9999	2.2917	2.8647
G..FK	8.0000	0.3333	0.9167	0.8000	0.4706	0.3078	0.2500	0.0833	20.3606	6.4102	3.3071	2.4185	0.0000	0.9999	2.3269	2.9087
FG..R	8.0000	0.3333	0.8750	0.7273	0.4571	0.2478	0.2083	0.1250	20.5972	6.4357	3.3511	2.7331	0.0000	0.9999	2.1400	2.9425
G..SA	8.0000	0.3333	0.8750	0.7273	0.4571	0.2478	0.2083	0.1250	18.4468	6.3861	2.9514	0.0335	0.0001	0.9997	1.9166	2.6353
F.RD	8.0000	0.3333	0.9583	0.8889	0.4848	0.3736	0.2917	0.0417	21.2184	6.8830	3.4666	3.5948	0.0001	0.9999	2.6944	3.0312
LE..K	8.0000	0.3333	0.9167	0.8000	0.4706	0.3078	0.2500	0.0833	18.4096	6.4080	2.9445	-0.0115	0.0001	0.9997	2.1040	2.6299
P.LS	8.0000	0.3333	0.9167	0.8000	0.4706	0.3078	0.2500	0.0833	18.8054	6.9037	3.0181	0.4682	0.0001	0.9998	2.1492	2.6865
LD..R	8.0000	0.3333	0.8333	0.6667	0.4444	0.1925	0.1667	0.1667	19.1606	6.4442	3.0841	0.9013	0.0000	0.9997	1.8248	2.7372
A.RA	8.0000	0.3333	0.9167	0.8000	0.4706	0.3078	0.2500	0.0833	18.7458	6.9087	3.0070	0.3958	0.0001	0.9998	2.1424	2.6780
E.TL	8.0000	0.3333	0.9167	0.8000	0.4706	0.3078	0.2500	0.0833	18.6158	6.9406	2.9828	0.2382	0.0001	0.9997	2.1275	2.6594
E.LR	8.0000	0.3333	0.9167	0.8000	0.4706	0.3078	0.2500	0.0833	18.6462	6.9431	2.9885	0.2750	0.0001	0.9998	2.1310	2.6637
R.KL	8.0000	0.3333	0.9583	0.8889	0.4848	0.3736	0.2917	0.0417	18.9108	6.9248	3.0377	0.5964	0.0002	0.9998	2.4014	2.7015
A.TK	8.0000	0.3333	0.7917	0.6154	0.4324	0.1406	0.1250	0.2083	19.3688	6.8844	3.1228	1.1576	0.0000	0.9998	1.7028	2.7670
V.RD	8.0000	0.3333	0.7917	0.6154	0.4324	0.1406	0.1250	0.2083	20.0096	6.8830	3.2419	1.9627	0.0000	0.9998	1.7591	2.8585
EL..V	8.0000	0.3333	0.8750	0.7273	0.4571	0.2478	0.2083	0.1250	18.1169	6.4080	2.8901	-0.3662	0.0001	0.9996	1.8823	2.5881
E..SR	8.0000	0.3333	0.9167	0.8000	0.4706	0.3078	0.2500	0.0833	19.4436	6.3941	3.1367	1.2501	0.0001	0.9998	2.2221	2.7777
E..PT	8.0000	0.3333	0.9583	0.8889	0.4848	0.3736	0.2917	0.0417	20.2330	6.3854	3.2834	2.2514	0.0001	0.9999	2.5693	2.8904
D.VV	8.0000	0.3333	0.8750	0.7273	0.4571	0.2478	0.2083	0.1250	19.4803	6.8830	3.1435	1.2957	0.0000	0.9998	2.0239	2.7829
E.GK	8.0000	0.3333	0.9583	0.8889	0.4848	0.3736	0.2917	0.0417	19.1799	6.8875	3.0877	0.9251	0.0001	0.9999	2.4355	2.7400
D.SD	8.0000	0.3333	0.9583	0.8889	0.4848	0.3736	0.2917	0.0417	19.9711	6.8946	3.2347	1.9134	0.0001	0.9999	2.5360	2.8530
F.SV	8.0000	0.3333	0.9583	0.8889	0.4848	0.3736	0.2917	0.0417	20.0950	6.8831	3.2578	2.0725	0.0001	0.9999	2.5518	2.8707
D.SP	8.0000	0.3333	0.8750	0.7273	0.4571	0.2478	0.2083	0.1250	20.1969	6.9049	3.2767	2.2043	0.0000	0.9999	2.0984	2.8853
D.TF	8.0000	0.3333	0.7500	0.5714	0.4211	0.0917	0.0833	0.2500	21.1880	6.8995	3.4609	3.5513	0.0000	0.9999	1.7296	3.0269
GL..T	8.0000	0.3333	0.8333	0.6667	0.4444	0.1925	0.1667	0.1667	18.5090	6.4023	2.9630	0.1088	0.0000	0.9997	1.7628	2.6441
A..QL	8.0000	0.3333	0.9167	0.8000	0.4706	0.3078	0.2500	0.0833	18.9664	6.5137	3.0480	0.6640	0.0001	0.9998	2.1676	2.7095
N.LL	8.0000	0.3333	0.9583	0.8889	0.4848	0.3736	0.2917	0.0417	18.3458	6.8830	2.9326	-0.0889	0.0002	0.9998	2.3296	2.6208
AR.S	8.0000	0.3333	0.8750	0.7273	0.4571	0.2478	0.2083	0.1250	19.0548	6.9087	3.0644	0.7720	0.0000	0.9998	1.9797	2.7221
AP.V	8.0000	0.3333	0.8750	0.7273	0.4571	0.2478	0.2083	0.1250	19.3454	6.9239	3.1184	1.1287	0.0000	0.9998	2.0099	2.7636
AR.A	8.0000	0.3333	0.9167	0.8000	0.4706	0.3078	0.2500	0.0833	18.7458	6.9087	3.0070	0.3958	0.0001	0.9998	2.1424	2.6780
AR.L	8.0000	0.3333	1.0000	1.0000	0.5000	0.4472	0.3333	0.0000	18.2575	6.9087	2.9162	-0.1958	0.0004	1.0000	2.6082	2.6082
I.SS	8.0000	0.3333	0.8750	0.7273	0.4571	0.2478	0.2083	0.1250	19.1273	6.8830	3.0779	0.8606	0.0000	0.9998	1.9873	2.7325
AA.T	8.0000	0.3333	0.8750	0.7273	0.4571	0.2478	0.2083	0.1250	18.7154	6.8830	3.0014	0.3589	0.0001	0.9997	1.9445	2.6736
D..AV	8.0000	0.3333	0.8750	0.7273	0.4571	0.2478	0.2083	0.1250	19.1196	6.3873	3.0765	0.8512	0.0000	0.9998	1.9865	2.7314
SV.E	8.0000	0.3333	0.8750	0.7273	0.4571	0.2478	0.2083	0.1250	18.9143	6.8831	3.0383	0.6006	0.0000	0.9997	1.9651	2.7020
DP.V	8.0000	0.3333	0.9583	0.8889	0.4848	0.3736	0.2917	0.0417	20.2485	6.8847	3.2863	2.2716	0.0001	0.9999	2.5712	2.8926
S.QV	8.0000	0.3333	0.9167	0.8000	0.4706	0.3078	0.2500	0.0833	20.1244	6.9319	3.2632	2.1105	0.0001	0.9999	2.2999	2.8749
L.AE	8.0000	0.3333	0.9583	0.8889	0.4848	0.3736	0.2917	0.0417	17.7562	6.8880	2.8231	-0.8053	0.0002	0.9997	2.2548	2.5366
DR.A	8.0000	0.3333	0.9583	0.8889	0.4848	0.3736	0.2917	0.0417	19.6489	6.8830	3.1749	1.5060	0.0001	0.9999	2.4951	2.8070
P.D.S	8.0000	0.3333	0.9167	0.8000	0.4706	0.3078	0.2500	0.0833	20.1969	11.5745	3.2767	2.2043	0.0000	0.9999	2.3082	2.8853
SE.L	8.0000	0.3333	0.8333	0.6667	0.4444	0.1925	0.1667	0.1667	18.0653	6.8832	2.8805	-0.4289	0.0000	0.9996	1.7205	2.5808
A.E.S	8.0000	0.3333	0.9583	0.8889	0.4848	0.3736	0.2917	0.0417	18.5536	11.5745	2.9713	0.1628	0.0002	0.9998	2.3560	2.6505
SG.R	8.0000	0.3333	0.8750	0.7273	0.4571	0.2478	0.2083	0.1250	19.3368	6.8830	3.1168	1.1181	0.0000	0.9998	2.0090	2.7624
R.Q.S	8.0000	0.3333	0.8750	0.7273	0.4571	0.2478	0.2083	0.1250	20.6537	11.5745	3.3616	2.8093	0.0000	0.9999	2.1458	2.9505
A.G.S	8.0000	0.3333	0.9583	0.8889	0.4848	0.3736	0.2917	0.0417	18.4468	11.5745	2.9514	0.0335	0.0002	0.9998	2.3425	2.6353
A.I.S	8.0000	0.3333	0.9167	0.8000	0.4706	0.3078	0.2500	0.0833	18.8183	11.5745	3.0205	0.4838	0.0001	0.9998	2.1507	2.6883
R.L.D	8.0000	0.3333	0.8333	0.6667	0.4444	0.1925	0.1667	0.1667	19.1606	11.5745	3.0841	0.9013	0.0000	0.9997	1.8248	2.7372
D..TL	8.0000	0.3333	0.8750	0.7273	0.4571	0.2478	0.2083	0.1250	19.1302	6.4406	3.0784	0.8641	0.0000	0.9998	1.9876	2.7329
PQ..L	8.0000	0.3333	0.9583	0.8889	0.4848	0.3736	0.2917	0.0417	20.0952	6.3903	3.2578	2.0728	0.0001	0.9999	2.5518	2.8707
RD.L	8.0000	0.3333	0.9583	0.8889	0.4848	0.3736	0.2917	0.0417	19.1606	6.8830	3.0841	0.9013	0.0001	0.9999	2.4331	2.7372
EV.D	8.0000	0.3333	0.9583	0.8889	0.4848	0.3736	0.2917	0.0417	19.5084	6.8830	3.1487	1.3306	0.0001	0.9999	2.4773	2.7869
A..ES	8.0000	0.3333	0.9167	0.8000	0.4706	0.3078	0.2500	0.0833	18.5536	6.3832	2.9713	0.1628	0.0001	0.9997	2.1204	2.6505
D.L.S	8.0000	0.3333	0.9167	0.8000	0.4706	0.3078	0.2500	0.0833	18.5796	11.5745	2.9761	0.1943	0.0001	0.9997	2.1234	2.6542
PK..L	8.0000	0.3333	0.9583	0.8889	0.4848	0.3736	0.2917	0.0417	19.1498	6.3904	3.0821	0.8881	0.0001	0.9999	2.4317	2.7357
EQ.R	8.0000	0.3333	0.8333	0.6667	0.4444	0.1925	0.1667	0.1667	20.7334	6.9298	3.3764	2.9174	0.0000	0.9999	1.9746	2.9619
TL..E	8.0000	0.3333	0.9167	0.8000	0.4706	0.3078	0.2500	0.0833	18.6158	6.4406	2.9828	0.2382	0.0001	0.9997	2.1275	2.6594
Y.SL	8.0000	0.3333	0.9167	0.8000	0.4706	0.3078	0.2500	0.0833	19.8719	6.9037	3.2163	1.7872	0.0001	0.9999	2.2711	2.8388
A..PT	8.0000	0.3333	0.7917	0.6154	0.4324	0.1406	0.1250	0.2083	19.8443	6.3854	3.2112	1.7521	0.0000	0.9998	1.7446	2.8349
L.GT	8.0000	0.3333	0.8750	0.7273	0.4571	0.2478	0.2083	0.1250	18.5090	6.8939	2.9630	0.1088	0.0001	0.9997	1.9230	2.6441
E..DY	8.0000	0.3333	0.8750	0.7273	0.4571	0.2478	0.2083	0.1250	21.3431	6.4361	3.4897	3.7750	0.0000	0.9999	2.2175	3.0490
G.LG	8.0000	0.3333	0.8750	0.7273	0.4571	0.2478	0.2083	0.1250	17.9314	6.9023	2.8556	-0.5916	0.0001	0.9996	1.8630	2.5616
PQ.L	8.0000	0.3333	0.8750	0.7273	0.4571	0.2478	0.2083	0.1250	20.0952	6.8903	3.2578	2.0728	0.0000	0.9998	2.0878	2.8707
PT.A	8.0000	0.3333	0.9583	0.8889	0.4848	0.3736	0.2917	0.0417	19.8443	6.8854	3.2112	1.7521	0.0001	0.9999	2.5199	2.8349
K.GD	8.0000	0.3333	0.8750	0.7273	0.4571	0.2478	0.2083	0.1250	19.6943	6.8956	3.1833	1.5629	0.0000	0.9998	2.0462	2.8135
G.G.FG	8.0000	0.3333	1.0000	1.0000	0.5000	0.4472	0.3333	0.0000	26.2231	10.6272	4.3967	14.4911	0.0000	1.0000	3.7462	3.7462
FG.S	8.0000	0.3333	1.0000	1.0000	0.5000	0.4472	0.3333	0.0000	20.0163	6.9357	3.2431	1.9713	0.0002	1.0000	2.8595	2.8595
PP.I	8.0000	0.3333	0.7917	0.6154	0.4324	0.1406	0.1250	0.2083	20.7670	6.8830	3.3827	2.9632	0.0000	0.9999	1.8257	2.9667
A..LG	8.0000	0.3333	0.7917	0.6154	0.4324	0.1406	0.1250	0.2083	17.6494	6.4023	2.8032	-0.9362	0.0000	0.9995	1.5516	2.5213
A.KP	8.0000	0.3333	0.9583	0.8889	0.4848	0.3736	0.2917	0.0417	19.6381	6.8904	3.1728	1.4925	0.0001	0.9999	2.4937	2.8054
G.AR	8.0000	0.3333	0.9167	0.8000	0.4706	0.3078	0.2500	0.0833	19.0278	6.9087	3.0594	0.7389	0.0001	0.9998	2.1746	2.7183
