# Supplementary material for: Evaluating deterministic motif significance measures in protein databases
Source: Algorithms Mol Biol. 2007 Dec 24;2:16. doi: 10.1186/1748-7188-2-16 (PMC2254621; doi:10.1186/1748-7188-2-16)
Supplement: Additional File 2 — Scripts and Datasets. This file contains the sequence datasets (synthetic and real) and the evaluated motifs. This data is separated according to the tables where it is presented and discussed. It also contains script programs (in perl language) developed for this work. [file 1748-7188-2-16-S2.zip › Scripts_and_Datasets/datasets/Table 5/DILIMOT/PxPLxK/S8_L3_5.txt]

67	19	PPP 0 983 0 984 0 985 0 1041 1 1088 1 1149 1 1234 1 1257 1 1258 2 299 2 557 2 624 3 1767 3 1798 3 1825 3 1826 3 1827 3 1828 3 1836 3 1844 3 1845 3 1846 3 1847 4 393 4 431 4 440 5 627 5 628 5 629 5 630 5 631 5 632 5 633 5 634 5 635 5 636 5 751 5 1067 5 1214 6 388 7 98 8 158 8 340 8 489 8 515 10 29 10 30 10 31 10 32 10 460 10 484 10 644 12 495 12 539 13 51 14 332 15 8 15 9 16 45 16 49 16 50 16 319 …
71	18	PP..P 0 983 0 1042 1 923 1 1149 1 1150 1 1178 1 1182 1 1206 1 1210 1 1214 1 1259 1 1289 2 284 2 300 2 470 2 557 2 625 2 996 3 1768 3 1798 3 1825 3 1826 3 1836 3 1844 3 1845 4 310 4 393 4 394 4 432 4 468 5 138 5 627 5 628 5 629 5 630 5 631 5 632 5 633 5 634 5 751 5 757 6 388 6 389 7 767 8 340 8 341 8 503 9 560 10 29 10 30 10 547 10 589 12 506 12 509 12 539 12 540 12 543 12 603 13 51 13 66 13 105 1…
58	17	P.P.P 0 983 1 650 1 1020 1 1147 1 1149 2 557 3 1798 3 1823 3 1825 3 1826 3 1836 3 1844 3 1845 4 393 4 436 4 438 4 651 5 627 5 628 5 629 5 630 5 631 5 632 5 633 5 634 5 751 5 753 5 966 5 1212 6 388 6 666 7 780 8 340 8 345 9 304 10 27 10 29 10 30 10 467 10 469 10 672 12 430 12 432 12 434 12 436 12 438 12 539 12 608 13 51 15 78 16 45 16 47 16 228 16 319 17 712 22 1023 22 1025 22 1069
40	17	SS.S 0 545 0 560 0 616 0 784 0 1050 1 1135 1 1165 2 980 3 783 3 1650 3 1653 3 1759 4 816 5 512 5 800 6 432 7 744 8 224 8 578 8 644 9 256 9 516 10 77 13 152 13 217 13 237 13 238 13 239 13 241 13 448 14 390 14 391 14 399 15 135 16 94 19 1024 19 1035 20 42 20 87 20 1053
32	17	SSP 0 70 0 201 1 755 1 879 1 1109 1 1165 1 1227 2 239 3 1759 4 366 4 445 5 816 6 432 7 106 7 322 7 512 7 561 8 498 8 612 12 504 13 448 15 121 15 470 16 83 16 168 16 242 16 334 17 745 18 183 19 1024 23 326 23 418
64	16	P..PP 0 983 0 1038 1 1085 1 1147 1 1150 1 1179 1 1207 1 1211 1 1254 1 1289 1 1302 2 284 2 301 2 554 2 626 3 1823 3 1825 3 1826 3 1844 3 1845 4 307 4 394 4 438 4 469 5 139 5 627 5 628 5 629 5 630 5 631 5 632 5 633 5 634 5 1212 6 389 7 768 8 123 8 337 8 341 8 451 8 500 9 561 10 27 10 29 10 30 10 451 10 539 10 590 12 492 12 506 12 509 12 536 12 540 12 543 12 604 13 48 13 105 13 123 15 170 16 46 16 4…
53	16	P.PP 0 662 0 983 0 984 1 1147 1 1151 1 1257 1 1273 1 1290 2 285 3 1823 3 1825 3 1826 3 1827 3 1844 3 1845 3 1846 4 395 4 438 5 627 5 628 5 629 5 630 5 631 5 632 5 633 5 634 5 635 5 755 5 995 5 1212 5 1222 6 390 7 782 8 342 10 27 10 29 10 30 10 31 10 571 10 674 12 507 12 510 12 541 12 544 12 601 13 81 13 106 15 8 15 60 16 47 16 49 18 105 19 933
34	16	S.S.S 0 780 1 1131 2 610 3 1755 5 61 5 63 5 341 5 460 5 511 5 799 5 801 5 1058 5 1086 7 527 7 529 7 743 8 380 8 577 8 645 11 136 12 500 13 160 13 237 13 238 13 240 13 396 13 449 14 390 16 289 17 391 19 1025 21 386 23 451 23 531
28	16	PLP 0 1046 1 1022 2 79 2 288 2 430 2 559 3 1800 3 1838 4 395 4 651 5 995 5 998 6 390 6 666 7 782 8 537 10 502 12 510 12 541 15 60 15 514 16 171 18 214 18 228 20 440 20 1020 22 724 22 1023
60	15	PP.P 0 983 0 984 1 1150 1 1257 1 1289 2 284 2 287 2 558 3 1799 3 1825 3 1826 3 1827 3 1837 3 1844 3 1845 3 1846 4 394 4 397 5 627 5 628 5 629 5 630 5 631 5 632 5 633 5 634 5 635 5 752 5 997 6 389 6 392 6 486 8 309 8 341 8 344 10 29 10 30 10 31 10 466 10 593 10 654 10 676 12 458 12 506 12 509 12 540 12 543 12 546 12 607 13 52 13 105 13 108 15 8 16 46 16 49 16 170 16 320 16 340 17 713 22 36
41	15	S.SS 0 199 0 560 0 601 0 630 0 782 0 785 0 816 1 1133 2 328 2 980 3 1648 3 1651 3 1757 3 1760 4 373 4 443 5 513 5 803 5 1112 6 710 7 89 7 529 8 205 8 273 8 436 8 647 12 85 12 160 12 367 12 502 13 150 13 215 13 237 13 238 13 239 14 390 14 391 16 257 16 289 20 1053 22 570
26	15	S..SS 0 784 1 1092 1 1106 2 25 2 166 2 366 3 1650 3 1759 3 1779 5 512 7 529 7 740 8 252 8 290 8 413 8 574 10 66 13 237 13 238 14 390 16 289 17 929 19 920 22 1042 23 415 23 535
26	15	LS.L 0 186 0 429 1 311 2 107 2 381 2 428 2 950 3 1313 3 1521 4 108 5 193 5 974 6 111 7 90 7 453 10 492 12 46 12 161 12 315 13 584 16 141 16 176 19 75 19 1034 22 18 23 4
26	15	SP..P 0 619 1 1081 1 1253 2 231 2 234 3 1733 3 1757 3 1822 4 677 5 438 5 871 8 499 9 300 10 61 12 505 12 517 12 557 12 562 13 104 15 59 15 66 15 126 16 169 16 315 17 838 22 1061
25	15	SSL 0 187 0 603 0 632 2 330 2 382 3 1618 3 1650 3 1782 4 324 7 91 7 426 7 605 8 129 8 255 8 417 9 165 10 77 12 162 12 531 13 187 14 413 15 210 17 335 19 1035 23 496
24	15	S.SP 0 617 0 1051 1 1226 1 1251 2 438 3 1755 4 365 4 817 5 732 5 1058 7 137 10 550 12 515 12 560 12 570 13 242 13 449 15 120 15 136 16 82 16 333 18 219 20 563 21 388
23	15	SP.S 0 630 2 231 2 240 2 366 3 1757 3 1760 4 819 5 1112 7 513 8 243 8 273 9 316 10 66 10 509 12 94 12 557 12 562 12 572 15 27 16 105 17 592 21 383 23 528
23	15	A.PP 0 982 1 1180 1 1287 2 302 2 623 2 627 5 136 5 225 6 386 7 96 7 769 10 452 10 521 10 545 10 557 12 605 13 64 14 331 16 43 17 1003 20 340 21 864 22 341
22	15	SS..T 0 1096 1 755 1 1114 3 1653 3 1762 6 712 7 531 7 604 8 152 8 293 8 459 8 498 12 162 14 399 16 89 17 932 19 1024 19 1069 20 1053 21 113 22 81 23 937
22	15	SS..L 1 1135 1 1226 2 837 3 263 3 1640 3 1782 4 445 6 757 7 91 7 106 7 561 8 153 8 438 10 389 12 87 13 152 15 203 16 53 16 168 17 745 19 168 20 42
21	15	PP..S 0 664 1 1088 1 1292 3 1837 4 431 4 441 5 752 5 1214 8 126 10 497 10 573 10 676 12 496 13 559 15 62 16 49 16 50 17 713 18 107 20 343 23 290
21	15	AS..S 0 559 0 615 1 1091 1 1132 3 1647 5 854 6 762 8 223 8 251 9 258 10 699 12 366 13 146 13 151 13 216 13 236 15 571 17 166 19 919 20 169 21 155
21	15	V..LL 0 493 0 988 3 768 4 658 5 275 5 1070 6 809 7 393 9 437 12 216 16 216 17 923 19 650 19 773 20 530 20 777 20 949 21 776 21 977 22 663 23 395
18	15	LS.S 0 206 1 399 2 374 3 1776 4 372 5 1059 5 1111 7 528 7 887 10 7 15 569 17 390 18 49 20 614 21 393 22 421 22 621 23 10
37	14	SSS 0 560 0 561 0 668 1 1226 2 980 2 981 3 263 3 1639 4 323 4 365 5 511 5 712 5 799 5 916 7 531 7 604 7 743 8 152 8 416 8 459 8 577 13 237 13 238 13 239 13 240 13 250 14 390 14 391 14 392 15 120 15 202 16 82 16 291 16 333 17 932 20 1053 20 1054
32	14	P.LP 0 566 0 569 0 572 0 620 0 920 1 477 1 1211 1 1302 2 287 2 301 2 471 2 558 2 626 3 1514 3 1670 3 1799 3 1837 4 307 4 394 4 469 5 829 5 997 6 389 6 466 7 768 9 267 12 509 12 540 16 170 17 928 18 115 22 904
26	14	LP.K 0 574 0 622 0 832 1 1304 2 303 2 473 2 560 2 628 3 1412 3 1672 3 1801 3 1839 4 396 4 471 5 831 6 391 6 468 6 605 7 770 13 576 17 586 18 141 20 856 22 527 22 864 23 641
24	14	LPP 1 1213 1 1304 2 303 2 628 3 1412 3 1835 4 309 4 396 4 471 5 996 6 391 6 485 7 204 7 770 7 783 8 157 12 310 12 511 12 542 13 65 15 61 17 900 22 460 23 842
23	14	PSP 0 913 1 1252 1 1263 1 1273 2 230 2 312 5 437 5 755 6 668 10 65 10 436 10 508 10 551 12 561 12 571 13 450 14 375 16 128 16 228 17 756 18 105 19 989 23 436
23	14	SS.P 0 818 1 755 1 1226 2 330 2 535 2 837 3 1640 4 365 5 47 5 1114 6 360 6 398 10 389 12 504 15 120 16 82 16 168 16 225 16 333 16 334 19 1069 21 113 23 418
22	14	S..PA 0 617 0 701 0 1051 2 298 4 667 4 817 5 750 5 930 5 1114 7 203 8 685 10 448 12 504 12 560 12 565 13 140 15 77 16 229 19 150 20 971 22 979 22 1091
22	14	P.S.S 0 176 0 778 1 63 1 1129 1 1249 2 142 3 1758 4 441 4 820 5 1084 6 418 8 261 10 548 12 95 12 513 12 558 12 568 12 573 14 389 16 80 21 384 23 529
21	14	S.S.V 0 560 0 561 1 65 2 93 2 144 2 612 4 822 7 137 7 745 8 647 9 517 12 570 13 398 14 391 15 120 15 136 15 418 16 82 17 677 23 219 23 802
21	14	LL..V 0 1168 1 112 1 342 2 602 3 909 6 289 9 440 13 586 15 405 17 989 19 654 19 655 19 797 20 408 20 533 21 26 21 779 21 850 21 899 22 317 23 554
20	14	A..PP 0 661 0 982 3 1795 4 428 5 135 5 224 5 754 5 1211 6 386 7 96 7 207 8 155 10 544 10 651 13 63 14 329 16 43 20 340 22 341 23 287
20	14	LL.S 0 185 0 1094 1 789 3 1819 4 793 5 33 5 191 6 812 7 109 7 154 7 565 15 243 16 286 17 926 19 1033 21 354 21 980 22 16 23 8 23 31
20	14	SG..G 0 737 0 745 0 1032 2 652 5 464 6 27 10 70 10 102 12 515 13 45 13 204 13 220 14 33 15 306 17 76 18 219 19 3 19 719 20 600 22 607
20	14	L.R.L 1 338 1 549 2 814 4 165 4 278 5 836 5 1107 6 281 10 3 12 27 12 524 16 144 17 426 19 678 19 702 20 594 21 228 22 601 22 957 23 766
20	14	EL.E 1 905 2 790 3 140 3 575 3 1298 4 206 6 209 6 539 7 399 7 462 8 441 9 81 12 170 12 273 15 87 16 264 17 201 19 686 19 745 22 420
19	14	RL.G 1 478 2 350 4 21 4 792 5 13 6 811 8 36 9 399 12 527 15 318 15 630 17 352 18 26 19 775 22 1 22 316 22 959 22 990 23 683
19	14	SAS 0 601 1 65 1 1131 2 144 4 822 5 725 5 1156 6 710 8 250 9 257 13 138 13 150 13 215 13 218 15 570 16 257 20 88 21 388 23 802
18	14	D..LS 0 122 0 426 1 308 1 666 2 378 4 416 5 1056 9 478 11 13 11 93 13 529 17 566 18 46 19 45 20 690 22 500 23 1 23 763
18	14	A.LE 0 1087 1 131 3 574 4 531 5 106 7 405 7 461 7 472 8 531 10 341 14 45 16 8 16 495 17 537 17 889 18 82 21 223 22 280
18	14	S.A.A 0 914 0 1152 1 1074 4 819 5 1114 6 282 7 36 9 15 9 262 13 135 13 230 13 433 14 327 15 382 17 336 19 115 20 87 23 547
18	14	SD..S 0 770 1 1106 1 1198 2 610 5 63 7 310 8 366 8 413 9 519 12 248 13 396 14 409 19 169 19 894 20 782 20 875 22 883 23 804
17	14	L.SL 0 186 1 540 1 639 2 381 3 242 4 551 6 563 7 90 9 39 12 161 16 351 17 527 17 927 19 449 19 1034 21 1000 22 17
17	14	P.L.S 0 572 0 931 1 35 3 175 3 1837 4 559 5 32 7 108 8 593 12 442 14 405 16 311 17 747 17 928 19 1032 20 518 22 1041
17	14	P.SS 0 1048 2 367 3 1638 4 814 8 127 8 222 9 254 10 67 12 9 13 185 14 389 16 51 16 80 17 931 19 1201 23 291 23 324
15	14	S..LT 0 1096 1 1136 1 1274 2 893 3 609 4 446 7 604 8 34 10 662 15 639 17 746 19 34 20 786 22 81 23 437
15	14	A.R.L 0 722 1 395 2 347 5 10 5 356 6 267 9 172 10 111 13 591 14 69 16 261 19 20 20 497 21 11 22 449
15	14	LV..S 0 195 3 259 5 710 7 208 8 95 12 528 13 519 15 562 16 287 17 525 18 36 18 180 20 1082 21 872 22 802
14	14	S.SR 1 1063 3 1639 4 822 5 1060 6 420 8 380 9 13 11 138 12 500 13 451 15 570 16 71 17 932 19 1027
34	13	P.PA 0 913 1 1088 2 299 2 624 4 386 5 437 5 636 5 751 5 968 6 478 8 347 8 489 9 1 9 293 10 594 10 625 10 644 10 672 12 424 12 430 12 432 12 434 12 436 12 438 12 440 12 459 12 487 12 547 12 561 12 566 15 78 16 230 18 200 18 214
32	13	P..LP 1 101 1 1020 1 1210 2 248 2 300 2 446 2 470 2 557 2 625 3 82 3 1798 3 1836 4 393 4 468 6 388 7 201 7 563 7 767 7 780 8 134 9 90 10 438 10 504 12 521 12 539 19 559 20 27 20 576 22 457 22 524 22 583 22 720
30	13	PP..PP 1 1149 1 1178 1 1206 1 1210 2 300 2 625 3 1825 3 1844 4 393 4 468 5 138 5 627 5 628 5 629 5 630 5 631 5 632 5 633 6 388 7 767 8 340 9 560 10 29 10 589 12 539 12 603 16 45 16 46 16 336 17 854
29	13	LL..L 0 185 0 368 1 54 1 355 2 798 3 618 4 18 4 286 4 485 4 780 5 192 5 350 7 396 16 6 16 147 16 219 17 926 19 10 19 13 19 653 19 702 19 1033 20 13 20 791 21 228 22 16 22 17 22 20 22 956
28	13	PPP.P 0 983 1 1149 2 557 3 1798 3 1825 3 1826 3 1836 3 1844 3 1845 4 393 5 627 5 628 5 629 5 630 5 631 5 632 5 633 5 634 5 751 6 388 8 340 10 29 10 30 12 539 13 51 16 45 16 319 17 712
26	13	L.S.L 0 185 0 1095 1 790 3 316 5 192 6 667 6 761 7 155 7 256 7 424 12 74 12 267 16 137 16 347 16 354 19 882 19 1033 20 26 20 520 20 640 21 245 21 687 22 17 22 647 22 997 23 706
26	13	GSG 0 736 2 488 2 712 5 461 5 463 5 481 5 493 5 499 5 538 5 556 5 568 5 580 5 592 5 594 6 26 8 646 10 101 12 514 13 44 13 203 14 32 15 43 15 305 19 718 20 599 22 606
24	13	PPL 1 1210 1 1235 1 1275 1 1323 2 287 2 558 3 1799 3 1837 4 212 4 394 4 468 5 138 5 997 6 345 6 389 10 478 12 509 12 540 13 83 16 170 17 765 19 264 19 384 21 777
24	13	GS.S 2 143 2 354 4 106 5 60 5 461 5 510 5 592 5 798 5 861 5 870 8 435 8 604 8 646 9 12 12 96 12 501 12 514 13 161 15 119 16 332 18 110 20 1052 21 501 22 1039
24	13	G.P.P 0 911 1 272 1 1288 2 77 2 228 2 453 3 1821 5 964 10 465 10 500 10 629 10 653 12 599 13 49 14 241 14 373 16 339 18 198 20 438 20 892 22 439 22 722 22 900 22 1092
22	13	P..PR 0 566 0 620 1 1041 1 1079 1 1126 1 1151 1 1290 3 1769 4 311 4 433 5 439 5 789 6 392 6 466 8 564 9 301 10 674 12 607 13 67 13 106 15 8 23 325
22	13	PPR 1 1153 1 1182 1 1214 1 1292 4 233 4 359 5 142 5 1215 7 99 8 341 8 454 8 503 8 638 10 676 12 458 13 108 15 10 17 858 20 343 21 402 23 238 23 420
22	13	LLS 0 185 0 959 0 1094 0 1168 1 639 3 882 5 33 5 192 5 278 5 353 12 219 14 296 15 193 15 568 17 74 19 1033 20 780 20 794 21 172 21 392 22 17 23 9
22	13	L..EL 1 285 1 669 2 798 2 868 3 173 3 1295 4 780 6 285 6 761 7 396 7 428 10 404 15 579 15 593 16 147 16 219 17 893 20 520 20 640 21 375 22 11 22 647
21	13	PPK 0 510 0 664 0 713 1 1305 2 284 2 304 2 629 3 1413 3 1848 4 397 4 472 5 757 5 880 6 236 6 392 7 771 8 344 10 573 14 333 16 340 17 713
21	13	L.L.S 1 321 3 567 5 196 5 351 5 987 6 226 8 629 8 667 13 532 15 242 17 525 19 447 20 24 20 792 21 170 21 755 21 872 22 15 22 723 23 7 23 639
20	13	SL.S 3 568 3 590 3 1651 5 988 7 89 9 598 10 214 10 700 12 160 12 614 13 533 15 192 16 136 16 312 16 353 16 546 17 929 20 25 22 1042 23 705
20	13	L.PP 0 352 0 711 1 1086 1 1212 1 1232 2 443 2 622 2 635 3 1835 4 210 4 357 4 470 5 140 6 213 7 208 8 157 10 495 12 351 17 648 23 842
20	13	SP.P 0 483 1 273 1 1251 2 298 2 429 3 1822 4 435 5 750 7 795 8 566 10 501 10 550 12 560 12 565 12 570 13 449 15 59 15 77 15 164 16 229
20	13	S..SL 0 601 0 630 0 690 1 1135 2 328 3 179 3 587 3 626 3 1648 4 453 5 806 7 89 10 211 10 697 12 160 12 572 13 152 16 215 20 42 22 727
19	13	SEE 0 548 0 836 1 11 1 581 2 678 5 67 7 850 8 99 8 439 8 584 12 50 12 415 15 443 16 25 17 968 20 61 20 1044 21 174 22 469
19	13	LP..L 1 338 2 80 2 431 3 1469 3 1835 4 652 6 667 7 204 7 256 9 93 10 503 12 54 12 274 12 524 16 172 18 80 20 26 22 460 22 719
19	13	AEL 0 241 1 671 2 249 2 870 3 574 4 208 7 117 7 430 7 461 9 80 9 438 11 38 12 169 15 400 17 950 21 377 22 280 22 327 22 712
19	13	S.S.P 0 199 1 1202 3 1639 3 1654 3 1757 4 443 5 862 5 871 10 567 11 87 12 502 12 575 13 153 16 95 16 333 18 111 20 615 22 54 22 422
18	13	S.S.A 0 178 0 617 0 1051 1 391 4 817 5 1112 6 420 9 13 9 257 10 78 12 560 13 215 13 218 16 257 20 88 21 502 22 622 22 1040
18	13	S.SL 0 207 1 391 1 1136 4 323 7 604 8 416 8 605 10 662 13 153 15 418 15 639 16 134 20 43 21 159 21 958 22 1040 23 219 23 451
18	13	S..LA 0 865 1 391 2 838 2 968 2 1063 3 706 5 1192 6 282 6 758 7 92 7 258 12 410 13 433 15 479 17 979 19 115 22 535 22 1040
18	13	AL..V 0 1025 1 25 1 43 1 378 2 990 3 529 4 43 5 24 5 1128 7 75 9 408 12 302 15 342 15 503 19 91 19 154 20 219 23 190
18	13	LL.A 0 100 1 341 2 867 2 882 3 1240 4 514 5 353 5 977 9 336 15 568 17 989 19 13 19 860 20 505 20 659 21 779 21 850 22 666
17	13	LLD 0 368 0 1115 2 867 3 1180 4 286 6 289 7 396 16 219 17 989 19 797 20 791 21 15 21 26 21 779 22 264 23 31 23 901
17	13	E..EL 1 902 2 681 3 140 4 206 4 305 6 209 7 459 7 879 8 540 11 170 12 113 14 350 15 297 15 540 16 264 20 107 20 509
17	13	S.LS 1 312 2 25 2 166 3 1650 6 82 6 763 7 727 10 77 12 47 12 76 15 1 15 192 16 139 17 388 19 1035 20 691 23 415
17	13	EP.P 0 1101 1 651 2 580 5 1066 5 1213 7 198 8 514 9 108 10 673 15 69 15 513 16 127 17 711 18 99 22 1068 22 1070 22 1080
17	13	LEE 1 359 1 844 1 900 2 110 3 576 7 407 7 463 9 451 12 253 14 97 14 362 15 88 16 281 17 312 19 24 20 260 21 1034
17	13	L.S.T 0 574 0 933 2 27 3 591 3 1820 3 1839 5 34 7 110 10 258 10 507 12 615 14 407 16 10 19 988 20 794 22 1043 23 32
17	13	LPS 0 574 1 568 1 1272 3 569 3 1839 6 667 7 256 7 566 10 507 12 418 17 927 17 930 18 229 19 988 20 26 22 725 23 641
16	13	SL..L 0 1145 2 178 3 770 4 107 7 7 7 89 8 256 11 126 12 63 12 160 13 188 17 519 20 540 21 263 22 19 22 547
16	13	S.PS 1 1165 2 310 3 568 3 1656 3 1759 4 453 5 855 5 873 6 432 8 243 13 448 16 226 17 929 19 1024 20 25 23 45
16	13	P.PS 2 515 2 581 3 1838 4 440 5 753 5 933 6 666 10 620 10 677 13 450 16 50 17 714 18 228 19 1116 22 724 23 23
16	13	P.PR 0 16 0 776 1 1022 5 1214 6 393 7 98 8 340 10 608 12 608 12 610 15 9 15 514 18 100 19 517 20 342 22 1094
16	13	GSP 0 618 1 272 2 439 3 1821 4 735 4 795 5 870 10 500 12 93 12 516 13 243 13 473 15 83 16 104 18 220 22 1039
16	13	SPL 1 1228 2 429 3 1487 3 1733 5 817 6 669 7 107 10 501 14 376 15 59 16 177 16 187 17 838 21 390 22 999 22 1061
16	13	S..SD 0 462 0 996 3 783 3 1651 4 373 5 873 6 793 9 316 9 516 10 700 13 393 15 27 16 353 17 395 20 751 22 570
16	13	SVS 1 1133 3 1648 3 1755 5 154 7 745 8 436 10 329 10 567 11 138 12 367 15 639 16 95 18 50 18 111 21 274 22 570
15	13	L.PG 0 605 1 302 2 461 3 386 4 419 4 812 5 365 6 52 7 783 12 387 12 511 14 223 15 93 20 952 21 961
15	13	VE.L 1 47 2 258 3 768 6 287 7 684 8 624 9 148 9 235 10 371 12 107 12 377 16 216 18 177 19 688 20 949
44	12	A..AA 0 881 2 522 2 986 3 214 5 17 5 18 5 19 5 20 5 23 5 123 5 124 5 125 5 126 5 127 5 128 5 132 5 217 5 218 5 220 5 221 5 1094 5 1138 5 1147 5 1148 5 1202 5 1205 5 1206 5 1207 7 35 9 261 10 60 10 88 10 518 10 541 10 647 13 133 13 219 13 232 13 311 15 603 19 12 21 8 23 510 23 545
27	12	PP.PP 0 983 1 1150 1 1289 2 284 3 1825 3 1826 3 1844 3 1845 4 394 5 627 5 628 5 629 5 630 5 631 5 632 5 633 5 634 6 389 8 341 10 29 10 30 12 506 12 509 12 540 12 543 13 105 16 46
27	12	L..LL 0 343 0 1165 1 338 3 618 3 1313 3 1521 3 1668 5 350 5 974 15 402 16 3 16 144 18 80 19 10 19 653 19 678 19 857 20 10 20 791 21 225 21 896 22 17 22 18 22 20 22 953 22 957 23 4
26	12	SS..S 0 689 0 784 2 165 2 169 2 239 3 516 3 1650 3 1759 5 456 5 511 5 512 5 799 5 805 7 512 7 679 7 743 8 577 13 134 13 237 13 238 13 240 14 390 16 225 18 7 20 1040 22 1054
26	12	PA.P 0 620 1 1179 2 301 2 471 2 626 4 311 5 439 7 768 9 270 10 62 10 451 10 548 10 571 10 596 10 674 12 461 12 489 12 507 12 558 12 563 12 568 12 604 13 256 13 487 15 127 17 21
24	12	LLL 1 341 2 926 3 1239 4 513 4 811 5 191 8 183 15 92 15 242 15 405 16 147 19 653 19 654 19 655 21 849 22 15 22 16 22 20 22 21 22 22 22 955 23 7 23 8 23 900
24	12	L.LL 1 52 1 787 2 796 2 865 3 384 3 619 4 284 4 567 5 351 9 32 13 584 19 11 19 653 19 654 20 531 20 789 20 792 21 170 22 15 22 18 22 20 22 21 22 953 23 7
23	12	PP.L 1 1210 1 1234 1 1323 2 300 2 470 2 557 2 625 3 1798 3 1836 4 233 4 393 4 468 6 236 6 388 7 205 7 767 8 167 9 564 12 539 17 650 17 858 21 777 22 461
23	12	PPP..P 0 1041 1 1149 1 1258 2 299 2 624 3 1767 3 1825 3 1844 4 393 4 431 5 627 5 628 5 629 5 630 5 631 5 632 5 633 6 388 8 340 10 29 12 539 14 332 16 45
23	12	P..PG 1 477 2 287 2 460 3 1658 4 678 5 364 5 701 5 829 7 692 7 782 8 309 8 473 10 31 10 466 10 622 12 510 12 563 13 52 15 67 15 82 15 167 16 170 16 340
23	12	GSS 0 23 0 69 2 329 2 534 4 815 5 46 5 510 5 798 7 321 8 128 8 611 8 648 10 68 10 388 12 86 12 530 13 186 15 119 15 134 15 209 16 88 16 332 20 1052
22	12	P..PS 0 572 0 910 1 1249 1 1260 2 235 2 645 3 1758 3 1837 5 752 5 872 9 270 10 62 10 548 10 676 12 558 12 568 16 49 17 713 17 928 18 102 19 640 19 690
22	12	S.L.L 0 807 0 1140 1 1228 2 695 3 770 3 1782 4 79 4 565 5 194 7 91 10 148 20 211 20 376 20 415 21 1030 22 19 22 82 22 378 22 492 22 951 23 5 23 898
22	12	A.P.P 0 982 2 283 5 1210 6 386 7 96 10 41 10 63 10 549 10 606 10 675 12 422 12 508 12 559 12 564 12 569 15 512 16 43 16 126 20 340 22 167 22 341 23 434
22	12	AA..P 0 1155 2 525 5 135 5 223 5 224 5 681 5 853 5 1208 5 1210 7 116 9 4 10 63 10 544 10 650 13 62 13 63 14 417 18 224 19 15 21 793 23 434 23 893
22	12	L..SS 0 1047 0 1149 2 977 4 363 4 372 4 813 5 710 5 1111 7 528 12 528 13 247 15 207 15 243 17 742 17 930 18 180 20 84 22 43 22 208 22 356 22 465 22 1001
22	12	E.EE 0 324 1 561 3 575 3 1210 4 303 5 66 7 462 7 863 8 540 9 18 12 112 12 113 15 33 15 34 15 35 15 36 15 37 15 38 15 39 15 87 19 316 21 358
21	12	SPS 0 630 1 1166 1 1251 3 1757 3 1760 4 404 5 871 5 1060 5 1112 6 433 8 273 8 380 10 550 12 181 12 560 12 570 13 449 13 451 19 226 19 1025 22 1040
21	12	PL.P 1 1085 1 1211 2 460 3 1670 3 1734 4 395 4 469 5 139 5 364 5 995 6 3 6 390 7 782 12 510 12 541 15 60 17 839 19 385 19 690 19 1113 22 1062
20	12	A..SS 0 558 0 559 0 613 1 876 1 1132 3 1647 5 453 5 914 6 440 7 676 7 741 8 150 8 557 10 50 12 366 13 234 13 235 13 236 16 91 19 1200
20	12	K.L.E 0 316 0 958 1 357 1 898 2 601 2 797 3 1150 3 1297 3 1601 4 370 8 536 9 449 11 25 14 95 14 339 17 947 19 744 21 171 21 265 21 721
20	12	LSL 0 1144 1 102 1 185 1 640 2 685 2 812 2 1074 3 27 3 567 5 987 7 6 9 47 9 199 13 532 13 584 19 48 20 17 20 24 21 321 22 18
20	12	LSE 0 960 1 399 1 906 2 991 3 1313 3 1728 4 108 4 372 6 111 6 566 12 49 12 220 16 24 16 141 17 390 17 967 20 945 21 173 21 723 22 421
20	12	LS..L 0 206 0 1095 1 254 1 669 3 132 3 883 3 1313 3 1521 4 268 4 695 5 974 6 281 9 481 14 297 20 17 21 321 22 18 22 406 23 4 23 766
20	12	PS..S 0 995 2 230 2 648 3 1758 4 442 5 872 5 1061 8 289 8 412 10 65 10 210 10 508 12 561 12 571 14 389 16 214 16 311 17 928 22 726 22 1041
19	12	LL.E 0 473 0 959 1 112 2 602 2 798 4 780 5 1073 7 396 12 219 16 147 16 219 19 681 20 883 21 172 22 22 22 317 22 891 22 955 22 960
19	12	P.PG 0 484 1 1044 2 288 4 436 7 807 8 310 9 109 10 32 10 43 10 65 10 436 10 467 10 469 13 51 13 53 15 80 16 171 16 341 20 894
19	12	G..SP 0 68 0 911 2 228 2 359 4 417 4 803 7 810 8 610 10 35 12 514 12 567 13 555 14 373 15 119 15 146 15 161 16 174 16 332 22 996
19	12	E.L.E 0 327 0 1086 1 283 1 842 2 433 2 969 2 1069 3 196 3 1311 7 395 7 409 8 440 12 108 15 485 17 141 19 757 20 357 21 344 21 650
19	12	S.S.T 0 1013 1 1136 3 665 5 2 7 531 7 604 7 703 8 152 8 273 8 382 8 459 10 662 12 97 12 181 15 639 17 932 19 1027 19 1036 20 1053
19	12	SLS 3 1651 4 107 4 553 5 1058 6 565 7 89 7 137 7 527 10 78 10 680 11 95 12 160 12 575 16 271 17 677 17 966 19 347 19 1036 23 453
18	12	A..LP 0 797 0 849 0 856 0 919 1 2 2 525 3 1466 6 465 7 116 9 4 9 266 10 414 10 668 12 508 13 62 15 512 18 114 18 138
18	12	LPR 0 568 0 622 0 800 0 852 1 338 1 1023 5 415 6 468 6 605 8 260 10 417 12 524 13 76 15 515 15 530 21 93 22 594 23 382
17	12	S.SD 1 65 1 1196 1 1202 2 375 3 784 4 404 5 61 5 712 5 774 5 916 8 577 9 517 13 162 16 271 17 677 19 226 23 802
17	12	S..SA 0 836 1 526 1 1074 4 819 5 988 5 1112 7 112 10 509 13 135 13 147 13 215 15 572 16 257 18 8 19 1035 20 87 20 1044
17	12	E.L.L 1 48 1 638 2 794 2 863 2 924 3 1035 4 61 7 879 8 625 9 21 9 236 9 407 13 582 15 90 20 787 21 753 22 14
17	12	L.E.K 1 558 2 473 2 560 3 141 3 198 3 758 4 569 6 566 7 400 7 495 13 406 17 298 19 24 20 260 20 328 21 526 22 159
17	12	L..EV 1 112 1 1277 2 602 3 87 3 1131 5 267 5 455 5 840 7 372 15 482 17 203 18 255 20 773 21 173 21 355 22 317 23 467
17	12	LP.P 1 1272 3 1835 4 652 5 810 6 667 8 157 10 507 10 671 12 274 17 643 19 932 19 988 19 1086 22 168 22 723 22 1024 23 842
17	12	R..SP 0 627 4 364 5 1109 6 430 9 297 10 423 10 506 12 460 13 263 13 294 13 430 13 446 15 74 15 468 18 103 19 223 23 788
17	12	S..EL 0 1140 0 1145 2 618 2 745 3 1782 4 107 7 115 7 561 8 438 11 126 12 3 12 50 15 84 15 269 17 198 22 590 23 17
17	12	RLL 0 990 1 340 2 925 3 1179 3 1372 4 588 4 792 5 1072 6 269 6 811 12 148 16 146 19 680 19 775 21 416 22 316 22 959
17	12	L..LS 1 311 2 947 2 1071 4 551 5 351 6 563 7 8 12 43 12 46 19 118 19 1034 20 14 20 21 20 792 21 170 22 15 23 7
17	12	P..PK 0 662 1 1017 1 1024 3 1670 3 1737 3 1846 4 395 4 397 5 755 6 390 6 486 8 342 10 571 12 461 15 187 17 716 20 697
17	12	P..SS 0 665 1 1111 1 1162 4 442 5 32 5 709 5 813 6 395 7 558 8 126 8 593 13 131 14 389 16 50 16 80 19 1032 23 290
17	12	PE..P 0 506 1 650 1 1158 1 1207 2 75 2 554 4 307 4 733 5 1212 7 304 7 563 9 561 10 672 15 553 19 559 20 936 22 1069
17	12	PP..R 0 986 1 1153 2 304 2 629 3 1829 5 1068 5 1215 6 392 7 210 7 308 7 784 8 516 10 542 12 607 15 8 15 9 17 765
17	12	K.LK 0 316 2 8 3 142 3 287 3 716 3 1244 3 1601 5 607 8 18 9 368 12 240 15 595 20 626 21 191 21 559 22 633 23 652
17	12	LV..L 0 254 0 343 1 22 2 802 3 1172 9 234 10 200 17 674 19 657 19 687 20 270 20 681 21 133 22 155 22 688 22 953 23 722
16	12	S.L.S 1 233 2 25 2 166 2 951 3 1650 6 452 7 546 12 397 15 566 16 345 16 349 17 72 20 771 21 390 23 13 23 415
16	12	R..PP 1 1320 3 1833 4 356 4 437 5 748 6 385 8 12 10 26 10 475 10 586 10 611 12 503 15 5 20 339 22 458 23 841
16	12	GA..A 0 593 1 481 3 1791 4 162 5 16 5 1146 5 1204 10 540 12 585 12 592 13 231 15 100 15 154 17 325 22 4 23 186
16	12	L.SP 0 933 1 1034 1 1175 1 1272 3 1820 4 794 6 667 7 793 10 507 16 313 16 425 17 749 19 508 19 988 22 997 23 417
16	12	STS 0 782 0 816 0 1013 1 193 1 1296 2 93 4 443 6 381 7 529 8 205 11 136 13 162 16 134 19 1027 21 386 21 958
16	12	LAA 0 409 2 841 5 25 5 219 5 1139 6 44 6 591 9 461 12 232 13 436 19 14 19 837 20 818 21 375 22 826 23 746
16	12	G.SS 0 68 1 1093 2 533 4 614 5 510 5 797 5 798 6 358 8 291 8 610 15 119 16 332 20 1052 22 357 22 466 23 536
16	12	A.AL 0 856 3 1292 4 184 5 22 5 1027 5 1136 7 884 9 406 10 414 12 264 12 441 13 62 15 501 15 559 18 254 22 8
16	12	S..AP 0 603 2 663 6 462 8 130 10 54 10 61 10 519 10 569 11 87 12 505 12 532 15 126 18 111 19 694 21 215 22 54
16	12	L..KK 1 416 2 303 2 473 2 560 3 1671 4 471 6 468 9 324 12 58 15 631 18 141 19 24 22 159 22 554 23 440 23 641
16	12	S.EE 1 529 2 678 2 745 5 67 7 594 8 99 8 438 12 50 12 252 14 96 15 112 17 788 20 61 22 468 22 469 23 233
16	12	L.L.L 0 1142 1 50 2 80 2 1002 3 159 4 282 8 627 16 147 17 523 19 653 20 17 21 321 22 16 22 18 22 20 22 953
16	12	EE.L 0 326 2 793 2 1068 3 195 5 69 7 408 7 443 9 20 11 70 12 51 12 114 12 226 15 89 20 1030 21 427 22 974
16	12	AA..L 0 181 0 918 1 319 3 563 3 1235 4 183 5 21 5 1135 6 7 7 2 7 38 9 265 14 418 15 16 20 527 21 11
16	12	L.SG 3 316 5 34 6 641 7 11 7 110 7 566 8 32 8 631 9 176 16 547 17 74 19 717 20 598 21 392 21 757 22 605
16	12	AL.S 1 539 2 167 2 672 2 952 3 740 4 774 6 640 8 668 9 569 12 266 12 443 19 507 19 881 20 639 22 646 23 190
16	12	R.S.P 1 1040 2 308 3 1624 4 364 5 748 5 1063 6 430 8 12 10 530 10 621 12 503 13 122 13 446 15 435 15 468 17 372
15	12	PA..S 1 1162 2 53 4 820 5 1117 7 558 9 270 10 62 10 548 12 442 12 558 12 568 13 143 15 80 20 711 22 925
15	12	GS..L 0 618 2 439 3 285 4 726 4 776 4 795 6 721 8 604 10 339 13 243 16 277 19 809 20 852 22 860 22 1039
15	12	SP..A 0 914 2 298 4 819 5 750 5 756 5 1112 10 509 12 560 12 565 13 433 14 376 15 77 16 229 18 221 22 1040
15	12	P.S.L 0 631 0 1104 3 1520 4 665 6 110 7 514 8 127 12 45 13 185 15 57 15 190 15 239 16 343 20 413 22 949
15	12	A.E.L 0 181 0 395 0 452 2 1067 3 1667 6 286 7 449 9 19 10 370 11 69 12 414 15 483 19 418 19 1012 21 45
15	12	EL..L 1 638 2 218 3 140 4 206 6 209 7 333 7 452 9 566 15 401 16 143 16 264 17 896 19 390 22 14 22 1084
15	12	P.S.A 0 453 1 1090 1 1186 2 238 2 322 3 1643 7 672 8 244 9 254 10 517 12 612 16 52 19 19 19 1127 23 316
15	12	L.SD 1 790 3 1652 4 775 6 359 6 813 7 34 9 286 9 570 10 701 12 67 14 407 16 354 20 780 20 969 22 977
15	12	S.L.R 0 193 1 547 1 792 2 382 3 318 5 975 6 82 9 165 12 237 13 164 13 517 15 1 16 142 19 884 19 1063
14	12	SL..D 0 633 2 383 3 1651 5 1106 9 48 10 176 10 680 10 700 13 155 15 211 16 353 17 142 21 1002 23 497
14	12	RPS 0 28 0 528 1 1040 2 229 4 261 9 103 10 621 10 678 13 122 15 556 16 213 19 1 20 939 23 896
14	12	L.KL 1 915 2 937 3 1219 4 83 4 287 4 486 7 383 8 392 12 64 13 189 16 358 17 916 19 857 23 877
14	12	A..EL 2 1070 3 1014 7 330 7 449 8 279 9 339 11 12 12 167 12 414 14 69 16 261 17 889 19 742 20 209
14	12	R.L.L 1 216 1 785 3 157 4 221 4 280 5 358 6 224 14 71 15 179 17 308 20 511 21 405 22 417 23 159
14	12	L.SK 0 574 3 284 3 1839 5 198 6 228 7 155 9 599 13 342 14 296 15 193 20 808 22 816 23 32 23 641
14	12	RSS 0 667 3 515 4 322 4 364 5 815 7 560 8 415 8 497 10 52 12 503 13 249 18 182 20 633 22 640
14	12	T..SS 0 67 0 390 1 752 2 327 3 1636 4 320 6 243 7 9 8 575 15 467 16 331 20 631 20 1051 22 638
14	12	R.S.L 0 236 3 922 4 322 5 815 8 415 9 103 13 407 14 126 15 208 15 627 17 386 20 345 20 689 23 896
14	12	R.LA 0 407 4 588 5 433 6 283 7 32 9 459 12 29 12 613 15 480 19 835 20 499 20 816 22 824 23 744
14	12	P.K.P 1 1033 2 284 2 554 3 1840 4 258 4 293 5 757 6 261 8 123 10 590 14 333 15 123 17 855 20 936
14	12	G..LL 0 1112 1 1322 2 714 4 482 5 347 6 644 9 31 9 184 12 347 13 303 19 7 19 651 20 788 22 13
13	12	AR..L 0 411 1 298 5 356 5 992 7 449 9 463 14 293 16 493 19 839 20 820 21 12 22 828 23 748
13	12	AEE 0 552 1 286 1 530 2 1067 4 517 7 419 9 19 11 69 12 329 13 315 15 607 19 863 22 131
13	12	EK..R 0 498 1 94 2 225 2 475 3 907 4 476 7 19 16 199 17 638 18 178 19 927 21 1047 23 660
13	12	A.K.L 0 314 1 167 2 145 3 737 3 796 4 264 7 330 9 366 14 52 19 742 20 624 22 631 23 650
12	12	P.VL 1 944 2 879 4 421 6 489 7 299 8 41 14 275 15 534 17 650 21 797 22 345 23 109
12	12	VL.S 0 932 3 241 4 550 6 820 7 33 8 31 15 567 17 526 19 716 20 597 21 873 23 14
12	12	F.S.S 1 229 2 91 4 402 5 1154 7 135 8 603 9 515 10 76 15 118 17 44 19 1023 23 800
12	12	L.L.A 0 760 3 1239 4 513 5 999 7 76 9 238 10 150 16 149 17 381 19 11 20 513 21 849
12	12	S.SA 0 178 1 400 2 93 5 1156 7 703 8 152 11 87 18 111 19 1036 20 88 21 386 22 54
47	11	AAA 0 884 0 1154 5 17 5 18 5 19 5 20 5 21 5 22 5 123 5 124 5 125 5 126 5 127 5 128 5 129 5 130 5 220 5 221 5 222 5 223 5 1093 5 1134 5 1140 5 1147 5 1148 5 1149 5 1150 5 1205 5 1206 5 1207 5 1208 5 1209 7 1 7 2 7 38 9 264 10 88 10 89 10 90 10 649 13 62 13 234 14 417 15 605 20 527 21 908 23 893
24	11	L.EL 0 240 0 1146 2 788 2 799 2 1071 3 141 3 1313 4 108 4 207 4 781 6 111 6 210 6 537 7 397 11 127 12 168 12 201 12 271 16 141 16 148 16 220 16 265 17 949 19 131
23	11	P.P.S 0 776 0 1046 0 1102 1 1088 2 230 2 430 4 431 4 653 5 998 5 1214 7 199 8 567 10 65 10 508 12 459 12 561 12 566 12 571 12 610 15 80 16 49 16 50 16 341
22	11	Q..PP 1 754 2 634 3 1764 3 1765 5 624 5 625 6 342 8 487 10 28 10 457 10 458 10 463 10 481 10 482 10 520 10 556 10 641 13 556 15 6 15 7 16 155 17 710
22	11	P..PP.P 1 1147 1 1254 2 284 3 1823 4 394 5 627 5 628 5 629 5 630 5 631 5 632 6 389 8 341 10 27 10 590 12 506 12 540 12 543 12 604 13 105 16 46 16 337
22	11	P.P.R 1 1151 1 1290 2 312 5 437 5 811 8 193 9 293 10 471 10 502 10 551 10 674 12 487 12 547 13 53 13 106 13 450 15 8 15 9 15 70 15 551 17 714 19 1116
21	11	SP.L 0 619 0 935 1 817 1 1209 1 1274 2 362 2 440 2 893 4 446 4 796 7 107 7 562 13 244 13 403 13 433 16 169 17 746 21 390 22 794 22 1040 23 437
21	11	EE.E 1 560 2 111 4 305 5 1077 9 170 12 112 12 113 12 330 15 33 15 34 15 35 15 36 15 37 15 38 15 39 19 864 20 107 21 360 21 509 21 1035 22 484
20	11	AS.A 1 482 1 1091 5 132 5 1120 7 35 9 258 9 261 10 60 10 518 10 576 10 603 12 445 13 133 13 216 13 219 13 312 14 290 16 258 19 20 20 89
20	11	P.A.P 1 1178 2 300 2 470 2 625 4 310 5 982 7 767 8 408 10 39 10 58 10 438 10 539 10 543 10 547 12 506 12 521 12 603 13 127 15 95 22 3
20	11	EE..E 0 549 1 360 1 560 1 901 2 680 5 1076 7 464 8 440 12 112 14 349 15 33 15 34 15 35 15 36 15 37 15 38 15 444 21 838 22 483 22 941
20	11	SS..P 0 562 0 603 0 616 0 787 0 1050 3 264 3 1639 4 616 4 816 5 35 7 12 7 668 8 560 8 596 13 241 13 448 15 135 16 333 18 40 23 496
19	11	NLL 0 99 0 367 0 1167 1 819 4 810 9 335 12 349 13 508 17 728 17 988 20 504 20 658 20 779 20 951 21 25 21 979 22 665 23 30 23 899
19	11	PP..G 0 875 1 1089 1 1234 2 287 5 636 5 637 7 771 8 309 10 31 10 460 10 461 10 466 10 484 10 523 12 512 13 52 16 170 16 340 17 858
19	11	E.LK 0 327 1 354 1 370 1 945 2 794 3 1315 3 1561 7 409 7 685 9 21 9 236 9 322 12 108 12 115 15 543 17 141 17 219 20 218 21 753
18	11	PS.P 1 1041 1 1273 2 238 2 517 3 1514 3 1658 3 1758 5 401 5 755 5 872 10 622 13 123 17 716 17 928 18 105 19 191 22 779 23 325
18	11	S.AS 0 690 1 1074 1 1092 2 240 2 480 3 1645 4 819 9 256 9 259 9 598 10 697 12 557 12 562 12 614 13 135 13 217 20 87 22 1042
18	11	SG.P 0 617 0 788 2 438 2 652 3 265 4 429 4 617 5 36 7 13 7 45 10 577 12 515 12 598 13 45 13 204 13 242 18 219 22 1091
18	11	R.SS 0 22 0 93 0 667 3 261 4 322 4 364 5 454 6 396 6 430 8 415 8 558 13 249 13 446 15 208 15 468 18 38 19 1067 20 1038
18	11	VL..L 0 1164 1 337 2 137 3 241 4 120 4 550 4 648 6 738 12 42 12 238 17 526 17 652 17 998 19 60 19 88 20 9 20 530 21 48
18	11	G..SS 0 650 0 686 5 44 5 508 5 797 8 435 8 495 8 646 10 74 12 501 13 184 15 117 15 199 16 239 19 1021 20 1052 20 1076 22 78
18	11	TP.P 1 1087 1 1256 1 1262 3 1766 3 1824 3 1843 4 392 5 932 9 292 10 42 10 435 12 429 14 242 18 213 18 227 20 439 20 893 22 901
18	11	P..AS 1 63 1 1088 1 1129 2 142 4 820 5 1117 8 362 10 573 12 442 12 459 12 561 12 566 13 143 14 405 15 145 15 439 22 925 22 1041
18	11	S..EE 0 546 0 819 1 67 2 108 5 65 7 440 7 862 9 319 13 313 15 30 15 112 17 239 17 777 17 787 17 966 21 276 21 357 22 468
17	11	G.S.S 0 1011 2 266 2 353 2 436 2 608 4 815 5 797 5 869 6 379 8 203 8 378 15 134 19 224 20 613 20 1052 21 272 22 620
17	11	SS.L 0 632 0 787 0 1096 1 1227 2 165 3 264 4 323 5 816 7 106 7 604 8 416 19 923 20 414 20 1079 22 81 22 1004 22 1045
17	11	L.E.L 1 113 1 285 1 608 2 431 3 1176 3 1271 3 1313 7 407 9 234 12 274 15 88 19 139 19 687 20 355 21 342 21 346 22 956
17	11	SP.R 2 313 3 1733 4 585 4 677 4 736 5 438 5 1060 5 1251 7 557 8 380 8 453 10 426 10 552 13 451 15 138 16 243 23 419
17	11	R.S.S 0 197 1 398 1 1194 1 1200 1 1294 3 261 3 1753 5 730 10 6 10 327 10 678 11 85 12 158 16 255 18 192 21 157 23 449
17	11	L.GA 0 100 1 479 4 514 4 622 5 14 6 492 6 637 13 12 13 286 15 94 16 172 19 143 19 860 20 505 20 659 22 2 22 666
17	11	VP.P 0 1045 1 1146 1 1148 3 1797 5 965 5 1221 7 97 8 488 10 643 12 423 12 538 12 600 16 44 16 48 16 227 20 120 22 119
17	11	AAR 0 26 0 410 2 842 2 847 5 681 5 1094 9 462 10 544 16 305 19 838 20 290 20 819 21 11 21 793 22 827 23 747 23 894
17	11	SSA 0 24 0 393 0 1096 0 1152 2 165 2 535 3 1043 5 1114 8 153 9 256 13 134 13 217 16 89 16 259 18 1 20 87 22 359
17	11	L.EK 0 496 1 359 1 489 2 110 2 473 2 560 2 916 3 576 3 1603 4 236 7 355 9 451 17 202 19 24 21 335 21 652 22 159
17	11	P..PA 2 238 2 245 5 442 5 635 6 3 9 267 10 514 10 593 12 458 12 546 12 601 13 256 15 60 16 159 17 18 19 1097 19 1113
16	11	A..LS 0 1092 1 903 2 425 3 24 3 564 3 1725 4 166 5 52 5 971 5 984 6 762 7 3 7 884 13 581 20 611 22 618
16	11	LSS 0 186 0 1095 2 27 2 168 2 381 3 1652 5 34 5 455 6 359 7 11 7 90 8 595 10 258 12 161 19 1034 23 417
16	11	A..SP 1 1078 1 1163 2 666 4 582 7 559 8 377 10 63 10 549 12 178 12 559 12 569 15 81 16 126 16 166 19 507 23 434
16	11	RP..P 0 1037 1 1040 3 1736 4 437 5 441 8 343 10 26 10 621 12 460 12 491 13 47 13 122 13 255 15 166 17 17 17 411
16	11	A..EE 2 277 2 676 3 574 5 1008 7 405 7 461 8 97 9 17 9 377 11 67 15 441 15 605 20 490 21 424 21 506 23 260
16	11	P..RS 0 176 0 664 0 776 2 9 4 400 5 1084 5 1214 7 785 8 412 8 551 12 610 15 62 16 311 20 518 20 630 21 742
16	11	LP..P 0 568 0 571 1 1023 1 1125 1 1272 3 1516 4 396 5 996 6 391 6 485 9 269 12 542 15 530 17 375 17 927 19 932
16	11	S.T.S 1 1070 3 593 3 1729 4 802 5 1002 7 740 8 208 8 290 8 366 8 384 8 574 13 100 14 409 15 621 19 990 22 1054
16	11	SS..A 0 70 0 1152 2 982 5 1114 7 322 7 426 7 532 8 129 8 275 10 53 12 504 12 531 14 413 19 1035 20 87 23 966
16	11	L.RL 0 429 0 568 1 338 2 219 4 19 5 193 7 453 7 870 12 46 12 229 12 239 12 325 13 509 16 144 19 678 22 957
16	11	P.RP 3 1658 3 1734 3 1737 4 678 5 439 5 701 6 3 7 777 8 341 8 504 10 676 12 458 12 489 13 108 17 716 19 1097
16	11	SE.E 1 1070 2 678 2 992 3 665 5 65 5 67 5 184 7 763 7 862 8 99 12 50 14 327 20 61 20 934 21 357 22 469
16	11	L.GS 1 277 1 803 2 141 3 1803 3 1819 4 793 4 813 6 812 8 602 12 91 12 528 15 207 15 333 17 919 21 393 22 1037
16	11	TPP 0 663 1 1087 1 1256 2 469 3 1766 3 1824 3 1843 4 392 8 502 8 637 12 545 12 602 15 172 17 764 19 383 22 35
16	11	EK.K 1 94 2 5 2 112 3 1381 3 1561 3 1690 4 238 4 476 7 223 15 586 16 199 17 799 19 735 20 698 21 120 21 1047
16	11	GAA 1 318 3 794 5 16 5 134 5 680 5 1146 5 1204 9 263 10 109 12 585 13 221 13 233 14 379 15 15 18 223 19 7
16	11	P.A.S 2 648 5 404 5 752 6 829 7 664 10 34 10 62 10 497 12 594 13 131 15 62 15 332 15 439 16 173 17 327 20 630
15	11	PA..A 0 915 0 1054 1 1090 4 351 5 216 7 221 10 517 10 646 13 256 13 434 16 162 19 19 19 1153 21 860 22 1094
15	11	L.E.V 0 240 0 1099 1 844 2 799 3 840 3 1603 7 463 7 538 11 127 13 481 16 281 20 945 21 173 21 973 22 256
15	11	PS..R 0 29 0 575 0 842 1 1041 1 1316 2 312 3 1638 5 437 10 551 13 450 13 452 16 70 17 931 19 1026 23 325
15	11	DSS 0 544 2 979 5 915 7 603 8 151 8 254 8 369 8 559 12 10 14 412 15 201 18 6 18 39 20 1078 22 358
15	11	P..RP 0 525 1 1037 1 1154 4 258 6 261 8 340 8 503 9 100 10 543 10 627 12 608 15 553 17 665 17 719 20 936
15	11	L.LV 1 141 2 153 2 786 3 161 5 360 7 76 9 47 9 409 10 150 17 523 19 655 20 417 20 513 22 380 22 538
15	11	S.LE 0 633 0 1140 1 547 2 108 3 1487 3 1782 7 243 7 546 8 417 9 105 14 413 19 924 20 321 22 473 22 1061
15	11	LK.L 1 356 2 796 3 141 3 384 3 797 3 1563 11 24 12 239 14 164 15 402 16 578 17 520 19 131 21 170 21 264
15	11	EE..L 1 48 4 305 5 68 7 420 7 866 10 241 12 113 15 89 15 608 16 282 17 824 20 107 20 995 20 1029 22 471
15	11	KR.S 0 666 2 307 2 477 2 769 3 1700 4 260 5 729 5 927 6 170 7 859 13 445 14 307 17 371 17 774 20 938
15	11	EL..A 0 515 0 554 2 811 3 1097 4 308 6 113 6 539 7 118 7 445 7 882 14 108 15 596 17 885 19 745 20 523
15	11	DLL 0 495 0 1093 1 774 3 617 3 1818 4 17 4 285 5 976 14 295 15 91 15 404 17 925 20 793 21 522 23 397
15	11	P.SL 0 453 0 631 1 101 2 432 3 1617 5 986 7 201 12 250 12 573 12 612 13 531 15 190 15 239 22 524 23 884
15	11	VV.L 0 383 3 1173 4 630 5 275 6 774 6 818 10 293 16 284 19 439 19 658 20 37 20 241 21 105 22 156 22 663
15	11	S..DS 1 1102 2 614 2 951 3 516 5 61 8 208 8 366 8 577 14 409 16 345 19 990 19 1148 20 771 22 424 23 13
15	11	AE.L 0 182 0 552 1 286 2 862 3 239 6 267 9 406 9 438 13 506 13 581 15 512 15 576 18 138 19 1194 22 131
15	11	S.SG 1 193 2 612 3 263 4 553 5 460 5 462 5 593 8 645 10 329 10 567 13 218 13 240 19 363 21 502 23 533
15	11	V..SS 0 815 1 1224 2 236 3 260 3 1756 7 88 7 602 8 272 10 386 16 86 16 288 18 37 22 1051 23 493 23 934
15	11	LLE 0 496 0 634 0 1088 1 789 1 1325 2 574 3 1152 4 569 12 149 16 148 17 202 18 83 19 540 22 23 22 956
15	11	TL..L 0 239 3 383 3 653 4 532 6 123 6 562 9 230 14 163 17 915 19 677 20 790 21 224 21 284 21 459 22 85
15	11	L.S.A 0 1094 1 1283 2 510 7 34 9 176 12 418 12 444 13 342 15 193 19 717 20 598 22 605 22 635 22 714 22 985
14	11	SV..L 0 690 1 255 2 618 3 1648 4 629 4 657 6 773 7 683 10 211 10 292 16 215 17 582 17 922 22 82
14	11	V.S.S 1 1134 1 1224 2 97 3 1646 3 1649 7 602 8 434 13 394 14 398 16 132 17 675 17 964 18 48 20 86
14	11	V.LL 0 344 0 383 1 256 3 616 4 630 5 276 6 287 16 284 20 657 21 415 22 315 22 664 22 954 23 29
14	11	AS.S 0 559 1 1132 2 98 3 1647 4 821 5 1 7 702 10 549 12 366 12 559 12 569 13 137 13 236 16 270
14	11	SP.A 0 71 1 1177 2 669 2 761 7 323 10 38 10 61 10 437 12 505 13 297 15 126 18 221 19 751 23 791
14	11	V.PP 0 1039 1 1148 2 282 2 994 3 1797 5 749 7 97 8 124 8 488 10 643 12 538 16 44 16 48 22 34
14	11	SG..T 0 120 1 195 5 36 8 34 8 202 8 633 9 178 12 598 15 44 19 483 20 388 21 182 22 285 22 428
14	11	L.SS 0 185 0 1094 4 363 5 33 5 710 6 755 7 424 15 133 15 244 16 223 17 930 19 1033 20 40 22 1043
14	11	PVP 0 1102 1 1147 1 1151 1 1290 7 199 8 507 10 608 16 47 16 230 18 173 19 1087 20 1026 22 169 23 979
14	11	SS.G 0 201 2 369 3 263 4 324 4 616 5 515 6 443 8 482 10 69 12 11 12 87 13 240 22 359 22 572
14	11	KEL 1 952 2 217 3 142 3 814 3 1297 5 247 7 332 12 5 14 352 15 595 19 132 19 744 20 702 23 613
14	11	S.TS 2 231 3 626 7 112 7 680 7 740 8 290 8 574 10 509 13 523 15 434 16 12 19 1038 20 1041 21 156
14	11	LR.L 0 133 1 686 2 937 3 635 4 220 9 39 12 271 12 318 13 189 17 916 19 449 19 678 19 703 21 229
14	11	GS..P 1 272 2 329 2 534 3 1821 4 666 5 46 10 388 10 500 12 514 13 44 13 203 14 385 15 119 16 332
14	11	S.V.S 0 145 0 689 2 95 2 614 3 1630 9 519 15 122 16 225 17 757 19 894 20 875 22 794 22 883 23 804
14	11	A.GA 0 1025 1 1091 3 21 4 612 5 132 5 782 5 1202 9 261 9 484 10 576 12 233 13 219 15 509 19 309
14	11	L..DS 2 384 3 1652 5 987 8 95 8 629 12 7 13 156 18 36 19 1076 20 579 20 1011 20 1082 21 872 22 586
14	11	PQ.P 0 1043 1 1260 3 1737 5 904 6 466 10 27 10 514 10 590 11 154 13 106 17 376 17 855 18 295 19 933
14	11	E.PP 1 1208 2 555 4 308 5 1066 5 1213 8 514 9 558 9 562 9 604 12 456 14 330 17 711 22 459 23 236
14	11	LRK 0 1068 2 818 2 937 3 50 3 1098 5 84 6 347 8 11 8 395 9 97 10 694 13 189 17 916 23 710
14	11	SLQ 0 693 0 1145 1 542 3 28 3 1036 3 1719 4 97 6 100 7 314 8 130 12 63 16 353 17 529 19 49
14	11	SPV 1 880 2 234 4 736 7 139 7 323 8 354 12 572 15 122 15 138 16 84 16 229 17 757 22 794 23 437
14	11	SP..S 1 1110 1 1192 2 362 2 366 7 557 8 380 10 66 13 449 15 122 17 757 19 990 19 1025 21 390 22 794
14	11	V.L.G 0 344 0 945 1 256 2 189 3 616 4 185 6 749 9 398 15 205 17 486 20 657 22 315 22 664 22 729
14	11	PGS 2 142 3 1661 4 410 4 665 4 814 8 127 9 607 10 67 12 95 12 513 13 185 15 82 16 343 23 884
13	11	SS..N 0 95 0 187 5 515 6 360 6 443 7 744 8 255 9 256 10 77 14 392 16 94 22 1045 23 326
13	11	V..VS 0 270 1 848 3 1646 8 434 12 192 14 395 16 285 18 48 20 83 22 42 23 189 23 411 23 758
13	11	R.L.S 1 1270 3 314 4 361 4 792 6 811 7 32 9 174 12 159 12 613 14 294 17 286 20 596 22 603
13	11	E..KR 1 94 1 945 3 456 4 476 5 77 7 856 9 552 12 115 16 199 17 969 20 935 21 510 21 1047
13	11	SE..A 0 548 0 836 1 11 2 968 4 667 5 402 6 420 8 685 14 327 17 170 20 635 20 1044 22 642
13	11	R..AE 0 179 1 961 5 443 5 1036 6 264 9 16 9 169 11 66 12 29 13 503 15 573 20 433 22 1097
13	11	DF.L 0 426 6 57 6 664 9 478 10 180 11 93 14 168 17 566 19 854 20 835 22 262 22 843 23 763
13	11	R.PS 0 862 1 567 2 45 2 497 2 646 4 403 8 247 10 506 15 555 16 309 18 103 22 708 23 323
13	11	SL.D 1 186 2 686 3 244 3 1619 4 97 6 100 7 266 13 155 15 382 16 218 16 271 17 677 20 759
13	11	I.L.E 1 606 2 914 3 64 4 205 6 208 6 580 12 147 17 83 20 882 21 971 22 136 22 890 23 811
13	11	E.LQ 1 856 2 408 2 508 3 196 3 1035 4 119 6 122 7 475 8 542 13 19 14 313 15 485 19 101
13	11	L.QL 0 343 1 311 1 356 3 635 3 771 7 8 9 231 16 578 17 897 19 37 20 21 22 1085 23 852
13	11	LE..V 0 811 1 844 4 626 7 463 12 38 13 39 14 47 16 223 16 281 17 203 22 475 22 1075 23 684
13	11	A.N.L 0 411 6 481 7 82 9 463 13 338 13 506 16 503 17 986 19 839 20 502 20 820 22 828 23 748
13	11	E.E.L 1 840 2 257 5 68 5 389 7 877 8 540 9 133 12 113 20 216 20 1029 21 796 22 1084 23 246
13	11	PKP 1 1020 2 285 3 1333 4 398 5 902 6 393 6 478 8 345 10 631 16 341 17 644 17 714 22 1027
13	11	T.S.P 0 104 0 817 1 1075 2 836 3 1385 3 1657 5 400 8 358 12 467 13 102 20 664 21 112 23 689
13	11	VLL 0 384 0 472 2 881 4 631 6 646 7 153 9 466 10 114 15 567 16 285 20 532 20 823 22 954
13	11	V.R.L 0 988 5 1070 6 809 8 518 9 457 10 173 15 409 19 773 19 833 20 814 22 499 22 822 23 742
13	11	SE..S 0 145 1 1070 3 475 3 1729 5 184 8 208 17 4 17 391 19 920 20 61 21 724 22 469 23 415
13	11	L.K.L 1 355 2 749 3 714 3 1295 9 421 9 481 10 234 12 321 14 297 15 593 17 945 19 857 20 501
13	11	GS.L 0 192 2 329 4 78 4 666 6 81 8 128 10 500 12 530 13 186 15 209 16 138 16 344 21 688
12	11	K..GL 0 758 1 17 3 376 5 239 6 587 7 43 9 241 12 225 17 205 17 910 21 75 23 588
12	11	E.LS 1 638 2 379 3 1311 7 451 9 530 10 256 11 71 12 313 13 582 17 5 17 616 21 798
12	11	P..KE 0 887 1 111 2 64 4 234 4 472 5 473 6 346 10 252 12 353 16 195 21 1008 23 642
12	11	VV.A 1 873 2 117 5 1132 7 699 12 376 15 506 16 382 16 441 19 1009 20 166 22 613 23 625
12	11	EL..E 2 790 5 321 7 395 12 203 14 121 15 272 15 582 17 892 19 962 20 212 21 378 22 1076
12	11	N.L.S 0 1166 2 1034 4 549 6 561 7 791 10 213 12 72 13 340 19 181 19 1052 21 979 23 30
12	11	EVV 1 872 2 116 3 645 5 261 8 4 10 385 16 283 19 58 20 240 21 438 22 240 22 489
12	11	T..SD 1 1201 8 576 9 285 12 245 14 406 17 602 19 891 20 872 21 147 22 732 22 880 23 801
12	11	GSG..G 0 736 5 463 6 26 10 101 12 514 13 44 13 203 14 32 15 305 19 718 20 599 22 606
12	11	VA.K 0 313 3 408 4 42 4 185 6 160 9 365 14 51 17 453 19 741 20 623 22 630 23 649
12	11	SES 0 199 1 400 3 665 4 373 5 65 5 774 6 420 11 87 13 398 17 391 21 159 22 422
12	11	AI..L 1 375 2 151 5 136 6 481 7 330 9 366 14 52 18 225 19 742 22 536 23 551 23 650
12	11	ADE 3 24 5 332 8 652 13 419 15 101 16 163 19 1012 20 712 21 1044 22 1032 23 147 23 575
12	11	S.L.P 0 603 2 13 3 1733 9 105 10 493 12 308 13 585 15 59 17 838 22 655 22 1061 23 496
12	11	AL.L 0 858 1 320 6 225 7 75 9 198 9 408 10 440 15 501 17 174 18 254 19 652 22 8
12	11	GL.R 0 428 3 319 4 277 6 280 12 228 13 75 14 170 17 568 20 613 20 837 22 845 23 765
12	11	S..KL 1 231 2 370 3 1680 6 85 6 757 7 789 12 63 13 188 14 269 15 203 17 8 20 376
12	11	LE.K 0 399 1 359 2 110 3 576 4 570 5 198 8 533 9 451 17 628 17 891 19 24 20 745
12	11	L.ST 2 510 3 177 3 569 7 256 8 669 10 258 12 418 16 10 18 229 19 781 21 245 22 635
12	11	S.AR 0 25 1 296 2 813 5 438 7 557 8 555 10 190 14 291 15 195 18 1 22 637 22 987
11	11	I..LN 1 215 4 521 6 532 8 58 9 283 14 85 16 501 17 378 20 706 21 126 23 160
11	11	L.D.L 0 368 1 462 3 650 4 286 5 974 7 396 15 402 16 219 20 791 21 1014 22 688
11	11	LER 0 811 1 549 3 870 4 570 5 1107 6 733 12 38 14 47 17 513 20 745 22 957
11	11	PE.I 3 415 7 304 9 507 12 594 13 565 14 193 17 593 19 1089 20 863 22 871 23 792
11	11	HRD 0 406 1 1319 4 134 6 137 9 458 14 148 17 546 19 834 20 815 22 823 23 743
11	11	P..TS 0 1046 2 230 3 175 4 441 7 664 8 289 9 308 10 508 17 747 21 384 22 1000
43	10	A.AA 0 916 5 17 5 18 5 19 5 20 5 21 5 24 5 123 5 124 5 125 5 126 5 127 5 128 5 129 5 218 5 220 5 221 5 222 5 1095 5 1120 5 1138 5 1147 5 1148 5 1149 5 1166 5 1205 5 1206 5 1207 5 1208 7 1 9 613 10 57 10 88 10 89 10 647 12 445 13 232 13 312 13 435 15 14 15 603 19 6 20 89
27	10	EEE 2 679 5 68 5 1010 5 1076 7 443 7 865 8 100 12 51 12 112 12 113 12 114 15 33 15 34 15 35 15 36 15 37 15 38 15 39 15 40 15 114 16 112 17 242 17 493 20 62 20 1029 22 470 22 483
23	10	P.PP.P 2 285 3 1823 3 1825 3 1844 4 395 5 627 5 628 5 629 5 630 5 631 5 632 5 633 5 995 6 390 8 342 10 27 10 29 10 674 12 507 12 541 12 544 13 106 16 47
23	10	P.P.PP 1 1149 3 1823 3 1825 3 1844 4 393 4 436 5 627 5 628 5 629 5 630 5 631 5 632 5 633 5 753 6 388 7 780 8 340 10 27 10 29 10 672 12 539 16 45 16 47
23	10	P..PPP 0 1038 1 1085 1 1254 2 554 3 1823 3 1825 3 1844 5 627 5 628 5 629 5 630 5 631 5 632 5 633 8 337 10 27 10 29 12 492 12 536 13 48 16 46 16 47 16 316
22	10	PPA 1 1089 1 1178 2 300 2 470 2 625 2 637 4 310 4 350 5 637 5 752 7 205 7 767 8 490 10 454 10 497 10 542 10 547 10 645 12 506 12 603 15 62 17 1005
20	10	P..PP..P 1 1147 1 1179 1 1207 1 1211 2 554 3 1823 4 307 5 627 5 628 5 629 5 630 5 631 8 337 8 500 10 27 12 506 12 536 12 540 13 48 16 316
20	10	LKE 0 318 0 329 1 113 1 489 3 66 3 141 3 1271 3 1603 4 236 7 355 7 411 9 249 12 110 12 293 17 143 19 131 19 452 19 706 21 52 21 329
19	10	SPP 1 756 1 1177 1 1209 1 1274 2 298 3 1387 5 750 5 756 8 14 8 243 8 453 12 469 12 505 13 104 13 558 16 169 16 335 18 106 23 419
19	10	A..VL 0 469 0 918 1 167 2 145 9 366 9 463 10 111 15 348 15 483 19 85 19 117 19 839 20 6 20 527 20 529 20 820 21 45 22 539 22 828
19	10	P.PL 1 274 1 1020 1 1052 1 1234 2 79 2 557 3 1798 3 1800 3 1836 4 393 4 653 5 998 6 388 6 668 7 780 8 530 12 275 12 539 14 375
19	10	TSS 0 783 0 817 0 966 0 1049 2 836 4 444 6 442 7 105 7 530 7 667 7 742 8 206 8 292 8 576 16 93 17 334 21 112 22 1003 22 1053
19	10	AP..P 0 661 0 919 0 982 1 1078 2 283 2 666 5 754 5 1211 6 2 6 465 9 266 10 513 10 675 12 488 12 508 12 535 15 81 18 101 18 114
18	10	SGS 0 617 2 328 2 438 5 460 5 462 5 593 8 645 8 647 12 85 12 500 12 515 13 153 13 160 13 242 16 71 18 219 21 394 22 54
18	10	SV.S 0 690 1 1133 3 1645 3 1648 3 1857 7 466 7 760 8 252 8 436 8 571 10 211 12 367 13 372 13 393 16 102 16 215 16 226 22 570
18	10	PP.Q 0 1041 1 1182 1 1258 1 1292 2 445 2 629 3 1829 8 159 8 454 10 454 10 460 10 478 10 484 10 523 12 495 17 723 21 866 23 420
18	10	LA.L 0 240 1 915 2 179 2 947 4 124 4 207 6 127 7 870 12 129 12 168 12 325 16 7 17 949 17 999 19 11 19 14 19 118 19 857
18	10	AA..S 0 26 0 558 1 538 3 217 5 129 7 3 7 675 7 701 10 91 12 233 12 365 13 136 13 234 13 235 13 314 21 908 23 146 23 894
18	10	L.E.E 2 110 2 991 5 1074 7 355 8 538 12 31 12 49 12 110 14 341 16 220 17 202 17 240 17 337 17 795 19 540 19 682 19 706 21 1034
18	10	E.LL 0 98 0 183 0 1086 2 880 2 924 3 769 3 856 3 907 3 1178 3 1669 6 268 13 507 15 90 16 217 20 950 21 226 22 14 22 958
18	10	P.TP 1 1082 1 1085 1 1254 1 1260 3 1769 6 486 8 309 8 473 8 500 12 518 12 543 13 256 15 170 15 187 15 236 17 839 19 690 20 154
17	10	LS..S 1 311 2 351 2 365 3 567 3 1644 3 1652 4 372 5 987 5 1111 7 528 12 46 13 532 19 172 19 1034 19 1037 20 24 20 1011
17	10	SAA 0 25 0 180 0 839 0 1153 2 480 4 243 5 1121 7 115 7 674 12 446 13 135 13 276 13 313 20 90 21 728 23 547 23 892
17	10	S..SE 0 545 2 675 5 1062 7 760 7 890 8 205 8 436 8 581 8 682 12 47 12 614 16 139 17 1 17 167 17 388 20 1041 21 156
17	10	LL.L 1 639 1 775 3 618 3 771 5 350 13 509 16 148 19 10 19 653 19 654 20 791 21 523 22 15 22 17 22 20 22 21 23 7
17	10	RL..E 2 221 3 197 5 195 5 266 5 454 5 1072 7 455 12 48 12 309 12 327 12 412 13 511 16 146 17 352 19 680 22 316 22 959
16	10	VP..P 0 565 1 1146 2 519 5 363 5 700 5 828 5 1221 8 447 8 472 8 589 11 153 12 457 12 600 16 48 19 1096 22 778
16	10	SS.T 1 1095 2 28 5 35 7 532 7 605 7 679 8 153 8 207 8 460 9 165 10 259 16 259 17 745 17 933 20 1040 20 1054
16	10	A.SS 0 558 0 559 1 1163 1 1329 2 167 2 835 5 914 7 559 7 666 7 741 8 150 13 235 13 236 16 166 20 632 22 639
16	10	V.EL 0 513 1 47 2 216 2 619 2 682 2 783 7 167 7 393 9 437 14 106 17 883 17 890 19 903 22 377 22 418 23 414
16	10	S..ST 0 235 3 568 3 1653 7 437 8 202 8 273 8 571 8 633 14 399 15 44 19 1024 19 1041 20 850 20 1053 21 383 22 858
16	10	ST.S 0 782 0 816 1 1074 3 179 3 1116 3 1656 4 443 7 529 7 727 8 205 8 574 8 682 13 400 16 12 20 715 22 1055
16	10	PP.R 0 664 1 1153 4 460 5 142 5 1214 5 1224 6 345 7 98 8 244 8 340 8 503 15 9 15 10 15 62 20 342 21 402
16	10	VS.S 0 177 0 815 1 230 3 1756 5 459 5 711 5 724 7 88 8 272 8 302 12 499 12 574 16 288 18 218 21 273 21 762
16	10	P.KP 2 61 2 235 2 284 2 554 4 397 5 872 5 904 6 392 8 123 8 344 9 301 10 590 16 340 17 713 17 855 20 697
16	10	PAS 1 1090 2 241 3 60 4 820 5 428 8 222 10 517 10 548 12 461 12 558 12 563 12 568 19 19 19 918 20 168 20 764
16	10	SA.S 0 601 1 526 2 166 2 310 2 480 2 649 2 675 5 953 6 710 7 740 13 135 13 150 13 215 16 257 19 1038 20 1012
16	10	SSG 0 616 0 787 0 967 3 264 4 616 5 35 5 515 7 12 8 644 10 53 10 69 13 152 13 229 13 241 15 246 21 181
15	10	PL..S 0 1046 1 276 2 9 2 430 3 1802 5 32 5 709 5 998 7 108 15 332 19 690 19 1032 21 742 22 1000 22 1036
15	10	SL.I 1 641 1 1012 2 1075 3 28 3 1515 4 199 4 325 10 199 15 641 17 360 17 529 19 347 19 441 22 547 23 886
15	10	SL.E 0 633 0 1145 2 434 4 107 6 565 11 126 12 252 12 292 14 96 17 142 17 239 17 336 17 966 19 451 23 221
15	10	K.LE 1 357 1 898 1 1011 2 136 2 147 3 459 3 558 3 739 7 499 9 449 12 15 14 95 17 702 19 539 23 969
15	10	V..LE 0 164 0 349 0 1139 1 130 3 35 5 96 6 730 6 818 7 242 14 359 17 846 20 81 20 742 22 416 22 954
15	10	L..LP 0 568 0 571 2 138 2 428 3 384 3 797 4 649 5 996 8 257 12 271 17 897 17 927 19 131 19 368 22 1085
15	10	IL..L 1 51 2 795 2 949 2 1005 3 886 4 283 4 566 11 23 16 61 20 20 21 169 21 895 22 550 23 6 23 876
15	10	E..DL 0 1090 1 771 3 1815 5 68 7 340 7 368 7 497 7 877 8 625 10 146 14 203 14 358 15 401 20 240 20 1029
15	10	V.E.L 0 325 0 551 2 137 3 194 3 730 3 1585 6 673 7 393 9 437 12 376 14 236 14 311 17 3 17 738 21 648
15	10	SIS 0 207 0 546 0 1051 1 1136 1 1196 1 1202 5 343 8 303 9 13 16 289 19 363 20 563 21 502 23 451 23 533
15	10	A.AE 1 1161 5 223 5 1169 6 327 9 17 10 48 10 301 11 67 12 167 12 587 15 364 15 510 15 605 17 338 22 1098
15	10	S.S.D 3 1651 3 1678 4 373 8 250 8 263 8 303 8 579 8 605 10 680 13 451 14 400 19 363 20 563 21 763 22 570
15	10	L..PP 1 1086 1 1175 1 1232 1 1272 2 622 3 1410 4 457 4 465 7 95 12 350 17 762 17 1002 19 932 21 863 23 417
15	10	ELS 0 1143 1 253 1 905 2 684 2 811 2 1073 3 26 3 815 5 248 6 764 7 169 7 452 11 15 22 420 23 416
15	10	V.TL 0 255 0 315 0 349 4 55 5 146 7 684 12 107 13 592 17 522 18 127 20 271 22 83 22 156 22 321 22 491
15	10	LP.A 1 479 1 568 2 274 4 309 7 119 7 204 8 137 15 61 15 94 15 494 16 172 18 117 19 371 19 562 22 2
15	10	SPA 0 524 0 619 0 914 0 1053 2 240 4 819 5 438 7 220 7 557 10 61 12 557 12 562 13 433 15 126 19 1152
15	10	L.L.R 0 809 2 812 3 772 5 191 5 413 9 32 9 329 10 441 17 180 19 48 20 378 20 592 22 380 22 599 22 955
15	10	P..GS 1 276 3 1802 5 795 7 623 7 645 10 65 10 427 10 497 12 513 15 80 15 332 16 85 16 341 18 107 22 1036
15	10	ES..S 0 198 0 234 1 1073 1 1164 2 674 7 436 7 465 9 315 13 371 13 399 16 11 20 51 20 714 21 382 22 569
14	10	ALA 3 529 5 24 5 218 5 1029 5 1138 6 284 7 282 12 167 12 443 13 435 15 501 18 254 19 117 22 8
14	10	P.RR 1 1153 1 1154 2 957 5 142 8 503 9 279 12 549 13 55 13 70 15 10 15 72 15 553 18 66 21 402
14	10	R.P.P 1 1018 1 1050 5 993 5 1220 8 343 8 505 10 506 13 79 15 76 15 163 17 642 18 103 19 931 23 841
14	10	SDP 0 106 0 999 1 1204 6 361 7 621 7 627 7 649 9 319 11 188 12 248 12 258 13 333 19 1070 21 114
14	10	GL..L 0 428 4 123 5 361 6 126 7 46 9 31 12 228 19 130 19 448 19 856 20 788 21 78 21 892 21 999
14	10	PP.S 1 1089 1 1206 4 432 4 440 5 1215 8 126 9 606 10 547 12 512 16 50 16 51 22 948 23 290 23 324
14	10	S..SG 0 785 2 649 3 1857 5 457 5 513 5 855 7 466 8 644 9 259 13 150 13 217 13 239 16 546 20 1012
14	10	A..LL 0 182 0 382 3 1236 6 143 6 267 6 286 13 506 14 293 17 986 19 652 20 502 21 12 21 389 23 551
14	10	NL..L 0 342 2 106 2 427 3 634 6 536 6 578 6 834 7 382 12 314 12 317 13 508 16 140 21 492 22 88
14	10	LG..L 2 1002 3 1295 5 836 12 346 16 137 17 509 19 661 19 777 20 10 20 594 20 650 21 687 22 601 22 657
14	10	EED 4 716 5 69 7 596 7 851 8 120 15 89 17 780 19 318 19 1003 20 385 20 995 20 1030 21 509 23 235
14	10	SP..T 1 1264 1 1274 2 893 4 446 8 273 8 354 10 38 12 181 12 463 12 469 17 746 21 383 22 999 23 437
14	10	PEG 0 506 2 75 4 733 5 678 8 323 9 223 13 389 16 465 17 18 17 739 17 902 19 280 19 511 19 732
14	10	LQ.E 0 809 1 558 1 1055 3 198 3 1037 4 58 5 1074 6 341 7 344 7 372 7 456 15 593 17 353 22 1077
14	10	ED.E 0 905 1 364 1 367 1 811 2 197 3 237 3 874 3 1367 4 303 5 477 7 879 11 170 15 264 22 400
14	10	SS..V 0 560 0 561 2 330 2 535 5 917 12 369 14 391 15 120 15 470 16 82 20 1079 22 46 22 211 23 538
14	10	A..AL 1 375 2 1067 3 737 4 183 5 21 5 1135 10 370 17 326 19 6 19 9 19 20 22 5 22 536 23 187
14	10	DS..E 2 617 5 64 7 483 7 812 8 98 13 395 13 562 14 412 15 111 15 260 20 582 22 589 22 1060 23 16
14	10	L..AL 0 110 0 1095 1 22 4 622 6 281 6 637 7 204 7 883 9 481 12 164 16 172 19 13 19 657 21 346
14	10	L.S.S 3 1652 4 363 4 551 4 561 5 710 6 228 6 563 6 708 15 568 16 287 17 930 19 1034 21 392 23 9
14	10	T.P.P 0 1100 1 1256 2 513 3 1824 3 1843 7 778 8 156 12 428 12 493 12 537 12 545 15 68 18 212 22 35
14	10	P.P.V 0 984 0 1041 1 274 2 515 6 487 9 109 12 495 16 128 18 173 18 214 20 121 22 120 22 343 22 1027
14	10	KL.G 0 292 1 142 1 257 3 1468 4 342 9 24 9 131 15 206 17 487 17 918 19 478 19 859 21 809 23 588
14	10	SS.D 0 967 1 1114 2 382 3 516 3 1618 4 375 5 712 5 916 7 668 8 400 8 577 8 596 12 162 23 937
14	10	KEK 0 890 1 490 2 113 3 1604 3 1691 3 1698 4 237 4 475 7 356 7 815 13 549 16 198 17 467 21 121
14	10	L.LE 0 809 2 82 3 1037 5 97 5 196 5 322 16 147 17 310 17 381 18 255 20 213 21 1032 22 22 22 955
14	10	S.LL 0 632 3 1314 3 1522 5 975 7 107 7 258 14 128 15 241 15 566 17 72 21 390 22 19 23 5 23 898
14	10	S.S.L 0 601 0 630 1 231 1 1226 2 328 3 263 3 1648 4 107 4 563 7 89 12 160 13 162 21 388 23 11
14	10	PSS 0 631 2 238 3 1617 3 1638 3 1758 3 1761 5 1113 8 274 14 389 16 52 17 786 17 931 20 413 23 325
14	10	SS.V 0 561 0 562 1 879 5 456 7 322 7 743 10 53 14 392 15 121 15 202 16 83 16 291 20 65 23 538
14	10	L..AV 0 311 1 794 7 93 7 119 10 79 12 399 14 378 17 886 17 989 19 143 21 779 21 850 22 509 22 1007
14	10	E.L.R 0 73 0 553 1 945 3 888 3 907 7 451 12 115 12 227 13 507 15 513 17 5 17 407 18 178 21 226
13	10	TA.G 0 224 0 739 2 485 5 57 5 551 12 588 13 299 16 384 19 1130 20 435 20 610 22 617 23 512
13	10	LDS 1 1175 2 953 2 1036 5 989 6 725 7 793 8 631 16 347 20 773 21 874 23 15 23 32 23 706
13	10	SSD 3 1653 4 375 5 713 5 917 6 360 8 578 18 7 19 168 19 1069 20 65 20 1079 21 113 22 572
13	10	SGA 1 1092 5 133 9 178 9 262 10 577 13 220 13 230 13 318 14 33 19 719 20 600 21 504 22 607
13	10	LE..L 0 1142 1 549 1 790 2 149 3 1088 3 1668 5 1107 7 86 7 407 15 88 19 882 21 225 22 957
13	10	SS.F 0 668 1 1109 2 981 5 805 6 246 6 712 8 459 8 560 15 210 19 168 19 1203 20 1055 22 46
13	10	LLP 0 851 1 1212 2 273 3 386 3 858 3 1671 4 470 4 812 7 565 15 93 17 926 20 952 21 658
13	10	L.E.Y 2 74 2 574 2 603 3 1299 8 442 9 82 15 343 15 487 17 85 18 83 19 759 21 652 22 961
13	10	PPG 0 875 3 1388 7 784 8 126 9 606 10 33 10 580 10 593 12 512 13 52 16 158 16 336 22 36
13	10	K.R.S 1 396 2 306 2 476 2 768 4 259 5 116 5 728 6 394 7 363 12 75 15 206 20 687 23 444
13	10	L.R.S 0 195 2 182 2 384 3 259 6 428 11 83 12 46 13 247 13 519 18 36 18 180 19 1065 21 379
13	10	L.QE 1 1055 1 1277 2 699 3 87 3 1032 3 1275 4 780 5 1073 7 456 15 537 17 821 19 681 21 137
13	10	D..LA 2 458 6 152 6 779 7 880 8 136 12 126 12 165 14 168 14 404 16 4 19 854 20 835 22 843
13	10	EAL 0 73 0 1086 2 1069 3 1587 9 135 9 407 9 530 10 372 12 378 14 313 16 55 20 218 21 348
13	10	R..AA 0 407 2 478 2 844 5 15 5 122 9 459 10 107 15 13 19 835 20 816 22 824 23 422 23 744
13	10	S..LE 0 632 2 146 3 884 3 1036 4 796 8 416 10 340 16 278 19 21 19 923 22 104 22 279 23 767
13	10	SLA 0 455 0 604 1 393 2 178 2 813 3 221 9 598 12 196 12 614 15 382 17 336 19 436 22 1042
13	10	GEV 0 299 3 644 4 28 4 148 8 3 17 111 17 436 18 276 20 250 21 437 21 604 22 319 23 632
13	10	S..PG 0 483 0 604 2 652 4 435 5 47 12 515 13 45 13 204 16 334 17 48 18 41 18 219 21 960
13	10	E.AA 0 838 3 561 4 181 5 215 5 679 6 43 6 184 12 472 13 275 14 416 20 288 21 906 21 907
13	10	LQE 0 1146 1 558 2 916 3 198 3 1550 4 781 5 1074 12 201 12 303 15 487 19 139 19 682 21 973
13	10	LL..C 0 346 0 1115 3 1152 8 184 9 34 13 306 13 509 19 776 19 813 20 659 21 523 22 666 23 8
13	10	V..LG 0 344 1 256 3 616 4 772 7 161 17 318 19 658 20 657 21 684 21 706 21 807 22 315 22 664
13	10	VS..S 0 815 1 1134 3 1649 3 1756 7 88 8 272 14 398 16 288 18 51 20 86 20 750 20 849 23 414
13	10	EE..V 4 716 7 757 8 120 8 585 9 430 12 330 16 112 17 242 19 25 19 318 20 261 21 279 21 427
13	10	SL..P 3 244 4 325 4 456 5 809 7 606 8 130 12 292 12 532 12 575 13 585 16 312 17 761 19 1165
13	10	V..LK 0 315 1 23 7 684 9 235 10 174 12 107 17 37 17 890 20 204 20 625 21 134 21 675 22 632
13	10	D.A.R 0 35 0 408 5 8 5 1032 5 1241 9 460 12 479 17 548 19 836 20 817 21 9 22 825 23 745
13	10	PP.K 2 304 3 1847 4 472 7 210 7 784 8 15 8 638 10 589 12 353 14 332 15 173 17 712 17 854
13	10	TS.S 1 1201 2 327 7 530 7 742 8 576 10 328 10 566 11 137 17 965 19 362 21 158 21 387 23 801
13	10	DS.L 3 923 6 779 8 254 14 412 15 58 15 240 16 348 19 1062 20 690 20 1085 22 1060 22 1102 23 707
13	10	S.PP 1 755 1 1204 2 298 4 429 5 750 5 1065 7 203 8 636 12 504 13 124 16 168 16 334 23 418
13	10	SR..E 1 852 1 1065 5 1062 6 823 12 47 16 108 17 570 19 21 19 529 21 156 22 104 23 520 23 767
13	10	D.L.L 1 139 1 774 2 683 2 784 3 25 3 617 8 181 9 30 15 240 16 145 20 590 21 522 22 597
13	10	GA..L 0 855 3 23 4 94 4 139 5 51 5 347 6 142 10 439 12 235 13 580 15 511 19 7 19 651
13	10	LK.K 1 489 2 1076 3 144 3 1603 4 236 6 239 7 355 9 238 9 324 12 58 12 117 13 342 17 221
13	10	GS.A 0 23 0 618 0 719 2 534 3 1805 5 1005 14 32 15 381 16 88 19 718 19 1188 20 599 22 606
13	10	S..TS 0 770 0 780 1 1198 2 324 2 392 7 527 7 679 13 160 15 625 16 90 17 331 19 1025 20 1040
13	10	S.G.P 0 616 0 787 2 550 3 264 4 325 4 616 4 677 5 35 7 12 12 517 13 241 16 102 18 196
13	10	A.A.L 3 1028 5 21 5 104 7 2 7 38 8 133 12 167 15 348 16 493 17 535 19 6 19 117 20 527
13	10	LPG 1 479 2 141 2 289 3 387 3 1469 4 813 5 831 15 94 16 172 20 953 22 2 22 991 23 589
13	10	PE.P 1 1207 2 61 2 554 4 307 4 744 5 1212 9 561 13 67 17 18 20 154 20 697 22 904 23 459
13	10	PE.E 1 650 1 1068 3 1094 5 1225 6 680 8 539 12 354 17 842 19 732 20 1028 22 1069 22 1081 22 1083
13	10	LK..L 1 113 3 866 3 1271 7 252 7 428 12 74 12 267 15 402 17 893 20 349 21 293 22 11 23 98
13	10	LA..L 1 285 2 814 4 165 6 285 6 761 7 283 7 883 12 27 12 197 17 730 19 857 20 501 21 375
13	10	SL..A 0 310 0 693 3 182 5 988 7 92 7 203 10 78 10 664 12 163 13 11 14 414 15 382 17 336
13	10	DL.A 0 408 3 875 3 1565 4 40 9 460 12 583 16 2 19 415 19 836 20 817 22 825 23 397 23 745
13	10	L..LD 2 381 2 865 2 950 4 284 6 739 7 397 12 161 14 164 16 62 16 141 20 789 21 463 22 89
13	10	LA..N 0 409 4 590 7 870 9 461 17 958 19 837 20 808 20 818 21 305 22 816 22 826 23 399 23 746
12	10	R.L.A 0 407 1 340 5 164 5 328 9 459 13 190 13 458 19 835 20 816 21 552 22 824 23 744
12	10	S.PV 1 103 1 879 2 331 2 536 5 402 7 322 10 532 15 121 16 83 20 617 22 56 23 691
12	10	EV.S 0 146 1 872 2 116 3 1477 5 270 12 305 20 85 21 798 22 197 22 489 23 633 23 815
12	10	QL.S 2 380 3 881 4 271 5 277 6 573 6 724 7 10 7 423 16 346 17 287 20 39 21 686
12	10	L.Q.L 0 343 2 410 3 631 4 18 4 780 7 477 9 35 10 503 14 131 15 20 21 133 21 293
12	10	ASD 0 769 1 66 7 35 7 653 7 702 8 365 12 247 14 408 15 268 17 604 22 928 23 803
12	10	S.LP 0 788 2 330 2 429 3 265 4 667 7 45 7 157 10 501 12 308 13 409 15 59 20 28
12	10	E.D.L 2 681 3 356 7 333 12 39 15 89 16 143 16 264 18 76 19 244 19 390 20 995 21 331
12	10	A.R.S 0 26 0 91 0 526 4 166 6 169 7 858 10 50 12 550 15 571 19 146 21 155 23 894
12	10	LGA 0 101 0 1026 4 515 5 208 9 485 12 584 14 378 17 861 19 861 20 506 20 660 22 667
12	10	P.SR 0 176 2 322 4 460 5 1084 5 1216 8 244 12 45 16 106 17 6 17 786 18 17 19 19
12	10	S.GS 0 616 2 352 3 590 8 644 10 66 12 94 13 152 13 241 16 102 16 136 20 850 22 858
12	10	V.Q.E 4 712 6 700 6 730 9 403 10 142 14 117 16 236 17 681 20 394 21 275 21 903 22 224
12	10	ELL 1 354 1 638 2 272 3 1315 6 288 7 395 7 564 9 439 15 543 17 201 20 407 22 14
12	10	A..PL 2 151 2 249 3 1667 5 136 5 992 8 135 10 499 13 282 14 418 16 175 18 225 20 126
12	10	ELV 0 242 1 802 2 218 2 801 6 20 10 407 11 129 14 72 17 673 17 885 19 686 22 40
12	10	P.S.P 1 101 1 1158 1 1207 2 241 5 1113 7 201 8 451 9 317 10 510 16 29 22 524 23 324
12	10	PA.L 2 248 5 105 5 216 8 134 8 530 9 79 12 55 18 81 20 5 21 860 22 982 23 849
12	10	DF..S 0 116 0 426 3 766 4 154 7 617 9 478 11 93 16 274 17 138 17 566 20 967 23 763
12	10	VA.V 0 880 1 848 2 317 3 1646 3 1794 4 182 4 755 5 271 6 185 16 363 20 125 23 189
12	10	RS..E 0 179 1 546 5 62 5 373 5 733 7 560 8 353 12 468 13 249 15 65 19 450 20 480
12	10	DL..R 0 408 3 162 4 17 9 460 14 361 17 129 19 836 20 817 20 1032 22 825 23 155 23 745
12	10	D..SS 0 1093 1 1223 2 979 3 780 4 362 8 367 8 414 8 609 12 8 14 410 19 165 22 764
12	10	EG.P 0 507 1 271 1 941 2 76 4 734 5 470 9 604 17 324 19 542 19 633 20 437 22 1038
12	10	ED..L 5 389 7 879 8 598 10 400 11 170 15 90 17 422 19 44 19 828 19 1061 20 1084 22 1101
12	10	EI.E 1 648 2 860 2 877 3 1707 5 676 7 891 17 65 20 947 21 1063 22 140 22 931 23 166
12	10	GG.P 2 452 5 869 7 642 9 417 10 464 10 652 12 92 12 591 13 49 16 338 20 891 22 899
12	10	QR..S 0 626 2 348 3 1738 6 23 10 422 10 505 13 211 13 368 16 245 17 163 19 1066 22 175
12	10	LP..S 0 832 0 1047 1 479 4 813 8 269 12 511 13 156 17 930 18 215 20 579 22 586 22 723
12	10	A.SG 0 615 2 326 2 650 4 615 5 131 8 200 10 272 12 596 13 151 13 228 18 217 20 1013
12	10	D..PS 0 628 1 189 3 1655 5 1110 8 214 8 242 12 179 14 150 15 425 16 211 17 662 17 925
12	10	I.SL 1 184 4 197 7 264 7 425 10 691 13 9 18 62 19 444 20 538 20 887 22 545 23 495
12	10	IS.D 0 1078 1 136 3 596 8 304 9 212 14 309 19 364 19 1164 20 564 22 1057 23 620 23 945
12	10	LG.G 0 293 4 22 5 836 9 343 13 41 14 197 17 430 19 661 19 717 20 598 22 605 22 961
12	10	KI.D 4 599 6 614 7 54 9 475 14 165 14 335 15 459 18 71 18 291 19 851 20 832 22 840
12	10	AE..L 0 182 1 485 2 249 2 1067 5 1123 6 267 9 19 9 172 11 69 13 506 18 120 22 402
12	10	D.P.P 3 1796 4 384 4 391 6 476 6 664 7 794 8 338 9 302 10 642 15 58 16 317 22 1067
12	10	E.E.R 1 1014 3 1095 3 1362 5 1078 6 350 7 865 15 274 17 123 19 542 20 110 20 935 21 510
12	10	LSR 0 429 5 193 6 84 6 281 7 453 12 46 14 56 15 3 17 7 17 569 20 614 23 766
12	10	GS..F 3 1662 5 463 7 626 7 648 13 473 15 209 15 305 16 405 19 718 20 599 21 395 22 606
12	10	EE..A 0 378 0 837 0 1003 1 845 3 1290 7 443 8 542 12 52 13 316 17 313 20 493 21 906
12	10	P..AA 0 915 4 180 5 678 5 850 6 183 6 589 7 672 9 1 10 646 12 471 13 434 14 377
12	10	R..LS 1 99 2 24 2 988 3 1773 4 369 5 246 7 450 10 4 10 678 12 158 14 294 17 387
12	10	P..PQ 1 1257 3 1734 5 718 5 792 10 654 12 518 12 544 15 531 16 320 17 412 19 385 22 1062
12	10	SLP 1 103 2 331 3 568 3 1515 5 809 7 203 13 155 17 374 17 929 18 64 20 25 22 526
12	10	T.V.S 0 162 1 1098 3 605 3 1856 4 542 5 269 7 216 7 759 19 1144 20 410 21 186 22 308
12	10	K.L.R 0 850 1 1021 2 8 2 217 2 829 3 287 5 834 8 18 9 185 12 323 14 54 21 91
12	10	VSS 0 1151 1 1134 3 1649 5 711 8 437 12 368 14 398 19 167 20 86 22 45 22 210 22 571
12	10	SRS 0 178 2 99 3 1678 5 61 5 732 5 1086 8 382 9 517 12 502 14 1 20 615 21 763
12	10	L.AL 2 950 3 654 4 41 5 166 6 579 9 567 12 300 16 3 18 80 19 10 19 14 19 89
12	10	L.KE 1 112 3 1225 3 1295 3 1689 4 58 5 840 6 347 7 195 13 512 15 593 16 196 17 203
12	10	S.V.L 4 629 6 773 8 388 10 112 10 292 12 401 12 572 15 203 17 8 19 783 20 718 22 727
11	10	L.AR 0 409 2 841 4 589 5 354 9 461 17 383 19 837 20 818 22 826 23 486 23 746
11	10	LV..V 1 803 2 779 4 644 6 21 9 49 17 886 20 531 21 355 22 41 22 256 23 757
11	10	SL.N 0 188 2 178 4 456 5 809 8 256 10 78 10 664 12 575 13 96 18 64 19 1165
11	10	PST 1 192 3 570 4 442 4 506 5 935 7 257 8 146 9 273 12 419 18 230 19 1026
11	10	A.E.I 0 1074 1 512 3 740 3 1556 4 517 9 506 12 593 14 192 19 881 20 862 22 870
11	10	V..DL 3 280 3 844 4 37 7 351 9 457 17 207 19 833 20 814 21 519 22 822 23 742
11	10	L..LR 0 369 1 915 3 274 4 781 8 392 9 32 12 168 12 315 13 189 17 12 23 589
11	10	L..AI 0 88 1 372 3 66 3 1489 4 309 5 977 7 881 8 137 9 137 15 383 21 496
11	10	KG..L 0 129 1 412 3 376 3 793 4 481 13 378 17 639 18 145 19 928 22 12 23 176
11	10	DL.S 0 1093 1 1282 2 509 3 283 4 362 8 630 13 341 14 206 14 295 16 9 20 793
11	10	P.IP 1 1179 2 997 4 311 4 744 5 139 8 337 12 604 14 334 15 531 17 376 19 640
11	10	D..PP 2 296 3 1796 4 391 5 877 8 338 8 512 10 642 16 317 17 647 19 261 23 313
11	10	Q.EE 0 820 1 358 2 677 2 888 3 193 4 714 5 1075 7 406 15 473 20 105 21 277
11	10	SSI 0 545 0 1050 1 1135 2 369 6 443 7 679 12 369 19 923 20 414 22 211 23 966
11	10	L.KV 1 26 2 823 3 638 3 714 6 290 7 729 8 269 13 271 15 544 16 438 21 412
11	10	VL.R 1 337 1 946 2 778 3 889 4 423 10 182 12 238 14 21 17 425 20 593 22 600
11	10	RA..E 5 689 9 16 11 66 13 171 14 68 16 494 17 888 19 22 20 382 22 396 22 1097
11	10	V.RL 0 988 1 882 2 803 3 1173 5 252 5 1070 6 809 15 316 17 583 19 773 22 205
11	10	P.S.R 1 1079 3 1638 4 433 5 1216 7 210 7 308 8 564 13 531 17 931 22 502 23 325
11	10	TPS 0 863 1 1262 2 46 3 219 3 1657 5 400 8 288 10 435 12 338 16 310 19 692
11	10	Q.LS 1 667 2 412 3 130 3 881 5 277 10 490 12 44 15 535 17 328 20 1009 21 319
11	10	L.K.R 1 394 1 915 3 621 5 324 7 446 8 392 11 73 13 189 15 194 20 685 21 412
11	10	E.RE 3 1364 5 910 7 246 12 170 13 5 17 65 19 544 19 745 20 509 21 1035 23 166
11	10	T.IS 0 390 1 1201 2 742 3 916 3 1716 15 467 16 254 19 362 21 147 22 544 23 618
11	10	R.SE 0 197 1 398 3 922 5 1063 7 365 7 860 11 85 12 48 20 633 21 157 22 640
11	10	PS.S 1 192 3 1638 4 442 8 249 8 381 10 679 13 450 14 389 16 70 17 931 19 1026
11	10	L.AV 0 1026 3 277 4 669 5 25 6 44 16 151 17 990 18 215 20 323 21 780 21 851
11	10	S.VS 2 649 5 457 7 744 12 572 13 400 16 94 17 1 17 167 18 55 20 52 22 727
11	10	SS.K 3 1043 5 799 6 757 7 426 8 498 15 203 16 89 20 634 22 641 23 496 23 966
11	10	QV..G 7 24 8 66 9 443 10 97 12 581 15 408 15 473 17 737 20 800 21 600 22 808
11	10	E.V.S 1 802 2 192 3 842 7 465 7 582 8 4 10 385 13 371 16 114 17 673 22 569
11	10	V.GS 3 1747 4 104 5 459 10 386 12 499 16 86 16 523 18 218 19 716 20 597 23 225
11	10	V..SL 2 175 3 241 4 104 4 550 7 200 8 253 10 173 12 529 17 526 20 537 22 523
11	10	RS.R 2 100 3 115 5 420 5 1217 8 33 10 692 13 25 14 2 15 163 17 305 21 745
11	10	L.S.D 1 37 1 568 2 381 3 284 7 793 8 595 9 211 12 161 16 313 17 288 20 780
11	10	R..SV 1 1130 3 1642 3 1752 5 423 6 770 8 568 10 564 11 135 13 369 21 1051 22 501
11	10	SL..G 0 188 0 604 1 1138 2 331 3 28 6 565 8 607 9 200 10 199 16 546 21 960
11	10	G..RG 0 608 1 718 3 43 4 277 5 495 5 680 10 104 11 175 14 369 19 220 23 724
11	10	LGG 0 293 2 451 4 22 9 42 12 91 13 12 13 286 16 189 20 890 21 810 22 898
11	10	L..QV 0 581 4 644 5 306 8 63 9 440 15 405 17 734 20 408 21 479 21 659 22 1075
11	10	K.P.K 0 445 1 1303 2 59 4 256 4 291 6 259 9 499 13 575 14 335 19 874 23 640
11	10	PA..R 0 620 4 311 5 439 8 349 10 455 10 674 12 487 13 259 19 1116 20 974 22 982
11	10	APE 0 452 2 547 4 179 5 1211 6 182 9 506 12 593 14 192 20 862 22 781 22 870
11	10	G.S.A 0 23 0 718 1 481 2 533 6 280 7 113 8 648 9 480 12 194 15 380 22 357
10	10	A..TL 0 314 3 1235 5 1123 9 265 13 591 15 16 16 503 17 978 22 1044 23 650
10	10	GK..K 1 722 2 372 5 606 6 791 7 274 13 321 17 52 20 828 21 532 22 836
10	10	P.L.G 1 477 2 287 4 620 5 829 8 600 13 10 16 170 19 630 21 391 22 462
10	10	AE..S 0 1075 1 577 4 612 5 180 6 440 7 430 10 50 13 581 15 108 22 712
10	10	E.S.I 1 520 2 684 3 97 6 441 7 169 8 79 19 921 20 1045 21 200 23 337
10	10	GD..L 0 121 1 665 2 714 3 83 6 151 11 92 17 565 18 45 22 164 23 157
10	10	D.GL 0 426 8 68 9 478 14 168 17 566 19 854 20 835 21 890 22 843 23 763
10	10	E.VD 0 823 2 680 7 340 8 654 11 129 13 483 14 203 19 533 20 240 22 746
10	10	P.E.P 0 1001 1 1206 2 248 5 445 6 825 9 560 13 66 17 752 21 1061 22 457
10	10	L.RN 0 800 4 524 6 11 13 519 14 47 15 515 17 513 21 93 22 692 23 880
10	10	T.R.L 1 1268 2 70 3 1546 4 790 7 30 10 690 13 572 15 177 17 915 19 677
10	10	L.S.V 0 1168 5 455 7 566 9 599 12 399 16 223 19 781 20 773 21 355 22 725
10	10	DFG 0 426 4 154 6 157 9 478 14 168 17 566 19 854 20 835 22 843 23 763
10	10	EV.L 1 1280 2 880 4 149 7 87 14 194 16 283 17 206 19 58 22 403 23 28
10	10	LS.E 1 669 5 455 6 84 8 595 12 49 15 537 16 24 17 967 20 722 21 173
10	10	L..GA 0 852 4 513 7 518 9 176 11 110 12 232 15 93 19 717 20 598 22 605
10	10	SQ.L 2 838 3 129 6 722 7 289 10 662 12 88 19 810 21 19 22 29 23 219
10	10	NS.P 1 878 2 297 8 452 11 187 13 557 16 167 17 373 18 63 20 933 23 106
10	10	L..GL 1 462 3 316 4 278 5 836 7 252 10 200 14 167 19 661 20 13 22 719
10	10	L.G.C 0 346 1 277 6 492 9 400 13 286 15 94 19 776 20 659 21 523 22 666
10	10	PE.A 1 1158 4 180 5 678 6 183 9 293 10 672 12 471 18 200 22 1029 23 774
38	9	AA.A 4 183 5 17 5 18 5 19 5 20 5 21 5 23 5 123 5 124 5 125 5 126 5 127 5 128 5 129 5 217 5 220 5 221 5 222 5 1094 5 1135 5 1147 5 1148 5 1149 5 1168 5 1205 5 1206 5 1207 5 1208 7 1 9 615 10 88 10 89 12 233 12 586 13 136 13 311 15 509 23 548
28	9	G.GS 0 734 4 94 4 409 4 664 5 44 5 461 5 497 5 503 5 508 5 525 5 531 5 536 5 554 5 566 5 578 5 590 5 592 5 596 5 859 6 97 6 719 8 646 10 99 10 428 12 514 13 42 13 184 15 117
24	9	PA..P 0 525 1 1179 2 241 2 248 2 301 2 626 5 445 5 753 7 206 7 768 8 134 10 58 10 451 10 498 10 543 10 627 12 426 12 430 12 432 12 434 12 436 12 438 12 604 15 63
23	9	E.E.E 1 1069 2 112 3 1208 5 66 5 181 5 183 5 1076 7 861 7 863 12 112 15 33 15 34 15 35 15 36 15 37 15 38 15 272 20 108 22 483 22 485 22 1068 22 1080 22 1082
22	9	GGG 0 294 0 731 0 732 0 733 0 734 0 741 4 23 5 501 5 558 5 564 5 570 5 582 5 588 6 97 7 720 9 417 10 71 10 72 10 99 13 279 13 464 15 105
20	9	P.L.P 1 1210 1 1211 1 1302 2 301 2 363 2 441 2 626 4 307 4 394 4 468 4 469 5 138 6 389 7 206 7 563 7 768 12 509 12 540 17 646 19 384
20	9	S..SP 0 199 0 616 0 1050 2 231 2 310 3 1757 4 443 4 816 12 502 12 554 12 557 12 562 13 241 13 400 13 448 15 135 16 102 16 226 16 312 22 1058
20	9	PA.A 0 915 4 820 5 445 5 1026 5 1117 10 646 12 430 12 432 12 434 12 436 12 438 12 440 12 442 12 487 13 143 13 434 18 202 20 974 22 7 22 925
19	9	P.SP 1 1079 1 1207 1 1249 2 232 2 238 2 667 3 1758 4 433 8 451 8 564 10 548 12 461 12 558 12 563 12 568 15 57 15 82 23 325 23 374
18	9	L..EE 1 187 1 937 4 515 5 257 5 1073 5 1074 9 167 10 238 12 49 12 110 12 413 17 240 17 310 17 821 19 861 19 1000 21 172 21 1032
18	9	PAP 0 261 5 753 5 933 8 530 10 571 10 674 12 430 12 432 12 434 12 436 12 438 12 440 12 487 12 507 15 80 18 100 19 1116 22 1094
18	9	R.L.E 1 397 2 72 3 1548 5 1072 12 29 12 272 16 146 16 263 17 133 17 428 19 22 19 137 19 450 19 680 19 685 19 704 22 316 22 959
18	9	EL.L 0 1143 1 49 1 217 2 250 2 684 2 785 2 811 2 1073 3 26 3 1017 5 321 13 38 14 72 20 212 20 512 22 14 22 40 22 379
17	9	S.E.L 0 71 0 96 0 1084 2 270 2 377 2 396 2 506 2 745 6 85 7 562 7 683 8 438 12 50 14 269 15 575 16 53 16 215
17	9	LLG 0 100 0 346 1 258 3 618 3 1819 4 514 4 793 6 812 19 776 19 860 20 505 20 659 21 523 22 317 22 464 22 666 22 960
17	9	Q.PP 1 1233 3 1765 5 625 8 487 10 28 10 458 10 476 10 482 10 587 10 591 15 6 15 7 16 318 17 710 17 856 17 899 22 66
17	9	E..PP 0 507 0 872 2 281 2 555 2 621 2 993 4 209 4 347 4 390 6 212 7 305 7 764 10 673 14 330 22 340 22 945 23 235
17	9	SS..E 0 393 0 545 0 632 0 669 0 818 6 398 8 416 8 460 16 292 17 335 17 787 17 933 19 923 20 65 22 359 22 468 23 293
17	9	P.P.L 1 1273 2 285 2 299 2 624 5 995 10 631 10 655 10 677 12 440 12 507 13 81 17 644 22 37 22 902 22 1071 22 1081 23 436
17	9	S.GG 2 357 4 616 5 500 5 515 5 528 5 557 5 569 5 581 5 587 7 718 9 41 10 69 10 70 13 11 20 426 20 889 22 735
17	9	DS.S 2 611 2 979 5 64 5 773 5 915 5 1155 6 419 7 136 7 603 8 151 13 159 13 395 13 397 15 201 19 346 23 218 23 530
16	9	PGA 1 317 1 480 3 467 5 50 5 783 5 1186 10 34 10 39 10 438 10 539 12 296 15 95 15 99 16 173 18 222 22 3
16	9	E..EE 0 550 1 560 1 842 2 790 2 887 5 66 7 863 12 112 15 33 15 34 15 35 15 36 15 37 15 38 18 153 21 1063
16	9	T.PP 1 1087 1 1256 3 1386 3 1766 3 1824 3 1843 4 348 4 392 8 143 8 156 10 612 12 493 12 537 17 852 19 262 23 322
16	9	RS.S 0 667 0 779 1 64 1 1130 4 322 4 364 4 403 5 62 5 340 5 1087 8 262 8 415 11 135 12 159 13 249 15 638
16	9	I.KL 1 140 1 1301 2 371 2 750 2 795 3 834 3 1128 3 1560 6 49 6 451 7 790 14 53 17 485 21 126 21 169 23 160
16	9	EEK 1 360 1 531 1 560 2 111 2 890 2 1091 3 9 3 200 3 577 6 408 9 452 17 824 19 25 19 864 21 1046 22 941
16	9	P.AL 0 72 0 85 0 1005 2 300 2 470 2 625 2 670 5 39 5 216 7 205 7 767 10 438 12 521 16 173 17 327 23 849
16	9	LD.L 0 369 3 654 4 284 4 287 7 334 7 397 16 3 16 62 16 144 16 220 16 265 19 391 20 792 20 966 21 714 23 877
16	9	Q.P.P 0 14 0 1044 1 1261 3 1765 5 625 8 487 10 25 10 28 10 434 10 458 10 482 10 618 13 107 15 6 15 7 17 710
16	9	AA.P 0 26 0 884 2 847 3 217 5 135 5 224 5 1122 5 1140 5 1209 9 264 10 59 10 521 10 544 13 63 14 418 23 894
16	9	ASS 0 559 0 602 0 615 1 1094 4 615 6 711 8 223 8 399 13 133 13 151 13 216 13 228 13 236 16 258 17 744 22 1044
16	9	VPP 0 712 1 1148 1 1152 1 1291 3 1797 7 97 7 209 8 166 8 488 10 643 12 457 12 538 16 44 16 48 21 401 21 776
16	9	P..SP 1 1033 1 1206 2 363 4 432 4 733 5 747 5 753 6 666 8 270 8 547 10 58 10 498 10 547 15 63 15 123 23 324
16	9	PPP.PP 1 1149 3 1825 3 1844 4 393 5 627 5 628 5 629 5 630 5 631 5 632 5 633 6 388 8 340 10 29 12 539 16 45
15	9	A.PS 0 27 0 840 3 218 7 837 7 847 8 144 8 410 9 271 10 63 10 549 12 559 12 569 16 126 23 434 23 895
15	9	ILK 1 140 1 516 1 936 2 795 4 64 11 23 12 57 17 39 19 393 19 705 21 136 21 169 21 677 21 690 23 160
15	9	E.KE 0 586 1 367 1 560 1 811 2 111 2 197 3 140 3 1190 4 571 5 665 5 668 14 350 19 864 20 297 20 746
15	9	K..KK 1 723 3 52 3 142 3 1693 3 1694 4 256 5 607 6 259 6 756 9 537 15 327 15 595 17 456 20 299 20 450
15	9	GGS 0 68 0 718 0 735 2 353 2 533 2 711 5 797 5 869 5 1182 6 98 8 610 10 100 12 92 13 202 15 380
15	9	L.SE 0 959 5 455 6 454 6 761 7 548 8 595 12 219 12 413 12 615 20 520 20 640 20 773 21 172 21 355 22 647
15	9	PG..P 0 1159 1 1037 3 82 4 293 4 438 10 39 10 438 10 469 10 539 13 48 15 78 15 95 15 170 16 337 22 3
15	9	SEL 1 801 3 924 3 1314 4 109 4 667 6 112 6 763 7 586 16 142 20 211 20 522 20 642 22 378 22 649 23 415
15	9	AV..L 0 314 0 382 0 1138 3 1028 6 286 10 370 13 591 17 317 17 889 17 963 19 438 20 497 20 529 20 624 22 631
15	9	E.R.S 0 234 3 1193 3 1699 3 1751 5 949 13 444 15 73 15 160 15 554 16 542 17 370 17 384 20 937 20 1008 23 224
15	9	AS..A 0 602 2 482 4 823 5 132 5 1136 7 35 7 702 9 261 10 60 10 291 10 518 13 133 13 219 13 228 21 942
15	9	EL..K 1 253 2 748 2 871 2 1073 3 143 3 575 3 1315 6 288 9 323 11 15 11 39 12 116 14 353 17 201 17 951
15	9	S.P.P 0 774 1 76 1 1042 2 310 2 579 4 429 5 809 5 1065 10 569 10 623 12 505 13 104 13 448 16 169 16 226
15	9	L.EE 1 285 1 558 2 791 2 1066 3 198 5 1074 11 27 12 49 12 110 12 328 16 24 17 240 17 967 21 173 21 951
15	9	S.LD 2 382 2 951 3 1618 7 586 8 331 12 162 16 142 16 218 16 345 20 211 20 415 20 771 22 999 23 13 23 875
15	9	S.A.G 0 604 0 1153 5 56 9 259 9 482 13 217 13 220 13 276 14 33 15 195 19 644 19 719 19 1129 20 600 22 607
14	9	S.S.G 0 785 2 355 4 323 5 343 5 513 6 433 6 565 12 515 13 138 13 150 13 239 16 134 18 194 18 219
14	9	S.PL 1 1031 1 1209 1 1227 1 1274 2 838 3 1641 5 816 7 106 10 390 16 169 16 278 17 4 23 107 23 345
14	9	K.L.K 1 392 1 913 2 935 3 142 3 814 3 1049 3 1160 5 607 12 62 13 89 13 305 15 595 16 579 17 943
14	9	PP.V 0 510 0 875 0 985 0 1042 1 757 1 923 1 1149 3 1767 5 1067 7 298 8 515 12 496 16 45 22 344
14	9	S..LL 1 255 1 817 1 1209 2 270 4 629 4 777 5 188 7 106 7 562 10 112 19 810 22 19 23 5 23 898
14	9	LKL 1 141 2 796 3 384 5 97 9 23 9 238 16 600 20 378 20 513 21 170 21 755 23 161 23 587 23 639
14	9	LLQ 0 991 1 709 3 630 3 771 4 18 4 632 4 780 5 1073 6 647 15 406 15 592 19 681 21 850 21 899
14	9	E..LK 0 326 1 486 1 514 2 793 2 1073 7 229 7 249 7 352 7 408 8 17 9 20 12 114 15 399 20 996
14	9	D.PP 1 1176 1 1321 2 468 3 1411 3 1796 4 391 4 466 7 765 8 242 8 307 8 338 10 642 16 317 21 400
14	9	P.G.P 0 506 2 75 4 733 5 212 9 90 10 451 10 462 10 498 10 627 13 48 16 158 16 336 16 337 22 720
14	9	PE.L 0 72 0 453 1 944 2 432 2 746 2 879 7 563 9 321 12 275 12 312 17 739 19 559 19 1135 21 797
14	9	KL.S 0 958 1 234 1 917 3 315 6 453 6 754 6 760 7 792 9 175 12 66 21 171 21 244 21 756 23 640
14	9	SG..S 1 1092 2 388 2 614 4 802 5 460 5 595 5 858 8 290 8 645 12 397 12 500 13 160 21 759 23 535
14	9	L.L.V 1 102 3 161 3 222 7 93 13 39 15 405 15 502 18 255 19 654 19 655 20 531 22 41 22 538 22 1075
14	9	L.P.P 1 1086 1 1232 2 428 2 622 4 396 4 649 5 435 5 996 6 391 6 485 9 107 12 542 19 1114 23 21
14	9	L.A.L 1 669 2 149 2 868 3 1241 7 428 12 54 16 3 16 6 16 268 18 80 19 10 19 13 21 375 21 780
14	9	LA..A 2 1066 5 219 5 1030 7 34 9 25 12 232 12 325 12 444 14 171 17 253 17 982 17 999 19 11 21 7
14	9	VV..L 0 564 2 117 2 782 3 646 3 960 5 274 5 275 10 173 12 376 16 441 21 30 21 564 22 490 22 663
14	9	LPL 0 859 2 80 2 153 2 251 2 449 3 85 3 1801 5 999 8 137 10 441 17 310 21 297 22 723 22 864
14	9	LGS 3 284 3 591 3 1820 4 775 4 794 6 813 15 133 16 137 16 351 19 183 19 717 20 598 21 687 22 605
14	9	A.A.P 0 856 0 916 5 223 5 785 5 1208 10 301 10 414 12 488 13 62 14 329 14 417 15 510 18 205 23 893
14	9	ILD 2 822 2 1035 3 158 3 172 4 283 14 166 16 61 16 437 17 806 19 758 20 416 23 341 23 466 23 876
13	9	R.LG 0 134 4 792 5 241 5 358 6 811 9 40 17 428 19 775 20 596 22 316 22 354 22 603 22 959
13	9	G.G.F 5 463 5 859 9 344 10 71 10 72 15 305 17 431 19 340 19 662 19 718 20 599 22 606 23 627
13	9	SL..E 0 209 1 103 1 186 1 641 1 1012 3 1036 7 427 9 166 12 614 16 218 17 239 17 966 22 730
13	9	PA.S 1 1162 5 753 5 933 7 558 8 222 8 688 10 58 10 498 14 280 15 63 18 216 19 1100 19 1116
13	9	EE.S 1 190 1 360 2 890 3 200 7 451 7 757 15 41 17 824 20 62 20 63 20 385 22 470 23 52
13	9	E..AL 0 84 0 1004 3 1291 5 215 7 766 9 133 9 566 15 339 15 608 17 171 20 216 20 636 22 643
13	9	SP..G 0 483 2 440 4 435 4 736 5 1251 6 433 7 139 10 426 16 84 16 177 16 187 16 335 18 106
13	9	LS.V 0 490 0 1169 2 991 5 249 5 1129 7 138 7 729 9 47 17 7 17 678 20 874 22 882 23 766
13	9	A.SP 1 1190 2 311 5 436 5 754 10 36 10 59 10 64 10 499 15 64 16 175 17 744 19 749 23 435
13	9	LL.K 0 496 2 926 3 1316 3 1671 4 286 4 485 6 289 13 306 14 296 15 193 15 592 17 202 17 944
13	9	E.L.Q 1 354 1 370 2 408 3 769 3 1273 7 475 9 135 9 439 12 378 19 560 19 930 20 407 21 160
13	9	K..EE 0 834 1 357 1 528 1 898 3 192 3 1287 7 417 7 448 9 449 12 111 14 95 21 835 22 938
13	9	GQ.S 0 204 2 389 4 417 5 503 5 508 5 525 5 531 5 536 8 328 13 555 14 373 15 353 19 433
13	9	E..SP 1 814 2 437 2 758 2 890 3 1730 15 56 16 184 16 240 17 754 19 748 20 562 23 373 23 416
13	9	K.L.G 3 385 3 972 5 247 6 490 6 635 9 423 15 317 15 331 19 477 19 539 20 503 21 521 23 278
13	9	EE..K 0 326 2 111 2 747 2 793 5 76 7 408 7 444 8 101 9 20 12 114 14 363 21 509 21 1046
13	9	K..SE 0 958 2 965 3 252 3 521 4 370 6 453 6 760 7 583 7 859 17 469 20 208 21 171 21 721
13	9	L..AT 0 100 0 386 2 274 2 718 2 832 3 1098 5 55 6 540 12 78 12 584 16 361 19 746 21 220
13	9	RNV 6 37 9 464 11 214 14 49 19 526 19 840 20 821 21 260 21 789 21 886 22 369 22 829 23 329
13	9	AT.E 2 277 4 531 5 662 6 543 10 48 10 301 12 448 12 587 16 261 20 209 20 294 20 920 21 223
13	9	S.PG 0 201 1 315 1 765 3 1387 3 1659 4 274 5 48 5 864 5 1184 10 623 11 89 16 335 21 1054
13	9	PRP 1 1044 4 436 5 1222 8 342 8 567 9 304 10 620 10 677 12 459 12 610 13 81 13 109 15 165
13	9	E..EA 1 653 3 874 3 1367 3 1552 3 1594 4 750 5 665 5 910 6 539 7 891 13 356 15 264 19 745
13	9	S.AA 0 24 0 1152 0 1153 4 499 5 133 7 36 9 262 10 61 10 519 13 134 13 220 15 126 23 892
13	9	QL.E 1 358 2 573 3 757 3 1270 3 1312 3 1602 4 371 7 406 7 410 9 233 14 340 17 794 21 334
13	9	ELD 4 464 7 333 7 399 7 587 8 441 12 6 14 121 16 143 16 264 19 390 20 212 20 703 23 614
13	9	P.P.K 0 662 0 913 2 559 3 1800 3 1838 3 1846 4 395 5 755 5 902 6 390 7 796 8 342 10 571
13	9	S..IS 3 251 3 593 3 600 3 1729 4 802 5 341 8 384 14 306 19 1161 21 724 22 854 22 1054 23 531
13	9	PS.T 0 575 2 230 2 312 3 1840 4 262 4 538 8 274 8 289 10 508 12 182 16 128 19 2 19 989
13	9	Q.SS 0 391 0 614 0 1150 2 163 2 380 5 509 7 10 8 457 8 642 13 132 16 81 17 785 22 209
13	9	L..EK 1 104 1 558 1 832 2 222 3 198 3 289 3 1689 5 322 6 84 7 344 15 583 16 196 17 840
13	9	L.SA 0 1095 1 235 1 568 2 673 2 953 5 353 5 989 6 708 12 399 12 444 14 141 15 568 21 981
13	9	R.AS 0 557 1 64 1 1130 4 426 6 331 8 363 10 423 10 601 12 289 12 412 12 460 17 164 20 763
13	9	S.SE 0 546 0 1013 3 665 4 107 5 63 5 65 6 565 7 531 7 888 13 250 13 396 17 966 18 50
13	9	SA..A 1 526 3 706 3 1044 5 1137 5 1192 9 257 13 135 13 215 13 218 16 257 20 88 22 535 23 547
13	9	P.K.S 0 664 1 1027 1 1059 2 9 2 235 2 655 3 1802 5 872 7 645 7 785 10 573 17 713 22 249
13	9	L..LQ 0 1146 1 540 4 108 4 207 6 111 6 210 7 383 7 453 7 474 12 300 16 351 17 527 19 100
13	9	L.T.L 0 254 4 652 5 350 7 252 12 164 12 197 19 787 20 13 20 870 21 225 21 325 21 896 22 878
13	9	PS..L 0 631 0 864 1 1273 3 220 4 461 5 1191 7 257 20 266 20 413 22 278 22 710 23 436 23 897
13	9	D.SS 1 1107 2 979 5 915 7 104 7 603 8 151 8 398 8 414 8 480 14 397 15 201 21 179 22 1002
13	9	EL.R 0 515 0 554 1 672 2 218 7 452 12 116 12 203 16 143 17 181 17 885 21 378 22 328 22 593
13	9	SE..P 0 199 2 579 2 663 2 992 5 825 5 1065 7 763 11 87 12 415 12 455 13 252 16 25 22 422
12	9	LV.L 0 343 2 219 2 788 4 41 4 486 5 362 6 739 17 878 20 531 21 460 22 540 22 953
12	9	LL.Q 1 355 3 630 3 1373 9 34 9 440 14 130 15 405 19 404 20 408 20 824 21 849 23 901
12	9	P..LE 1 1323 2 81 2 670 5 105 8 41 8 167 8 530 9 104 12 250 15 85 17 701 18 81
12	9	DL..L 1 774 3 617 4 40 5 973 8 391 16 2 16 357 17 877 17 948 19 74 19 367 21 522
12	9	LT.E 1 187 1 1277 2 222 2 791 3 1032 5 257 7 302 9 167 9 586 16 196 17 840 22 731
12	9	L.SI 1 323 1 918 1 1283 3 741 5 278 6 725 16 287 17 539 19 882 20 26 21 687 21 874
12	9	G.GA 5 784 5 1144 10 538 13 231 13 279 14 32 15 105 15 152 19 718 20 599 21 37 22 606
12	9	S.S.R 0 207 0 668 1 1196 2 99 2 981 4 365 5 154 5 1156 6 381 13 250 14 1 20 43
12	9	VL.V 1 688 1 870 8 431 9 466 10 114 16 285 18 48 20 83 20 532 20 543 21 429 22 42
12	9	AL..K 0 621 2 302 2 472 2 627 4 484 6 610 7 769 10 373 17 193 17 329 19 23 22 8
12	9	PEP 1 650 1 652 5 1212 8 193 9 293 10 672 12 275 18 200 19 517 22 1069 22 1071 22 1081
12	9	G.PG 0 1157 2 653 4 679 9 605 10 537 12 93 12 516 13 46 13 205 15 83 15 143 18 220
12	9	P..AL 1 317 2 299 2 624 3 220 5 1026 5 1125 6 222 12 440 17 190 19 698 19 1072 22 7
12	9	P..LS 0 203 3 813 4 653 5 888 5 998 12 312 12 573 15 534 16 21 16 173 17 327 21 797
12	9	A.EL 0 552 1 286 1 903 3 24 4 204 6 207 6 286 6 762 7 116 21 376 22 131 23 612
12	9	LI.K 0 755 1 220 2 749 3 974 4 63 14 354 15 631 17 952 21 108 21 249 21 335 21 652
12	9	GA..G 0 895 4 516 4 614 5 680 6 375 10 40 10 104 10 578 11 195 13 288 15 96 16 460
12	9	R..KP 0 763 0 975 1 1018 8 343 8 520 8 526 10 175 14 149 15 328 17 642 20 913 21 422
12	9	T..SL 3 565 3 1033 3 1716 6 562 10 690 14 411 15 189 15 238 20 15 21 158 22 544 23 494
12	9	L.L.E 0 1144 1 787 2 786 4 567 6 535 17 310 20 353 21 340 21 524 21 1032 22 21 22 419
12	9	V.P.L 0 564 1 33 1 337 3 1084 3 1406 3 1797 7 150 8 166 12 538 13 402 20 516 21 776
12	9	P.PV 0 985 1 1149 3 1767 5 1067 8 507 8 515 12 571 16 45 16 228 17 756 23 436 23 979
12	9	IPE 1 649 1 1067 2 60 2 878 3 1080 3 1093 5 677 6 679 9 222 18 199 19 731 21 1064
12	9	ELK 1 672 3 140 3 143 9 323 12 116 15 401 15 596 17 892 20 512 20 643 22 650 23 97
12	9	RLP 0 570 1 478 1 567 10 506 12 309 15 529 17 585 17 642 19 931 22 1 22 990 23 841
12	9	S.L.K 1 312 3 265 3 1314 4 56 7 727 13 187 15 192 15 591 16 356 19 924 23 708 23 875
12	9	PAL 0 620 1 24 2 301 2 471 2 626 7 206 7 768 12 442 13 434 18 81 19 153 22 7
12	9	PG.P 0 910 4 438 4 678 10 539 12 518 13 48 15 82 15 170 16 159 16 337 17 412 21 963
12	9	V.AL 1 23 2 118 4 658 4 772 10 293 10 371 11 160 12 377 16 442 19 650 19 658 20 204
12	9	PLS 1 101 1 668 3 1520 3 1643 4 655 5 986 5 1000 6 110 12 45 13 531 17 6 22 502
12	9	A.LA 3 707 4 163 5 23 5 217 5 1193 12 326 16 5 17 1000 19 9 19 12 21 861 22 536
12	9	G..SR 0 175 2 389 2 656 5 418 5 525 9 12 10 109 10 529 13 499 18 16 21 760 23 517
12	9	L.LQ 0 1144 1 50 1 321 1 1230 2 1004 3 27 4 81 15 405 19 48 21 849 22 494 22 1075
12	9	L.EV 1 113 2 603 2 991 7 411 12 303 15 343 16 281 20 328 22 318 22 1048 23 222 23 813
12	9	L.EA 0 88 0 329 1 900 3 66 6 540 9 249 17 337 17 795 19 746 19 759 21 346 23 667
12	9	Q.S.G 0 614 2 966 4 418 5 504 5 526 5 532 5 537 7 10 8 642 9 443 16 100 22 27
12	9	K.LD 1 1173 3 1009 7 332 12 5 14 165 14 339 15 317 17 478 17 826 20 702 23 278 23 613
12	9	VLG 0 135 1 116 12 345 13 553 15 351 19 60 19 716 20 9 20 593 20 597 22 600 23 111
12	9	LD..D 2 400 2 823 3 1684 4 284 7 397 7 793 16 62 17 872 17 990 19 1166 20 417 21 466
12	9	LG..S 1 1237 4 699 8 327 13 41 13 554 15 352 17 861 19 447 22 356 22 465 23 41 23 667
12	9	VLE 1 132 1 870 2 137 2 148 3 696 6 820 8 43 17 636 17 890 20 83 22 418 23 769
12	9	L.F.K 1 832 2 928 3 530 3 1203 6 782 8 71 17 211 17 618 18 84 18 141 19 75 20 966
12	9	LE..P 1 1013 2 138 6 821 7 195 7 548 8 533 9 107 19 541 19 632 22 1037 22 1085 23 770
12	9	PQP 0 16 2 455 2 581 9 109 10 27 10 467 12 547 12 608 13 106 19 933 22 441 23 23
12	9	E.E.S 0 198 5 1226 7 462 8 77 15 40 16 222 20 51 20 62 22 281 22 1099 23 478 23 524
12	9	PP..L 2 299 2 445 2 624 3 1799 4 359 5 997 7 298 8 159 12 311 19 264 22 344 22 461
12	9	E.L.P 1 991 3 856 3 1587 3 1669 4 534 6 546 14 271 17 219 19 689 19 1014 20 950 23 248
12	9	V.I.K 6 47 6 689 7 749 14 51 17 37 18 150 19 818 20 545 21 124 21 134 21 675 23 251
12	9	LS..Q 0 960 0 1169 4 108 6 111 7 6 7 276 7 453 9 532 15 3 20 614 21 393 22 621
12	9	RP.P 2 229 3 1332 4 437 7 779 8 506 9 305 10 26 10 459 10 483 10 630 12 486 17 722
12	9	SE.S 0 199 0 836 4 373 4 453 5 457 6 763 7 890 18 52 19 920 20 52 20 1044 23 415
12	9	S.V.E 0 1170 1 67 2 146 9 435 16 108 16 292 17 1 17 167 20 922 21 357 23 55 23 767
12	9	EL.D 3 307 4 193 4 783 6 288 7 169 7 395 9 323 11 129 14 108 15 272 15 401 22 281
12	9	A.L.S 0 1092 1 538 1 916 4 125 5 453 7 422 7 430 10 699 16 8 17 537 22 712 22 983
12	9	L.V.L 0 110 1 254 3 224 3 380 3 1172 4 485 6 285 7 86 10 404 19 657 22 155 22 719
12	9	E..DE 1 267 2 680 6 352 6 802 7 395 8 440 15 272 15 444 17 403 19 757 22 1030 22 1064
12	9	PS..A 2 238 3 570 7 309 7 839 8 146 10 436 12 182 12 339 15 557 16 52 19 2 19 693
12	9	SP.E 2 745 3 1487 5 734 7 220 7 813 8 14 8 354 12 469 15 66 15 84 17 751 22 1061
12	9	TP..P 1 1084 1 1256 3 1657 3 1824 3 1843 4 743 5 400 7 776 12 545 13 385 15 186 22 35
12	9	AD..S 0 526 0 697 0 1080 0 1092 1 87 3 24 5 914 8 150 13 329 15 384 16 8 22 763
12	9	P..QL 0 1104 2 445 4 368 8 159 10 631 10 655 14 337 16 343 21 403 22 595 22 949 22 1071
12	9	G.S.P 0 68 2 329 2 534 5 46 5 1182 8 610 8 634 10 388 15 119 16 332 17 2 20 1
12	9	PS.A 0 529 0 913 3 220 5 437 5 1113 8 245 12 419 12 561 14 326 19 643 22 1041 23 317
12	9	LL..I 0 473 1 258 1 639 1 820 2 927 3 882 3 1524 5 977 7 260 16 286 20 883 22 891
11	9	LRS 1 918 4 363 8 32 9 39 13 534 16 313 19 449 20 520 22 977 22 985 22 997
11	9	SLK 2 1075 5 608 7 427 10 176 12 292 17 142 17 519 19 451 21 263 23 497 23 886
11	9	KE..D 1 1002 2 67 3 1691 5 670 7 356 14 202 14 357 16 587 19 453 19 756 21 53
11	9	PR..P 1 1154 2 363 4 436 5 747 5 982 8 319 8 408 9 304 10 610 13 77 22 457
11	9	AAG 0 1155 5 1151 10 650 12 233 13 29 13 222 13 277 14 418 15 509 19 236 23 513
11	9	L.LP 1 102 3 567 3 1410 4 811 5 413 15 92 20 24 21 407 22 723 23 587 23 639
11	9	S.AE 0 180 0 530 1 483 5 1121 7 115 7 220 9 15 13 313 14 327 17 336 19 1189
11	9	L.D.E 1 187 2 253 2 867 3 543 5 257 11 147 16 7 19 1000 20 441 20 999 21 678
11	9	ALE 2 672 3 740 3 1667 4 625 7 194 9 136 12 16 18 256 19 23 19 881 23 970
11	9	S..PP 1 920 3 1822 3 1841 4 429 5 1065 10 577 12 308 12 455 15 59 16 333 22 65
11	9	V.IS 0 932 0 1029 3 1484 6 689 8 302 16 288 19 460 20 304 20 537 22 532 23 493
11	9	S.AL 0 619 0 1096 2 165 3 221 6 282 9 482 13 433 16 54 19 21 19 115 22 716
11	9	GS.P 0 69 3 1625 5 1183 7 321 7 626 7 648 8 611 13 154 16 277 19 910 22 55
11	9	V.E.M 0 359 0 513 4 715 14 106 17 169 19 903 20 924 21 440 21 603 22 60 23 697
11	9	G.A.L 0 894 2 247 4 123 4 482 6 126 7 470 9 78 10 339 17 315 19 7 19 856
11	9	RR.S 1 397 2 349 3 1623 3 1752 4 167 6 429 10 5 12 551 15 74 15 555 16 543
11	9	LP..K 1 104 2 303 2 473 2 560 3 569 4 471 6 468 7 783 18 141 22 1024 23 641
11	9	LK..K 2 928 3 141 3 289 4 44 6 755 7 232 9 324 12 58 12 239 17 93 19 394
11	9	K..KI 2 929 3 290 3 523 3 1046 5 896 6 744 10 130 17 447 19 208 20 829 22 837
11	9	LE..E 2 110 3 38 3 870 4 570 5 108 7 245 19 926 20 745 21 1034 22 107 22 419
11	9	K.LL 2 829 3 1150 4 641 9 185 13 304 15 191 15 403 17 987 20 503 20 778 21 521
11	9	P.S.E 1 579 1 668 4 460 8 274 12 250 16 51 17 786 19 1201 20 59 22 426 22 709
11	9	T.A.A 2 94 3 405 5 1025 9 67 10 86 10 87 10 299 12 429 13 60 20 525 23 891
11	9	SP..D 0 274 2 761 3 1387 5 734 7 323 8 566 9 316 13 451 13 558 15 27 15 164
11	9	FL.R 0 194 5 835 9 33 9 186 9 330 11 82 12 324 15 2 18 35 19 1064 23 381
11	9	SST 1 1095 6 246 7 668 8 275 10 259 18 40 20 1055 22 46 22 1045 22 1054 23 293
11	9	A.V.L 0 382 0 943 3 531 4 183 12 580 19 438 20 126 21 991 22 402 22 539 23 187
11	9	L.G.S 1 479 2 351 4 813 8 608 12 528 15 207 19 479 20 14 22 464 22 731 22 802
11	9	L..LI 0 186 1 639 2 179 3 837 3 1563 5 193 7 47 17 916 17 949 22 548 23 877
11	9	E..KK 0 1019 2 748 3 143 3 1315 3 1690 6 584 7 413 14 246 20 698 21 99 22 963
11	9	L.K.I 1 820 2 818 2 927 3 267 4 58 7 292 7 315 13 491 17 916 19 209 23 877
11	9	L.G.V 1 803 3 1351 3 1525 3 1803 7 607 9 42 15 333 17 919 19 143 22 317 23 684
11	9	TG..S 0 67 0 685 4 105 4 663 5 59 6 108 7 254 15 48 16 331 20 1051 21 998
11	9	P.PT 0 1046 1 652 2 230 2 312 4 651 8 193 10 508 16 128 19 989 22 120 22 343
11	9	AS.V 0 55 1 66 2 145 4 823 5 272 9 600 10 111 10 291 17 166 17 604 23 803
11	9	E..GG 0 891 3 1134 5 480 6 94 6 189 7 717 9 414 10 96 10 361 15 103 22 734
11	9	QLS 0 205 1 313 2 380 3 1312 4 371 4 418 7 5 7 10 20 23 22 405 23 3
11	9	TA.A 0 439 1 1075 3 406 5 101 10 47 10 87 10 648 12 166 16 561 18 253 19 5
11	9	V.VK 0 313 2 56 3 790 5 236 10 265 17 453 17 907 19 842 20 623 22 383 22 630
11	9	L..DL 1 790 2 80 2 410 3 159 4 282 5 1107 8 627 15 88 16 6 16 354 17 945
11	9	SS.R 0 669 2 982 3 1639 4 366 12 531 13 187 13 251 17 932 18 1 18 7 23 326
11	9	F.KI 2 873 2 930 3 1148 6 252 6 745 7 635 11 61 18 86 19 711 21 587 23 139
11	9	E..AV 0 379 1 846 2 85 4 181 4 668 6 43 6 184 16 150 17 314 20 494 23 407
11	9	T.LP 0 857 7 254 13 74 15 492 17 584 18 213 18 227 19 1084 20 439 20 854 22 862
11	9	L.LG 2 449 4 513 7 50 10 441 13 39 17 175 17 319 20 8 20 592 22 599 23 110
11	9	GEL 2 810 5 304 6 42 6 211 8 281 11 172 15 86 17 507 22 13 23 19 23 39
11	9	L..LE 1 356 1 787 2 107 4 567 5 362 16 7 16 220 17 177 19 61 21 79 22 21
11	9	SA..E 0 1097 1 1160 2 536 2 675 7 329 10 340 13 313 15 52 15 363 16 260 22 279
11	9	SD..A 0 465 2 1063 3 1663 7 36 7 649 12 258 12 410 17 398 18 8 20 971 22 979
11	9	AA.L 2 525 5 22 7 3 7 39 7 116 9 4 12 290 13 62 19 8 20 528 21 376
11	9	RDL 0 407 4 361 5 1109 9 459 14 149 14 294 19 835 20 816 22 451 22 824 23 744
11	9	ESE 0 198 1 1069 3 666 5 66 5 183 7 549 7 861 8 684 11 86 12 454 20 51
11	9	LES 1 37 1 790 2 673 3 741 5 198 6 821 7 548 16 10 16 223 17 539 19 882
11	9	V..LQ 0 691 1 555 3 647 4 55 4 630 6 774 7 369 10 201 20 241 22 205 22 321
11	9	GAG 3 468 4 94 5 784 6 719 10 104 11 113 13 231 13 281 13 319 19 200 23 627
11	9	L.G.P 2 451 3 1819 4 793 8 37 12 91 16 179 19 541 19 632 20 890 22 898 22 1037
11	9	F.LA 3 528 3 1025 7 281 12 230 14 169 15 500 19 435 19 855 20 836 22 844 23 178
11	9	VL..G 4 722 8 31 8 431 9 369 10 166 11 109 13 20 17 318 17 636 19 716 20 597
11	9	GV..A 0 877 0 882 2 207 9 402 10 55 12 194 12 375 13 209 16 369 20 165 23 921
11	9	A..AS 1 1091 4 612 5 129 8 248 9 258 10 57 12 233 13 136 13 213 13 216 21 537
11	9	G.K.L 2 215 3 285 6 633 9 447 13 302 13 303 14 137 18 280 19 130 19 464 23 732
11	9	RD.A 0 34 0 407 5 7 9 459 11 111 17 547 19 254 19 835 20 816 22 824 23 744
11	9	KKL 2 751 2 829 3 558 6 759 8 18 9 327 10 236 13 304 14 54 14 249 19 477
11	9	PSR 0 842 1 893 3 1658 4 461 4 538 5 1061 8 245 8 381 13 452 17 716 19 1118
11	9	KQ..E 0 1072 1 357 2 965 3 192 3 1601 4 370 9 371 14 339 17 215 17 812 23 476
11	9	LR.P 0 861 3 320 4 741 4 784 9 97 12 533 13 460 16 313 17 15 17 409 22 997
11	9	KS..S 0 629 0 835 3 586 5 802 6 792 7 889 8 204 8 643 10 696 12 75 15 191
11	9	NL.E 1 843 3 1812 6 536 7 537 10 670 16 140 19 138 20 327 20 358 21 341 21 950
11	9	E..SS 0 198 2 379 3 1040 4 613 5 913 10 256 16 165 16 222 20 62 20 1050 22 569
11	9	KS.E 0 835 1 528 1 1011 2 376 6 795 14 95 15 574 16 124 17 97 20 225 20 959
11	9	F..RD 0 404 3 1063 4 31 5 1242 9 85 9 330 9 456 14 224 16 409 18 35 23 100
11	9	KLV 1 142 3 808 3 1171 4 729 12 66 17 56 18 179 20 269 20 514 21 871 22 837
11	9	A..EP 0 1098 4 451 5 223 5 1210 7 472 8 511 10 301 15 53 15 510 17 708 21 793
11	9	LV.D 3 673 3 809 8 95 9 49 10 116 12 67 14 301 18 36 20 419 20 1082 21 872
11	9	P..LL 0 631 1 339 1 636 2 879 3 828 4 586 7 257 15 190 15 239 22 461 23 897
11	9	LL..E 2 867 4 514 5 1073 15 592 17 202 19 540 19 860 20 505 21 172 21 354 22 21
11	9	VK..D 0 422 6 153 7 123 7 761 15 316 17 562 18 290 19 850 20 831 22 760 22 839
11	9	AI..G 1 661 3 69 3 1292 5 384 6 207 6 690 9 69 12 343 13 500 20 1048 22 915
11	9	KL..D 3 808 3 1683 7 158 7 275 8 394 9 239 10 353 12 66 13 410 14 272 21 871
10	9	LI..L 1 50 1 608 2 749 4 282 7 424 9 245 10 404 19 787 20 355 21 245
10	9	GTP 4 173 5 37 6 176 7 775 12 519 14 241 15 171 20 438 20 892 22 900
10	9	RL..S 1 398 4 792 4 798 5 434 6 811 10 6 12 527 13 405 21 304 22 207
10	9	S.PN 0 106 1 1077 5 809 6 361 11 188 15 437 16 118 18 64 18 113 19 192
10	9	ASV 1 1132 3 1647 5 272 7 711 8 251 10 291 12 236 12 366 17 581 19 766
10	9	FSS 0 652 0 688 1 1225 3 1042 8 481 9 515 10 76 19 1023 21 180 22 80
10	9	PT..S 1 35 3 1715 4 653 6 829 14 405 16 130 17 747 20 518 20 630 21 146
10	9	P.Q.P 0 1042 1 1259 2 446 10 589 13 105 13 123 16 316 17 854 20 576 22 583
10	9	TAE 0 232 6 266 7 460 10 49 10 302 12 588 18 119 19 1190 20 435 21 815
10	9	E.K.L 3 140 3 556 7 497 8 534 10 400 14 350 15 401 17 824 20 776 22 111
10	9	T..GS 1 269 2 485 3 282 4 663 4 732 5 57 10 336 16 135 19 301 22 52
10	9	IL..V 1 140 2 152 2 822 7 163 16 437 19 393 20 416 21 81 22 537 23 553
10	9	A.PL 0 858 5 707 5 984 10 440 12 508 13 488 14 419 15 512 16 193 21 389
10	9	S..EP 2 992 5 876 5 1121 7 763 8 461 9 105 12 292 15 66 22 1061 23 455
10	9	LG..T 0 347 3 591 3 1820 4 22 10 443 12 584 15 463 16 361 20 660 22 667
10	9	RS..K 1 631 3 1679 7 788 8 497 9 495 10 692 13 374 20 375 20 633 22 640
10	9	L..GR 5 293 5 415 8 32 10 441 13 21 14 223 15 407 17 74 20 592 22 599
10	9	LK.E 1 517 1 937 2 699 3 289 5 97 7 428 12 110 17 893 21 137 22 11
10	9	G.PL 1 1322 2 77 4 492 6 503 9 418 10 477 10 500 13 283 20 438 22 722
10	9	S.RS 2 22 3 1116 8 413 9 516 12 554 13 372 13 533 16 312 18 8 20 715
10	9	NS..S 0 600 0 781 4 818 6 709 9 255 10 213 12 84 13 522 18 54 20 41
10	9	LLV 1 21 2 717 4 485 4 643 9 467 10 115 16 286 19 656 20 533 21 354
10	9	H..LA 0 406 3 1159 4 587 9 22 9 458 13 542 19 834 20 815 22 823 23 743
10	9	TS..L 2 967 4 628 7 105 13 432 17 71 19 33 19 445 21 158 22 1003 23 338
10	9	ER.L 1 550 2 924 3 1178 5 1108 6 268 9 61 9 173 15 609 19 684 22 958
10	9	L.RD 2 384 5 1107 6 733 7 179 9 331 12 38 18 36 20 838 22 594 22 846
10	9	KEA 0 330 0 1085 1 331 2 67 3 67 5 667 7 835 9 250 15 398 19 1178
10	9	AL..E 3 1294 6 284 7 194 12 209 13 64 18 254 19 999 20 639 22 10 22 646
10	9	AL..G 0 1007 4 186 4 660 6 640 9 531 10 440 17 174 18 256 19 660 22 718
10	9	VK.L 0 315 1 256 2 216 3 647 15 316 20 625 20 777 21 684 22 632 23 205
10	9	L.DF 0 114 2 853 4 152 6 155 11 163 16 272 17 564 18 130 21 15 21 1014
10	9	K.EE 0 835 1 938 3 7 9 428 11 68 12 111 18 154 20 491 20 993 21 425
10	9	D.S.P 0 772 1 1107 2 296 2 577 3 1513 7 104 11 186 13 331 19 190 23 343
10	9	E.EL 3 1095 4 306 7 443 12 51 12 114 13 38 15 399 19 684 20 108 22 1082
10	9	SGE 1 195 2 506 5 522 5 858 13 204 15 306 19 694 20 226 22 428 23 535
10	9	S.PE 0 70 0 819 6 399 7 561 8 14 9 319 12 469 13 563 20 934 22 780
10	9	TLL 1 788 2 866 3 1238 5 352 7 259 17 149 20 790 21 227 21 898 22 463
10	9	L.GK 3 974 3 1351 4 554 5 831 6 751 9 425 10 374 11 40 15 631 16 189
10	9	T..EV 2 254 2 278 4 26 5 258 12 453 13 258 17 109 19 80 20 82 22 1047
10	9	S..SK 1 312 1 1165 2 240 3 517 7 727 8 224 9 598 13 523 15 192 16 15
10	9	L..KL 1 254 2 749 3 1241 4 286 4 485 6 751 7 155 10 234 15 20 17 730
10	9	K..GS 0 66 5 591 8 125 8 643 12 83 14 29 15 206 17 918 19 715 21 685
10	9	G.P.K 0 508 2 552 2 653 4 679 5 870 6 503 7 643 10 588 16 338 17 853
10	9	R.S.E 2 492 5 454 7 560 7 592 8 680 12 48 13 249 15 573 16 213 22 63
10	9	PS.L 0 631 1 800 3 1617 6 668 7 257 9 104 9 273 14 375 20 27 23 897
10	9	DLA 0 408 0 867 1 284 7 57 9 460 17 948 19 836 20 817 22 825 23 745
10	9	K..DF 0 423 6 154 6 661 9 475 14 165 17 563 19 851 20 832 22 840 23 760
10	9	SP.G 1 1264 3 1387 5 817 14 376 15 149 16 187 16 335 18 184 19 510 20 565
10	9	P.GS 4 733 8 126 9 606 10 498 12 512 14 30 16 70 18 108 19 194 19 1100
10	9	D.DS 2 385 5 771 8 367 8 630 12 8 13 395 14 410 19 953 20 141 21 446
10	9	L..AD 0 694 0 1089 1 568 2 414 5 99 9 336 14 278 15 494 20 709 21 1041
10	9	SA.R 0 25 1 402 2 119 3 1044 4 822 5 355 5 1033 15 570 16 260 22 448
10	9	K.S.S 0 666 1 1061 2 373 3 1775 5 591 8 271 8 643 12 83 19 345 21 956
10	9	GP.L 1 1322 3 1085 4 619 10 477 12 347 16 435 19 629 20 651 22 38 22 658
10	9	EE.P 7 596 8 120 9 430 10 241 12 52 12 416 16 26 17 493 21 838 23 235
10	9	EI.S 1 814 2 692 3 188 7 487 13 8 16 403 17 616 19 921 20 474 20 886
10	9	SPT 0 935 2 231 2 313 3 1822 10 509 13 297 15 66 16 129 17 746 19 990
10	9	R..LV 0 412 1 19 2 726 10 113 17 552 19 840 20 589 21 457 21 1015 22 596
10	9	PG..L 0 486 1 317 4 665 5 367 5 832 8 127 12 296 13 185 16 343 22 37
10	9	LEP 0 352 2 635 3 1668 5 365 6 52 7 474 9 107 17 704 22 24 22 1063
10	9	DP..P 2 553 3 1513 5 697 7 691 7 803 8 122 13 486 18 294 19 190 20 153
10	9	T.E.P 0 351 1 188 1 1143 4 743 8 119 10 240 16 197 21 815 22 591 23 600
10	9	FS..S 0 461 1 525 3 1778 7 726 9 515 10 76 13 149 13 214 15 26 19 1023
10	9	PLG 1 1236 2 450 5 818 10 442 13 285 14 377 14 421 16 188 20 129 21 236
10	9	S.P.K 1 1031 1 1165 4 366 7 627 8 14 15 121 16 118 19 1056 20 934 22 526
10	9	PRR 0 974 1 1154 4 314 5 143 8 504 12 525 13 70 13 77 15 11 21 403
10	9	KL..S 0 1141 2 373 3 1775 5 617 6 754 14 287 15 23 15 206 17 918 18 179
10	9	F.L.R 0 427 2 777 4 522 4 642 10 181 14 169 17 567 20 836 22 844 23 764
10	9	LS.A 0 1095 2 414 2 812 3 1644 5 55 6 281 9 481 10 79 12 78 15 194
10	9	R.LP 1 1270 2 72 3 1833 6 603 12 272 13 574 17 133 17 308 22 458 23 380
10	9	V.VV 1 848 2 317 2 780 10 171 12 374 17 906 20 543 21 429 22 520 23 955
10	9	KSP 0 629 1 1035 2 668 2 892 4 256 8 13 13 103 15 125 17 837 19 225
10	9	R..TL 0 236 1 785 2 849 3 46 4 785 5 145 5 204 9 282 19 674 22 331
10	9	S..RS 0 145 3 1626 3 1630 4 319 7 557 8 380 12 500 18 7 20 477 22 637
10	9	PG.L 0 203 2 850 3 82 3 1470 4 421 5 303 10 438 15 85 16 173 23 884
10	9	LE..A 2 84 2 635 3 560 9 132 10 343 12 150 14 415 16 149 17 704 20 215
10	9	RP.F 0 528 1 303 9 582 16 20 17 668 19 957 20 939 22 947 23 273 23 867
10	9	GP..R 0 175 2 706 3 896 10 607 10 626 13 54 15 71 17 80 18 16 19 516
10	9	KK..R 1 739 2 829 3 1697 4 131 6 471 8 18 8 53 14 54 15 634 19 292
10	9	S.SV 0 561 1 1131 7 743 8 250 11 95 11 136 14 392 15 202 16 291 23 11
10	9	PE..A 0 453 4 180 5 678 6 183 7 125 9 545 9 565 12 471 17 18 23 792
10	9	G.PE 0 789 0 902 1 942 2 552 3 413 12 592 13 473 16 181 18 198 19 1133
10	9	VR.L 4 738 10 174 13 592 17 37 18 127 20 498 21 415 22 315 22 416 23 379
10	9	Q.PQ 0 14 2 419 2 588 6 464 9 144 10 25 11 152 13 125 15 228 16 78
10	9	A.E.A 1 286 2 672 3 186 4 179 4 204 6 182 9 136 15 607 21 904 22 361
10	9	A.AG 0 440 0 1154 5 1150 9 69 10 649 12 262 13 289 14 417 19 610 22 388
10	9	GSV 1 805 3 1805 4 726 8 435 9 349 15 310 15 335 17 921 18 110 19 1102
10	9	PRN 0 801 1 1017 2 1080 5 792 11 205 15 516 19 295 21 94 23 87 23 328
10	9	E.AE 0 550 2 860 3 237 3 1298 4 206 7 459 9 170 10 143 19 1192 22 400
10	9	LSF 3 1776 4 169 5 891 6 765 11 16 17 618 19 75 20 722 20 795 22 406
10	9	G.TG 0 746 3 1788 4 828 5 640 7 28 11 199 16 329 19 238 19 626 20 425
10	9	R.LK 0 579 8 520 10 175 14 149 17 38 19 450 19 704 20 511 22 451 23 159
10	9	E.PE 0 504 1 648 2 877 3 1552 4 305 5 676 12 273 18 153 21 839 21 1063
10	9	AL.T 4 625 4 660 5 168 6 610 15 611 16 503 19 91 20 219 22 365 23 970
10	9	KGK 0 888 1 412 2 50 3 1285 4 239 5 645 6 133 10 130 20 193 20 253
9	9	H.DL 0 406 3 845 4 15 9 458 14 148 19 834 20 815 22 823 23 743
9	9	I.K.V 1 140 2 133 3 975 7 751 14 355 18 242 19 393 21 101 23 622
9	9	K..DFG 0 423 6 154 9 475 14 165 17 563 19 851 20 832 22 840 23 760
9	9	K.S.D 0 1077 2 657 3 1247 4 36 7 275 10 638 20 282 21 111 23 944
9	9	K.KR 1 95 2 42 3 1698 4 477 5 884 6 472 8 19 16 200 21 1048
9	9	V.SS 0 965 1 1224 5 711 7 602 8 253 10 387 12 529 18 181 20 412
9	9	V.SG 0 118 1 382 3 1858 6 25 7 467 8 6 13 43 22 310 23 634
9	9	DR.L 1 308 2 71 3 1547 6 602 8 519 16 145 19 829 22 500 23 158
9	9	Y.L.V 0 309 1 978 10 352 11 117 18 47 19 116 20 272 21 352 22 206
9	9	L..EI 0 473 2 791 3 1275 4 58 7 337 12 204 20 883 22 891 23 163
9	9	G.R.S 0 20 1 1038 2 490 5 452 8 495 12 501 13 120 18 190 19 241
9	9	DKV 1 168 2 824 3 1583 4 35 6 291 7 148 13 324 16 439 23 623
9	9	E.SD 0 1174 4 374 5 1228 6 802 7 169 10 146 15 267 19 454 20 64
9	9	LP..E 1 1213 3 136 5 72 8 538 17 310 18 117 19 1086 20 441 22 906
9	9	TL.S 1 36 5 352 6 562 9 285 12 73 14 406 17 748 20 519 22 604
9	9	E.P.L 0 9 1 1208 2 361 3 397 4 305 7 766 8 598 13 8 22 793
9	9	L..DA 0 634 2 273 3 673 4 143 7 34 8 395 14 301 17 982 22 127
9	9	SGT 0 737 3 133 4 802 5 36 6 27 7 112 8 290 19 3 22 285
9	9	P..EK 2 559 3 1378 4 473 6 406 7 16 9 146 16 416 18 175 19 732
9	9	PTL 0 936 1 35 4 787 5 1125 9 267 14 405 17 747 20 518 22 462
9	9	T..PL 0 857 3 1731 4 392 7 105 16 185 18 211 19 262 21 739 22 862
9	9	L.VL 0 133 1 686 3 887 4 220 11 24 17 520 19 118 20 541 22 540
9	9	L.K.V 0 581 1 112 3 144 5 840 6 742 12 64 14 75 16 438 17 203
9	9	L.RS 2 10 3 774 5 371 8 260 13 247 18 180 20 614 21 743 22 329
9	9	K..DF.L 0 423 6 661 9 475 14 165 17 563 19 851 20 832 22 840 23 760
9	9	LA.R 0 409 1 394 2 841 4 165 9 461 19 837 20 818 22 826 23 746
9	9	RVL 0 134 1 687 2 816 4 221 7 32 10 113 20 596 22 417 23 768
9	9	S.G.L 0 202 2 370 4 420 10 437 13 152 15 84 20 879 22 887 23 17
9	9	QA..S 8 149 9 139 10 144 12 177 13 22 20 638 21 852 22 645 23 433
9	9	EI..L 2 794 3 1485 4 61 7 340 8 534 13 8 17 100 20 886 22 894
9	9	S.KL 1 255 3 609 4 727 6 758 7 289 15 204 19 34 20 267 21 19
9	9	PEV 1 944 2 879 4 180 6 183 9 545 13 565 14 193 21 797 22 1029
9	9	A.L.R 1 671 2 180 4 163 5 1193 11 81 14 45 17 870 21 377 22 327
9	9	SVD 3 1857 8 252 10 161 13 393 14 310 15 336 17 922 19 767 22 747
9	9	P..MA 0 1054 4 175 6 178 9 545 13 84 15 557 16 323 22 69 23 316
9	9	K.VK 4 45 5 670 6 744 8 690 15 314 17 56 19 395 20 829 22 837
9	9	V.E.S 0 1172 2 682 6 439 7 167 18 51 20 83 21 211 22 418 23 414
9	9	L..SV 1 803 3 1803 4 626 6 777 7 463 15 333 16 223 17 919 23 10
9	9	S.D.V 1 1115 4 38 5 917 7 146 8 212 10 682 20 1079 22 747 23 621
9	9	D..AR 0 408 3 1368 5 103 9 460 19 836 20 817 21 9 22 825 23 745
9	9	K.L.S 1 1173 3 739 6 759 14 139 15 191 19 715 20 778 21 685 22 633
9	9	ES..P 0 838 2 437 5 929 6 421 8 684 12 454 13 408 16 224 20 562
9	9	RQS 1 1294 2 308 5 951 6 430 7 659 8 680 10 530 12 552 13 446
9	9	ARN 0 411 6 36 9 463 10 192 18 162 19 839 20 820 22 828 23 748
9	9	RE..L 1 216 2 923 3 855 7 248 12 206 13 407 14 71 20 511 21 1037
9	9	ST.E 0 1013 1 547 7 440 8 671 15 47 19 1189 20 481 22 590 23 294
9	9	HR..A 0 406 4 587 5 686 9 458 17 546 19 834 20 815 22 823 23 743
9	9	V..VV 0 380 1 870 3 1170 5 271 7 746 8 656 10 406 12 373 22 220
9	9	AD.G 0 425 3 1808 4 153 6 156 8 200 19 610 20 1013 21 889 22 1032
9	9	Q.S.S 0 205 4 371 5 509 6 431 8 457 10 565 12 498 13 447 16 69
9	9	PS..P 3 1840 5 1113 6 434 8 245 13 123 16 228 17 665 19 1118 20 27
9	9	EV.G 1 115 2 605 3 1134 5 458 10 385 18 277 19 83 20 251 23 224
9	9	EE..F 1 287 4 518 5 260 7 596 9 452 12 226 15 114 22 484 23 263
9	9	R.AT 0 854 2 833 3 1099 5 660 7 739 13 255 15 616 19 747 20 292
9	9	AP.R 0 841 2 956 5 104 6 2 8 546 10 675 12 488 19 1117 22 781
9	9	L..VK 2 213 3 530 4 44 6 44 11 119 17 7 19 394 20 328 22 382
9	9	SD..L 0 106 2 377 4 777 9 477 10 148 14 160 15 269 21 1030 23 762
43	8	A.A.A 0 440 1 85 5 17 5 18 5 19 5 20 5 22 5 102 5 123 5 124 5 125 5 126 5 127 5 128 5 218 5 220 5 221 5 1027 5 1093 5 1116 5 1118 5 1134 5 1136 5 1138 5 1147 5 1148 5 1169 5 1205 5 1206 5 1207 10 88 10 647 12 262 12 431 12 433 12 435 12 437 12 439 12 441 12 443 13 232 15 603 18 203
33	8	AA..A 0 1024 5 17 5 18 5 19 5 20 5 22 5 23 5 123 5 124 5 125 5 126 5 127 5 128 5 131 5 217 5 220 5 221 5 1093 5 1094 5 1097 5 1134 5 1147 5 1148 5 1205 5 1206 5 1207 10 59 10 88 13 311 14 41 19 8 20 290 21 729
22	8	GG.G 0 731 0 732 0 733 0 735 2 711 3 1137 5 502 5 530 5 553 5 565 5 571 5 589 5 640 5 643 10 71 10 100 10 103 10 537 13 202 13 280 15 143 16 205
20	8	GS.G 3 1662 4 411 5 481 5 499 5 505 5 527 5 533 5 538 5 556 5 568 5 580 5 598 10 68 10 101 10 430 12 93 12 516 15 83 18 220 20 425
19	8	A.S.S 0 558 0 559 0 615 2 326 5 914 7 701 7 741 7 886 8 150 8 223 8 248 12 365 13 136 13 151 13 213 13 216 13 235 13 236 18 217
18	8	G..SG 0 734 0 742 4 614 5 461 5 497 5 536 5 554 5 566 5 578 5 584 5 590 5 592 7 143 7 240 10 99 13 42 21 501 23 728
18	8	P.P.P.P 1 1147 3 1823 4 436 5 627 5 628 5 629 5 630 5 631 5 632 5 751 10 27 10 467 12 430 12 432 12 434 12 436 16 45 22 1023
17	8	LL..A 0 385 0 634 0 1088 0 1094 1 21 1 1325 2 273 2 717 2 831 3 1239 4 513 15 93 15 193 19 404 19 656 21 849 21 980
17	8	GPP 1 1288 1 1322 2 444 4 430 4 439 9 605 10 453 10 465 10 477 10 496 10 558 10 588 10 613 10 653 13 50 16 339 17 853
17	8	S.P.A 0 70 1 315 2 298 2 518 2 838 5 48 5 402 5 750 5 756 5 1184 7 203 7 322 7 649 10 532 12 258 12 504 15 437
17	8	GG..G 0 295 0 731 0 732 0 734 0 742 4 24 5 501 5 564 5 570 5 588 5 640 10 99 10 100 12 92 13 279 15 106 16 190
16	8	PR.P 0 569 1 477 1 1017 1 1024 1 1082 1 1183 1 1215 2 645 5 442 5 792 5 1222 8 342 8 504 13 81 15 531 18 102
16	8	L..IL 1 933 2 149 2 1002 3 883 3 1469 12 27 12 54 17 426 19 139 19 702 19 882 20 17 20 26 21 129 21 133 21 687
16	8	P.LP.K 0 572 0 620 1 1302 2 301 2 471 2 558 2 626 3 1670 3 1799 3 1837 4 394 4 469 5 829 6 389 6 466 7 768
15	8	LQ.L 0 1146 1 52 2 1006 4 19 4 83 4 121 4 781 6 124 7 383 12 43 12 64 12 201 12 300 21 79 21 893
15	8	SP..L 0 71 0 202 0 630 1 273 1 817 1 1209 1 1228 2 669 2 745 4 420 4 585 7 562 10 437 12 572 15 84
15	8	PP.PP.P 2 284 4 394 5 627 5 628 5 629 5 630 5 631 5 632 6 389 8 341 12 506 12 540 12 543 13 105 16 46
15	8	EKE 1 561 1 1001 2 112 2 114 3 1608 3 1690 3 1710 7 196 7 357 12 355 17 33 17 204 17 843 19 865 21 120
15	8	SPG 0 202 1 1036 3 1396 4 420 4 677 10 38 10 66 10 426 10 437 12 94 12 517 12 565 15 77 15 84 18 221
14	8	RP.S 1 1157 3 1418 3 1627 3 1642 3 1660 3 1739 5 1083 8 568 12 460 12 611 20 763 22 501 22 708 23 323
14	8	TS..S 0 783 0 1049 2 327 3 178 3 1856 7 433 7 759 16 14 16 93 16 135 19 1040 20 1043 23 447 23 527
14	8	PR..S 0 778 1 63 1 1059 1 1129 2 645 6 395 8 261 8 362 8 455 8 567 12 459 12 610 18 102 22 249
14	8	AAS 0 558 2 481 5 131 5 853 5 1135 7 701 10 59 10 110 12 290 12 365 13 136 13 235 13 311 15 441
14	8	P.PQ 0 1041 1 1258 5 902 10 460 10 471 10 484 10 502 10 551 10 631 10 655 12 495 16 321 17 723 22 1071
14	8	P.PE 1 650 2 430 2 559 8 537 14 243 15 70 15 551 19 1087 20 1026 22 37 22 902 22 1027 22 1069 22 1081
14	8	PG..S 0 203 0 910 2 142 2 655 7 785 7 809 10 34 10 427 11 91 12 95 12 513 12 566 15 145 16 173
14	8	G.G.S 0 733 0 741 4 294 5 44 5 508 5 644 5 867 6 448 8 646 12 90 13 184 13 347 15 43 15 117
14	8	IL.L 1 51 1 140 1 184 2 152 2 795 3 158 4 62 4 283 4 566 20 416 21 169 22 537 23 6 23 160
14	8	P.P.G 0 16 1 1234 1 1263 2 455 5 636 7 782 10 31 10 460 10 484 10 594 10 620 10 625 12 510 14 375
14	8	GS..S 4 815 6 81 8 435 8 646 12 93 12 501 15 43 15 134 16 104 16 138 16 352 16 545 20 1052 23 704
14	8	P.P.T 1 1044 1 1252 1 1258 3 1767 3 1847 4 440 5 933 10 43 10 608 10 644 12 424 12 541 17 723 18 228
14	8	L..LN 1 52 1 686 2 937 7 90 7 334 7 870 11 24 16 148 16 578 17 878 19 89 21 229 21 714 21 1000
14	8	KLL 0 850 0 958 1 257 2 601 2 797 2 830 3 385 3 908 3 1244 13 305 17 943 19 539 19 859 21 171
13	8	P.P.PP.P 3 1823 4 393 5 627 5 628 5 629 5 630 5 631 6 388 8 340 10 27 10 672 12 539 16 45
13	8	G.A.A 0 882 5 16 5 1146 5 1203 5 1204 6 461 10 46 10 55 12 585 13 142 13 287 16 491 19 4
13	8	K..LL 0 97 0 848 0 956 0 1085 2 599 4 467 7 151 15 403 15 589 19 537 21 414 21 655 22 12
13	8	L..VV 2 779 3 161 3 228 5 25 5 1129 16 281 16 438 19 655 21 27 21 561 22 538 23 554 23 684
13	8	YV..L 1 46 5 827 9 45 11 159 18 126 18 176 20 741 21 104 21 976 22 204 22 314 22 376 22 750
13	8	S.G.G 1 325 5 506 5 534 5 599 6 444 7 718 8 644 10 69 10 70 10 102 10 426 12 88 13 229
13	8	P.L.L 1 339 2 1000 3 220 3 1408 3 1799 5 997 5 1125 7 48 17 379 19 264 22 7 22 39 22 1073
13	8	LP.G 0 852 1 1125 2 74 2 332 2 449 5 72 5 415 7 566 7 783 10 16 10 441 12 511 22 719
13	8	P..PL 0 1043 1 1082 1 1273 2 285 2 457 3 1517 3 1799 5 995 5 997 12 507 13 81 13 487 15 57
13	8	EEL 0 553 1 48 1 287 2 747 7 444 7 451 8 440 8 542 9 322 12 52 12 115 12 416 22 132
13	8	SS.E 0 70 0 95 3 1782 7 531 7 561 8 275 8 293 8 417 8 438 13 250 14 413 17 787 22 468
13	8	T.SP 1 1262 3 1385 3 1731 4 255 4 444 4 804 7 105 10 435 12 467 13 102 13 295 13 401 16 185
13	8	R.SP 2 229 2 364 5 748 5 815 7 560 8 12 8 497 12 503 12 555 15 75 15 162 18 182 21 381
13	8	L..RL 1 608 2 802 3 1172 3 1176 4 18 4 165 4 789 5 192 10 3 10 503 12 74 12 524 22 956
13	8	R.P.S 1 99 1 1066 1 1156 1 1184 2 665 5 1082 8 562 10 546 12 556 22 707 22 947 23 323 23 882
13	8	S..GK 2 48 2 369 3 582 4 553 5 581 5 587 5 593 5 613 10 274 12 11 13 318 13 344 18 184
12	8	T..PP 0 351 1 1256 2 467 3 1385 3 1824 3 1843 8 156 12 467 12 493 12 537 13 102 19 381
12	8	GP..P 1 1288 2 459 10 465 10 538 10 570 10 595 10 653 12 567 13 80 16 339 17 20 19 639
12	8	PVA 3 352 5 404 5 1069 5 1164 6 438 7 324 7 610 8 509 10 534 13 589 19 372 19 740
12	8	QPP 1 1233 4 211 4 232 4 358 6 214 6 235 10 28 13 107 13 125 15 7 16 318 19 934
12	8	LD..L 2 868 3 159 3 173 8 627 12 164 14 167 16 3 16 144 16 347 21 22 21 780 23 706
12	8	SG.S 1 1092 2 328 2 352 7 112 8 202 8 290 8 633 8 647 12 85 15 44 17 1 23 535
12	8	L.A.N 0 409 3 996 9 461 19 89 19 837 20 323 20 506 20 818 21 851 22 826 23 615 23 746
12	8	SG.A 0 737 0 1032 5 133 7 469 9 262 10 54 10 102 10 569 13 220 19 3 19 694 22 54
12	8	L.E.Q 0 960 0 1146 3 1813 4 108 4 207 6 111 6 210 12 149 12 328 14 97 17 312 22 23
12	8	EVL 1 115 1 945 2 880 3 240 3 888 4 119 10 165 13 19 15 485 21 47 21 428 21 798
12	8	LK..G 1 141 1 947 1 1034 2 699 4 236 4 290 7 42 9 23 9 240 12 293 14 28 23 587
12	8	E..EI 1 645 1 811 7 246 13 5 17 65 19 420 20 923 21 360 21 1035 22 140 22 931 22 942
12	8	E..GS 1 802 4 408 5 458 5 524 10 385 15 40 15 116 15 302 16 402 16 542 17 356 23 224
12	8	GS..D 3 1805 4 96 4 411 5 60 5 481 5 598 6 99 13 154 13 161 15 381 16 344 17 921
12	8	D.E.E 2 255 3 1132 3 1688 4 301 4 304 5 64 5 387 8 98 15 31 15 270 17 31 20 214
12	8	AL..L 1 539 2 1070 3 796 3 1667 12 167 16 175 16 503 19 9 19 117 19 652 22 539 23 851
12	8	R.G.P 0 763 1 1320 4 437 4 576 10 475 10 586 10 611 13 47 13 73 15 141 16 412 17 411
12	8	KE.K 0 336 1 810 3 142 3 1691 3 1711 5 664 5 667 5 670 6 69 15 595 19 1178 20 299
12	8	A.GG 0 740 7 694 9 416 10 156 10 650 12 589 13 277 13 278 13 300 13 462 15 104 19 870
12	8	K.LA 1 392 1 414 1 913 3 1160 3 1297 6 759 8 665 12 323 15 331 17 947 17 997 23 206
12	8	S.P.S 1 1077 2 239 3 1626 3 1641 3 1659 3 1759 5 426 7 512 12 248 17 4 17 929 22 424
12	8	L.S.R 2 1036 4 794 5 198 5 278 5 353 5 989 6 813 8 32 8 669 16 425 17 74 23 191
12	8	KL..E 0 808 0 958 2 601 2 797 3 1130 6 340 6 453 6 760 9 131 10 237 21 171 23 162
12	8	SS..G 4 323 5 47 5 816 7 605 8 417 8 644 10 69 13 217 13 229 13 239 16 334 18 183
12	8	SS..R 0 24 0 668 2 382 2 981 3 1043 4 365 9 165 13 250 13 251 16 242 16 259 23 418
12	8	LE.S 0 1142 4 626 4 799 7 86 7 463 12 17 16 223 20 84 21 66 22 282 22 419 22 1037
12	8	RPG 1 303 1 766 1 1045 2 849 3 1660 4 437 4 680 5 562 5 703 13 47 17 411 23 273
12	8	S.DP 6 360 7 661 7 669 7 795 8 597 9 87 14 402 17 827 19 1069 19 1119 21 113 21 765
12	8	P.KK 0 678 2 47 2 304 2 474 2 561 4 472 6 469 8 16 9 538 18 142 23 642 23 960
12	8	EPP 0 353 2 636 2 995 5 226 5 879 5 1066 5 1213 6 344 7 766 8 514 17 711 22 67
12	8	KVL 1 169 2 136 2 147 3 716 3 1145 6 490 9 368 11 25 11 108 17 521 17 997 19 715
12	8	S.S.E 0 546 1 193 2 268 2 375 4 404 5 65 8 205 8 416 8 436 17 393 17 966 23 533
12	8	A.L.L 1 319 2 151 2 249 7 4 8 135 17 317 17 889 19 9 19 652 20 6 20 529 22 536
12	8	PP.G 1 1235 2 637 5 637 10 32 10 461 10 485 10 497 10 580 13 51 16 336 17 901 18 107
12	8	LS..D 1 185 2 374 2 381 2 414 2 685 2 950 7 170 8 595 12 161 16 141 19 121 22 797
12	8	SPR 1 1081 1 1192 2 362 4 367 4 435 4 796 8 566 13 403 15 149 15 164 16 427 23 327
12	8	L.P.L 1 22 3 173 3 1668 3 1835 4 210 7 204 12 346 17 730 17 926 20 650 22 460 22 657
12	8	Q..SS 0 964 5 509 5 796 7 423 7 486 8 149 8 457 14 387 16 79 19 1066 20 39 20 411
12	8	S..ED 0 56 0 633 1 280 5 67 5 734 6 399 7 594 15 47 15 261 17 142 23 233 23 294
12	8	R.LR 2 816 4 341 4 361 4 739 5 12 10 692 13 190 13 458 15 179 15 411 19 676 21 552
12	8	L.V.S 0 1149 1 380 1 871 1 980 3 1644 8 432 13 41 19 118 19 437 20 84 22 43 22 208
12	8	P.EL 1 636 1 800 2 248 2 746 3 813 5 303 9 79 9 321 9 564 15 85 19 388 22 457
12	8	GK.S 1 1238 2 372 2 656 4 240 5 584 5 590 5 596 7 274 7 786 19 282 21 955 23 254
12	8	P..PPP.P 2 554 3 1823 5 627 5 628 5 629 5 630 5 631 8 337 10 27 12 536 13 48 16 316
12	8	PP.T 1 1259 1 1275 1 1305 3 1768 3 1848 4 441 8 145 10 614 10 645 12 470 17 724 22 343
12	8	S..TP 1 1081 1 1253 3 1654 3 1763 4 555 5 35 5 1022 8 499 12 517 16 25 17 761 17 838
12	8	SIL 4 565 7 516 17 72 19 884 19 924 20 28 20 415 21 689 21 943 22 273 23 5 23 875
12	8	PP..T 1 1258 3 1767 3 1847 3 1848 4 350 4 440 9 606 10 559 10 644 15 173 17 723 19 935
11	8	L.Q.E 1 356 3 136 3 938 3 1720 5 1073 6 60 7 873 10 681 15 372 15 592 17 821
11	8	P.P.A 5 635 5 1067 8 507 9 1 10 32 10 436 12 601 15 60 16 171 16 301 22 1094
11	8	S.V.G 2 649 2 652 4 736 4 824 5 298 5 457 7 139 9 601 10 199 16 84 20 481
11	8	D.E.L 1 368 2 406 2 922 3 238 3 1309 9 320 10 163 13 505 18 137 22 130 22 973
11	8	S.I.E 0 545 1 641 1 852 1 1065 3 884 7 329 7 890 19 923 20 946 22 179 23 333
11	8	R.A.E 0 179 1 659 3 22 6 331 12 327 12 412 13 1 13 417 15 156 21 43 21 1042
11	8	T.L.E 1 556 3 93 12 166 12 199 17 296 17 965 18 95 19 129 20 258 21 50 21 327
11	8	E.P.R 5 1213 6 1 6 344 7 556 7 735 12 456 13 68 16 199 19 133 19 329 23 236
11	8	E.E.V 2 114 7 196 16 112 17 33 17 242 17 797 19 684 19 733 20 33 21 120 22 487
11	8	S.G.A 2 968 3 1663 10 53 12 12 12 565 13 11 13 140 13 502 15 77 17 170 18 221
11	8	E.K.K 2 111 2 562 3 143 3 1692 7 126 8 17 9 323 12 116 20 251 20 996 21 1046
11	8	S.P.D 3 1387 5 864 5 873 6 399 11 89 13 155 13 333 13 558 16 97 19 911 23 345
11	8	K.E.E 0 279 3 573 3 1606 7 762 7 859 8 75 9 131 12 111 20 1060 23 476 23 522
11	8	V..AL 2 117 3 674 3 1585 6 253 7 191 12 263 12 376 14 311 16 441 19 88 19 504
11	8	I.P.P 3 1331 5 900 8 308 8 535 12 606 15 549 18 98 18 226 20 1018 20 1024 22 1021
11	8	P.P.I 0 484 2 288 6 393 6 478 14 332 16 230 19 933 20 342 20 440 20 1020 22 441
11	8	T.L.S 1 788 3 282 5 31 5 708 7 9 7 254 16 135 18 227 19 1031 21 243 21 998
11	8	L.IL 0 571 2 947 6 835 14 164 19 368 19 391 19 703 21 79 21 893 22 548 23 4
11	8	PL..A 3 1488 3 1643 6 3 13 84 13 285 14 377 15 60 16 171 19 1113 21 219 21 778
11	8	LL..G 0 496 0 851 4 811 5 33 7 109 7 565 12 219 15 92 15 406 20 824 22 960
11	8	PP..E 1 757 1 1323 2 558 4 460 4 472 5 1224 8 167 12 353 16 51 22 36 22 709
11	8	L..PE 4 730 4 741 6 677 12 351 16 507 17 15 19 508 19 729 19 1086 20 274 21 678
11	8	D..SL 2 683 3 25 3 1512 4 196 6 56 7 311 7 524 7 603 10 196 12 249 23 218
11	8	GA.S 1 1093 4 94 4 614 4 693 6 719 10 35 10 109 13 499 16 174 17 862 19 311
11	8	PS.E 0 842 4 405 4 461 5 857 7 849 16 52 16 214 19 693 22 278 22 710 23 25
11	8	P.AG 1 593 2 637 3 352 3 467 5 637 5 783 8 375 10 497 10 534 15 332 16 377
11	8	E..KE 0 327 0 636 1 328 2 112 7 409 12 2 12 108 12 222 14 349 17 141 23 610
11	8	PR.S 1 1193 1 1293 2 363 5 747 5 950 6 395 10 620 10 677 19 242 20 344 23 87
11	8	AD.E 5 1169 8 97 8 279 8 511 9 339 9 377 11 12 14 281 16 8 21 1044 22 763
11	8	RR.P 0 33 1 98 1 1155 5 1081 5 1219 6 12 12 555 13 78 15 75 15 162 22 707
11	8	SA.A 0 1153 1 1160 2 95 5 1115 5 1137 5 1156 6 462 15 363 15 558 20 88 23 892
11	8	RP.G 0 28 0 77 3 322 5 562 9 103 10 621 13 47 17 17 17 411 19 1 19 1099
11	8	A..LA 0 602 1 286 4 204 5 22 5 1027 5 1136 12 28 12 441 17 996 19 8 21 942
11	8	LG..E 0 101 1 259 4 515 4 567 8 173 10 238 17 177 19 40 19 61 19 861 21 524
11	8	VA..L 0 250 0 551 5 706 5 1070 7 74 7 186 9 437 12 263 20 516 21 977 23 550
11	8	EK..V 0 131 1 835 2 114 3 10 3 726 7 196 7 347 9 453 17 33 17 449 21 120
11	8	ER..S 0 812 2 496 3 1751 5 604 5 1108 5 1226 6 330 12 451 15 73 15 554 16 542
11	8	EL..Q 0 1143 1 49 1 354 3 26 3 1298 5 305 7 399 7 431 9 439 20 407 23 20
11	8	E..VP 1 1145 5 962 8 444 8 586 12 454 16 41 16 224 20 164 20 262 21 773 23 248
11	8	IS..K 0 1052 0 1078 1 1137 3 474 7 425 9 212 19 462 20 346 23 495 23 620 23 965
11	8	AG..G 0 1156 2 639 4 827 5 552 5 639 10 105 10 536 14 419 19 237 19 596 23 628
11	8	K..EI 1 420 1 962 1 1011 3 1704 5 673 7 226 7 817 9 428 17 97 18 144 20 368
11	8	TF..L 1 772 2 775 2 1010 3 669 3 1168 4 790 14 18 15 177 20 319 20 405 22 862
11	8	I..SS 0 21 0 92 2 162 2 978 3 1615 7 319 15 200 16 256 17 332 17 784 21 110
11	8	G..TA 0 736 0 765 2 543 5 37 5 548 10 44 10 46 12 585 13 142 21 812 23 921
11	8	TA..S 0 451 0 1009 2 485 2 546 5 57 8 143 8 376 10 49 14 174 20 631 22 638
11	8	PG..G 3 1661 4 410 4 678 5 866 10 67 10 594 10 625 13 55 15 82 19 630 22 992
11	8	VN.L 0 164 3 1200 10 212 17 759 20 657 20 682 21 31 21 565 21 807 22 664 23 29
11	8	LEK 0 167 0 399 0 497 3 1689 5 324 7 195 13 491 15 301 17 203 17 637 19 926
11	8	SSE 5 456 7 532 8 207 8 438 8 596 13 251 16 53 19 1203 20 634 22 468 22 641
11	8	SDV 0 465 0 1176 1 67 9 519 17 605 17 679 19 894 20 66 20 875 22 883 23 804
11	8	LDK 2 823 3 1684 4 287 4 465 5 840 6 290 6 742 16 438 17 194 17 807 23 877
11	8	AAL 0 1024 1 319 1 538 2 989 3 795 5 23 5 217 13 63 19 8 19 15 23 850
11	8	LNK 2 261 3 1006 3 1051 7 67 8 392 10 659 13 91 13 307 16 358 16 581 17 945
11	8	Q..AG 1 592 3 351 5 549 5 1178 8 66 9 214 10 449 10 554 13 27 19 82 19 234
11	8	TLK 0 317 0 580 0 937 2 698 3 383 7 686 12 73 12 109 14 163 21 754 23 653
11	8	PTA 0 767 0 1005 5 39 6 265 6 829 8 375 13 298 17 706 17 868 18 118 20 630
11	8	RPP 4 349 5 1223 8 343 10 459 10 483 10 546 13 82 17 722 22 708 22 947 23 323
11	8	VPM 3 827 5 700 5 828 7 200 8 447 8 472 8 589 20 742 21 256 22 751 23 215
11	8	ILE 1 899 3 37 3 886 3 1087 5 197 14 46 16 496 17 703 19 925 21 65 21 81
11	8	LVR 0 195 2 219 2 779 3 259 4 424 4 644 13 519 17 886 18 36 18 180 22 382
11	8	LE.Q 2 84 2 961 3 870 7 407 9 107 12 150 13 491 22 24 22 1063 22 1075 23 971
11	8	KL.K 2 373 3 713 3 1244 3 1683 7 275 7 291 8 394 13 544 17 56 19 208 22 837
11	8	KK.K 2 49 2 563 3 52 3 1693 3 1697 4 474 6 471 8 18 9 540 13 322 19 712
11	8	LT.L 1 787 2 865 5 351 7 8 19 37 20 14 20 789 21 49 21 463 22 86 22 89
11	8	KV.E 0 512 1 962 2 136 2 147 3 1584 14 235 17 168 20 491 20 605 22 386 22 566
11	8	A.ES 0 103 0 452 2 547 2 672 3 740 13 315 19 881 20 712 20 862 22 870 23 147
11	8	II.L 2 913 3 681 6 49 8 58 14 84 20 538 20 1018 22 545 22 1021 23 552 23 681
11	8	PG.A 1 317 2 142 5 704 6 589 10 45 10 594 10 625 12 566 15 78 15 145 18 222
11	8	LL.P 1 21 1 342 1 1212 4 470 4 811 9 187 12 350 13 586 15 92 17 729 22 23
11	8	SE.V 0 548 1 801 3 1249 3 1723 5 402 5 825 10 95 17 472 20 163 20 946 21 174
11	8	LE.A 0 635 0 1089 1 900 1 1326 2 673 3 560 3 1489 5 99 7 881 9 137 14 415
11	8	R..SE 1 397 2 660 3 1418 5 62 5 454 6 331 12 412 12 452 13 249 22 369 22 375
11	8	LD.V 2 213 2 823 3 161 6 290 16 438 17 990 19 798 20 417 21 27 21 466 21 780
11	8	PL.G 1 276 2 288 2 450 3 1802 10 392 13 285 15 332 16 171 16 178 16 188 22 1036
11	8	IK.L 2 750 7 331 8 535 9 367 14 53 14 138 19 714 19 743 21 520 23 651 23 968
11	8	E.EV 2 114 2 679 7 573 12 331 12 454 17 204 17 843 18 275 20 51 21 796 22 487
11	8	A.EE 5 1008 7 449 12 414 13 314 15 442 15 606 19 23 19 201 20 383 21 904 21 1044
11	8	S..LP 0 619 0 787 3 133 3 264 8 154 12 415 13 153 16 169 20 853 22 716 22 861
11	8	S..LS 2 165 2 362 3 129 3 1641 15 566 17 4 17 72 19 169 21 390 22 794 23 451
11	8	G.SP 0 69 0 272 0 481 2 360 4 675 5 869 7 321 8 378 8 611 12 92 19 224
11	8	T.SS 5 45 7 530 7 742 8 368 8 575 8 576 14 411 16 331 20 1051 22 79 23 494
11	8	P.QP 1 1183 3 349 7 804 10 466 10 514 11 154 12 546 12 607 13 105 13 123 16 316
11	8	L.DS 2 977 5 940 5 1030 6 777 7 481 10 7 21 193 22 282 22 356 22 1088 23 31
11	8	V.LV 3 429 3 807 3 1170 4 728 9 466 10 114 10 406 16 285 17 276 20 532 23 189
11	8	D.EE 1 68 1 580 2 1089 8 98 8 583 9 320 9 378 14 361 15 31 21 836 22 130
11	8	D.LL 2 715 4 778 8 181 9 334 15 91 15 240 15 404 16 4 16 145 17 924 22 262
11	8	G.IL 2 714 2 1003 3 170 3 1085 4 281 11 21 16 59 16 435 18 146 21 688 23 464
11	8	P.LA 3 220 3 1572 5 1125 6 589 10 633 12 442 13 83 13 434 14 405 22 7 22 1041
11	8	G.FS 0 650 0 686 5 861 10 74 10 158 11 92 12 398 19 433 19 1021 21 999 22 78
11	8	E.LP 2 139 2 272 5 70 7 564 12 52 12 416 15 513 18 139 19 560 19 930 22 1086
11	8	S..AA 0 178 0 1152 5 120 5 1090 5 1137 7 36 9 262 13 26 14 414 18 221 20 88
10	8	L.D.V 0 114 3 245 6 289 6 777 7 372 12 405 17 989 19 797 21 26 21 779
10	8	N.LD 0 367 2 821 2 1034 3 171 7 791 8 606 17 192 17 988 21 25 23 30
10	8	K.AE 1 528 1 962 2 52 5 673 7 417 13 579 15 398 15 574 16 124 22 386
10	8	GV.E 0 902 1 869 2 215 3 729 12 375 16 181 17 2 17 635 23 56 23 413
10	8	G.F.L 4 520 5 251 5 650 9 31 9 184 11 92 12 228 17 565 19 433 21 999
10	8	E.G.R 0 498 3 456 3 1610 9 552 11 173 12 295 16 403 17 638 19 319 19 927
10	8	TL.E 0 239 0 317 1 788 3 94 12 109 18 96 20 354 21 345 22 158 22 1047
10	8	GI.L 0 487 1 930 6 644 13 379 19 662 19 778 20 881 22 889 23 464 23 810
10	8	S.LQ 0 807 3 629 3 770 4 56 4 109 6 112 7 454 8 129 15 591 19 1063
10	8	T.LL 1 377 2 271 3 628 3 1238 5 31 15 542 17 148 17 727 19 1031 23 396
10	8	PA.R 0 36 0 525 10 543 10 627 12 549 15 279 18 100 19 19 21 792 22 1094
10	8	EG.K 0 63 0 1019 1 328 9 224 12 222 16 296 19 733 19 871 21 99 22 963
10	8	VVT 5 28 14 185 16 382 16 441 19 299 20 231 21 928 22 33 22 156 23 687
10	8	Q..PR 0 15 1 60 1 1056 2 157 6 547 10 415 12 522 12 609 17 856 22 556
10	8	EK.G 0 891 2 225 3 10 3 726 6 189 12 355 15 217 15 302 16 470 22 161
10	8	LSK 1 314 2 374 3 816 7 276 7 729 7 887 9 481 11 73 14 297 15 194
10	8	S..IG 3 28 3 924 4 158 5 298 5 343 10 199 14 11 15 629 17 76 19 1204
10	8	ME.L 0 396 3 906 3 1177 6 545 10 164 17 140 20 217 20 805 21 347 22 813
10	8	VK.V 2 205 3 807 3 1170 3 1478 4 728 6 746 7 150 8 428 10 171 17 909
10	8	E.EK 2 112 3 1690 15 300 16 296 17 797 19 733 20 33 20 935 21 120 21 510
10	8	L.DA 0 635 2 274 2 867 3 560 9 117 14 109 15 383 17 989 21 779 21 988
10	8	DS.D 2 658 3 519 5 768 7 794 8 211 8 580 18 6 19 1079 20 283 20 1078
10	8	KK.L 0 757 1 897 1 912 2 135 2 829 3 1008 12 61 13 304 15 330 20 701
10	8	R.L.K 0 579 2 816 2 925 3 636 3 1217 4 463 5 838 10 692 12 319 20 499
10	8	L.ER 1 608 1 844 3 1176 4 569 13 481 14 341 14 362 19 682 21 1034 22 956
10	8	E.L.K 0 397 2 259 2 747 3 732 3 1315 6 288 7 444 11 71 17 201 20 1031
10	8	P.KR 0 664 2 9 2 305 3 5 4 258 6 261 7 211 7 785 15 279 20 936
10	8	V.D.L 0 250 0 493 2 782 3 674 3 960 9 113 12 409 17 923 22 260 23 395
10	8	TL.R 0 799 1 448 1 548 4 164 12 37 17 14 17 408 19 677 21 227 22 381
10	8	RN.L 0 412 1 99 9 464 17 372 17 552 19 840 19 1051 20 821 22 829 23 749
10	8	E.E.P 2 993 4 303 4 306 6 681 7 764 8 684 12 51 12 454 14 328 23 458
10	8	P..LR 1 683 1 977 3 1348 3 1470 4 360 6 425 9 94 13 531 21 551 22 982
10	8	LE.L 2 138 3 887 3 1668 4 533 7 474 8 170 19 100 21 225 22 957 22 1085
10	8	V.G.S 0 270 2 606 2 709 5 1180 7 542 10 98 10 386 12 192 16 86 23 411
10	8	LL.H 0 991 1 258 2 717 3 882 3 1152 3 1239 6 270 7 260 15 242 23 398
10	8	LI.Q 1 50 2 1004 6 60 7 287 9 211 10 183 10 245 19 787 19 1016 23 21
10	8	E.A.A 1 1159 3 1290 5 100 7 183 7 445 7 882 9 614 18 201 21 906 22 71
10	8	G.DS 0 949 2 615 2 656 3 921 5 1153 7 810 15 49 15 199 19 311 20 1076
10	8	HSS 1 1108 1 1113 1 1330 2 164 5 514 8 458 9 164 15 245 20 1039 23 292
10	8	EIL 1 856 2 259 2 794 3 856 4 61 17 616 18 147 19 141 19 757 21 612
10	8	EIF 3 1707 6 64 7 229 7 249 7 820 10 361 20 886 21 363 22 894 23 929
10	8	L..KT 0 574 0 755 1 1304 3 1839 4 63 4 554 6 239 17 330 21 108 23 32
10	8	PDS 1 579 5 941 6 418 8 569 12 9 15 57 15 239 22 426 22 1089 23 529
10	8	S..ES 1 1070 2 434 5 63 5 184 7 546 9 312 13 396 20 61 22 469 22 743
10	8	PAE 1 1162 2 53 2 248 4 388 5 445 7 221 9 79 13 259 17 21 17 1006
10	8	KLI 1 607 7 291 9 150 15 23 17 487 17 918 20 379 21 244 21 756 23 879
10	8	ISL 0 208 1 541 1 1137 3 181 3 1718 5 1057 19 1164 20 539 22 546 23 452
10	8	KEV 1 114 2 115 3 371 5 670 5 842 7 412 14 357 17 205 17 844 20 748
10	8	PSG 0 29 0 864 5 857 7 567 8 289 9 104 10 622 16 70 19 2 19 693
10	8	A.IL 1 138 2 525 3 1048 3 1725 4 140 6 8 6 143 12 28 21 942 23 551
10	8	NSL 0 165 8 606 10 213 11 125 15 590 17 373 17 518 17 760 18 63 22 876
10	8	N..SS 0 600 0 781 1 1328 6 709 7 509 7 601 8 221 12 84 14 396 20 1037
10	8	DSE 1 580 3 923 5 64 5 773 6 419 8 98 8 583 13 397 14 282 20 774
10	8	GGP 4 618 9 418 10 464 10 537 10 652 13 49 15 143 16 338 17 413 22 673
10	8	PRK 0 623 1 1059 4 368 6 469 6 550 6 606 8 639 9 190 17 365 22 249
10	8	P.R.G 3 1441 3 1658 4 678 5 701 10 473 13 55 15 11 15 139 16 201 17 858
10	8	ENS 0 599 1 520 3 663 6 842 8 79 18 53 19 113 19 495 19 550 21 213
10	8	QLE 0 810 1 358 2 634 3 1038 6 732 7 406 7 473 20 322 22 474 22 1074
10	8	NYV 1 146 3 720 5 957 8 445 8 470 8 587 11 207 19 297 20 847 22 776
10	8	P..PPK 1 1302 2 301 2 626 3 1845 4 394 4 469 6 389 7 768 8 341 16 337
10	8	L.P.K 0 711 2 15 2 303 3 1671 4 470 4 471 6 548 7 783 9 188 17 840
10	8	STL 0 238 1 547 3 604 4 56 7 258 7 727 9 274 21 247 22 492 22 1046
10	8	LAR 2 814 4 165 4 590 5 1195 7 870 12 27 12 325 14 171 20 838 22 846
10	8	K.I.G 1 426 7 291 7 317 10 132 14 82 16 376 16 553 19 398 21 756 23 35
10	8	I.PL 1 109 2 152 3 1486 3 1518 3 1732 5 137 8 535 18 226 20 1018 22 1021
10	8	P..SR 3 1638 5 1215 6 279 13 450 16 70 17 714 17 931 19 1026 19 1116 20 580
10	8	P..VK 0 974 7 120 10 264 17 483 17 559 19 588 19 847 20 249 21 681 23 202
10	8	SLG 2 434 3 590 4 199 4 325 9 41 13 11 13 96 16 136 19 446 20 889
10	8	Q.S.L 0 805 1 799 2 23 2 380 3 602 3 1312 6 778 8 329 14 374 23 3
10	8	ALS 2 167 2 990 4 694 5 1128 7 886 9 198 9 531 16 175 17 329 22 365
10	8	LIG 0 947 3 926 3 974 5 42 9 400 10 393 15 631 17 488 17 919 23 562
10	8	FGL 0 427 9 479 14 169 17 567 19 855 20 707 20 836 22 844 23 386 23 764
10	8	G.SL 2 329 5 606 6 98 8 128 12 194 12 530 13 186 15 209 15 380 20 16
10	8	ASK 2 145 2 242 3 190 5 726 5 854 9 600 14 305 17 166 20 809 22 817
10	8	L.Q.P 0 991 1 1055 3 1374 10 480 10 635 17 375 17 897 19 932 20 409 22 1085
10	8	AVA 2 96 3 407 3 1028 4 184 4 754 5 1118 7 185 12 262 20 975 23 549
10	8	T..DS 2 976 3 1856 8 148 8 198 12 137 15 48 20 280 22 100 22 355 23 527
10	8	LKR 1 673 1 947 2 10 3 289 8 20 9 331 12 117 12 239 14 22 22 453
10	8	L.P.R 1 1212 3 1735 4 357 4 536 5 140 5 1059 6 220 8 522 14 223 15 61
10	8	L.P.G 0 851 1 993 5 365 7 565 14 28 17 503 17 900 19 691 19 791 23 250
10	8	NL..A 0 99 0 109 6 707 9 335 17 988 18 116 19 467 20 504 20 658 22 665
10	8	DE..A 2 279 5 173 5 333 6 407 7 401 7 765 10 684 12 126 15 338 16 266
10	8	EE..R 0 553 1 563 5 1077 7 451 7 865 9 170 9 380 12 115 17 969 22 974
10	8	LD..S 0 1116 2 384 3 1511 8 608 8 629 12 7 12 363 17 194 20 792 22 1001
10	8	P.SE 1 579 1 1068 3 1419 4 665 5 1049 6 110 6 418 16 52 19 918 20 59
10	8	G..GE 0 5 0 296 4 25 5 465 13 202 13 479 15 83 17 433 19 597 23 629
10	8	A..PG 0 1156 2 847 3 725 5 1140 6 586 10 36 10 64 10 536 22 989 23 271
10	8	RD..G 0 34 0 645 3 166 4 135 5 546 6 138 6 354 9 88 11 111 23 664
10	8	LA..V 0 240 3 222 5 25 9 599 15 333 15 482 15 502 18 255 20 464 22 538
10	8	S.L.T 0 430 3 846 8 331 12 162 16 502 19 76 21 689 22 473 22 999 22 1005
10	8	E..RS 3 112 5 294 10 689 13 371 15 73 15 160 17 384 20 714 22 328 22 975
10	8	D.EL 2 869 3 174 3 923 6 18 7 880 8 280 9 340 11 13 11 171 15 270
10	8	S.SQ 1 1296 2 99 3 1678 5 154 5 1086 10 680 20 615 21 274 21 394 22 622
10	8	SR..Q 2 173 5 374 5 528 5 545 6 422 7 454 11 140 12 76 14 57 22 332
10	8	GT..A 0 1063 5 37 5 206 7 113 7 697 9 373 10 46 12 519 13 59 19 4
10	8	QP.P 0 15 1 1233 7 806 10 28 10 468 10 619 12 609 14 374 15 7 16 318
10	8	EL.P 2 272 2 621 4 209 4 308 6 212 7 564 12 6 17 502 22 459 23 20
10	8	TA..L 0 381 0 857 2 424 3 1465 4 203 6 206 6 266 18 253 20 610 22 617
10	8	NL..P 0 710 4 810 7 94 9 96 10 670 12 349 16 424 17 479 17 728 17 1001
10	8	RA..A 2 985 5 122 5 328 8 247 13 168 13 212 15 13 19 308 21 696 23 509
10	8	A.L.Q 1 707 3 936 3 1030 3 1255 5 1071 7 871 10 341 14 112 15 350 23 850
10	8	K..PR 0 775 0 850 0 971 1 1021 2 1077 8 501 19 292 20 549 21 91 22 454
10	8	A.A.E 5 222 5 1120 5 1209 6 284 7 447 9 17 11 67 13 312 15 605 18 254
10	8	V.AA 0 883 3 367 5 121 5 1132 5 1133 7 699 14 39 15 507 20 526 21 791
10	8	A.G.P 0 1155 4 428 9 416 10 576 10 650 10 651 15 81 19 1131 20 436 21 700
10	8	K.SG 4 36 5 585 5 591 5 856 7 43 8 643 10 575 12 83 20 282 22 251
10	8	P.PD 2 455 3 1333 8 567 13 109 15 165 17 644 20 121 20 440 20 1020 22 1023
10	8	PS..G 1 192 1 1263 2 47 3 1658 4 405 5 857 5 935 10 622 13 10 14 375
10	8	E.L.S 0 183 2 379 2 508 3 240 7 564 10 256 12 416 20 806 22 814 22 975
10	8	SE..E 0 1015 1 363 2 196 5 65 6 456 7 862 7 890 20 922 20 946 21 357
10	8	LT..K 2 222 3 832 3 1498 5 618 8 71 16 196 17 840 17 914 21 49 23 440
10	8	G..GD 0 61 2 711 3 1137 4 411 5 481 5 598 6 28 13 280 15 107 15 143
10	8	S.P.R 2 955 3 1439 3 1656 8 243 8 636 16 242 18 64 19 1095 22 780 23 418
10	8	SS..K 0 653 0 967 1 1165 2 369 4 366 8 224 12 11 13 187 15 121 15 202
10	8	A..ST 0 1010 2 547 7 666 7 724 8 144 8 668 9 271 15 618 20 712 23 943
10	8	KV..A 2 147 3 366 3 1584 8 527 10 141 13 273 13 325 16 440 22 386 23 624
10	8	SS.Q 3 1762 7 489 8 129 12 369 15 246 15 470 16 242 16 292 21 181 23 293
10	8	AT.S 0 103 2 835 3 218 5 58 5 1003 7 666 7 741 10 92 13 144 15 618
10	8	SR.L 3 751 3 1641 4 462 6 282 10 112 15 479 19 21 22 104 22 332 23 767
10	8	VA..S 1 848 2 97 2 320 3 1646 5 1133 5 1180 6 439 7 325 19 1199 23 189
10	8	AI.K 1 92 1 417 2 3 2 132 5 787 6 690 11 2 12 56 14 52 18 241
10	8	K.LS 0 958 2 105 3 814 4 266 4 370 5 247 14 54 21 171 21 721 23 734
10	8	P.A.L 0 847 1 317 3 1772 5 1069 5 1191 9 3 12 296 17 868 22 278 22 710
10	8	AD.S 2 486 5 914 7 326 7 724 7 837 8 150 9 487 12 178 20 712 23 147
10	8	S.VA 0 248 0 689 2 95 4 824 7 323 8 649 9 435 10 54 10 292 19 1044
10	8	R..VS 0 1136 3 1753 4 34 5 422 5 1096 10 327 19 164 19 520 20 747 22 207
10	8	D..LI 0 944 3 84 3 923 6 57 9 334 10 180 10 401 15 369 19 1013 21 781
10	8	G..EL 2 215 2 247 3 23 3 304 4 190 5 302 9 78 17 178 19 130 23 413
10	8	AP.S 0 452 1 1078 2 321 2 547 2 666 8 144 15 81 19 1200 20 862 22 870
10	8	EE.A 0 549 0 837 1 12 1 287 2 280 6 408 7 444 15 608 20 1045 21 906
10	8	AD..L 0 425 0 943 1 167 7 612 8 135 8 279 9 339 11 12 19 1012 21 889
10	8	P.A.A 5 216 5 783 5 1164 10 645 11 65 12 260 13 84 15 557 22 1096 23 792
10	8	EV..L 2 257 2 681 7 368 14 358 16 283 17 845 20 240 20 776 22 320 23 28
10	8	A..GP 5 681 9 75 9 416 10 41 10 650 12 564 13 139 14 417 16 461 22 1032
10	8	F.SS 0 651 1 753 1 1112 1 1225 5 814 8 496 10 75 15 118 18 5 19 1022
10	8	A..LK 1 138 3 1243 4 184 7 39 12 236 12 264 12 290 16 575 21 978 22 8
10	8	S..RD 1 296 1 1317 2 383 3 919 5 4 5 1106 8 555 13 451 14 291 22 448
10	8	LK..T 0 318 5 97 6 239 9 370 17 520 20 644 21 264 23 161 23 498 23 887
10	8	VS.L 0 1139 2 118 3 1649 4 55 7 242 12 396 22 377 22 491 23 414 23 874
10	8	S.VE 0 56 1 67 2 992 8 293 8 354 9 601 20 66 20 481 21 357 23 221
10	8	A.A.S 0 613 1 87 1 1161 5 129 5 1029 7 884 10 57 13 234 15 384 21 908
10	8	GA.L 0 895 1 318 3 794 4 162 5 347 5 452 11 80 12 297 19 7 19 651
10	8	A.VS 1 849 1 1132 2 54 3 1647 5 1097 12 366 19 438 21 271 23 190 23 425
10	8	S.L.A 4 667 5 1137 7 258 7 426 8 129 12 531 14 376 14 413 19 1035 20 321
10	8	GE.G 2 436 5 468 5 603 11 172 13 205 15 307 17 507 22 319 23 39 23 629
10	8	K.T.S 0 766 2 44 5 617 6 693 8 204 12 336 12 465 20 303 20 317 21 445
10	8	L.S.P 1 1175 1 1272 2 953 4 272 6 359 6 821 7 548 17 927 19 1054 23 417
9	8	L..TP 0 938 6 485 12 542 13 382 15 183 19 843 20 890 22 32 22 898
9	8	E..EV 0 143 2 877 3 237 5 668 12 330 20 746 22 400 23 166 23 630
9	8	E..KL 2 794 3 556 4 339 9 21 9 236 14 284 17 560 20 995 21 753
9	8	L..PV 0 1099 1 102 1 342 3 245 7 607 8 544 13 586 17 648 22 256
9	8	G..LP 2 77 2 329 4 666 10 500 17 640 19 929 20 438 22 722 23 839
9	8	S..KR 1 393 1 984 3 1043 4 257 5 608 6 381 12 237 14 1 19 1095
9	8	G..LR 0 130 3 47 3 540 4 492 5 368 12 530 13 186 15 410 17 913
9	8	G..PS 0 154 1 1038 4 294 4 439 5 869 8 378 10 433 13 120 19 224
9	8	G..SL 2 810 4 94 6 97 8 604 11 92 19 433 19 448 21 999 22 1039
9	8	L..SP 3 1819 4 254 4 793 5 435 8 11 12 91 15 24 17 555 22 1037
9	8	D..EY 1 505 5 823 8 42 18 122 19 1011 20 567 21 836 22 93 22 574
9	8	R..SS 0 557 3 261 3 513 6 429 8 456 9 513 12 159 18 4 23 323
9	8	S..PS 0 839 3 1755 5 1058 7 846 8 246 13 449 14 386 16 125 16 225
9	8	E.S.A 0 837 2 811 7 891 12 18 12 139 13 316 19 113 20 85 23 646
9	8	E.S.K 1 253 2 55 2 1073 3 201 7 758 11 15 15 217 19 495 21 487
9	8	R..SD 1 64 1 981 3 1660 4 403 5 1227 8 363 10 5 19 1067 20 980
9	8	R..QE 3 1548 4 526 5 1072 7 455 13 34 19 137 19 680 21 43 22 63
9	8	R..LQ 0 806 4 118 6 121 7 312 12 40 13 18 17 127 19 679 19 1051
9	8	T..QL 0 1111 3 1267 6 544 9 230 20 319 21 289 21 683 22 151 23 718
9	8	T..VL 0 381 0 1161 2 775 3 1199 4 628 6 488 7 30 14 18 22 1003
9	8	T..LL 1 772 3 383 4 790 5 30 17 71 17 941 19 401 20 405 22 261
9	8	W..PE 0 450 4 177 6 180 9 504 17 590 20 860 22 868 23 456 23 789
9	8	E..EN 0 586 3 1190 3 1301 5 109 8 441 12 170 19 547 20 947 23 699
9	8	P..PV 0 984 1 1215 2 61 2 232 3 349 5 401 8 504 20 154 21 963
9	8	S..VV 0 561 6 697 6 815 12 370 14 154 19 436 20 163 22 56 23 538
9	8	P.V.G 0 268 2 707 3 1531 6 371 12 190 12 497 16 521 18 216 23 109
9	8	I..LG 2 999 4 197 13 9 14 237 15 460 19 444 19 714 20 887 22 895
9	8	V..PA 5 425 7 218 8 488 10 568 10 643 12 423 13 431 14 277 15 124
9	8	Q.P.S 3 1738 10 515 14 387 15 55 16 78 19 1125 20 57 20 411 22 1087
9	8	S..PL 1 273 1 1226 2 837 3 1640 10 389 15 329 16 168 19 1029 21 388
9	8	K..RD 1 740 2 657 4 132 6 135 6 472 10 377 11 108 19 969 23 661
9	8	P.G.A 2 245 3 323 5 678 10 593 13 285 14 377 17 18 19 2 19 693
9	8	I..LI 3 121 3 681 5 137 9 397 17 485 20 538 21 246 22 545 23 559
9	8	K..DG 1 426 5 597 5 865 6 499 7 236 15 317 19 912 22 74 23 278
9	8	V.K.G 3 232 5 78 6 188 9 369 10 266 10 315 20 223 21 807 23 173
9	8	I..VL 1 129 2 209 2 878 3 886 4 547 11 23 12 342 15 533 23 108
9	8	S..QQ 3 629 3 1505 5 621 6 59 7 454 10 512 11 140 16 249 21 666
9	8	V..NS 2 294 5 1018 7 153 11 122 11 184 18 51 20 38 21 211 23 86
9	8	P..SV 2 515 4 681 7 709 8 249 8 688 13 560 16 99 18 108 19 1100
9	8	A..NG 1 661 1 742 5 448 10 154 11 38 13 438 14 381 19 1180 21 306
9	8	LE.R 1 844 6 821 7 245 14 362 17 180 17 383 19 827 20 111 21 1034
9	8	AE.R 0 233 1 209 1 485 5 948 12 169 13 260 15 607 17 124 20 508
9	8	LP..F 1 5 3 1412 5 810 5 831 6 605 17 135 19 371 21 409 23 382
9	8	P..PP..R 0 983 1 1150 2 301 2 626 3 1826 5 1212 6 389 10 539 12 604
9	8	LQ..L 2 410 3 631 3 650 4 210 6 751 7 477 15 593 16 354 19 139
9	8	L.RL..E 2 219 5 193 7 453 12 46 12 325 13 509 16 144 19 678 22 957
9	8	LL..Q 1 379 3 831 3 1316 4 643 12 149 20 952 21 658 22 23 23 900
9	8	RE..S 0 197 0 1136 3 291 5 912 7 450 11 85 13 7 19 747 22 196
9	8	LT..S 3 1032 4 449 5 351 7 8 8 432 19 1076 20 14 22 543 22 731
9	8	TP..L 2 469 4 392 5 38 6 488 12 520 15 189 15 238 17 700 20 156
9	8	PT..Q 1 1052 5 907 10 524 10 615 11 157 12 544 17 706 19 271 20 318
9	8	PS..V 1 569 1 800 5 401 8 249 10 639 12 419 14 153 16 128 23 25
9	8	LQ..V 6 777 7 372 8 544 12 64 12 405 14 251 17 734 21 973 22 410
9	8	PR..L 1 339 1 1082 3 1772 4 368 10 677 13 81 20 588 21 403 22 595
9	8	SR..A 0 178 6 282 9 15 10 532 13 502 15 479 15 572 17 788 18 19
9	8	AI.E 0 869 3 69 3 473 5 1008 7 330 14 45 15 386 16 495 19 742
9	8	SN.V 5 956 6 697 7 747 10 80 14 154 15 453 20 846 23 26 23 755
9	8	AS.T 1 1094 2 482 8 365 12 616 14 408 17 581 17 978 21 155 22 1044
9	8	VT.S 0 965 3 449 4 104 5 399 12 466 20 304 22 292 23 493 23 688
9	8	PQ.S 2 581 12 497 13 131 14 93 16 80 16 99 19 1201 22 26 23 23
9	8	VT.L 0 255 1 555 6 730 16 442 17 583 17 964 20 81 21 997 23 395
9	8	VR.S 0 196 1 1039 3 260 13 520 16 212 18 37 18 181 19 147 23 225
9	8	A.PP..P 1 1180 1 1287 2 623 5 136 6 386 10 545 13 64 14 331 16 43
9	8	FS.S 1 1225 2 609 3 1754 5 153 11 94 13 149 13 214 21 385 23 532
9	8	RD.A.R 0 34 0 407 5 7 9 459 17 547 19 835 20 816 22 824 23 744
9	8	ET.V 3 1167 4 627 6 806 7 758 20 155 20 228 21 458 22 476 23 337
9	8	PG..R 0 607 1 1046 3 420 3 1470 4 276 6 279 10 471 13 53 15 70
9	8	Q.PR 1 1057 4 232 4 358 6 467 8 317 10 618 13 107 20 550 21 549
9	8	DP..L 3 812 7 797 8 40 9 89 9 320 12 249 19 387 20 575 22 582
9	8	VS..I 1 125 1 851 2 56 3 1420 4 596 15 640 18 57 19 440 20 468
9	8	LD..V 3 161 3 1131 5 840 6 742 16 438 17 828 20 773 21 27 23 467
9	8	LA..P 1 289 2 622 5 435 5 1139 7 95 10 635 17 1002 21 863 23 208
9	8	S.ST 0 780 2 268 3 1654 7 527 13 160 13 398 14 400 19 1025 20 1054
9	8	LF..R 4 536 5 393 9 32 9 329 14 223 15 612 16 425 19 665 21 412
9	8	VA..E 1 130 5 179 6 185 8 96 8 510 17 556 19 741 20 394 21 903
9	8	E.RP 4 347 6 822 9 580 13 253 14 260 15 276 15 554 20 937 22 945
9	8	S.S.SS 0 780 1 1131 3 1755 5 511 5 801 7 527 8 645 12 500 13 237
9	8	E.SP 0 200 1 271 1 1164 2 891 3 1485 4 734 16 127 22 1038 23 526
9	8	R.LS 1 309 1 397 2 349 3 1642 4 167 5 1109 10 5 12 159 22 501
9	8	A.YD 0 113 2 1045 7 129 7 225 10 309 11 4 14 41 20 169 22 772
9	8	L.NL 0 1165 2 179 3 274 8 257 12 315 17 999 19 61 19 100 22 86
9	8	HL..L 2 936 5 165 5 349 8 169 10 491 12 200 13 583 18 79 20 965
9	8	KG..I 4 138 4 295 5 896 6 141 10 130 17 447 19 727 20 253 22 672
9	8	KL..G 0 292 3 315 3 385 4 488 6 51 7 291 9 175 19 539 21 756
9	8	VL..E 0 472 2 730 5 96 7 301 11 26 15 536 21 429 22 831 22 954
9	8	KF..R 0 1132 1 492 3 746 5 834 9 185 9 514 12 323 22 943 23 99
9	8	AG..A 0 881 3 469 5 1202 9 71 10 452 13 232 13 278 15 104 22 361
9	8	GA..K 3 794 5 786 13 319 16 372 19 862 20 601 20 661 22 668 23 574
9	8	AE..R 1 671 3 1575 5 1039 5 1171 10 688 15 576 19 1194 21 377 22 327
9	8	AA..V 0 1154 2 842 3 369 9 462 10 110 19 838 20 528 20 819 22 827
9	8	AS..E 0 55 1 66 1 482 5 1120 9 600 12 291 13 312 15 268 17 238
9	8	EV..V 0 379 3 1477 4 181 5 261 5 270 6 184 21 428 22 519 23 169
9	8	ES..E 1 1069 2 433 5 66 5 183 7 861 12 2 17 141 20 1046 22 472
9	8	EE..D 0 822 2 679 5 1010 9 322 14 98 19 1003 20 63 21 175 21 1066
9	8	EL.A 4 668 6 43 8 543 9 566 12 53 15 582 16 150 16 267 23 614
9	8	GLP 0 789 3 266 5 939 6 484 7 46 7 255 9 92 13 75 22 722
9	8	LKS 1 1034 6 755 8 669 12 74 12 267 13 342 20 969 21 981 22 635
9	8	LLA 1 342 4 589 7 260 16 6 17 729 19 10 19 13 20 824 23 398
9	8	ANL 0 709 2 180 5 1193 7 536 10 14 14 112 17 870 17 1000 21 978
9	8	LE.E 1 1013 3 1689 7 195 7 548 9 132 15 273 17 203 19 541 20 215
9	8	LRE 0 372 3 95 12 171 12 271 13 406 15 343 17 240 19 746 21 342
9	8	LSD 5 974 7 170 10 7 16 272 17 678 20 781 20 874 22 882 23 736
9	8	SLI 0 188 1 641 2 686 6 59 9 200 17 360 20 18 20 540 22 547
9	8	VAV 0 313 1 130 1 848 2 317 3 326 13 590 17 453 20 623 22 630
9	8	GG.A 3 1535 5 1203 7 721 9 72 10 108 13 279 15 105 16 190 16 490
9	8	PL.S 1 1033 3 1838 5 32 5 709 6 666 18 228 19 1032 21 391 22 724
9	8	PG.D 0 486 2 655 3 1389 3 1661 6 54 7 809 14 225 15 99 18 134
9	8	LD.P 1 1175 3 1410 3 1511 4 465 7 793 9 392 17 480 19 1166 22 265
9	8	EIP 1 648 2 877 4 745 5 676 9 431 13 8 17 403 21 817 21 1063
9	8	RRP 1 1156 3 321 5 1082 8 505 13 254 15 555 17 16 17 410 22 707
9	8	PLE 3 1488 5 364 8 532 13 490 16 280 17 311 19 99 22 1036 22 1062
9	8	KRE 1 1310 3 7 3 290 5 927 7 859 9 428 15 221 20 1060 21 751
9	8	IAL 3 1293 5 167 6 255 6 580 7 885 12 208 19 90 21 1039 22 364
9	8	REL 1 216 4 463 12 272 14 71 16 263 19 685 19 961 20 511 22 458
9	8	ARD 1 298 1 742 4 33 6 353 8 557 14 293 19 971 20 839 22 847
9	8	QEL 0 1147 1 637 1 862 2 620 4 782 7 394 12 202 13 37 19 389
9	8	QKL 3 835 4 84 7 290 7 384 12 65 15 22 17 942 19 207 21 20
9	8	EIA 0 476 1 782 2 860 3 188 12 207 16 41 21 269 21 1038 22 363
9	8	VGS 1 278 1 804 6 25 7 625 8 434 10 387 12 529 13 43 16 103
9	8	SIN 1 920 3 777 4 546 7 789 17 541 17 595 19 349 21 449 22 212
9	8	QAL 0 86 10 415 11 161 12 301 12 522 17 328 19 700 20 638 22 645
9	8	LE.V 1 871 2 191 3 461 16 209 16 281 18 124 20 323 21 82 23 684
9	8	IP.P 1 649 4 385 6 387 8 339 18 172 18 199 20 1019 22 1022 23 22
9	8	LE.I 1 133 2 149 3 741 10 343 15 301 17 539 19 422 19 882 20 260
9	8	NS.L 0 1105 1 232 2 944 7 156 7 505 15 590 16 186 20 76 23 754
9	8	TS.V 2 94 2 233 4 628 7 366 8 292 16 93 19 782 20 921 22 1003
9	8	AI.P 1 1180 2 151 2 526 5 136 6 386 12 605 18 225 20 145 21 864
9	8	SE.Q 0 961 0 1015 1 363 2 579 4 109 6 112 7 367 20 635 22 642
9	8	DV.P 0 82 3 894 3 1796 4 216 8 267 10 642 16 211 19 277 21 400
9	8	SK.G 0 149 1 315 2 48 3 54 5 864 8 227 13 344 23 571 23 975
9	8	GE.S 0 142 2 810 4 700 5 859 15 49 16 239 19 494 23 536 23 668
9	8	SG.L 0 865 3 133 4 38 8 8 8 34 13 153 19 365 22 253 23 636
9	8	DL.D 4 285 5 973 7 57 7 371 12 282 17 345 20 418 22 687 23 155
9	8	EAV 0 1137 1 332 3 1724 4 750 4 753 5 1172 17 473 20 324 21 634
9	8	EE.G 0 553 3 577 5 1010 13 316 15 40 15 114 16 402 19 318 23 263
9	8	LS.T 0 125 1 185 3 132 3 1728 5 1001 7 6 10 258 19 1037 20 795
9	8	VA.G 0 118 0 250 4 611 5 1180 10 535 16 366 19 659 20 801 22 809
9	8	KE.E 2 113 3 1207 3 1361 6 349 7 356 8 76 12 111 15 398 19 707
9	8	LR.A 2 832 3 1098 5 14 6 4 9 117 19 746 19 1197 21 1041 22 509
9	8	LA.K 1 416 4 590 8 667 9 599 10 635 17 730 20 808 22 9 22 816
9	8	LK.D 0 318 7 232 8 522 9 240 9 331 10 177 17 143 20 969 23 498
9	8	AL.K 0 1067 1 25 3 1294 6 256 7 194 7 886 10 295 15 561 17 193
9	8	LS.I 1 640 2 685 3 883 4 169 5 891 7 170 9 199 20 17 20 945
9	8	LP.T 0 922 2 251 3 569 6 485 7 256 12 418 12 542 18 229 22 460
9	8	P.N.A 4 351 5 449 5 881 6 296 7 839 12 339 18 134 19 1113 23 87
9	8	LG.C 0 347 3 591 14 422 19 183 19 777 20 660 21 524 22 667 23 112
9	8	TG.S 0 67 2 265 3 584 5 45 6 378 16 331 20 15 20 1051 22 732
9	8	TL.L 0 759 3 383 3 1238 5 1126 6 534 8 666 17 524 21 754 22 493
9	8	LP.L 0 568 0 571 1 338 5 996 7 47 17 927 18 80 21 409 23 589
9	8	L.VG 2 332 5 72 5 293 8 432 13 41 15 407 18 257 22 719 23 654
9	8	S.EL 1 670 2 270 3 1783 4 462 7 562 8 439 12 415 22 279 22 711
9	8	L.G.A 2 141 4 121 5 14 6 124 9 25 9 132 16 189 17 253 23 726
9	8	L.RA 0 516 0 555 1 794 3 183 5 977 6 281 13 166 17 886 20 380
9	8	S.T.E 0 1015 1 186 9 166 16 260 20 403 20 1041 21 156 22 730 23 293
9	8	P.DS 5 1103 13 157 13 560 14 280 16 99 19 991 20 580 22 587 23 216
9	8	L.DL 2 1006 3 1222 3 1563 5 974 7 47 12 129 15 402 16 7 20 791
9	8	K.E.L 0 129 3 1559 12 106 12 225 17 116 18 145 19 928 21 751 22 12
9	8	T.ED 1 809 8 119 12 137 15 48 18 119 19 42 20 1065 23 295 23 600
9	8	T.AV 0 312 2 94 3 405 4 749 7 577 17 981 20 233 20 495 23 605
9	8	L.I.L 0 206 7 883 10 200 15 579 19 661 19 777 21 22 22 134 23 4
9	8	S.LV 0 193 0 1106 1 801 3 604 7 516 13 517 20 1080 22 951 23 755
9	8	R.VL 4 118 4 646 9 464 12 40 13 18 17 888 19 840 20 821 22 829
9	8	D.AA 0 408 7 37 9 2 9 460 19 836 20 817 21 9 22 825 23 745
9	8	P.GK 0 887 1 1236 2 638 5 473 7 634 7 784 18 185 19 280 23 252
9	8	V.SD 1 982 3 844 7 625 13 394 14 158 19 167 20 981 22 198 22 571
9	8	L.R.V 0 811 1 794 2 779 3 909 4 644 12 38 12 117 14 47 17 886
9	8	K.P.A 2 668 4 260 6 263 11 63 12 294 15 125 15 330 16 375 19 738
9	8	A.Q.P 1 2 2 417 3 1568 6 465 10 456 10 513 14 314 15 53 17 708
9	8	A.E.G 0 552 1 661 6 207 13 315 15 101 15 442 18 256 20 1048 23 628
9	8	A.R.A 0 1134 1 657 2 986 4 823 5 1094 5 1173 6 329 20 290 21 1040
9	8	A.R.V 0 1035 2 842 7 75 9 462 15 342 19 838 20 294 20 819 22 827
9	8	V.L.S 1 1281 5 276 6 819 7 88 7 153 14 205 16 285 20 38 23 189
9	8	G.VV 3 644 7 697 8 3 16 380 17 904 20 604 21 437 22 31 22 611
9	8	T.P.L 0 1161 2 469 4 392 5 30 13 432 14 403 19 262 19 628 22 151
9	8	G.E.R 3 1062 3 1749 4 345 7 244 13 442 15 71 19 516 20 507 23 261
9	8	G.L.E 3 1269 3 1811 4 106 6 109 13 479 15 86 19 1074 20 1004 22 254
9	8	G.FG 5 465 9 346 15 307 17 433 17 565 19 720 20 601 22 608 23 629
9	8	A.IP 1 595 2 514 3 1101 5 135 5 675 10 207 17 402 20 145 21 816
9	8	A.EK 0 1074 1 92 1 530 2 3 3 1556 6 187 7 194 19 863 23 575
9	8	G.L.L 2 810 3 83 5 411 10 439 17 178 19 651 22 13 23 585 23 637
9	8	G.L.K 2 372 5 82 7 65 7 274 8 9 9 419 16 194 17 635 22 836
9	8	A.EV 3 370 4 147 4 179 5 669 6 182 14 192 15 483 18 256 21 45
9	8	G.RS 1 1128 5 60 5 418 7 786 8 495 12 501 15 161 19 448 22 996
9	8	T.P.S 0 451 2 546 3 1636 4 663 6 108 7 670 8 143 23 322 23 527
9	8	E.VR 1 1217 2 218 5 1172 13 371 16 210 17 35 17 885 18 125 21 438
9	8	V.L.I 2 220 10 114 15 640 17 276 19 440 19 659 20 532 21 106 22 541
9	8	L.L.G 1 141 2 449 3 1784 3 1801 4 811 9 23 15 92 22 9 23 587
9	8	D.VD 2 824 3 959 4 1 4 381 17 991 19 1008 20 418 21 467 22 687
9	8	A.LI 1 538 2 180 3 947 7 422 11 81 17 344 17 950 21 782 22 788
9	8	S.SN 6 230 7 745 8 382 9 257 10 8 10 78 12 575 16 95 21 763
9	8	D.PA 2 246 5 103 13 416 19 1151 20 762 20 972 21 1006 22 980 23 847
9	8	R.VS 0 813 3 1418 5 423 8 300 15 638 19 526 21 260 22 369 22 375
9	8	L.PA 1 22 4 309 6 4 7 204 14 278 15 61 19 17 19 1114 20 709
9	8	D.PL 1 666 2 458 3 84 6 664 8 136 13 529 15 58 22 500 22 1060
9	8	D.LS 0 1093 2 683 3 25 7 136 11 14 14 295 19 170 19 346 20 793
9	8	L.I.P 0 571 1 1013 2 1076 3 1516 8 533 17 278 17 361 19 368 21 863
9	8	E.KD 1 432 3 1692 5 671 7 497 9 323 15 401 17 629 19 343 19 803
8	8	G.S.Q 3 585 4 156 5 285 6 98 8 128 19 481 22 804 23 536
8	8	E.L.G 0 98 2 139 4 119 6 122 10 372 16 55 19 141 22 958
8	8	VE.G 0 58 3 1135 5 961 7 467 14 12 15 474 21 952 22 310
8	8	E.T.S 0 812 1 1073 3 448 6 330 12 451 13 399 16 11 20 714
8	8	K..DFGL 0 423 9 475 14 165 17 563 19 851 20 832 22 840 23 760
8	8	LS.Q 0 1144 3 27 4 268 11 73 15 3 19 48 22 406 23 454
8	8	LT.V 1 449 2 1009 3 714 15 504 17 523 20 409 22 380 23 555
8	8	MK.L 2 934 3 738 7 498 9 448 12 322 14 248 17 477 23 733
8	8	LED 0 635 2 575 3 560 15 273 16 209 19 827 22 282 23 770
8	8	N.V.R 3 1431 9 455 14 368 17 543 19 93 20 812 22 820 23 84
8	8	L..LM 0 429 2 796 3 635 9 567 12 318 16 265 17 653 23 852
8	8	G.R.P 3 319 4 740 13 80 15 161 17 640 19 929 22 996 23 839
8	8	L..LG 0 133 4 19 8 170 9 39 10 492 12 201 16 358 19 37
8	8	P..IP 1 1178 2 996 4 310 5 138 7 304 12 603 14 333 21 1061
8	8	VAE 0 551 1 963 4 611 5 179 6 439 9 437 21 771 22 387
8	8	SDR 1 1198 6 815 7 310 8 413 10 349 12 410 17 666 18 8
8	8	V.I.D 1 498 13 326 14 12 18 290 19 850 20 831 22 839 23 874
8	8	P..LG 1 1234 2 432 5 240 14 375 15 130 17 858 22 462 23 109
8	8	LS.G 2 351 4 419 5 34 6 566 7 11 9 532 12 220 17 618
8	8	VH.D 3 844 9 457 15 422 17 545 19 833 20 814 22 822 23 742
8	8	A.S.E 0 841 1 527 2 676 8 97 15 441 19 312 20 632 22 639
8	8	K.PG 1 1035 3 1468 4 291 6 587 8 125 10 592 12 294 23 588
8	8	SDL 1 792 3 846 5 975 10 148 13 164 16 356 20 1080 21 1030
8	8	HR.L 0 406 4 587 9 458 14 148 19 834 20 815 22 823 23 743
8	8	R..FL 1 458 4 221 6 224 7 248 9 582 16 20 20 689 23 663
8	8	P.R.T 4 538 9 295 12 489 13 70 16 244 20 148 22 147 23 786
8	8	EDL 1 283 2 508 3 874 5 70 7 879 15 90 18 139 20 1031
8	8	T.K.D 0 317 3 149 5 763 8 330 9 374 13 525 17 457 23 441
8	8	H.D.A 0 406 9 458 10 122 17 546 19 834 20 815 22 823 23 743
8	8	E.R.A 1 845 3 1097 4 149 5 910 7 867 13 253 15 276 19 745
8	8	T.I.L 1 604 3 1716 4 203 6 206 17 71 21 301 22 544 23 718
8	8	L.S.Q 1 540 2 673 4 775 13 534 16 351 17 527 18 229 19 183
8	8	L.V.E 5 72 6 671 7 245 17 881 18 49 19 1086 20 274 21 354
8	8	SLD 2 383 3 1619 5 988 8 607 12 163 17 827 19 1165 23 705
8	8	VEK 1 106 3 1607 6 188 9 148 17 32 18 177 20 366 21 119
8	8	DVW 0 466 5 232 9 520 17 606 19 895 20 876 22 884 23 805
8	8	VDL 1 1281 3 616 7 342 8 390 12 582 14 205 17 276 20 242
8	8	DPE 2 553 3 174 7 818 9 320 15 552 20 153 21 680 23 773
8	8	SFT 0 701 2 29 3 1634 5 4 8 461 19 379 20 796 23 150
8	8	ELG 0 554 6 209 9 342 11 173 12 203 13 40 17 508 23 40
8	8	K.A.P 0 980 3 495 6 384 7 835 9 250 16 124 19 1178 21 982
8	8	LGR 0 555 5 836 7 164 10 443 12 204 20 594 21 709 22 601
8	8	L..TV 0 811 3 909 4 686 12 405 14 251 15 502 19 781 20 79
8	8	L.R.Q 0 622 7 453 10 24 14 22 15 3 20 614 21 93 22 594
8	8	RKE 1 677 3 395 4 572 5 246 6 348 9 191 20 747 22 250
8	8	VRL 2 220 3 1174 4 150 5 265 9 398 10 232 21 415 22 315
8	8	IGS 3 1748 7 320 14 31 15 304 16 404 17 920 19 808 21 500
8	8	L.I.E 0 868 6 677 8 173 10 116 18 149 19 729 20 136 21 79
8	8	IKK 0 756 1 418 2 750 3 701 14 53 20 452 21 101 23 442
8	8	IGD 3 31 4 299 5 385 10 394 14 14 15 460 18 72 22 193
8	8	Q.L.S 1 637 3 589 6 723 9 37 10 505 12 65 20 638 22 645
8	8	RDI 1 299 4 135 6 138 11 148 17 547 19 164 20 840 22 848
8	8	L.Q.S 1 311 3 1032 7 8 8 327 9 441 13 554 15 352 20 21
8	8	Q.D.E 1 366 3 873 5 211 6 16 7 878 11 169 21 1043 22 971
8	8	K.T.A 0 939 3 1584 4 573 6 349 10 84 12 243 13 325 23 799
8	8	Q..EL 1 799 2 269 3 1312 6 17 7 392 13 37 19 683 22 325
8	8	KPK 0 978 3 1407 4 399 5 901 8 617 16 200 17 222 20 699
8	8	LAD 4 152 5 1030 6 155 7 58 12 129 15 383 16 7 21 7
8	8	G.L.D 0 366 2 851 4 96 6 99 13 154 15 381 19 795 22 686
8	8	LSG 2 351 3 132 4 554 5 249 7 145 10 492 17 75 21 393
8	8	GAC 6 494 11 195 13 288 15 96 16 372 20 661 22 668 23 186
8	8	CSG 0 1119 4 801 5 521 8 7 16 548 19 218 22 53 23 635
8	8	DEE 1 189 2 279 4 304 5 259 6 407 19 1002 21 1045 22 973
8	8	SPK 2 40 4 257 5 1251 7 813 8 499 12 463 13 266 19 751
8	8	AIK 1 417 7 330 9 366 14 52 15 325 19 742 22 915 23 650
8	8	L..QD 0 790 2 1004 3 105 5 169 9 211 17 288 22 1063 23 180
8	8	L.E.R 3 124 4 781 7 411 12 168 17 143 20 1006 21 335 23 222
8	8	L..HP 0 991 1 776 2 451 3 1550 9 269 17 361 20 693 21 52
8	8	L..GY 0 497 2 74 4 187 10 16 14 197 17 346 22 961 23 654
8	8	ASG 0 119 1 1091 4 428 5 132 9 261 10 576 13 219 23 730
8	8	L.E.T 0 318 2 788 6 540 14 362 16 24 19 746 20 359 22 138
8	8	GLR 0 761 3 319 4 740 15 412 17 90 19 448 22 996 23 591
8	8	S.S.N 5 462 10 329 11 138 14 392 17 46 18 50 19 347 21 958
8	8	T..ES 0 451 1 788 2 546 5 926 7 433 15 284 20 1043 22 308
8	8	G..VV 2 291 3 643 7 696 8 2 10 170 17 904 22 238 23 954
8	8	SL..S 2 434 3 1719 5 1058 7 527 10 693 13 96 17 929 22 1042
8	8	L.KQ 0 581 1 355 3 1317 5 84 7 67 11 73 13 491 17 807
8	8	RE..T 0 377 2 1090 3 96 5 928 8 673 16 516 17 67 20 1061
8	8	KL..I 1 917 3 1468 8 332 17 487 19 208 20 377 21 128 22 837
8	8	L.GL 3 618 4 121 6 124 10 492 20 14 21 523 22 89 23 589
8	8	PD..P 5 212 8 337 9 90 16 316 17 646 20 1022 22 1025 23 212
8	8	VH..L 1 33 3 844 9 457 19 833 20 814 21 221 22 822 23 742
8	8	K..IG 3 972 6 172 7 317 14 82 17 631 19 805 21 123 22 190
8	8	S..SR 2 170 3 1656 6 82 8 243 15 1 16 105 18 52 20 170
8	8	K..LR 0 1065 2 829 3 993 9 185 12 268 19 675 21 1011 23 99
8	8	ST..S 4 319 7 529 8 574 11 136 15 621 19 1148 21 386 22 637
8	8	NK..F 0 1131 7 68 8 74 15 454 16 582 17 466 22 695 23 174
8	8	L.RE 0 195 3 289 6 84 7 344 9 167 11 83 12 204 21 379
8	8	RD..A 0 407 2 646 7 181 9 459 19 835 20 816 22 824 23 744
8	8	V.NV 1 688 3 1744 7 746 8 428 9 434 17 909 22 42 23 69
8	8	I..FG 3 950 7 638 9 476 14 166 17 617 19 852 20 833 22 841
8	8	NV..L 3 615 9 436 12 395 17 882 20 203 21 674 22 662 23 378
8	8	I..RN 1 1015 2 1078 4 523 6 10 14 46 16 404 17 549 21 92
8	8	PS..E 0 529 5 875 8 274 9 104 14 326 17 786 22 779 23 642
8	8	K..RK 1 674 2 935 3 1850 4 477 7 412 8 523 15 176 17 224
8	8	G..FK 0 954 1 327 4 28 6 791 7 643 13 464 15 310 17 52
8	8	FG..R 0 427 3 953 9 348 14 169 17 567 20 836 22 844 23 764
8	8	G..SA 1 1128 2 533 4 240 5 1153 12 398 15 49 18 110 22 357
8	8	F.RD 0 643 1 703 4 8 5 5 8 556 11 146 16 410 20 587
8	8	LE..K 0 635 2 961 3 1689 8 44 17 513 18 84 19 24 20 260
8	8	P.LS 2 363 5 32 6 279 8 593 10 679 19 1032 21 391 22 795
8	8	LD..R 0 369 2 1036 3 1620 5 989 7 588 14 122 19 798 20 1006
8	8	A.RA 2 986 3 1045 5 1094 13 169 14 66 15 155 19 20 22 1095
8	8	E.TL 1 446 3 1089 4 530 5 1124 8 324 12 35 21 827 22 379
8	8	E.LR 0 131 3 1587 10 165 15 577 17 407 19 1195 21 1012 22 975
8	8	R.KL 0 806 3 1773 6 86 10 351 15 21 17 9 20 375 23 638
8	8	A.TK 0 1062 3 710 6 256 10 295 12 447 13 546 20 662 22 669
8	8	V.RD 3 164 9 457 11 109 17 545 19 833 20 814 22 822 23 742
8	8	EL..V 2 785 4 668 5 248 6 43 15 543 16 150 20 512 22 379
8	8	E..SR 2 692 7 451 9 84 12 305 15 476 16 403 17 5 20 474
8	8	E..PT 1 651 3 1712 6 822 16 127 17 493 19 633 20 315 22 459
8	8	D.VV 3 162 5 312 6 816 8 657 16 439 19 1007 21 28 23 623
8	8	E.GK 0 1019 3 456 4 238 5 604 7 468 9 552 19 871 21 953
8	8	D.SD 2 1061 5 973 11 186 13 331 17 664 18 6 20 1078 21 1028
8	8	F.SV 0 688 3 114 7 710 9 348 13 561 14 9 15 309 22 80
8	8	D.SP 0 628 2 296 5 1110 8 352 10 424 12 179 15 147 17 836
8	8	D.TF 1 886 2 1008 10 247 14 16 19 1082 20 901 22 77 23 355
8	8	GL..T 0 253 3 379 6 484 7 255 14 170 20 78 22 31 23 387
8	8	A..QL 0 943 2 570 3 878 7 2 17 317 21 11 22 402 23 851
8	8	N.LL 0 1166 2 600 4 810 6 144 9 465 15 590 20 822 23 899
8	8	AR.S 0 27 5 453 7 559 8 557 17 385 20 632 22 639 23 895
8	8	AP.V 4 179 5 1116 6 182 9 145 12 535 14 192 21 218 22 57
8	8	AR.A 3 21 5 1095 9 494 12 326 14 172 15 155 20 291 23 510
8	8	AR.L 1 784 2 815 3 1371 4 166 5 1071 12 28 14 293 21 12
8	8	I.SS 2 978 7 320 15 200 16 290 19 166 20 1077 22 765 23 964
8	8	AA.T 3 1235 4 501 9 265 10 90 15 16 18 224 20 91 23 776
8	8	D..AV 2 647 3 1336 5 1170 6 199 7 182 10 367 12 259 20 972
8	8	SV.E 2 618 9 312 13 563 14 310 15 336 16 293 18 50 20 307
8	8	DP.V 3 1530 5 697 7 622 8 40 13 486 17 829 20 122 22 121
8	8	S.QV 2 186 3 191 6 697 10 95 12 370 15 471 22 806 23 538
8	8	L.AE 1 669 2 868 4 515 7 428 15 583 19 861 20 506 21 375
8	8	DR.A 0 794 1 658 5 659 12 411 13 416 15 615 18 9 20 762
8	8	P.D.S 2 645 3 1715 8 412 9 308 11 91 15 145 20 711 22 1000
8	8	SE.L 2 968 3 1314 8 439 12 415 16 54 17 4 20 786 21 159
8	8	A.E.S 0 597 1 903 3 24 4 625 6 762 12 16 13 314 19 919
8	8	SG.R 0 30 2 489 3 318 5 648 12 500 15 219 16 71 20 910
8	8	R.Q.S 1 72 2 161 3 1853 4 369 6 429 8 640 14 372 22 207
8	8	A.G.S 0 697 1 1091 3 583 4 612 12 233 15 108 20 611 22 618
8	8	A.I.S 2 514 3 1725 7 262 9 296 10 207 12 379 21 537 22 763
8	8	R.L.D 10 5 16 207 18 128 19 998 20 758 21 13 22 354 23 768
8	8	D..TL 1 774 3 539 4 54 7 725 12 70 17 146 18 93 22 352
8	8	PQ..L 0 1043 1 636 3 137 8 179 14 93 17 725 19 974 22 1073
8	8	RD.L 1 299 9 333 12 40 14 294 20 589 21 1015 22 596 23 664
8	8	EV.D 5 671 7 368 14 358 17 112 18 258 20 240 21 176 22 1030
8	8	A..ES 1 1161 5 180 7 858 13 314 16 8 17 537 22 763 23 146
8	8	D.L.S 0 1093 2 671 3 1818 9 284 12 411 16 221 17 925 20 967
8	8	PK..L 0 847 2 285 3 1408 10 631 13 267 15 190 17 644 20 700
8	8	EQ.R 0 792 1 564 5 1078 12 122 13 115 15 577 17 691 21 528
8	8	TL..E 1 831 2 698 3 1091 4 57 7 336 12 109 20 519 22 789
8	8	Y.SL 2 176 3 566 5 807 7 525 9 596 10 197 13 94 17 237
8	8	A..PT 0 764 2 311 5 1122 9 264 10 521 15 64 17 744 21 864
8	8	L.GT 0 947 3 132 5 42 9 64 16 57 19 479 20 890 22 898
8	8	E..DY 1 1003 3 1306 5 1011 8 654 11 129 15 267 17 574 22 746
8	8	G.LG 5 206 8 325 11 172 13 479 14 420 15 461 17 507 23 39
8	8	PQ.L 0 85 1 636 6 425 10 504 12 521 15 534 17 327 19 388
8	8	PT.A 1 654 4 386 5 1125 10 510 12 424 14 405 19 1072 23 604
8	8	K.GD 3 1053 5 865 11 19 12 356 15 459 17 563 18 71 22 162
8	8	G.G.FG 5 463 9 344 15 305 17 431 19 718 20 599 22 606 23 627
8	8	FG.S 0 427 4 155 9 479 15 118 17 567 19 480 20 49 23 764
8	8	PP.I 1 1178 2 996 4 310 5 138 7 771 12 603 14 333 20 343
8	8	A..LG 0 552 3 1292 6 207 10 440 12 343 14 419 17 174 19 858
8	8	A.KP 0 764 2 242 3 725 5 854 6 586 7 122 8 52 10 636
8	8	G.AR 0 894 5 680 13 13 14 170 16 491 17 418 20 837 22 845
