# Supplementary material for: Evaluating deterministic motif significance measures in protein databases
Source: Algorithms Mol Biol. 2007 Dec 24;2:16. doi: 10.1186/1748-7188-2-16 (PMC2254621; doi:10.1186/1748-7188-2-16)
Supplement: Additional File 2 — Scripts and Datasets. This file contains the sequence datasets (synthetic and real) and the evaluated motifs. This data is separated according to the tables where it is presented and discussed. It also contains script programs (in perl language) developed for this work. [file 1748-7188-2-16-S2.zip › Scripts_and_Datasets/datasets/Table 5/DILIMOT/QxRLQxxQ/negQxRLQxxQ.fasta]

>randomseq1
GGFKGSKWITVYQNQKGINCRGARHRCSTSYRHPSPLAQCQECCHMDVRFEFKSNIRDAM
NKKSSKYVNISFITYMHLHCSFVHWEKYGSQYDSEFGCSMRVSKQVVTGTSTDHIGQCPI
TNLQAHFGSVSAVVWFYCPMSYDLCYEDCMLVMFSGWSSKQRGTTANTEYTGGTEVEQHQ
MSLIAEIGDYFVWLEILFGTPYQQFKVLLMNCEIFGGPVICGDGPPCGKPQIADAHVFHE
KMHHFELNRPIFWEDTKMDCGSQFKIIYKTRKTHPLRFDRFYTMTKAGLHHGMHGPKIYH
WFNHYMGPNYHSVGQAWEVVCWENPHNHVQNDLNKHMIMVQCGEKTCMCRTLFYTNVDWP
ELRDWKYLLWMLSKIAVTWRFSEHCYFWLHTKCTMEDPDKIDVMNHEYPEPLCFHHIESK
NSVYPMTCTDWGALWGPHHDNNHQIHYVDMSRDPVHKFARNHNRQMRAKCSEWMSFRMWW
VWYQEHRSLFHAYWKVDIVAITMGKHMYMPYTLWVYMNMICRKWLRYMIAQNRSQEAYNV
FQIQEVNMWINNAQSIIAVVYGEARRPCGHQADYFYSYWFYCFIMSLHAFARSPYTLKVV
CYHGKFAQHDIVHDDKDMGVLCGKDKGHYFYTQHMTGEGLHAYLKKVRSFMCWQVSQSCY
EMTTRPAPQERKQFMYPDLWYYHYFHCEPMYFVDHFIQFTNNFDSYLHENVDKMHRHPHL
LKEPTCPVDICPSDSVHGVPHMHCIPWLAKFEETPQPQYIVDICAWPGKALTEVCYKNEK
YWMGAAVYWMSNYGKLAECNQVPCQWRNPPRSTMEESADDCNPACWFAGMPNWEIKREWD
ISVSAAEAPPFRLWFSIVLYGTVMQDLDFKKKMQRQAIVGDHSLICNIITKPH
>randomseq2
FRGNPFGSTFTHWSTEVMCENWAYSPYAEDGSDAFTMQCDRLEIVKNQCSCFLMDHYNEP
EEISHAGAHLTQRLVRNPFPVFIYVCMKYTDARVEKRWRCGWSYTPWVWYGDITRQPQYE
KWMHQDFQNDQLMDEHGLRPMRCCYMHVAFIIDMPDMNVKMGMYWNKYLVGHWTEHKMVP
LDMQFIEHQKQNIDHRDPTAGQCPFVAPPCRGYMGRENLKDQDRFMPINGVQRYFPMDDR
VSQPHFNCPFHCVSRMLNLYKAVSDYHRNKCCREAWEPICNNCNMCDMTKLVRFIFECKW
WHLGYCQTVTPDHEPLPIVDEMTVGSTTQRFKWCVNRKCGNMHKKNKSGFNRVIEHNGSG
WRVARMAIIHDSFFMCPNIVPVALHPRSAVRDIVDTFFNTNCGCPYHEDAWPICSNKEFG
QNGVRDFGDHFAFCNNFKSQGCDFEKQCEWVGLTCAYRWIVPRYQVMSHYAKRYNHIAKW
ADNPDVSSMYLKRPVPGEFTAQFFLCFYDQTYNYNPANYKWGTERNKSWWFDEENQQWRM
GYRCSASWLKLACGGSQDHDQDPNIVHIWGGWPWYTTWMNKPWQCTRRFTHITAEMARQV
AWLKPHKTFHTDTYFGKTPAQTKYCWYMKIYLYWLPNRCNRGCIDYAQTHWCGSLKGHTS
KELMFLDNKDSMISFQSRGPFPDNVFMCQYWRWCNFHVNVDGNWNDVQVCSSYDGRFEMF
RNCGHQQQGNQGFPLYVRAMILKRNKVDVKMWEFMRCGCWFGRCEGMTECGRAYEVWEAS
CHNHCYFTESHTQSPACWSLQYQEGIYQDHIATWRKSDMQNVVGIYQFVWHVVFYFKCTI
NTCQDYEATEGTWQFWKCTDKHIVKVGPNFRDWYSAKVAACQYDRFWMCFNQD
>randomseq3
TAEKDGKLLSCFAQMGMLASKMACYLMYYTEHSLKDGFGSFYFQLNITRRPIGMFDENLA
TDHDEAFDVVCVMMLTCRVARCKLKWVNRSPKMLHHRWAHLNDADLNLMWVPMRRFYGNA
DRHMWMPPQIDVADHCHDHQWLQETAWTHSEVNFQEEHFLCTWEHVRVENGVGHTYVIFW
DYEEWWTGKLKYLMLVPRWWGCARWTLEQASGYAGWPNRFCFCFFYWCEDWLCYACHVAN
TLPCRPRSVYHMNEFWGLGAIYCQLMMGAAIWNDPQKAAFLWGCPPLQEMKFTSFHCCVQ
TERNVKSVFYGLWGKAAHTRFQENFNNEGWEEPWTSHWRNKRSQGYHSVNPGHHEDNWQP
YNLSKGRNDCDANCINITMAEEQFYCDHTVNTSITVMVWRFMQSGKHTPVISHKEDMMMT
GAQVWTYAGSHSDTRQGNFSDAGGSHRNSFSNGMSKIITEFPECAMQTMACNPHKCCEGR
GVFVHCEEQNAMAQGSVKVNEQIFMSYYAYHPFCDECTLHDYDLMNPSCCLPLYVKVKYD
MFPCLNPHLNQDMDQVSPVRWGNVVWVQKKHWRWIQMCTKINHILRCQVMTEERFMTCAG
LWYASNHRNINSCPETDHNEEPVIIGHEEMIHEAQHEGIKIGTCSANVKPMCESRGPPPN
SSIQCWAEHPARKMIGWPDTSIWDKHNSRQYSQCYWPVQYCSEFWCTMFVYQLGVNSEYK
EHVDAYHMTDCNFIYMMRSHKQLGFDGTDRTNCLYHFQFQFWPASPDTTLSLLLQENQYN
PAMLEYPESYQHFPPSVFRFSFEAIFRRPTRTKLTYWVGWHAFGRPGHYLFLGYHHLLKC
FKFVADWVIEDCRQSAKFQRKDMGPRIYCHVFSHAHYNIPHTIIWFPWNTVCY
>randomseq4
MTAWMKTTGLVKLMWYTFMDYATCMLCDYSWHMWSWKPDKKGKWVEVWPSPVQDSLYLIN
AEYMMVPYPSHQLNGQKFMTYWTFAMTMIDKHNVIPKFFEDSDQPAKRFVPVQTQNFYTW
GISDDKIVQSEDFIPNLTRVHEDKVCPWKGYHPNNQEKNSFWQFCEAQHMRMSFFYHSWY
VWRRVKWCLIVVNKVMVSYMWCYPQTLFHGKASMSEDEMGMNMVTHNNVPHSPSMYFTRW
QKYDLIEVVGYSAGVRMFMSLCFFEKIVNYCCQKCVEWDFGRPSQRQKSAADVICTYFHI
VVTTGAAPHGGSWWPDEVYEECIEMSQRWRTCLCQISEWGGQLFYPWGHVCIYDMGSHWD
LVFKNYNGDKQLICTKDADKVLMMSIFHAADMLCPGLWRCVMWLCLRINQTHQMFHTICY
SSVLMEVHNFQMWTDFVQVFDPFMNSFNWCIKKIWSNGNVDYCLTYLHGLHIAGIDIRAG
HWFNNLKGECGVPFDDPCAWRNFECKCVCAHMVNNCRTTCLMCWLADNYNLAWKEIPFWF
PYCRWIADLTRHYCCHDEPFVKLEHPYRNKIGWYNFISCNKYDKVMYWAMQQCVIMPMRE
HWNSAFHQNVYYENGWVEHHRQHMRQFWLHVTSFKDWVFVMCQMLVRLDMMSTHDQNWYY
MIYYLEQISAGQRECAWCEYKSPEVVSDSDGTMPAWIYTFNMYFCIQCHETHYGPCKSHA
EEQGEFFIYGFCMHWRGIVSKDYRPVDPFHDQAMKVHYEAKFVYSEDNFDTYYTGLQVNR
VSQNFSLQRRMQFEQPLQRIQDKCVAQAYYHVDFYHDDRNGFLLNCFGVMIRQEIHWKIA
WEGFRRCRPERASDGNCEAYFCSNWNEICPVFLAHQIEKRDSVCEWNHYDEKV
>randomseq5
TYWPYDTECWNCHAPYKTINIHNICIFWCQVAAKWLKGPEEPEQLSFGGEANSAVKWRYF
MIGDVRWRKIPDHGFTDQHEITWAAQDFSFIQGQHMLSIFTDFYNMENHQHNFGSMTSAT
RNKMSAGNVTYFWVLTEFMLQMHIHKGECPYHWVFQPKATYGMPKTDQDMAPARENCIFP
FHASGHDLATEQPYVSIWLQGYNRSLEDRMSWCQWHQPLTLWAPNYGPHVQYNHDWNVLC
MNAVTHADWPYFVCKGIMWPFFISQLWVPSTLLLHPCQHHSMHMPNYDQGFRGGVEGTGV
KTMKPLFVVWLERQLIKKTTTDSLHDFLWYQRWIRYVEIYPAWWHWLQKKWYHFITKPDW
CRSPMPCHAGMRDRMVAENCFCSGHCTKDITTCFIKYMWPTWRKQNYGDSEPSTNHAHFI
IVHMFYLNITGCWMCYWWPLTGSYKSDWLCSGMGGHRPEVICVYSQTRVTIVGMCGYVYT
SNTHGNWPNESSYNYMTHLQYEVWMPWENRGTQKWFWNGVVWPFLKMCLRPFDPIWMCIY
VWSRCKQDVSVMLKIQRLGWYIWIPPTLCLNISQYHPTYVFMYAELSGVHLLKAIRCISA
AVTPTYANWWSRGYMVQEQKPMACWRAFPVMCWLPPQSRHMMGMTYCQPAFGVENEKVCN
QYVFLVNQQMKNTMQNDEVYLNMIDIKGTAWSFDLAATMPHRGHEGMTQDSKSWAYETKS
VDDNMSMDALKWSMALTFIPNYHNSEFQGCEGGIHCHASESEHMHTCDVGCYESQDSWTQ
AMWHQFHAPSWVLPLTWIKHIMKHHHSTTYPRLGNKLKFQCRYWESHVSRVFGINQFFAH
DKPCCFPGDYETMIWCWSLENCSVLLSNLSPLLNANRAHLYGKRHVDCNEPVH
>randomseq6
PELRRKDEFKAVDCMPELRETLFFITSCTQLLDQGPLAVSIVSAAGSKVPSWMYRIPRYA
QPDWGRIVDGYAADPPKFQHFYGFMQCGFIPDEQMYLGDVNCDGQWKGVQGQYHAYHNSY
NVNVWFTHVWSCTLMELRELCPVKSDTCNQRRTYRRVSRAMCQQFNVRNPRNEDNTWMNF
GGKIWDDCDYMMEQDYLSIKTKCWKKVPNIADRTWCPIQEFPYTHGMCLLWFRMHQLVSW
RCEHLTSKHLLDVSIEHGHWKITHSWKAGDVFCRWHKACKKTNAFLPHGLWMSGTKDKLY
VTGKCDEKPHIKWMCWLCCHCNSPIDKQRINKVVQVYQYWMRWFREANGYPTHTLAECMN
GTVFWGEGWKHCSKHCIGQVMTRPNALIMGMYHLNDCFMSREGVHRTMHRDLHIGEATHE
DGKFEQTRPAWWAGWKMFEQTHQYFMWDQKRVRNRAWIVQEFERDSINTLQWRGMWTINR
GQFTNYLNKHAINKMKHISDCIACVQWQFDTKLDLIDHFHHSMFYLVVMKGVHVQISDGN
QESHMYFNDQDGYRQKTHNELWDHYCKLSWTTSACQQAEPMGSSRSVFSDLYRNNDQGQL
VAYPHKVGSSCKQIIMKGMQWCYENRTPHWKRCCDYMFTINLRWEPNRWDATKPDFCGGF
FPCEYHRSRKEMLSWVSPPWRWTMWKHVEYEDTDPCYRGYPEQRTGNASFFDFYINFEPI
KYVMWGPDITEGGTPHPCLWKKSQLDFQISNGIIVLNFDHDVCHTTSFQVNCNIAIIAWL
WGGPDRMYDDQFCSKQVVNNPFTACGIKPSCMKWGTSFGTDIKRRCVWFQSATDEYHRQK
QIEFVCSRAVQVPNADKAAHAEVPKIPFSFHHSGYVLFIMKGESQHQDHKNFN
>randomseq7
NSRKHGVGPGNVSDRTCIVKMIETLATHTETPCYFNDDAWSCAVPFYRLLTYQVLTDIRD
KLEACLKGIHNETPTGHEQEKWSDEFEQHLSECHHDDRVWNYIPYMQMDNRPAMQMFDMQ
KQIRELFGCWQNQFGGNVNQTHCRPNQNRFSKVRDVWRPIQNGCIGVHGEYQTFKHRANN
DFCTICGIEWGLASNAAISGQQRGHDLQVEHMQWKAPNIVGWTWHGTVPRLYRYAVCVTG
VYLGEARKPQHQLPSIYFSTTQHLIHPVMLYWPWVHCHVTLHMAKYPQIHKTVMQEVINF
SSGPGWTENRPDHCRSPYRCFVHQVPQPLKGSPVDSANCVIAPPRTDRDNGYKNIWIHKS
QHQDKQPWHWQIAEIYDGGHRTLGVTTTPCAWEGARGHYYQLEKNAKWHKEVRSKVSKLN
NGHKRFCRWSEETIKLSPDPDWGKFMAEHSKYVKEDGLTAQGDVPGTVDWSLQWGVYEFR
ARESQAHAYATLQTRWCICNPWMEACLTGWSKMSPHYPILCGALMRPHKHHMAQLRPPKQ
FVKLLVFYGSWCYFRINANHYICGRGQHWGEPIHRGVMPPTCKRGINGWDAMFHIFSVWL
PHEPFMENTSYDMEENRRTADEMTSKKPVNECLPELPQGILEWATQLDEWVGNLKIMNDH
INAEMKMPGEFWFSIRWILASASKFIYNIANEGCEDTQSLLHHVPGQGRWHINQVQQGHD
LSKQGGDPRQADELQYITQQQCWKCATCGLQCCEMDQMHNPLRIAAILIALPYPFSRTVH
VLVPNGINLCCFDLQYGLGQNFRMKKYGFFNYEQWIQKRWHFRCAQGGVFHIDCIRKGWC
IYVKIMNDARRVLKHVENCNITFKKWVEEDQNELESIPNAMRCTWAYQPGGTY
>randomseq8
RPFVMATKSRLTLGTTLLLGLSWGLQVPHFTQNEFEGADNGLSMHHITQWEMPEGSEGAN
VWEYWGFCYLNSMGRSWWSISFYMGENHQNDAMQECIHIMELHSNIWFPDHWLSGVCWIM
LFGNMDYTPPCPQIGYKWDNMHARITLGHDDPCTYDMKLTIIWQYCFIEWLSWGRPFLIM
QSTLEWYRTCIEFPWCDSPRWIHWYGVCSTEPKIKPHVHKEADRCLFIPDSKSDKGDYYH
RTDRISNHDAHPVNAYNSKGMGSMWVQDLGDCYHYDTETIHNNSRLCCPIGSLNLPMKGD
QSFWFDMHQHHHNPVMEWCVYYVSMYLETFTYSFYWIVDWHFEIQGMNCIQRPFMNIRGC
CTALLVWVIFEQQIDGIITYTVETIQTLFLYANPCQALGFCNLNDRSMKVNRLRTWESSA
SIPHPWFRCYDCKICPSLMGRKRDLRMKATNTHVWWNVDAVWGFKWGDAILIDRNNSCYK
VDNSNWLLTPRAHFHADKSKANPELHQQCGQRTTQTVSNGSEGHPCRMLAKEGLPVSRWC
HKYPVYVCAEHFTKERRFNMQRIYWCAEWGIRFTVGDPKVMGPWMGFGWSWIRLDSPQCM
WGLNWHFGRNYQEMDQHKLYEFKDTCKNMATYTWVWCCRCTQKYKWGGSLFEWKPKDGGN
IGEHQFNAVSQQNPWQGSHHKADGESTQTRYCHVPVMHTKDIHSEWWNFVGDWLCTKYDV
DADPEVQSMYERAIQPWFDTHGWKTGENQDIPHNNTGPLNSCITKMKHDTNNCQTTVNWK
MSFHRSLLKTASLINQQCEKADLHPWHLSQCKCVCVQVGNYQAHTKCHPRDHYGMMNLPG
DMNTYSEYKCQFTRYWDTPERMMVILLVCANQTFTVIFLVLLPRIAGVMWDNS
>randomseq9
VDSPSLGTTVVMNGFWIRMFALLNVWELDREIPPGDAYRCKAPEIWKWSMMCQRCYETKE
RAQKDLGIEPINTHIMKSIDLFEMEFGMAQYCSSAMAWKTWLMMKSHLFHCTSTGCGDYT
ATRMKAGQIWVCYQRTCEGYIGPSLHMHPSFVGNHANDQLQGPQVTMSYDMWFNIISIAT
PTGIDTAWEQMCTMDDDSSGRCHIDNRMHKSDTHKKLLRSWNKCECPECNKSHEGFIQGP
AQFYNLFRKWACNCCQHAAIANMDGIWNATVPIFPWYRIKRQDKQNGNLGTLEMITIHFL
EDIYDTSSHARHKRYHSVACDMEEPHIVVQWARVWRNAFENHFPVACLFANVEGWEIFDT
LNKHPTQIGGDYSCCEYGQLKFDHARNHIQHRDERPNWCAHPGVRWNHAWNALEEGHWGK
IMVFKHLAFIPGDCDSERDVQEGSNRICFQTGETTIDQDTFRDGMGWLWRKFYDYNSYMN
IPQRKVHTNPNEARHPTRHVKLEGKNMCYKMGPDWSNITTKHMLYMHNNRTWGQKNWAKD
YTLDKHKGDFRCTVGYLIGVYGMNTKDARWRPPCQPLELFIPRTEVTAPALRKGESHANE
NKGHMLLSYIGPQAQTLARCNHKYTGFNCCFCNLNEFQKCMLMMDENLYMHKHMTVKRQY
EMNHERPDFKHRCRNWTDLLINLPTCIIYRHDPMHYIQGDVVAHCEMWRFSITYVCVRDR
NHLAINIQKQVDLLMWGRDRQCTWVLRHGNDYPEFVGHSQDQNEFTAHVYQINMGQKLVV
NWQLETGTYWQNNPCGEYWQNHEDARVMVFYHIIEGKPWDFMKRHCSPIDPRGYIEPDMA
VQEFDTFVENEWNVLSHLQFQTVRMVNSYLIEPRKGEKMFLNSNKRMCWYMGY
>randomseq10
WKNATSFITMNQVECSPAYYGWHEGIMVMQYVKGLDHPSFILGALPIDFRGMCQLDWYHI
WDLDSNKKRKTRRRWYQQTGEVPLFQKKILMYPMAEPPRYACRARWQIKSGGTTHQQEMD
QCLPYGWLVSIFFHVDNAFKICKWQAYEFCGGAHDTDGLIRQSAWGQYNYSPAIDCPFTN
ICASCQYFTFYDSCYRNAQLLWDAQEFKVGQVLHGKNYADSITWRVLWKAGIGFLAGPNN
RCSKQTNVPDVDLRKRPEHQINDGEIRKRKEAYTYAVDLTRDMEATEPVEDNHNQTSYEK
PCVGMTPTQIMRLEPSMYMKAFAKTMMKVTQQHQQMRMNLNNHCTRIPQCYWCVNNERIM
MVQFAVPDCLFATEMECGHDCRCTDTCRMYTIEFDKQEQEKNPSKITGRKSSCDHQRWDY
STMELDLFWPYQVPDNFCVMNDKPRFIANDCVPKGAHARSKWNPTRTQRSKYQHNFAMSG
QQPHNQSYYLISHLPWVEGRHNFNLDYINFERKTCPTYSWYEMGTFHGCHKQEHCEMWYG
VEHNHCHNKLDPACSRQWSHPSACEMTPTDLQEWVYGYRGECQVGEGANWFSADDQCHHM
NHSPLNMYLKDGREGHCQPLWFAYAHKSHKLMFIVPNCDKHHANLVVKYWAQWKHITHCC
EHDCNEFMDSLGNRHMLWHQYLESNVNGQITNSDHNQTSQLVHFEWNVRTPKGWKGNMYV
GSYRTNYIWMAQRFPYKHRTYPTYFELAMACHMAGMACDPTQDRVEFAVLKWQCVKRDPK
RQDMPQADSRSLHVMGPVCTKCQEDMVVSYSCGHQMCQDHEGCWPVKGKCDVDCEAKDWG
PWGFCPECPVYEFYCWEKKCNFIHKLYEILDMYMAGTTCWGIKDRAYHQPRID
>randomseq11
KTKAKVVQAPKPILFVTYRKMWECYVTFQAGYHMGVGYSPRQPSDPKMFLAQRMPPHYDC
VMIQINTENCVMHITWTVPTDCGWLQELWNRTRCPPNCCMYLNGCCKQLIWLMKVGPKWM
MVEHWVHCQERRGWSPCYWDGPWCVGAFAILHLERRESHWACNTKTPEVLNNRSNAIFVM
QNRHQTRLMEQWPYFFNYSESTQMFIGKWANETRCSSFHGDYCPDCENASIRTLGTNPSF
WLDKVWEPCPPDDMKHVQWVEFSSNSLRNEGCPGHWFVGQMNPGCVDDVDSFQRVWHEEL
GHHLSHCMQVWLRMFHLKYWRQYFFHYNYDGWSSYRTKYHAPCHWTFCDFEGSRQPSLRC
DEMWLSNSYKRRFKDHADHPWVHQWQYLHGFGASNSTEYMYHSMKCVKPWDIWHLISWVD
EHWCMNYCLIINFANPWYKGVSEAHHYHPYDEPRRAGCFMDDKGTLLHEYMGSHWMLYRG
IHPNGDYKIYQHVYCTNRQDTMASSEQEYVVTPKALTRHKRVRTRRVETSHWPMLQCYQK
KHEHNVVIAFYWVMKRWYMAQRLSLLNVNLCCRAMTEFRYYTHPYMYVYPKVSPCDLIPW
QKWFSFLHVEYISHIYWRHNIFCCNQANTSEDQMFGVRVKYGYTSCKHCVKHTVQQCYAD
ASIRHPSVFVWQFGTWKWGNRSCVHENMYRSYLWNNCLKVGMHFFSSPIDYPNGAITFRF
NETQAIPIDASNRCEDEPTYIQEAEGWCNQHFWNRYKTTQECLKGKYFSNTLIYREMPGQ
VSESPETARKTRRPYEWCMDNKSTLADGLGLCGDFSAIKDDWQMVNRWQWEDSWGAYGAE
LEYKLCCYDKRWYNVWIWYYVPPICCCHERPQMIYGEKPALSTIQFGNPQYYT
>randomseq12
CYWYQRIRYMGKVQILIDDISSPWCDTRVTTEYSINQPWHDSFMSDQLVHLSWLFNCFWH
PMQNITFPAGDVSPNYCGNKGHWGRSVLNNRVYCYVWNTMSTKIAAFIYCQTLQCCNIPS
LRAKDFLESREKTNLAQCSDNFTGVGMDCWVSGNHPESFPQIDAIMFETLPGCMELMMHA
TYEVWKYTIHMNTCHQIRYGFEYLRLFKTDPWIAIPWAYCYMYLATDKACFCFPSCSPQD
WGEQHHSTGLFYFRIYNVRALKRHNQTCKKMVGLNVKGQHPHIVIIWWGDDTTKQAPMPD
CECYCQCRHWWFAMVSSQAHLPATHRKHGVMLACVAVHWYRKMQEKVGSVIECAYQFVNK
TRPDQGSRVEAEISQADSKQTAATNHGRTGDVHMRQISWWRIALDTCTQRFVFDFRTSAW
IHGEEEMINPRPQMKRRHMSAVVNMCMKHHCYEFLDIYMFSNVWLQLHCCDPWDQWFPRR
DCDDQDNPLMVSLKIGIEFKAQIKQWSVRPAKTQMHGENRMWPFETKCFTMTLNYHCAAA
QMRQIDNEHFVQARLMKHPYIVYWKFTPLPDNNYMPLVEAHFCTFRDFTLSSQWYVSYGR
SHMICHKQGQFQRYCRRHTMAPYKMYPIPASGKELATYQIITESDCAAQDRFQANAWMVS
VMGAGLYQKDSHCWKMAFLQSIRWKVGSGINGRNTWWDTEQYLLAAATYTDMHLMTYIYE
NTCLECSAGIQAFMYRMPYFQIAVDIPQDIYSKKSTKVVPYSSKVRMGKLWWRCLYILFA
QWRHTHRGPSAAYIHEKLVKYWGSSGCGYKIYISCPKWSNWKLTYPGSQMVPAPIHNYQL
HKWICQYTGDNCPKRSAKGHLPSMCPDQVHLGGYLQQGVADFMRVGNPVYTNS
>randomseq13
GATWKLRIEVQFCHYACKPCWSEAGCLQWFAKALNDWWVYINRFDRCDMLEWFKSKTQME
KMSKFCRNITIKRPRRTNHWYFGVQDMHCYAPTMNQFGPVLIWPVGARINWKRDSQFLWF
ETLSCVSGEPQAKMYKHCGTIGMNWAPRCSIKCLNALWNGGAIPPYRVPWCCSWNNPWAT
ADSLSLCDQWNQMPLRAETSCWKDYPCISDFIEKQSALWNTREPSYTCYKSFAKGDTESF
HEQFCIITPPGFIDLGYRKSFTQFPEVRLGAEACYVPHSEEEIMFPESTYMMTDETYDME
PFVKNWVFDPKKFRPKSNMHWWKNKCQCAMRDEHYGPDHVKFMEGGQMQYPEVGNRVWGD
SVEYPLPVNLHSPVYYPVESCRCNETRFPYPCAAQLSKVNWYFMFFGNNACSLMFTDSPW
HEDEKCEYWSIPYVHFGPPPGLIQVRAFYLFFFFRNPITHPTIKWSELDDVVTFHAPMEE
AQQWWQEMENVWYPVGYLLLNSMAFNGAKYVAFIFMHTRGMPSRLCMPCECTSERYGCSK
LSDEQVIYVRLFASEEWTLWGGAVGSGIWPKIHMMDFQNQHIWNVLRFPISPHKKGDYPF
RIDPYNHIQPRSVGKSGLLMFTWFAPPHRQYHIQSNSYIIRTNREWWFFWHYTHFFAEEV
WSAPIGPWMPHRCRHPENCHSDPGWNNEYMNFTVGCDDWDIGIWDYCCIEDLSQRLKDLR
FNRHEHRNYNDYYGIQIMGGMLWGYNDGNIELGIMLVIFFECTWHYVMEPKVVCDEDVMV
DKMCHIDQLTDYTMTYTGDFRTEACHWSRDSVFEAFPDRKSNLWYYAMGCWKFVKMEHEP
ICVPGHWPFQRQYAAFNTLPWWSTQVCNPYMHIRYVHIYYEFSYSLDWNSMSI
>randomseq14
EVGCFICGYDMEKKWQMRDKFNIFATGPSKCQYYMGNNFHSSWVRQNAVGVRMYLSNSIK
CTDGFPKASEAMPCFPMHGMELATECKHPIMNDICAQWSCDRRWMEELYEVRCRLHMAVE
SPWNSYNESPLWDCIAGTMKLFSPVFEVFFAWCCVTCPTITFMDKDIQNPDETLYNVQWS
EDMRMDQMIMNQVTSCFYQEQPRPYFYHVMTLMIQAYRRAHWANRDFARVTFRQGHFVSC
PVTFTWHSVMKGWIAYYPYGQEWYRFNVCAWIRKYESPQHPSCKFNTDCHYVVMKVIHQR
KHNFHPGILQPGGIFHVEIREWHTNMNVESKHKRGANLVSEHMTQYGTLGYVGVDDDDWG
IATVKEFNHRVIMCHLNTSPFVNCAFMNKHRTADYNDYCCERKTILKEKSGKHHPFYNRY
IHNQASVMMIAEMLRWWHTGIKGSLADQKIVVGKSIWIPSTWTVNQYFPMYLLYKCMMMD
MMFVTEDTDAGENGSMHRKFDDYYNHIQPPWRATAKSEVKVKCMNFQCLLIILIIGDYRW
GDTYQLNWHFTWCTDNYSTRNQCAAQFKPDEWEEKTTLFQVIKLMIPYCAECAPWGFNER
CPMSHVGPQLHSEPLQQPVFNGAFSFHKARIYLYLKCQNEGSGHEHLLWADRKWIPTDNI
MANIMGSTYCANIHKIEVHHHKQWSPQDSPEDDLVMQKGSVRTKLQGRRWMWRNTYEDVY
CNPMMEDIETVWWLSQYCHHQDCNSRAAKHMVYPIIRNPICPKVNGDRYMCRDLNSYSMF
MFRWKAWGWACGFNSFLHRHGMAQLWCPKKWMVDAPGPVTRFWHFEWHNVWRQHTPISEM
FWMRCIMTAATLWYAELKVMGINLNSAATHAGDDWQAMVTCIIPPFRTCEMCY
>randomseq15
MDNFKGFAEGCPQPAWFHHMNFNFAAQASADPYMLPMGKNYEPDRDKGIMMGEYMHQIPA
GKPGRGYPTQTEMKYRGCGRWRTAGINWNTVPIRQGTHHRWGLAVHMHSACKCQFGTFRF
HTDDMEAIMFCIWRGIDQEPMQDNDRCGEGVSQLINQVLKECHPQYEYQRDCGQPTMRAY
NGVHKIESNCRSKLMLPQVQVKCWNSQCWYHHTEKWQQGKNWGWVMLNWTDRIDDFPPHL
CLLTHRDYNYCYNQRNKWKLHGKPASSRFCNIYMIVFWPCNLEMHQIVDVDKHWHDPTTA
TVENQFLPGQGECYRDCFMEDCMLAQGGIFPNQWVCLYMCYWLKTPDMTPLDRTEIDPLK
MMVKLAKDRTRVHRKHPFKGFHEPKVYVCQEEIRQNQCHHAHNMCAIPIESQLRSVWNDG
YWMKNLLQKCALCNDIQWHHHFATNFEIWRHSLLMKSVHGLVYQRFSLDNGTRSFQCGDV
LSSHAICMVMLQFNIKCHGPEYCQARVSGLLKPNVQNTCMWPPVSCLHHQVLEINSSNAQ
CHSIQQNHWWFKCTWRTNHIRIFLDWLGTEVNYHNHAWEPHWDNQLYTTAWVVGFRRVHP
AEGLGEIDGWKNVALMEFQQSNEFINKHGIPNLLHESLMYEQLDELNDGKKHKKYIADNW
TTTCIRNGATHINSSTNPVMSWWTAQWIVFYCALGLDAACFYTYNHHFASQFQCIWRNRM
YSFDCQDGHWCREQFTHVLIEHCTYRHCCIVNQDKDCSNINPKELNLFFRYIHMGKCISQ
LHVKHGYYMEPWTTGDENKSSLYYIYDEIVERVSYGPQRIRIFGYRGYDKWGPKCRWYPS
KSFEWYKQGGARQSGEGDIDTAPWQFEWGCMWYDDQWHLIDNMGVWKPAFYLH
