# Supplementary material for: Evaluating deterministic motif significance measures in protein databases
Source: Algorithms Mol Biol. 2007 Dec 24;2:16. doi: 10.1186/1748-7188-2-16 (PMC2254621; doi:10.1186/1748-7188-2-16)
Supplement: Additional File 2 — Scripts and Datasets. This file contains the sequence datasets (synthetic and real) and the evaluated motifs. This data is separated according to the tables where it is presented and discussed. It also contains script programs (in perl language) developed for this work. [file 1748-7188-2-16-S2.zip › Scripts_and_Datasets/datasets/Table 5/DILIMOT/QxRLQxxQ/out_S4_L3_w5.txt]

Motif	Supp	Sn	Sp	PPV	F	corr	dp	fpr	IG	Pratt	LogOdds	Zscore	J	I	S	Info
SS.S	11.0000	0.7333	0.8000	0.7857	0.7586	0.5345	0.5333	0.2000	26.8328	6.8830	3.3563	3.2088	0.0001	0.9998	2.1083	2.6833
SSS	11.0000	0.7333	1.0000	1.0000	0.8462	0.7609	0.7333	0.0000	26.8328	2.6065	3.3563	3.2088	0.0003	1.0000	2.6833	2.6833
SS..S	11.0000	0.7333	1.0000	1.0000	0.8462	0.7609	0.7333	0.0000	26.8328	6.3830	3.3563	3.2088	0.0003	1.0000	2.6833	2.6833
SPS	11.0000	0.7333	0.8667	0.8462	0.7857	0.6054	0.6000	0.1333	28.0040	2.6246	3.5087	4.5576	0.0001	0.9999	2.3696	2.8004
S.G.S	11.0000	0.7333	0.7333	0.7333	0.7333	0.4667	0.4667	0.2667	26.7941	11.5745	3.3513	3.1662	0.0001	0.9997	1.9649	2.6794
G.S.S	11.0000	0.7333	0.8667	0.8462	0.7857	0.6054	0.6000	0.1333	26.7941	11.5745	3.3513	3.1662	0.0001	0.9998	2.2672	2.6794
SSP	11.0000	0.7333	0.8667	0.8462	0.7857	0.6054	0.6000	0.1333	28.0040	2.6246	3.5087	4.5576	0.0001	0.9999	2.3696	2.8004
L..LL	11.0000	0.7333	0.8667	0.8462	0.7857	0.6054	0.6000	0.1333	23.4154	6.3830	2.9117	-0.3008	0.0003	0.9994	1.9813	2.3415
T.SS	11.0000	0.7333	0.9333	0.9167	0.8148	0.6804	0.6667	0.0667	27.6193	6.8830	3.4587	4.1012	0.0001	0.9999	2.5318	2.7619
LPS	11.0000	0.7333	0.8667	0.8462	0.7857	0.6054	0.6000	0.1333	26.8649	2.6623	3.3605	3.2443	0.0001	0.9998	2.2732	2.6865
S.SS	10.0000	0.6667	1.0000	1.0000	0.8000	0.7071	0.6667	0.0000	24.1495	6.8830	3.3149	2.7280	0.0003	1.0000	2.6833	2.6833
P.P.P	10.0000	0.6667	1.0000	1.0000	0.8000	0.7071	0.6667	0.0000	27.3118	11.5745	3.7721	6.9091	0.0001	1.0000	3.0346	3.0346
P..PP	10.0000	0.6667	1.0000	1.0000	0.8000	0.7071	0.6667	0.0000	27.3118	6.3830	3.7721	6.9091	0.0001	1.0000	3.0346	3.0346
P.PG	10.0000	0.6667	0.8667	0.8333	0.7407	0.5443	0.5333	0.1333	26.2229	6.9063	3.6147	5.3161	0.0001	0.9999	2.4280	2.9137
SS..P	10.0000	0.6667	0.9333	0.9091	0.7692	0.6225	0.6000	0.0667	25.2036	6.3830	3.4673	3.9846	0.0001	0.9999	2.5458	2.8004
SG.S	10.0000	0.6667	0.9333	0.9091	0.7692	0.6225	0.6000	0.0667	24.1147	6.8830	3.3099	2.6881	0.0002	0.9999	2.4358	2.6794
SS..G	10.0000	0.6667	0.7333	0.7143	0.6897	0.4009	0.4000	0.2667	24.1147	6.3830	3.3099	2.6881	0.0000	0.9997	1.9139	2.6794
P..SS	10.0000	0.6667	0.7333	0.7143	0.6897	0.4009	0.4000	0.2667	25.2036	6.3830	3.4673	3.9846	0.0000	0.9998	2.0003	2.8004
SP..S	10.0000	0.6667	0.8667	0.8333	0.7407	0.5443	0.5333	0.1333	25.2036	6.4049	3.4673	3.9846	0.0001	0.9999	2.3337	2.8004
LL..L	10.0000	0.6667	0.6667	0.6667	0.6667	0.3333	0.3333	0.3333	21.0739	6.3830	2.8703	-0.5891	0.0001	0.9992	1.5610	2.3415
PPP	10.0000	0.6667	0.8667	0.8333	0.7407	0.5443	0.5333	0.1333	27.3118	2.6065	3.7721	6.9091	0.0000	0.9999	2.5289	3.0346
S.L.S	10.0000	0.6667	0.8667	0.8333	0.7407	0.5443	0.5333	0.1333	23.1243	11.5745	3.1667	1.5868	0.0002	0.9997	2.1411	2.5694
L.S.L	10.0000	0.6667	0.8667	0.8333	0.7407	0.5443	0.5333	0.1333	22.0991	11.5745	3.0185	0.4918	0.0002	0.9996	2.0462	2.4555
G..PG	10.0000	0.6667	0.8667	0.8333	0.7407	0.5443	0.5333	0.1333	25.1339	6.4063	3.4572	3.8982	0.0001	0.9998	2.3272	2.7927
S.LP	10.0000	0.6667	0.9333	0.9091	0.7692	0.6225	0.6000	0.0667	24.1784	6.9645	3.3191	2.7611	0.0002	0.9999	2.4423	2.6865
A..SP	10.0000	0.6667	0.9333	0.9091	0.7692	0.6225	0.6000	0.0667	24.8063	6.4049	3.4099	3.4987	0.0001	0.9999	2.5057	2.7563
T.S.P	10.0000	0.6667	1.0000	1.0000	0.8000	0.7071	0.6667	0.0000	25.9114	11.5745	3.5696	4.8949	0.0002	1.0000	2.8790	2.8790
GGS	10.0000	0.6667	0.7333	0.7143	0.6897	0.4009	0.4000	0.2667	24.0799	2.6066	3.3049	2.6483	0.0000	0.9997	1.9111	2.6755
TP..P	10.0000	0.6667	0.9333	0.9091	0.7692	0.6225	0.6000	0.0667	26.9655	6.3854	3.7220	6.3805	0.0001	0.9999	2.7238	2.9962
L.K.L	10.0000	0.6667	1.0000	1.0000	0.8000	0.7071	0.6667	0.0000	22.5418	11.5745	3.0825	0.9611	0.0006	1.0000	2.5046	2.5046
A.SS	10.0000	0.6667	1.0000	1.0000	0.8000	0.7071	0.6667	0.0000	23.7522	6.8830	3.2575	2.2782	0.0004	1.0000	2.6391	2.6391
P.Q.S	10.0000	0.6667	0.6667	0.6667	0.6667	0.3333	0.3333	0.3333	26.8619	11.5745	3.7070	6.2266	0.0000	0.9999	1.9898	2.9847
PS.A	10.0000	0.6667	0.9333	0.9091	0.7692	0.6225	0.6000	0.0667	24.8063	6.9049	3.4099	3.4987	0.0001	0.9999	2.5057	2.7563
Q.S.P	10.0000	0.6667	0.8667	0.8333	0.7407	0.5443	0.5333	0.1333	26.8619	11.5745	3.7070	6.2266	0.0000	0.9999	2.4872	2.9847
LP.L	10.0000	0.6667	0.9333	0.9091	0.7692	0.6225	0.6000	0.0667	23.1532	6.9645	3.1709	1.6182	0.0003	0.9998	2.3387	2.5726
PP.G	10.0000	0.6667	0.8667	0.8333	0.7407	0.5443	0.5333	0.1333	26.2229	6.8830	3.6147	5.3161	0.0001	0.9999	2.4280	2.9137
VS..S	10.0000	0.6667	0.8667	0.8333	0.7407	0.5443	0.5333	0.1333	24.2159	6.3831	3.3245	2.8043	0.0001	0.9998	2.2422	2.6907
L..LP	10.0000	0.6667	0.6667	0.6667	0.6667	0.3333	0.3333	0.3333	23.1532	6.4645	3.1709	1.6182	0.0000	0.9996	1.7151	2.5726
GSS	9.0000	0.6000	0.8667	0.8182	0.6923	0.4842	0.4667	0.1333	21.4353	2.6066	3.2641	2.2101	0.0001	0.9998	2.1922	2.6794
S.SP	9.0000	0.6000	0.8667	0.8182	0.6923	0.4842	0.4667	0.1333	22.4032	6.9049	3.4216	3.4116	0.0001	0.9998	2.2912	2.8004
GS..S	9.0000	0.6000	0.8667	0.8182	0.6923	0.4842	0.4667	0.1333	21.4353	6.3830	3.2641	2.2101	0.0001	0.9998	2.1922	2.6794
QP.P	9.0000	0.6000	0.9333	0.9000	0.7200	0.5657	0.5333	0.0667	24.8142	6.8903	3.8137	6.9877	0.0000	1.0000	2.7916	3.1018
SGS	9.0000	0.6000	1.0000	1.0000	0.7500	0.6547	0.6000	0.0000	21.4353	2.6066	3.2641	2.2101	0.0003	1.0000	2.6794	2.6794
P.PP	9.0000	0.6000	0.9333	0.9000	0.7200	0.5657	0.5333	0.0667	24.2771	6.8830	3.7263	6.0953	0.0001	0.9999	2.7312	3.0346
L.SP	9.0000	0.6000	0.8000	0.7500	0.6667	0.4082	0.4000	0.2000	21.4919	6.9049	3.2734	2.2780	0.0001	0.9997	2.0149	2.6865
SP.S	9.0000	0.6000	1.0000	1.0000	0.7500	0.6547	0.6000	0.0000	22.4032	6.9049	3.4216	3.4116	0.0002	1.0000	2.8004	2.8004
GS.S	9.0000	0.6000	0.8667	0.8182	0.6923	0.4842	0.4667	0.1333	21.4353	6.8830	3.2641	2.2101	0.0001	0.9998	2.1922	2.6794
S.S.P	9.0000	0.6000	0.9333	0.9000	0.7200	0.5657	0.5333	0.0667	22.4032	11.5745	3.4216	3.4116	0.0001	0.9999	2.5204	2.8004
GS.G	9.0000	0.6000	0.8667	0.8182	0.6923	0.4842	0.4667	0.1333	21.4043	6.8830	3.2591	2.1730	0.0001	0.9998	2.1891	2.6755
PPG	9.0000	0.6000	0.8667	0.8182	0.6923	0.4842	0.4667	0.1333	23.3092	2.6290	3.5689	4.6372	0.0001	0.9999	2.3839	2.9137
S.PS	9.0000	0.6000	0.8667	0.8182	0.6923	0.4842	0.4667	0.1333	22.4032	6.9049	3.4216	3.4116	0.0001	0.9998	2.2912	2.8004
T..SS	9.0000	0.6000	0.8667	0.8182	0.6923	0.4842	0.4667	0.1333	22.0954	6.3830	3.3715	3.0193	0.0001	0.9998	2.2598	2.7619
SG..S	9.0000	0.6000	0.9333	0.9000	0.7200	0.5657	0.5333	0.0667	21.4353	6.3830	3.2641	2.2101	0.0002	0.9998	2.4115	2.6794
AA..P	9.0000	0.6000	0.8000	0.7500	0.6667	0.4082	0.4000	0.2000	21.6968	6.3830	3.3067	2.5260	0.0001	0.9998	2.0341	2.7121
PP..S	9.0000	0.6000	0.9333	0.9000	0.7200	0.5657	0.5333	0.0667	23.3402	6.3830	3.5739	4.6812	0.0001	0.9999	2.6258	2.9175
S.S.A	9.0000	0.6000	0.8667	0.8182	0.6923	0.4842	0.4667	0.1333	21.1131	11.5745	3.2117	1.8281	0.0001	0.9997	2.1593	2.6391
G.SP	9.0000	0.6000	0.9333	0.9000	0.7200	0.5657	0.5333	0.0667	22.3722	6.9049	3.4165	3.3716	0.0001	0.9999	2.5169	2.7965
GSP	9.0000	0.6000	0.9333	0.9000	0.7200	0.5657	0.5333	0.0667	22.3722	2.6252	3.4165	3.3716	0.0001	0.9999	2.5169	2.7965
S..SQ	9.0000	0.6000	1.0000	1.0000	0.7500	0.6547	0.6000	0.0000	22.9403	6.4359	3.5089	4.1241	0.0002	1.0000	2.8675	2.8675
PGL	9.0000	0.6000	0.8667	0.8182	0.6923	0.4842	0.4667	0.1333	21.4609	2.6619	3.2683	2.2408	0.0001	0.9998	2.1949	2.6826
GG..G	9.0000	0.6000	0.7333	0.6923	0.6429	0.3363	0.3333	0.2667	21.3734	6.3830	3.2541	2.1361	0.0000	0.9997	1.8496	2.6717
S..SG	9.0000	0.6000	0.9333	0.9000	0.7200	0.5657	0.5333	0.0667	21.4353	6.3830	3.2641	2.2101	0.0002	0.9998	2.4115	2.6794
A..PS	9.0000	0.6000	0.9333	0.9000	0.7200	0.5657	0.5333	0.0667	22.0500	6.4049	3.3641	2.9623	0.0001	0.9999	2.4806	2.7563
S.P.S	9.0000	0.6000	1.0000	1.0000	0.7500	0.6547	0.6000	0.0000	22.4032	11.5745	3.4216	3.4116	0.0002	1.0000	2.8004	2.8004
P..PA	9.0000	0.6000	1.0000	1.0000	0.7500	0.6547	0.6000	0.0000	22.9870	6.4239	3.5165	4.1879	0.0002	1.0000	2.8734	2.8734
PS..A	9.0000	0.6000	0.8667	0.8182	0.6923	0.4842	0.4667	0.1333	22.0500	6.4049	3.3641	2.9623	0.0001	0.9998	2.2551	2.7563
AS..S	9.0000	0.6000	1.0000	1.0000	0.7500	0.6547	0.6000	0.0000	21.1131	6.3861	3.2117	1.8281	0.0004	1.0000	2.6391	2.6391
S..GG	9.0000	0.6000	0.7333	0.6923	0.6429	0.3363	0.3333	0.2667	21.4043	6.3830	3.2591	2.1730	0.0000	0.9997	1.8523	2.6755
L.EL	9.0000	0.6000	0.7333	0.6923	0.6429	0.3363	0.3333	0.2667	19.7347	6.9080	2.9876	0.2523	0.0001	0.9995	1.7078	2.4668
SP..A	9.0000	0.6000	0.9333	0.9000	0.7200	0.5657	0.5333	0.0667	22.0500	6.4049	3.3641	2.9623	0.0001	0.9999	2.4806	2.7563
P.P.Q	9.0000	0.6000	0.9333	0.9000	0.7200	0.5657	0.5333	0.0667	24.8142	11.5745	3.8137	6.9877	0.0000	1.0000	2.7916	3.1018
PGS	9.0000	0.6000	0.9333	0.9000	0.7200	0.5657	0.5333	0.0667	22.3722	2.6252	3.4165	3.3716	0.0001	0.9999	2.5169	2.7965
L..SS	9.0000	0.6000	1.0000	1.0000	0.7500	0.6547	0.6000	0.0000	20.5549	6.3830	3.1210	1.1814	0.0005	1.0000	2.5694	2.5694
G.PS	9.0000	0.6000	0.8667	0.8182	0.6923	0.4842	0.4667	0.1333	22.3722	6.9049	3.4165	3.3716	0.0001	0.9998	2.2881	2.7965
S..PP	9.0000	0.6000	0.9333	0.9000	0.7200	0.5657	0.5333	0.0667	23.3402	6.3830	3.5739	4.6812	0.0001	0.9999	2.6258	2.9175
PG..G	9.0000	0.6000	1.0000	1.0000	0.7500	0.6547	0.6000	0.0000	22.3413	6.4063	3.4115	3.3318	0.0002	1.0000	2.7927	2.7927
PS..P	9.0000	0.6000	0.9333	0.9000	0.7200	0.5657	0.5333	0.0667	23.3402	6.4049	3.5739	4.6812	0.0001	0.9999	2.6258	2.9175
T..SP	9.0000	0.6000	1.0000	1.0000	0.7500	0.6547	0.6000	0.0000	23.0324	6.4049	3.5239	4.2503	0.0002	1.0000	2.8790	2.8790
P.SG	9.0000	0.6000	0.9333	0.9000	0.7200	0.5657	0.5333	0.0667	22.3722	6.8830	3.4165	3.3716	0.0001	0.9999	2.5169	2.7965
P.L.S	9.0000	0.6000	0.9333	0.9000	0.7200	0.5657	0.5333	0.0667	21.4919	11.5745	3.2734	2.2780	0.0002	0.9999	2.4178	2.6865
EL..L	9.0000	0.6000	0.8667	0.8182	0.6923	0.4842	0.4667	0.1333	19.7347	6.4080	2.9876	0.2523	0.0002	0.9996	2.0183	2.4668
SA..S	9.0000	0.6000	0.9333	0.9000	0.7200	0.5657	0.5333	0.0667	21.1131	6.3861	3.2117	1.8281	0.0002	0.9998	2.3752	2.6391
LPP	9.0000	0.6000	0.9333	0.9000	0.7200	0.5657	0.5333	0.0667	22.4289	2.6912	3.4257	3.4448	0.0001	0.9999	2.5232	2.8036
PSL	9.0000	0.6000	0.7333	0.6923	0.6429	0.3363	0.3333	0.2667	21.4919	2.6623	3.2734	2.2780	0.0000	0.9997	1.8599	2.6865
S..AS	9.0000	0.6000	1.0000	1.0000	0.7500	0.6547	0.6000	0.0000	21.1131	6.3861	3.2117	1.8281	0.0004	1.0000	2.6391	2.6391
S.QS	9.0000	0.6000	0.9333	0.9000	0.7200	0.5657	0.5333	0.0667	22.9403	6.9359	3.5089	4.1241	0.0001	0.9999	2.5808	2.8675
L.NL	9.0000	0.6000	0.8667	0.8182	0.6923	0.4842	0.4667	0.1333	20.9666	6.9990	3.1879	1.6567	0.0001	0.9997	2.1443	2.6208
SG.P	9.0000	0.6000	0.9333	0.9000	0.7200	0.5657	0.5333	0.0667	22.3722	6.8830	3.4165	3.3716	0.0001	0.9999	2.5169	2.7965
SG..P	9.0000	0.6000	0.8000	0.7500	0.6667	0.4082	0.4000	0.2000	22.3722	6.3830	3.4165	3.3716	0.0000	0.9998	2.0974	2.7965
L.E.L	9.0000	0.6000	0.8000	0.7500	0.6667	0.4082	0.4000	0.2000	19.7347	11.5745	2.9876	0.2523	0.0001	0.9995	1.8501	2.4668
SGG	9.0000	0.6000	0.9333	0.9000	0.7200	0.5657	0.5333	0.0667	21.4043	2.6066	3.2591	2.1730	0.0002	0.9998	2.4080	2.6755
L..LE	9.0000	0.6000	0.9333	0.9000	0.7200	0.5657	0.5333	0.0667	19.7347	6.4080	2.9876	0.2523	0.0003	0.9997	2.2202	2.4668
S.Q.S	9.0000	0.6000	0.7333	0.6923	0.6429	0.3363	0.3333	0.2667	22.9403	11.5745	3.5089	4.1241	0.0000	0.9998	1.9852	2.8675
LL..S	9.0000	0.6000	0.7333	0.6923	0.6429	0.3363	0.3333	0.2667	19.6436	6.3830	2.9728	0.1499	0.0001	0.9994	1.6999	2.4555
AS.A	9.0000	0.6000	0.8667	0.8182	0.6923	0.4842	0.4667	0.1333	20.7599	6.8861	3.1543	1.4170	0.0001	0.9997	2.1232	2.5950
L..KT	9.0000	0.6000	0.8667	0.8182	0.6923	0.4842	0.4667	0.1333	21.5777	6.3844	3.2873	2.3814	0.0001	0.9998	2.2068	2.6972
SP..N	9.0000	0.6000	0.8667	0.8182	0.6923	0.4842	0.4667	0.1333	23.7261	6.4049	3.6367	5.2439	0.0000	0.9999	2.4265	2.9658
L.S.T	9.0000	0.6000	1.0000	1.0000	0.7500	0.6547	0.6000	0.0000	21.1841	11.5745	3.2233	1.9117	0.0004	1.0000	2.6480	2.6480
ASP	9.0000	0.6000	0.9333	0.9000	0.7200	0.5657	0.5333	0.0667	22.0500	2.6341	3.3641	2.9623	0.0001	0.9999	2.4806	2.7563
G.SG	9.0000	0.6000	0.8667	0.8182	0.6923	0.4842	0.4667	0.1333	21.4043	6.8830	3.2591	2.1730	0.0001	0.9998	2.1891	2.6755
LS..P	9.0000	0.6000	0.9333	0.9000	0.7200	0.5657	0.5333	0.0667	21.4919	6.4037	3.2734	2.2780	0.0002	0.9999	2.4178	2.6865
PG..Q	9.0000	0.6000	0.8667	0.8182	0.6923	0.4842	0.4667	0.1333	23.8463	6.4063	3.6562	5.4245	0.0000	0.9999	2.4388	2.9808
K.K.L	9.0000	0.6000	0.9333	0.9000	0.7200	0.5657	0.5333	0.0667	21.3420	11.5745	3.2490	2.0988	0.0002	0.9998	2.4010	2.6678
P..LS	9.0000	0.6000	0.8000	0.7500	0.6667	0.4082	0.4000	0.2000	21.4919	6.4037	3.2734	2.2780	0.0001	0.9997	2.0149	2.6865
L.N.S	9.0000	0.6000	0.8000	0.7500	0.6667	0.4082	0.4000	0.2000	21.8779	11.5745	3.3361	2.7482	0.0001	0.9998	2.0511	2.7347
SPT	9.0000	0.6000	1.0000	1.0000	0.7500	0.6547	0.6000	0.0000	23.0324	2.6224	3.5239	4.2503	0.0002	1.0000	2.8790	2.8790
NLL	9.0000	0.6000	0.9333	0.9000	0.7200	0.5657	0.5333	0.0667	20.9666	2.6938	3.1879	1.6567	0.0002	0.9998	2.3587	2.6208
G..AS	9.0000	0.6000	0.8000	0.7500	0.6667	0.4082	0.4000	0.2000	21.0821	6.3861	3.2067	1.7917	0.0001	0.9997	1.9764	2.6353
IL..L	9.0000	0.6000	0.8667	0.8182	0.6923	0.4842	0.4667	0.1333	20.0372	6.4248	3.0368	0.5931	0.0002	0.9996	2.0493	2.5046
Q.PL	9.0000	0.6000	0.8667	0.8182	0.6923	0.4842	0.4667	0.1333	22.9660	6.9645	3.5131	4.1592	0.0001	0.9999	2.3488	2.8707
L.SG	9.0000	0.6000	0.9333	0.9000	0.7200	0.5657	0.5333	0.0667	20.5240	6.8830	3.1159	1.1459	0.0002	0.9998	2.3089	2.5655
D..GL	9.0000	0.6000	0.8000	0.7500	0.6667	0.4082	0.4000	0.2000	21.2029	6.4023	3.2264	1.9339	0.0001	0.9997	1.9878	2.6504
AG..P	9.0000	0.6000	0.9333	0.9000	0.7200	0.5657	0.5333	0.0667	22.0191	6.3856	3.3591	2.9236	0.0001	0.9999	2.4771	2.7524
S..SS	8.0000	0.5333	0.9333	0.8889	0.6667	0.5092	0.4667	0.0667	18.7830	6.3830	3.2180	1.7663	0.0002	0.9998	2.3851	2.6833
S.S.S	8.0000	0.5333	1.0000	1.0000	0.6957	0.6030	0.5333	0.0000	18.7830	11.5745	3.2180	1.7663	0.0003	1.0000	2.6833	2.6833
SS.G	8.0000	0.5333	1.0000	1.0000	0.6957	0.6030	0.5333	0.0000	18.7559	6.8830	3.2130	1.7320	0.0003	1.0000	2.6794	2.6794
S.GS	8.0000	0.5333	0.9333	0.8889	0.6667	0.5092	0.4667	0.0667	18.7559	6.8830	3.2130	1.7320	0.0002	0.9998	2.3817	2.6794
S..SP	8.0000	0.5333	0.8000	0.7273	0.6154	0.3459	0.3333	0.2000	19.6028	6.4049	3.3704	2.8386	0.0000	0.9998	2.0367	2.8004
SSG	8.0000	0.5333	0.8000	0.7273	0.6154	0.3459	0.3333	0.2000	18.7559	2.6066	3.2130	1.7320	0.0001	0.9997	1.9487	2.6794
A.AA	8.0000	0.5333	1.0000	1.0000	0.6957	0.6030	0.5333	0.0000	17.8559	6.8830	3.0457	0.6177	0.0005	1.0000	2.5508	2.5508
P.SS	8.0000	0.5333	0.8000	0.7273	0.6154	0.3459	0.3333	0.2000	19.6028	6.8830	3.3704	2.8386	0.0000	0.9998	2.0367	2.8004
AA.A	8.0000	0.5333	0.7333	0.6667	0.5926	0.2722	0.2667	0.2667	17.8559	6.8830	3.0457	0.6177	0.0000	0.9996	1.7006	2.5508
PS..S	8.0000	0.5333	1.0000	1.0000	0.6957	0.6030	0.5333	0.0000	19.6028	6.4049	3.3704	2.8386	0.0002	1.0000	2.8004	2.8004
TPP	8.0000	0.5333	0.8667	0.8000	0.6400	0.4243	0.4000	0.1333	20.9732	2.6087	3.6251	4.8441	0.0000	0.9999	2.3969	2.9962
P.P.S	8.0000	0.5333	0.8000	0.7273	0.6154	0.3459	0.3333	0.2000	20.4226	11.5745	3.5228	3.9984	0.0000	0.9999	2.1218	2.9175
PSS	8.0000	0.5333	1.0000	1.0000	0.6957	0.6030	0.5333	0.0000	19.6028	2.6246	3.3704	2.8386	0.0002	1.0000	2.8004	2.8004
PP.S	8.0000	0.5333	0.7333	0.6667	0.5926	0.2722	0.2667	0.2667	20.4226	6.8830	3.5228	3.9984	0.0000	0.9999	1.9450	2.9175
PS.S	8.0000	0.5333	0.8000	0.7273	0.6154	0.3459	0.3333	0.2000	19.6028	6.9049	3.3704	2.8386	0.0000	0.9998	2.0367	2.8004
S.S.G	8.0000	0.5333	0.7333	0.6667	0.5926	0.2722	0.2667	0.2667	18.7559	11.5745	3.2130	1.7320	0.0000	0.9997	1.7863	2.6794
PP..P	8.0000	0.5333	0.9333	0.8889	0.6667	0.5092	0.4667	0.0667	21.2425	6.3830	3.6752	5.2815	0.0001	0.9999	2.6975	3.0346
G.SS	8.0000	0.5333	0.8667	0.8000	0.6400	0.4243	0.4000	0.1333	18.7559	6.8830	3.2130	1.7320	0.0001	0.9998	2.1435	2.6794
P.PA	8.0000	0.5333	0.8667	0.8000	0.6400	0.4243	0.4000	0.1333	20.1136	6.9239	3.4653	3.5487	0.0001	0.9999	2.2987	2.8734
PG.P	8.0000	0.5333	1.0000	1.0000	0.6957	0.6030	0.5333	0.0000	20.3956	6.9063	3.5177	3.9583	0.0002	1.0000	2.9137	2.9137
P..PQ	8.0000	0.5333	0.8667	0.8000	0.6400	0.4243	0.4000	0.1333	21.7125	6.3903	3.7625	6.0878	0.0000	0.9999	2.4814	3.1018
ASS	8.0000	0.5333	0.8667	0.8000	0.6400	0.4243	0.4000	0.1333	18.4739	2.6094	3.1606	1.3780	0.0001	0.9997	2.1113	2.6391
S..PS	8.0000	0.5333	0.8667	0.8000	0.6400	0.4243	0.4000	0.1333	19.6028	6.4049	3.3704	2.8386	0.0001	0.9998	2.2403	2.8004
P.S.S	8.0000	0.5333	0.8667	0.8000	0.6400	0.4243	0.4000	0.1333	19.6028	11.5745	3.3704	2.8386	0.0001	0.9998	2.2403	2.8004
SPG	8.0000	0.5333	1.0000	1.0000	0.6957	0.6030	0.5333	0.0000	19.5757	2.6252	3.3654	2.8019	0.0002	1.0000	2.7965	2.7965
P.TP	8.0000	0.5333	1.0000	1.0000	0.6957	0.6030	0.5333	0.0000	20.9732	6.8854	3.6251	4.8441	0.0001	1.0000	2.9962	2.9962
S..GS	8.0000	0.5333	0.9333	0.8889	0.6667	0.5092	0.4667	0.0667	18.7559	6.3830	3.2130	1.7320	0.0002	0.9998	2.3817	2.6794
L.S.S	8.0000	0.5333	0.8667	0.8000	0.6400	0.4243	0.4000	0.1333	17.9856	11.5745	3.0698	0.7759	0.0001	0.9997	2.0555	2.5694
Q..SS	8.0000	0.5333	0.8667	0.8000	0.6400	0.4243	0.4000	0.1333	20.0728	6.3830	3.4578	3.4905	0.0001	0.9999	2.2940	2.8675
PSP	8.0000	0.5333	0.8667	0.8000	0.6400	0.4243	0.4000	0.1333	20.4226	2.6276	3.5228	3.9984	0.0000	0.9999	2.3340	2.9175
SS..Q	8.0000	0.5333	0.8667	0.8000	0.6400	0.4243	0.4000	0.1333	20.0728	6.3830	3.4578	3.4905	0.0001	0.9999	2.2940	2.8675
P.S.G	8.0000	0.5333	0.9333	0.8889	0.6667	0.5092	0.4667	0.0667	19.5757	11.5745	3.3654	2.8019	0.0001	0.9999	2.4858	2.7965
A.S.S	8.0000	0.5333	0.8000	0.7273	0.6154	0.3459	0.3333	0.2000	18.4739	11.5745	3.1606	1.3780	0.0001	0.9997	1.9194	2.6391
P..AP	8.0000	0.5333	0.9333	0.8889	0.6667	0.5092	0.4667	0.0667	20.1136	6.4239	3.4653	3.5487	0.0001	0.9999	2.5541	2.8734
P..SP	8.0000	0.5333	0.8000	0.7273	0.6154	0.3459	0.3333	0.2000	20.4226	6.4049	3.5228	3.9984	0.0000	0.9999	2.1218	2.9175
NS..S	8.0000	0.5333	1.0000	1.0000	0.6957	0.6030	0.5333	0.0000	19.9405	6.4259	3.4332	3.3038	0.0002	1.0000	2.8486	2.8486
P..PG	8.0000	0.5333	1.0000	1.0000	0.6957	0.6030	0.5333	0.0000	20.3956	6.4063	3.5177	3.9583	0.0002	1.0000	2.9137	2.9137
SP.P	8.0000	0.5333	0.8667	0.8000	0.6400	0.4243	0.4000	0.1333	20.4226	6.9049	3.5228	3.9984	0.0000	0.9999	2.3340	2.9175
SPA	8.0000	0.5333	0.8667	0.8000	0.6400	0.4243	0.4000	0.1333	19.2938	2.6341	3.3130	2.4260	0.0001	0.9998	2.2050	2.7563
S..TS	8.0000	0.5333	0.9333	0.8889	0.6667	0.5092	0.4667	0.0667	19.3335	6.3929	3.3204	2.4784	0.0001	0.9999	2.4550	2.7619
G.S.G	8.0000	0.5333	0.8000	0.7273	0.6154	0.3459	0.3333	0.2000	18.7288	11.5745	3.2080	1.6977	0.0001	0.9997	1.9458	2.6755
G..GS	8.0000	0.5333	0.8000	0.7273	0.6154	0.3459	0.3333	0.2000	18.7288	6.3830	3.2080	1.6977	0.0001	0.9997	1.9458	2.6755
D.SS	8.0000	0.5333	0.8000	0.7273	0.6154	0.3459	0.3333	0.2000	19.3770	6.8830	3.3284	2.5360	0.0000	0.9998	2.0132	2.7681
SS.Q	8.0000	0.5333	0.8000	0.7273	0.6154	0.3459	0.3333	0.2000	20.0728	6.8830	3.4578	3.4905	0.0000	0.9998	2.0855	2.8675
AP..P	8.0000	0.5333	0.9333	0.8889	0.6667	0.5092	0.4667	0.0667	20.1136	6.4239	3.4653	3.5487	0.0001	0.9999	2.5541	2.8734
SS..L	8.0000	0.5333	0.8667	0.8000	0.6400	0.4243	0.4000	0.1333	17.9856	6.3830	3.0698	0.7759	0.0001	0.9997	2.0555	2.5694
SP.G	8.0000	0.5333	1.0000	1.0000	0.6957	0.6030	0.5333	0.0000	19.5757	6.9049	3.3654	2.8019	0.0002	1.0000	2.7965	2.7965
A.G.P	8.0000	0.5333	0.8000	0.7273	0.6154	0.3459	0.3333	0.2000	19.2667	11.5745	3.3079	2.3903	0.0000	0.9998	2.0017	2.7524
PQ..P	8.0000	0.5333	0.9333	0.8889	0.6667	0.5092	0.4667	0.0667	21.7125	6.3903	3.7625	6.0878	0.0000	1.0000	2.7571	3.1018
E.A.L	8.0000	0.5333	0.8667	0.8000	0.6400	0.4243	0.4000	0.1333	17.7562	11.5745	3.0272	0.4965	0.0001	0.9996	2.0293	2.5366
L.SS	8.0000	0.5333	1.0000	1.0000	0.6957	0.6030	0.5333	0.0000	17.9856	6.8830	3.0698	0.7759	0.0005	1.0000	2.5694	2.5694
PP..G	8.0000	0.5333	0.9333	0.8889	0.6667	0.5092	0.4667	0.0667	20.3956	6.3830	3.5177	3.9583	0.0001	0.9999	2.5899	2.9137
G.S.A	8.0000	0.5333	0.8000	0.7273	0.6154	0.3459	0.3333	0.2000	18.4468	11.5745	3.1556	1.3443	0.0001	0.9997	1.9166	2.6353
LSS	8.0000	0.5333	0.8667	0.8000	0.6400	0.4243	0.4000	0.1333	17.9856	2.6264	3.0698	0.7759	0.0001	0.9997	2.0555	2.5694
TP.P	8.0000	0.5333	0.8000	0.7273	0.6154	0.3459	0.3333	0.2000	20.9732	6.8854	3.6251	4.8441	0.0000	0.9999	2.1790	2.9962
GS.P	8.0000	0.5333	1.0000	1.0000	0.6957	0.6030	0.5333	0.0000	19.5757	6.8830	3.3654	2.8019	0.0002	1.0000	2.7965	2.7965
SP..L	8.0000	0.5333	0.8000	0.7273	0.6154	0.3459	0.3333	0.2000	18.8054	6.4049	3.2222	1.7948	0.0000	0.9997	1.9538	2.6865
S.G.G	8.0000	0.5333	0.7333	0.6667	0.5926	0.2722	0.2667	0.2667	18.7288	11.5745	3.2080	1.6977	0.0000	0.9997	1.7837	2.6755
RL..L	8.0000	0.5333	0.8667	0.8000	0.6400	0.4243	0.4000	0.1333	17.7691	6.4431	3.0296	0.5121	0.0001	0.9996	2.0308	2.5384
Q.SP	8.0000	0.5333	0.8667	0.8000	0.6400	0.4243	0.4000	0.1333	20.8926	6.9049	3.6101	4.7164	0.0000	0.9999	2.3877	2.9847
PAS	8.0000	0.5333	0.8000	0.7273	0.6154	0.3459	0.3333	0.2000	19.2938	2.6341	3.3130	2.4260	0.0000	0.9998	2.0045	2.7563
LR..L	8.0000	0.5333	0.9333	0.8889	0.6667	0.5092	0.4667	0.0667	17.7691	6.4431	3.0296	0.5121	0.0002	0.9997	2.2564	2.5384
P.T.P	8.0000	0.5333	0.9333	0.8889	0.6667	0.5092	0.4667	0.0667	20.9732	11.5745	3.6251	4.8441	0.0001	0.9999	2.6633	2.9962
GL.S	8.0000	0.5333	0.9333	0.8889	0.6667	0.5092	0.4667	0.0667	17.9585	6.9023	3.0648	0.7428	0.0002	0.9998	2.2804	2.5655
PG.A	8.0000	0.5333	0.8667	0.8000	0.6400	0.4243	0.4000	0.1333	19.2667	6.9063	3.3079	2.3903	0.0001	0.9998	2.2019	2.7524
G..QQ	8.0000	0.5333	0.8667	0.8000	0.6400	0.4243	0.4000	0.1333	21.3355	6.3830	3.6924	5.4366	0.0000	0.9999	2.4383	3.0479
SS.P	8.0000	0.5333	0.9333	0.8889	0.6667	0.5092	0.4667	0.0667	19.6028	6.8830	3.3704	2.8386	0.0001	0.9999	2.4892	2.8004
STP	8.0000	0.5333	1.0000	1.0000	0.6957	0.6030	0.5333	0.0000	20.1533	2.6224	3.4727	3.6056	0.0002	1.0000	2.8790	2.8790
S..SL	8.0000	0.5333	0.9333	0.8889	0.6667	0.5092	0.4667	0.0667	17.9856	6.4037	3.0698	0.7759	0.0002	0.9998	2.2839	2.5694
Q..PP	8.0000	0.5333	0.8000	0.7273	0.6154	0.3459	0.3333	0.2000	21.7125	6.3830	3.7625	6.0878	0.0000	0.9999	2.2558	3.1018
SV.S	8.0000	0.5333	0.9333	0.8889	0.6667	0.5092	0.4667	0.0667	18.8346	6.8831	3.2276	1.8320	0.0002	0.9998	2.3917	2.6907
N.SL	8.0000	0.5333	0.8667	0.8000	0.6400	0.4243	0.4000	0.1333	19.1431	6.9037	3.2850	2.2288	0.0001	0.9998	2.1878	2.7347
SAS	8.0000	0.5333	0.8000	0.7273	0.6154	0.3459	0.3333	0.2000	18.4739	2.6094	3.1606	1.3780	0.0001	0.9997	1.9194	2.6391
S.P.P	8.0000	0.5333	0.9333	0.8889	0.6667	0.5092	0.4667	0.0667	20.4226	11.5745	3.5228	3.9984	0.0001	0.9999	2.5934	2.9175
P..SG	8.0000	0.5333	1.0000	1.0000	0.6957	0.6030	0.5333	0.0000	19.5757	6.3830	3.3654	2.8019	0.0002	1.0000	2.7965	2.7965
SP..R	8.0000	0.5333	0.9333	0.8889	0.6667	0.5092	0.4667	0.0667	20.1837	6.4049	3.4784	3.6493	0.0001	0.9999	2.5630	2.8834
LSP	8.0000	0.5333	0.8667	0.8000	0.6400	0.4243	0.4000	0.1333	18.8054	2.6623	3.2222	1.7948	0.0001	0.9998	2.1492	2.6865
AS..P	8.0000	0.5333	0.9333	0.8889	0.6667	0.5092	0.4667	0.0667	19.2938	6.3861	3.3130	2.4260	0.0001	0.9999	2.4500	2.7563
LS.P	8.0000	0.5333	1.0000	1.0000	0.6957	0.6030	0.5333	0.0000	18.8054	6.9037	3.2222	1.7948	0.0003	1.0000	2.6865	2.6865
Q.S.G	8.0000	0.5333	0.8000	0.7273	0.6154	0.3459	0.3333	0.2000	20.0457	11.5745	3.4527	3.4520	0.0000	0.9998	2.0827	2.8637
TP..V	8.0000	0.5333	1.0000	1.0000	0.6957	0.6030	0.5333	0.0000	20.2050	6.3854	3.4823	3.6800	0.0002	1.0000	2.8864	2.8864
Q..TS	8.0000	0.5333	0.9333	0.8889	0.6667	0.5092	0.4667	0.0667	20.6233	6.3929	3.5601	4.2996	0.0001	0.9999	2.6188	2.9462
Q.LQ	8.0000	0.5333	0.8000	0.7273	0.6154	0.3459	0.3333	0.2000	20.5652	7.0137	3.5493	4.2116	0.0000	0.9999	2.1366	2.9379
SSN	8.0000	0.5333	0.8667	0.8000	0.6400	0.4243	0.4000	0.1333	19.9405	2.6409	3.4332	3.3038	0.0001	0.9999	2.2789	2.8486
QSS	8.0000	0.5333	1.0000	1.0000	0.6957	0.6030	0.5333	0.0000	20.0728	2.6485	3.4578	3.4905	0.0002	1.0000	2.8675	2.8675
LS.S	8.0000	0.5333	0.8667	0.8000	0.6400	0.4243	0.4000	0.1333	17.9856	6.9037	3.0698	0.7759	0.0001	0.9997	2.0555	2.5694
S.S.R	8.0000	0.5333	0.8667	0.8000	0.6400	0.4243	0.4000	0.1333	19.3639	11.5745	3.3260	2.5186	0.0001	0.9998	2.2130	2.7663
Q.PP	8.0000	0.5333	1.0000	1.0000	0.6957	0.6030	0.5333	0.0000	21.7125	6.8830	3.7625	6.0878	0.0001	1.0000	3.1018	3.1018
S.SR	8.0000	0.5333	1.0000	1.0000	0.6957	0.6030	0.5333	0.0000	19.3639	6.8941	3.3260	2.5186	0.0003	1.0000	2.7663	2.7663
S.A.S	8.0000	0.5333	0.8667	0.8000	0.6400	0.4243	0.4000	0.1333	18.4739	11.5745	3.1606	1.3780	0.0001	0.9997	2.1113	2.6391
T.P.G	8.0000	0.5333	0.9333	0.8889	0.6667	0.5092	0.4667	0.0667	20.1263	11.5745	3.4677	3.5668	0.0001	0.9999	2.5557	2.8752
SP.T	8.0000	0.5333	0.8000	0.7273	0.6154	0.3459	0.3333	0.2000	20.1533	6.9049	3.4727	3.6056	0.0000	0.9998	2.0939	2.8790
P.AP	8.0000	0.5333	1.0000	1.0000	0.6957	0.6030	0.5333	0.0000	20.1136	6.9239	3.4653	3.5487	0.0002	1.0000	2.8734	2.8734
LHS	8.0000	0.5333	0.8000	0.7273	0.6154	0.3459	0.3333	0.2000	20.5493	2.7969	3.5463	4.1875	0.0000	0.9999	2.1350	2.9356
SPL	8.0000	0.5333	0.7333	0.6667	0.5926	0.2722	0.2667	0.2667	18.8054	2.6623	3.2222	1.7948	0.0000	0.9997	1.7910	2.6865
VSS	8.0000	0.5333	0.8667	0.8000	0.6400	0.4243	0.4000	0.1333	18.8346	2.6066	3.2276	1.8320	0.0001	0.9998	2.1525	2.6907
Q..LL	8.0000	0.5333	0.9333	0.8889	0.6667	0.5092	0.4667	0.0667	18.4780	6.3830	3.1613	1.3831	0.0002	0.9998	2.3464	2.6397
T.SP	8.0000	0.5333	0.8667	0.8000	0.6400	0.4243	0.4000	0.1333	20.1533	6.9049	3.4727	3.6056	0.0000	0.9999	2.3032	2.8790
S.P.I	8.0000	0.5333	0.9333	0.8889	0.6667	0.5092	0.4667	0.0667	19.9472	11.5745	3.4344	3.3131	0.0001	0.9999	2.5330	2.8496
TSS	8.0000	0.5333	0.9333	0.8889	0.6667	0.5092	0.4667	0.0667	19.3335	2.6149	3.3204	2.4784	0.0001	0.9999	2.4550	2.7619
S.S.Q	8.0000	0.5333	0.8667	0.8000	0.6400	0.4243	0.4000	0.1333	20.0728	11.5745	3.4578	3.4905	0.0001	0.9999	2.2940	2.8675
AS.P	8.0000	0.5333	0.9333	0.8889	0.6667	0.5092	0.4667	0.0667	19.2938	6.8861	3.3130	2.4260	0.0001	0.9999	2.4500	2.7563
A.L.A	8.0000	0.5333	0.8000	0.7273	0.6154	0.3459	0.3333	0.2000	17.3675	11.5745	2.9549	0.0252	0.0001	0.9995	1.8044	2.4811
T.L.A	8.0000	0.5333	0.9333	0.8889	0.6667	0.5092	0.4667	0.0667	18.2271	11.5745	3.1147	1.0722	0.0002	0.9998	2.3146	2.6039
L.L.L	8.0000	0.5333	0.8667	0.8000	0.6400	0.4243	0.4000	0.1333	16.3908	11.5745	2.7734	-1.1657	0.0002	0.9994	1.8732	2.3415
SLL	8.0000	0.5333	0.6667	0.6154	0.5714	0.2018	0.2000	0.3333	17.1882	2.6236	2.9216	-0.1920	0.0000	0.9994	1.5110	2.4555
PS..T	8.0000	0.5333	0.8000	0.7273	0.6154	0.3459	0.3333	0.2000	20.1533	6.4049	3.4727	3.6056	0.0000	0.9998	2.0939	2.8790
LP.Q	8.0000	0.5333	0.8667	0.8000	0.6400	0.4243	0.4000	0.1333	20.0952	6.9645	3.4619	3.5225	0.0001	0.9999	2.2966	2.8707
S.SE	8.0000	0.5333	0.8667	0.8000	0.6400	0.4243	0.4000	0.1333	18.8626	6.8832	3.2328	1.8677	0.0001	0.9998	2.1557	2.6947
E.SS	8.0000	0.5333	0.9333	0.8889	0.6667	0.5092	0.4667	0.0667	18.8626	6.8830	3.2328	1.8677	0.0002	0.9998	2.3953	2.6947
LL.Q	8.0000	0.5333	0.8667	0.8000	0.6400	0.4243	0.4000	0.1333	18.4780	6.8830	3.1613	1.3831	0.0001	0.9997	2.1118	2.6397
S..LS	8.0000	0.5333	0.9333	0.8889	0.6667	0.5092	0.4667	0.0667	17.9856	6.4037	3.0698	0.7759	0.0002	0.9998	2.2839	2.5694
LL.T	8.0000	0.5333	0.9333	0.8889	0.6667	0.5092	0.4667	0.0667	17.7387	6.8830	3.0239	0.4752	0.0003	0.9997	2.2525	2.5341
P.LS	8.0000	0.5333	0.9333	0.8889	0.6667	0.5092	0.4667	0.0667	18.8054	6.9037	3.2222	1.7948	0.0002	0.9998	2.3880	2.6865
DSS	8.0000	0.5333	0.9333	0.8889	0.6667	0.5092	0.4667	0.0667	19.3770	2.6163	3.3284	2.5360	0.0001	0.9999	2.4606	2.7681
RL.S	8.0000	0.5333	0.9333	0.8889	0.6667	0.5092	0.4667	0.0667	18.5665	6.9431	3.1778	1.4936	0.0002	0.9998	2.3576	2.6524
GLS	8.0000	0.5333	0.9333	0.8889	0.6667	0.5092	0.4667	0.0667	17.9585	2.6257	3.0648	0.7428	0.0002	0.9998	2.2804	2.5655
S.LL	8.0000	0.5333	0.7333	0.6667	0.5926	0.2722	0.2667	0.2667	17.1882	6.8830	2.9216	-0.1920	0.0001	0.9994	1.6370	2.4555
S.SV	8.0000	0.5333	0.8667	0.8000	0.6400	0.4243	0.4000	0.1333	18.8346	6.8831	3.2276	1.8320	0.0001	0.9998	2.1525	2.6907
QS.S	8.0000	0.5333	0.9333	0.8889	0.6667	0.5092	0.4667	0.0667	20.0728	6.9359	3.4578	3.4905	0.0001	0.9999	2.5489	2.8675
S..QG	8.0000	0.5333	0.9333	0.8889	0.6667	0.5092	0.4667	0.0667	20.0457	6.4381	3.4527	3.4520	0.0001	0.9999	2.5455	2.8637
QS..S	8.0000	0.5333	1.0000	1.0000	0.6957	0.6030	0.5333	0.0000	20.0728	6.4359	3.4578	3.4905	0.0002	1.0000	2.8675	2.8675
N.PS	8.0000	0.5333	0.9333	0.8889	0.6667	0.5092	0.4667	0.0667	20.7604	6.9049	3.5856	4.5098	0.0001	0.9999	2.6362	2.9658
SG..G	8.0000	0.5333	0.8000	0.7273	0.6154	0.3459	0.3333	0.2000	18.7288	6.3830	3.2080	1.6977	0.0001	0.9997	1.9458	2.6755
LSD	8.0000	0.5333	0.9333	0.8889	0.6667	0.5092	0.4667	0.0667	18.5796	2.6497	3.1802	1.5101	0.0002	0.9998	2.3593	2.6542
SL..L	8.0000	0.5333	1.0000	1.0000	0.6957	0.6030	0.5333	0.0000	17.1882	6.4037	2.9216	-0.1920	0.0006	1.0000	2.4555	2.4555
APS	8.0000	0.5333	0.9333	0.8889	0.6667	0.5092	0.4667	0.0667	19.2938	2.6341	3.3130	2.4260	0.0001	0.9999	2.4500	2.7563
L.S.V	8.0000	0.5333	0.7333	0.6667	0.5926	0.2722	0.2667	0.2667	18.0372	11.5745	3.0794	0.8391	0.0000	0.9996	1.7178	2.5767
GLA	8.0000	0.5333	0.8667	0.8000	0.6400	0.4243	0.4000	0.1333	17.6494	2.6202	3.0074	0.3668	0.0001	0.9996	2.0171	2.5213
S..LN	8.0000	0.5333	0.8000	0.7273	0.6154	0.3459	0.3333	0.2000	19.1431	6.4990	3.2850	2.2288	0.0000	0.9998	1.9889	2.7347
L..SP	8.0000	0.5333	0.8667	0.8000	0.6400	0.4243	0.4000	0.1333	18.8054	6.4049	3.2222	1.7948	0.0001	0.9998	2.1492	2.6865
GK.L	8.0000	0.5333	0.8000	0.7273	0.6154	0.3459	0.3333	0.2000	18.3028	6.8875	3.1288	1.1657	0.0001	0.9997	1.9016	2.6147
EP.S	8.0000	0.5333	1.0000	1.0000	0.6957	0.6030	0.5333	0.0000	19.6825	6.9009	3.3852	2.9469	0.0002	1.0000	2.8118	2.8118
P..HS	8.0000	0.5333	0.8667	0.8000	0.6400	0.4243	0.4000	0.1333	22.1665	6.5713	3.8469	6.9251	0.0000	0.9999	2.5333	3.1666
S.L.A	8.0000	0.5333	1.0000	1.0000	0.6957	0.6030	0.5333	0.0000	17.6765	11.5745	3.0124	0.3997	0.0005	1.0000	2.5252	2.5252
TT.S	8.0000	0.5333	0.8667	0.8000	0.6400	0.4243	0.4000	0.1333	19.8840	6.8830	3.4227	3.2248	0.0001	0.9999	2.2725	2.8406
G.LL	8.0000	0.5333	0.7333	0.6667	0.5926	0.2722	0.2667	0.2667	17.1611	6.8830	2.9166	-0.2248	0.0001	0.9994	1.6344	2.4516
P..VA	8.0000	0.5333	1.0000	1.0000	0.6957	0.6030	0.5333	0.0000	19.3454	6.3873	3.3226	2.4941	0.0003	1.0000	2.7636	2.7636
S.PA	8.0000	0.5333	1.0000	1.0000	0.6957	0.6030	0.5333	0.0000	19.2938	6.9239	3.3130	2.4260	0.0003	1.0000	2.7563	2.7563
LLD	8.0000	0.5333	0.9333	0.8889	0.6667	0.5092	0.4667	0.0667	17.7822	2.6546	3.0320	0.5281	0.0002	0.9998	2.2581	2.5403
PAL	8.0000	0.5333	0.8667	0.8000	0.6400	0.4243	0.4000	0.1333	18.4964	2.6604	3.1648	1.4060	0.0001	0.9997	2.1139	2.6423
LL..E	8.0000	0.5333	0.9333	0.8889	0.6667	0.5092	0.4667	0.0667	17.2679	6.3830	2.9364	-0.0954	0.0003	0.9997	2.1927	2.4668
LQE	8.0000	0.5333	0.8000	0.7273	0.6154	0.3459	0.3333	0.2000	19.3551	2.6945	3.3244	2.5069	0.0000	0.9998	2.0109	2.7650
RL..S	8.0000	0.5333	0.8000	0.7273	0.6154	0.3459	0.3333	0.2000	18.5665	6.4431	3.1778	1.4936	0.0001	0.9997	1.9290	2.6524
Q..GE	8.0000	0.5333	0.8000	0.7273	0.6154	0.3459	0.3333	0.2000	20.1254	6.3834	3.4675	3.5655	0.0000	0.9998	2.0909	2.8751
LDD	8.0000	0.5333	0.9333	0.8889	0.6667	0.5092	0.4667	0.0667	19.1737	2.6688	3.2906	2.2686	0.0001	0.9999	2.4348	2.7391
LS..T	8.0000	0.5333	0.8667	0.8000	0.6400	0.4243	0.4000	0.1333	18.5361	6.4037	3.1721	1.4556	0.0001	0.9997	2.1184	2.6480
L..DS	8.0000	0.5333	1.0000	1.0000	0.6957	0.6030	0.5333	0.0000	18.5796	6.3946	3.1802	1.5101	0.0004	1.0000	2.6542	2.6542
L..LH	8.0000	0.5333	0.9333	0.8889	0.6667	0.5092	0.4667	0.0667	19.7519	6.6778	3.3981	3.0419	0.0001	0.9999	2.5082	2.8217
PQ..I	8.0000	0.5333	1.0000	1.0000	0.6957	0.6030	0.5333	0.0000	21.2370	6.3903	3.6741	5.2724	0.0001	1.0000	3.0339	3.0339
P.N.S	8.0000	0.5333	0.8000	0.7273	0.6154	0.3459	0.3333	0.2000	20.7604	11.5745	3.5856	4.5098	0.0000	0.9999	2.1569	2.9658
LLS	8.0000	0.5333	0.8000	0.7273	0.6154	0.3459	0.3333	0.2000	17.1882	2.6236	2.9216	-0.1920	0.0001	0.9995	1.7858	2.4555
P..TS	8.0000	0.5333	1.0000	1.0000	0.6957	0.6030	0.5333	0.0000	20.1533	6.3929	3.4727	3.6056	0.0002	1.0000	2.8790	2.8790
T.GL	8.0000	0.5333	0.8000	0.7273	0.6154	0.3459	0.3333	0.2000	18.5090	6.9023	3.1671	1.4218	0.0001	0.9997	1.9230	2.6441
Q.TS	8.0000	0.5333	0.9333	0.8889	0.6667	0.5092	0.4667	0.0667	20.6233	6.8929	3.5601	4.2996	0.0001	0.9999	2.6188	2.9462
K.LP	8.0000	0.5333	1.0000	1.0000	0.6957	0.6030	0.5333	0.0000	19.1498	6.9645	3.2862	2.2374	0.0003	1.0000	2.7357	2.7357
P..QP	7.0000	0.4667	0.8667	0.7778	0.5833	0.3637	0.3333	0.1333	18.6107	6.3903	3.7045	5.1879	0.0000	0.9999	2.4125	3.1018
S.LS	7.0000	0.4667	0.8667	0.7778	0.5833	0.3637	0.3333	0.1333	15.4162	6.9037	3.0118	0.3705	0.0001	0.9997	1.9984	2.5694
G..SS	7.0000	0.4667	0.9333	0.8750	0.6087	0.4523	0.4000	0.0667	16.0765	6.3830	3.1550	1.2539	0.0001	0.9998	2.3445	2.6794
P.P.A	7.0000	0.4667	0.8667	0.7778	0.5833	0.3637	0.3333	0.1333	17.2402	11.5745	3.4074	2.9095	0.0000	0.9999	2.2348	2.8734
G.P.S	7.0000	0.4667	0.8667	0.7778	0.5833	0.3637	0.3333	0.1333	16.7792	11.5745	3.3074	2.2322	0.0001	0.9998	2.1751	2.7965
TP..S	7.0000	0.4667	0.9333	0.8750	0.6087	0.4523	0.4000	0.0667	17.2743	6.3854	3.4147	2.9610	0.0001	0.9999	2.5192	2.8790
PQ.P	7.0000	0.4667	0.9333	0.8750	0.6087	0.4523	0.4000	0.0667	18.6107	6.8903	3.7045	5.1879	0.0000	0.9999	2.7141	3.1018
S.S.L	7.0000	0.4667	0.9333	0.8750	0.6087	0.4523	0.4000	0.0667	15.4162	11.5745	3.0118	0.3705	0.0002	0.9998	2.2482	2.5694
P.Q.P	7.0000	0.4667	0.8667	0.7778	0.5833	0.3637	0.3333	0.1333	18.6107	11.5745	3.7045	5.1879	0.0000	0.9999	2.4125	3.1018
NSS	7.0000	0.4667	0.8667	0.7778	0.5833	0.3637	0.3333	0.1333	17.0919	2.6409	3.3752	2.6878	0.0000	0.9998	2.2156	2.8486
P..AA	7.0000	0.4667	0.9333	0.8750	0.6087	0.4523	0.4000	0.0667	16.2726	6.3830	3.1975	1.5219	0.0001	0.9998	2.3731	2.7121
PQP	7.0000	0.4667	0.8000	0.7000	0.5600	0.2828	0.2667	0.2000	18.6107	2.6127	3.7045	5.1879	0.0000	0.9999	2.1712	3.1018
ST..S	7.0000	0.4667	1.0000	1.0000	0.6364	0.5517	0.4667	0.0000	16.5716	6.3929	3.2624	1.9374	0.0003	1.0000	2.7619	2.7619
PA.P	7.0000	0.4667	0.9333	0.8750	0.6087	0.4523	0.4000	0.0667	17.2402	6.9239	3.4074	2.9095	0.0001	0.9999	2.5142	2.8734
PP.Q	7.0000	0.4667	0.8000	0.7000	0.5600	0.2828	0.2667	0.2000	18.6107	6.8830	3.7045	5.1879	0.0000	0.9999	2.1712	3.1018
P.S.P	7.0000	0.4667	0.9333	0.8750	0.6087	0.4523	0.4000	0.0667	17.5051	11.5745	3.4648	3.3155	0.0001	0.9999	2.5528	2.9175
SS.L	7.0000	0.4667	0.9333	0.8750	0.6087	0.4523	0.4000	0.0667	15.4162	6.8830	3.0118	0.3705	0.0002	0.9998	2.2482	2.5694
SQ..P	7.0000	0.4667	0.8000	0.7000	0.5600	0.2828	0.2667	0.2000	17.9080	6.4359	3.5521	3.9613	0.0000	0.9999	2.0893	2.9847
SSQ	7.0000	0.4667	0.9333	0.8750	0.6087	0.4523	0.4000	0.0667	17.2052	2.6485	3.3998	2.8569	0.0001	0.9999	2.5091	2.8675
SQ.Q	7.0000	0.4667	0.6667	0.5833	0.5185	0.1361	0.1333	0.3333	18.3108	6.9359	3.6395	4.6472	0.0000	0.9999	1.7802	3.0518
SQ.P	7.0000	0.4667	1.0000	1.0000	0.6364	0.5517	0.4667	0.0000	17.9080	6.9359	3.5521	3.9613	0.0001	1.0000	2.9847	2.9847
PPS	7.0000	0.4667	0.9333	0.8750	0.6087	0.4523	0.4000	0.0667	17.5051	2.6276	3.4648	3.3155	0.0001	0.9999	2.5528	2.9175
G.GG	7.0000	0.4667	0.9333	0.8750	0.6087	0.4523	0.4000	0.0667	16.0300	6.8830	3.1449	1.1910	0.0002	0.9998	2.3377	2.6717
N.S.S	7.0000	0.4667	0.9333	0.8750	0.6087	0.4523	0.4000	0.0667	17.0919	11.5745	3.3752	2.6878	0.0001	0.9999	2.4926	2.8486
LLL	7.0000	0.4667	0.7333	0.6364	0.5385	0.2075	0.2000	0.2667	14.0493	2.6065	2.7154	-1.4539	0.0000	0.9992	1.4901	2.3415
Q.PG	7.0000	0.4667	1.0000	1.0000	0.6364	0.5517	0.4667	0.0000	17.8847	6.9063	3.5471	3.9230	0.0001	1.0000	2.9808	2.9808
TSL	7.0000	0.4667	1.0000	1.0000	0.6364	0.5517	0.4667	0.0000	15.8881	2.6475	3.1142	0.9995	0.0004	1.0000	2.6480	2.6480
SPV	7.0000	0.4667	0.6667	0.5833	0.5185	0.1361	0.1333	0.3333	16.8467	2.6236	3.3220	2.3293	0.0000	0.9998	1.6379	2.8078
Q.SS	7.0000	0.4667	1.0000	1.0000	0.6364	0.5517	0.4667	0.0000	17.2052	6.8830	3.3998	2.8569	0.0002	1.0000	2.8675	2.8675
SL.S	7.0000	0.4667	1.0000	1.0000	0.6364	0.5517	0.4667	0.0000	15.4162	6.9037	3.0118	0.3705	0.0005	1.0000	2.5694	2.5694
L.QL	7.0000	0.4667	1.0000	1.0000	0.6364	0.5517	0.4667	0.0000	15.8383	7.0137	3.1034	0.9326	0.0004	1.0000	2.6397	2.6397
QSP	7.0000	0.4667	0.9333	0.8750	0.6087	0.4523	0.4000	0.0667	17.9080	2.6451	3.5521	3.9613	0.0001	0.9999	2.6116	2.9847
P.AS	7.0000	0.4667	0.9333	0.8750	0.6087	0.4523	0.4000	0.0667	16.5375	6.8861	3.2550	1.8896	0.0001	0.9999	2.4117	2.7563
G.G.S	7.0000	0.4667	0.8000	0.7000	0.5600	0.2828	0.2667	0.2000	16.0532	11.5745	3.1500	1.2224	0.0000	0.9997	1.8729	2.6755
A.S.P	7.0000	0.4667	1.0000	1.0000	0.6364	0.5517	0.4667	0.0000	16.5375	11.5745	3.2550	1.8896	0.0003	1.0000	2.7563	2.7563
TS.S	7.0000	0.4667	1.0000	1.0000	0.6364	0.5517	0.4667	0.0000	16.5716	6.8929	3.2624	1.9374	0.0003	1.0000	2.7619	2.7619
QG..G	7.0000	0.4667	0.8667	0.7778	0.5833	0.3637	0.3333	0.1333	17.1588	6.4381	3.3897	2.7873	0.0000	0.9999	2.2243	2.8598
P.LP	7.0000	0.4667	0.9333	0.8750	0.6087	0.4523	0.4000	0.0667	16.8216	6.9645	3.3166	2.2933	0.0001	0.9999	2.4532	2.8036
G..PS	7.0000	0.4667	0.8000	0.7000	0.5600	0.2828	0.2667	0.2000	16.7792	6.4049	3.3074	2.2322	0.0000	0.9998	1.9576	2.7965
S.PP	7.0000	0.4667	1.0000	1.0000	0.6364	0.5517	0.4667	0.0000	17.5051	6.8830	3.4648	3.3155	0.0002	1.0000	2.9175	2.9175
E.LL	7.0000	0.4667	0.9333	0.8750	0.6087	0.4523	0.4000	0.0667	14.8010	6.8830	2.8784	-0.4432	0.0003	0.9997	2.1585	2.4668
P..QA	7.0000	0.4667	1.0000	1.0000	0.6364	0.5517	0.4667	0.0000	17.6431	6.4627	3.4947	3.5325	0.0001	1.0000	2.9405	2.9405
PT..S	7.0000	0.4667	1.0000	1.0000	0.6364	0.5517	0.4667	0.0000	17.2743	6.3854	3.4147	2.9610	0.0002	1.0000	2.8790	2.8790
GQP	7.0000	0.4667	0.9333	0.8750	0.6087	0.4523	0.4000	0.0667	17.8847	2.6469	3.5471	3.9230	0.0001	0.9999	2.6082	2.9808
GPL	7.0000	0.4667	0.8667	0.7778	0.5833	0.3637	0.3333	0.1333	16.0957	2.6619	3.1592	1.2801	0.0001	0.9998	2.0865	2.6826
G.AG	7.0000	0.4667	0.9333	0.8750	0.6087	0.4523	0.4000	0.0667	15.7883	6.8856	3.0925	0.8657	0.0002	0.9998	2.3025	2.6314
LLP	7.0000	0.4667	0.9333	0.8750	0.6087	0.4523	0.4000	0.0667	15.4355	2.6694	3.0160	0.3960	0.0002	0.9998	2.2510	2.5726
G..PA	7.0000	0.4667	0.8000	0.7000	0.5600	0.2828	0.2667	0.2000	16.5143	6.4239	3.2499	1.8571	0.0000	0.9998	1.9267	2.7524
T.PP	7.0000	0.4667	1.0000	1.0000	0.6364	0.5517	0.4667	0.0000	17.9770	6.8830	3.5671	4.0758	0.0001	1.0000	2.9962	2.9962
SLP	7.0000	0.4667	1.0000	1.0000	0.6364	0.5517	0.4667	0.0000	16.1189	2.6623	3.1642	1.3117	0.0003	1.0000	2.6865	2.6865
SP.M	7.0000	0.4667	0.8667	0.7778	0.5833	0.3637	0.3333	0.1333	18.9311	6.9049	3.7740	5.7978	0.0000	0.9999	2.4540	3.1552
SLS	7.0000	0.4667	0.9333	0.8750	0.6087	0.4523	0.4000	0.0667	15.4162	2.6264	3.0118	0.3705	0.0002	0.9998	2.2482	2.5694
L.AL	7.0000	0.4667	0.8000	0.7000	0.5600	0.2828	0.2667	0.2000	14.4678	6.8908	2.8062	-0.8871	0.0001	0.9994	1.6879	2.4113
GG.G	7.0000	0.4667	1.0000	1.0000	0.6364	0.5517	0.4667	0.0000	16.0300	6.8830	3.1449	1.1910	0.0003	1.0000	2.6717	2.6717
LLQ	7.0000	0.4667	0.8667	0.7778	0.5833	0.3637	0.3333	0.1333	15.8383	2.7039	3.1034	0.9326	0.0001	0.9997	2.0531	2.6397
VS.S	7.0000	0.4667	0.7333	0.6364	0.5385	0.2075	0.2000	0.2667	16.1440	6.8831	3.1696	1.3458	0.0000	0.9997	1.7122	2.6907
QA..P	7.0000	0.4667	0.8667	0.7778	0.5833	0.3637	0.3333	0.1333	17.6431	6.4627	3.4947	3.5325	0.0000	0.9999	2.2871	2.9405
Q.S.L	7.0000	0.4667	0.9333	0.8750	0.6087	0.4523	0.4000	0.0667	16.5218	11.5745	3.2516	1.8675	0.0001	0.9999	2.4094	2.7536
LA.L	7.0000	0.4667	1.0000	1.0000	0.6364	0.5517	0.4667	0.0000	14.4678	6.8908	2.8062	-0.8871	0.0007	1.0000	2.4113	2.4113
A.L.S	7.0000	0.4667	0.8667	0.7778	0.5833	0.3637	0.3333	0.1333	15.1513	11.5745	2.9544	0.0202	0.0001	0.9996	1.9641	2.5252
SS.V	7.0000	0.4667	0.8667	0.7778	0.5833	0.3637	0.3333	0.1333	16.1440	6.8830	3.1696	1.3458	0.0001	0.9998	2.0927	2.6907
SP.H	7.0000	0.4667	0.8667	0.7778	0.5833	0.3637	0.3333	0.1333	18.9998	6.9049	3.7889	5.9334	0.0000	0.9999	2.4629	3.1666
PLP	7.0000	0.4667	0.8000	0.7000	0.5600	0.2828	0.2667	0.2000	16.8216	2.6912	3.3166	2.2933	0.0000	0.9998	1.9625	2.8036
A.QA	7.0000	0.4667	0.9333	0.8750	0.6087	0.4523	0.4000	0.0667	16.6755	6.9627	3.2849	2.0843	0.0001	0.9999	2.4318	2.7792
P.TS	7.0000	0.4667	0.9333	0.8750	0.6087	0.4523	0.4000	0.0667	17.2743	6.8929	3.4147	2.9610	0.0001	0.9999	2.5192	2.8790
A.P.P	7.0000	0.4667	0.9333	0.8750	0.6087	0.4523	0.4000	0.0667	17.2402	11.5745	3.4074	2.9095	0.0001	0.9999	2.5142	2.8734
LE.L	7.0000	0.4667	0.9333	0.8750	0.6087	0.4523	0.4000	0.0667	14.8010	6.9080	2.8784	-0.4432	0.0003	0.9997	2.1585	2.4668
SQA	7.0000	0.4667	0.8667	0.7778	0.5833	0.3637	0.3333	0.1333	16.9403	2.6608	3.3423	2.4652	0.0001	0.9998	2.1960	2.8234
TS.P	7.0000	0.4667	1.0000	1.0000	0.6364	0.5517	0.4667	0.0000	17.2743	6.8929	3.4147	2.9610	0.0002	1.0000	2.8790	2.8790
S.G.L	7.0000	0.4667	1.0000	1.0000	0.6364	0.5517	0.4667	0.0000	15.3930	11.5745	3.0068	0.3397	0.0005	1.0000	2.5655	2.5655
S.S.I	7.0000	0.4667	0.9333	0.8750	0.6087	0.4523	0.4000	0.0667	16.3948	11.5745	3.2240	1.6906	0.0001	0.9998	2.3909	2.7325
KKK	7.0000	0.4667	0.9333	0.8750	0.6087	0.4523	0.4000	0.0667	16.9852	2.6065	3.3520	2.5306	0.0001	0.9999	2.4770	2.8309
PAA	7.0000	0.4667	1.0000	1.0000	0.6364	0.5517	0.4667	0.0000	16.2726	2.6394	3.1975	1.5219	0.0003	1.0000	2.7121	2.7121
S.PV	7.0000	0.4667	0.9333	0.8750	0.6087	0.4523	0.4000	0.0667	16.8467	6.9022	3.3220	2.3293	0.0001	0.9999	2.4568	2.8078
V.SS	7.0000	0.4667	0.8000	0.7000	0.5600	0.2828	0.2667	0.2000	16.1440	6.8830	3.1696	1.3458	0.0000	0.9997	1.8835	2.6907
L.SL	7.0000	0.4667	1.0000	1.0000	0.6364	0.5517	0.4667	0.0000	14.7327	6.9037	2.8636	-0.5338	0.0006	1.0000	2.4555	2.4555
T.PS	7.0000	0.4667	0.8667	0.7778	0.5833	0.3637	0.3333	0.1333	17.2743	6.9049	3.4147	2.9610	0.0000	0.9999	2.2393	2.8790
LL.S	7.0000	0.4667	0.8667	0.7778	0.5833	0.3637	0.3333	0.1333	14.7327	6.8830	2.8636	-0.5338	0.0002	0.9995	1.9098	2.4555
LL.A	7.0000	0.4667	0.8000	0.7000	0.5600	0.2828	0.2667	0.2000	14.4678	6.8830	2.8062	-0.8871	0.0001	0.9994	1.6879	2.4113
S..VS	7.0000	0.4667	0.9333	0.8750	0.6087	0.4523	0.4000	0.0667	16.1440	6.3831	3.1696	1.3458	0.0001	0.9998	2.3543	2.6907
L.RL	7.0000	0.4667	0.9333	0.8750	0.6087	0.4523	0.4000	0.0667	15.2307	6.9431	2.9716	0.1251	0.0002	0.9997	2.2211	2.5384
LS..L	7.0000	0.4667	0.7333	0.6364	0.5385	0.2075	0.2000	0.2667	14.7327	6.4037	2.8636	-0.5338	0.0000	0.9994	1.5626	2.4555
TLQ	7.0000	0.4667	0.8000	0.7000	0.5600	0.2828	0.2667	0.2000	16.9937	2.7078	3.3539	2.5431	0.0000	0.9998	1.9826	2.8323
LQ..Q	7.0000	0.4667	0.7333	0.6364	0.5385	0.2075	0.2000	0.2667	17.6273	6.5137	3.4913	3.5075	0.0000	0.9999	1.8696	2.9379
P..PV	7.0000	0.4667	0.8667	0.7778	0.5833	0.3637	0.3333	0.1333	17.5494	6.4022	3.4744	3.3847	0.0000	0.9999	2.2749	2.9249
LV..L	7.0000	0.4667	1.0000	1.0000	0.6364	0.5517	0.4667	0.0000	14.7770	6.4064	2.8732	-0.4750	0.0006	1.0000	2.4628	2.4628
T.LL	7.0000	0.4667	0.7333	0.6364	0.5385	0.2075	0.2000	0.2667	15.2046	6.8830	2.9660	0.0906	0.0000	0.9995	1.6126	2.5341
D.S.S	7.0000	0.4667	0.9333	0.8750	0.6087	0.4523	0.4000	0.0667	16.6089	11.5745	3.2704	1.9900	0.0001	0.9999	2.4221	2.7681
LL..P	7.0000	0.4667	0.8667	0.7778	0.5833	0.3637	0.3333	0.1333	15.4355	6.3830	3.0160	0.3960	0.0001	0.9997	2.0009	2.5726
SLG	7.0000	0.4667	0.8667	0.7778	0.5833	0.3637	0.3333	0.1333	15.3930	2.6257	3.0068	0.3397	0.0001	0.9996	1.9954	2.5655
S.P.L	7.0000	0.4667	1.0000	1.0000	0.6364	0.5517	0.4667	0.0000	16.1189	11.5745	3.1642	1.3117	0.0003	1.0000	2.6865	2.6865
SS.T	7.0000	0.4667	1.0000	1.0000	0.6364	0.5517	0.4667	0.0000	16.5716	6.8830	3.2624	1.9374	0.0003	1.0000	2.7619	2.7619
PGT	7.0000	0.4667	0.9333	0.8750	0.6087	0.4523	0.4000	0.0667	17.2511	2.6236	3.4097	2.9259	0.0001	0.9999	2.5158	2.8752
T.P.P	7.0000	0.4667	0.8667	0.7778	0.5833	0.3637	0.3333	0.1333	17.9770	11.5745	3.5671	4.0758	0.0000	0.9999	2.3304	2.9962
S.HS	7.0000	0.4667	1.0000	1.0000	0.6364	0.5517	0.4667	0.0000	18.2971	7.0713	3.6365	4.6231	0.0001	1.0000	3.0495	3.0495
PTS	7.0000	0.4667	1.0000	1.0000	0.6364	0.5517	0.4667	0.0000	17.2743	2.6224	3.4147	2.9610	0.0002	1.0000	2.8790	2.8790
S..AL	7.0000	0.4667	0.9333	0.8750	0.6087	0.4523	0.4000	0.0667	15.1513	6.3908	2.9544	0.0202	0.0002	0.9997	2.2096	2.5252
S.VS	7.0000	0.4667	0.7333	0.6364	0.5385	0.2075	0.2000	0.2667	16.1440	6.8831	3.1696	1.3458	0.0000	0.9997	1.7122	2.6907
PSQ	7.0000	0.4667	0.9333	0.8750	0.6087	0.4523	0.4000	0.0667	17.9080	2.6451	3.5521	3.9613	0.0001	0.9999	2.6116	2.9847
LP..P	7.0000	0.4667	0.8667	0.7778	0.5833	0.3637	0.3333	0.1333	16.8216	6.4645	3.3166	2.2933	0.0001	0.9998	2.1806	2.8036
SS.N	7.0000	0.4667	0.8667	0.7778	0.5833	0.3637	0.3333	0.1333	17.0919	6.8830	3.3752	2.6878	0.0000	0.9998	2.2156	2.8486
S..PT	7.0000	0.4667	1.0000	1.0000	0.6364	0.5517	0.4667	0.0000	17.2743	6.3854	3.4147	2.9610	0.0002	1.0000	2.8790	2.8790
LQ.L	7.0000	0.4667	0.9333	0.8750	0.6087	0.4523	0.4000	0.0667	15.8383	7.0137	3.1034	0.9326	0.0002	0.9998	2.3098	2.6397
PVS	7.0000	0.4667	0.8667	0.7778	0.5833	0.3637	0.3333	0.1333	16.8467	2.6236	3.3220	2.3293	0.0001	0.9998	2.1838	2.8078
S..SN	7.0000	0.4667	1.0000	1.0000	0.6364	0.5517	0.4667	0.0000	17.0919	6.4259	3.3752	2.6878	0.0002	1.0000	2.8486	2.8486
PVQ	7.0000	0.4667	0.8667	0.7778	0.5833	0.3637	0.3333	0.1333	17.9522	2.6417	3.5617	4.0346	0.0000	0.9999	2.3271	2.9920
S..SI	7.0000	0.4667	0.9333	0.8750	0.6087	0.4523	0.4000	0.0667	16.3948	6.3869	3.2240	1.6906	0.0001	0.9998	2.3909	2.7325
PG.G	7.0000	0.4667	0.8667	0.7778	0.5833	0.3637	0.3333	0.1333	16.7560	6.9063	3.3023	2.1990	0.0001	0.9998	2.1721	2.7927
PA..G	7.0000	0.4667	0.9333	0.8750	0.6087	0.4523	0.4000	0.0667	16.5143	6.4239	3.2499	1.8571	0.0001	0.9999	2.4083	2.7524
Q..PS	7.0000	0.4667	1.0000	1.0000	0.6364	0.5517	0.4667	0.0000	17.9080	6.4049	3.5521	3.9613	0.0001	1.0000	2.9847	2.9847
QG..S	7.0000	0.4667	0.9333	0.8750	0.6087	0.4523	0.4000	0.0667	17.1820	6.4381	3.3947	2.8221	0.0001	0.9999	2.5057	2.8637
QP..S	7.0000	0.4667	0.9333	0.8750	0.6087	0.4523	0.4000	0.0667	17.9080	6.3903	3.5521	3.9613	0.0001	0.9999	2.6116	2.9847
RLL	7.0000	0.4667	0.9333	0.8750	0.6087	0.4523	0.4000	0.0667	15.2307	2.6538	2.9716	0.1251	0.0002	0.9997	2.2211	2.5384
QM..Q	7.0000	0.4667	1.0000	1.0000	0.6364	0.5517	0.4667	0.0000	20.4395	6.4286	4.1011	9.2398	0.0000	1.0000	3.4066	3.4066
Q.S.S	7.0000	0.4667	0.8000	0.7000	0.5600	0.2828	0.2667	0.2000	17.2052	11.5745	3.3998	2.8569	0.0000	0.9998	2.0073	2.8675
S..PA	7.0000	0.4667	0.8667	0.7778	0.5833	0.3637	0.3333	0.1333	16.5375	6.4239	3.2550	1.8896	0.0001	0.9998	2.1438	2.7563
ASL	7.0000	0.4667	0.9333	0.8750	0.6087	0.4523	0.4000	0.0667	15.1513	2.6210	2.9544	0.0202	0.0002	0.9997	2.2096	2.5252
R..SS	7.0000	0.4667	1.0000	1.0000	0.6364	0.5517	0.4667	0.0000	16.5976	6.3830	3.2680	1.9741	0.0003	1.0000	2.7663	2.7663
TSG	7.0000	0.4667	1.0000	1.0000	0.6364	0.5517	0.4667	0.0000	16.5484	2.6154	3.2573	1.9048	0.0003	1.0000	2.7581	2.7581
ALL	7.0000	0.4667	0.8667	0.7778	0.5833	0.3637	0.3333	0.1333	14.4678	2.6132	2.8062	-0.8871	0.0002	0.9994	1.8755	2.4113
LPA	7.0000	0.4667	0.9333	0.8750	0.6087	0.4523	0.4000	0.0667	15.8540	2.6604	3.1068	0.9537	0.0002	0.9998	2.3120	2.6423
PA.Q	7.0000	0.4667	0.8667	0.7778	0.5833	0.3637	0.3333	0.1333	17.6431	6.9239	3.4947	3.5325	0.0000	0.9999	2.2871	2.9405
L.P.L	7.0000	0.4667	0.8000	0.7000	0.5600	0.2828	0.2667	0.2000	15.4355	11.5745	3.0160	0.3960	0.0001	0.9996	1.8008	2.5726
GL..S	7.0000	0.4667	0.8667	0.7778	0.5833	0.3637	0.3333	0.1333	15.3930	6.4023	3.0068	0.3397	0.0001	0.9996	1.9954	2.5655
N.N.P	7.0000	0.4667	1.0000	1.0000	0.6364	0.5517	0.4667	0.0000	18.7868	11.5745	3.7427	5.5188	0.0001	1.0000	3.1311	3.1311
GS..A	7.0000	0.4667	0.8667	0.7778	0.5833	0.3637	0.3333	0.1333	15.8116	6.3830	3.0976	0.8968	0.0001	0.9997	2.0496	2.6353
T.LS	7.0000	0.4667	0.9333	0.8750	0.6087	0.4523	0.4000	0.0667	15.8881	6.9037	3.1142	0.9995	0.0002	0.9998	2.3170	2.6480
L..PG	7.0000	0.4667	0.9333	0.8750	0.6087	0.4523	0.4000	0.0667	16.0957	6.4063	3.1592	1.2801	0.0001	0.9998	2.3473	2.6826
L..GD	7.0000	0.4667	0.9333	0.8750	0.6087	0.4523	0.4000	0.0667	15.9022	6.3956	3.1172	1.0184	0.0002	0.9998	2.3191	2.6504
KK..S	7.0000	0.4667	0.8000	0.7000	0.5600	0.2828	0.2667	0.2000	16.6900	6.3830	3.2880	2.1049	0.0000	0.9998	1.9472	2.7817
SLQ	7.0000	0.4667	0.8000	0.7000	0.5600	0.2828	0.2667	0.2000	16.5218	2.6934	3.2516	1.8675	0.0000	0.9998	1.9275	2.7536
G.L.P	7.0000	0.4667	0.8667	0.7778	0.5833	0.3637	0.3333	0.1333	16.0957	11.5745	3.1592	1.2801	0.0001	0.9998	2.0865	2.6826
Q.L.Q	7.0000	0.4667	0.9333	0.8750	0.6087	0.4523	0.4000	0.0667	17.6273	11.5745	3.4913	3.5075	0.0001	0.9999	2.5707	2.9379
SS..M	7.0000	0.4667	0.9333	0.8750	0.6087	0.4523	0.4000	0.0667	18.2283	6.3830	3.6216	4.5032	0.0001	0.9999	2.6583	3.0381
A.P.T	7.0000	0.4667	0.8667	0.7778	0.5833	0.3637	0.3333	0.1333	17.0094	11.5745	3.3573	2.5662	0.0000	0.9998	2.2049	2.8349
L..GS	7.0000	0.4667	1.0000	1.0000	0.6364	0.5517	0.4667	0.0000	15.3930	6.3830	3.0068	0.3397	0.0005	1.0000	2.5655	2.5655
LL..T	7.0000	0.4667	0.9333	0.8750	0.6087	0.4523	0.4000	0.0667	15.2046	6.3830	2.9660	0.0906	0.0002	0.9997	2.2173	2.5341
G.PL	7.0000	0.4667	0.9333	0.8750	0.6087	0.4523	0.4000	0.0667	16.0957	6.9645	3.1592	1.2801	0.0001	0.9998	2.3473	2.6826
I.TL	7.0000	0.4667	0.7333	0.6364	0.5385	0.2075	0.2000	0.2667	16.1833	6.9406	3.1782	1.3994	0.0000	0.9997	1.7164	2.6972
L.SQ	7.0000	0.4667	0.9333	0.8750	0.6087	0.4523	0.4000	0.0667	16.5218	6.9359	3.2516	1.8675	0.0001	0.9999	2.4094	2.7536
L..AL	7.0000	0.4667	0.9333	0.8750	0.6087	0.4523	0.4000	0.0667	14.4678	6.3908	2.8062	-0.8871	0.0003	0.9996	2.1099	2.4113
L.NS	7.0000	0.4667	0.8000	0.7000	0.5600	0.2828	0.2667	0.2000	16.4084	6.9259	3.2270	1.7094	0.0000	0.9998	1.9143	2.7347
L.LQ	7.0000	0.4667	0.9333	0.8750	0.6087	0.4523	0.4000	0.0667	15.8383	7.0137	3.1034	0.9326	0.0002	0.9998	2.3098	2.6397
A..LS	7.0000	0.4667	0.8667	0.7778	0.5833	0.3637	0.3333	0.1333	15.1513	6.4037	2.9544	0.0202	0.0001	0.9996	1.9641	2.5252
N.SV	7.0000	0.4667	0.9333	0.8750	0.6087	0.4523	0.4000	0.0667	17.1362	6.8831	3.3848	2.7536	0.0001	0.9999	2.4990	2.8560
S.V.G	7.0000	0.4667	0.8000	0.7000	0.5600	0.2828	0.2667	0.2000	16.1207	11.5745	3.1646	1.3141	0.0000	0.9997	1.8808	2.6868
AS..K	7.0000	0.4667	0.8667	0.7778	0.5833	0.3637	0.3333	0.1333	16.1300	6.3861	3.1666	1.3267	0.0001	0.9998	2.0909	2.6883
LP..L	7.0000	0.4667	0.8667	0.7778	0.5833	0.3637	0.3333	0.1333	15.4355	6.4645	3.0160	0.3960	0.0001	0.9997	2.0009	2.5726
PLS	7.0000	0.4667	1.0000	1.0000	0.6364	0.5517	0.4667	0.0000	16.1189	2.6623	3.1642	1.3117	0.0003	1.0000	2.6865	2.6865
VS..G	7.0000	0.4667	0.8667	0.7778	0.5833	0.3637	0.3333	0.1333	16.1207	6.3831	3.1646	1.3141	0.0001	0.9998	2.0897	2.6868
P.MP	7.0000	0.4667	0.9333	0.8750	0.6087	0.4523	0.4000	0.0667	19.6338	6.9689	3.9264	7.2713	0.0000	1.0000	2.8633	3.2723
ST.S	7.0000	0.4667	1.0000	1.0000	0.6364	0.5517	0.4667	0.0000	16.5716	6.8929	3.2624	1.9374	0.0003	1.0000	2.7619	2.7619
GQ.G	7.0000	0.4667	0.9333	0.8750	0.6087	0.4523	0.4000	0.0667	17.1588	6.9381	3.3897	2.7873	0.0001	0.9999	2.5023	2.8598
V..SS	7.0000	0.4667	0.8667	0.7778	0.5833	0.3637	0.3333	0.1333	16.1440	6.3830	3.1696	1.3458	0.0001	0.9998	2.0927	2.6907
P.L.Q	7.0000	0.4667	0.7333	0.6364	0.5385	0.2075	0.2000	0.2667	17.2245	11.5745	3.4039	2.8858	0.0000	0.9998	1.8268	2.8707
T..PG	7.0000	0.4667	1.0000	1.0000	0.6364	0.5517	0.4667	0.0000	17.2511	6.4063	3.4097	2.9259	0.0002	1.0000	2.8752	2.8752
ST.P	7.0000	0.4667	0.8667	0.7778	0.5833	0.3637	0.3333	0.1333	17.2743	6.8929	3.4147	2.9610	0.0000	0.9999	2.2393	2.8790
SI.P	7.0000	0.4667	1.0000	1.0000	0.6364	0.5517	0.4667	0.0000	17.0976	6.8869	3.3764	2.6962	0.0002	1.0000	2.8496	2.8496
LL.E	7.0000	0.4667	0.7333	0.6364	0.5385	0.2075	0.2000	0.2667	14.8010	6.8830	2.8784	-0.4432	0.0000	0.9994	1.5698	2.4668
SL.D	7.0000	0.4667	0.7333	0.6364	0.5385	0.2075	0.2000	0.2667	15.9254	6.9037	3.1222	1.0497	0.0000	0.9997	1.6891	2.6542
SPR	7.0000	0.4667	0.8667	0.7778	0.5833	0.3637	0.3333	0.1333	17.3003	2.6228	3.4204	3.0004	0.0000	0.9999	2.2426	2.8834
NL.P	7.0000	0.4667	0.9333	0.8750	0.6087	0.4523	0.4000	0.0667	17.1111	6.9990	3.3794	2.7164	0.0001	0.9999	2.4954	2.8519
T..PS	7.0000	0.4667	0.9333	0.8750	0.6087	0.4523	0.4000	0.0667	17.2743	6.4049	3.4147	2.9610	0.0001	0.9999	2.5192	2.8790
TL.S	7.0000	0.4667	0.9333	0.8750	0.6087	0.4523	0.4000	0.0667	15.8881	6.9406	3.1142	0.9995	0.0002	0.9998	2.3170	2.6480
V.PS	7.0000	0.4667	0.9333	0.8750	0.6087	0.4523	0.4000	0.0667	16.8467	6.9049	3.3220	2.3293	0.0001	0.9999	2.4568	2.8078
A..AS	7.0000	0.4667	0.9333	0.8750	0.6087	0.4523	0.4000	0.0667	15.5699	6.3861	3.0452	0.5744	0.0002	0.9998	2.2706	2.5950
S.V.S	7.0000	0.4667	0.8667	0.7778	0.5833	0.3637	0.3333	0.1333	16.1440	11.5745	3.1696	1.3458	0.0001	0.9998	2.0927	2.6907
SGP	7.0000	0.4667	0.9333	0.8750	0.6087	0.4523	0.4000	0.0667	16.7792	2.6252	3.3074	2.2322	0.0001	0.9999	2.4470	2.7965
A.AG	7.0000	0.4667	1.0000	1.0000	0.6364	0.5517	0.4667	0.0000	15.5467	6.8856	3.0401	0.5435	0.0004	1.0000	2.5911	2.5911
LN.L	7.0000	0.4667	0.9333	0.8750	0.6087	0.4523	0.4000	0.0667	15.7249	6.9990	3.0788	0.7809	0.0002	0.9998	2.2932	2.6208
G.SL	7.0000	0.4667	0.8667	0.7778	0.5833	0.3637	0.3333	0.1333	15.3930	6.9037	3.0068	0.3397	0.0001	0.9996	1.9954	2.5655
P..AG	7.0000	0.4667	0.8000	0.7000	0.5600	0.2828	0.2667	0.2000	16.5143	6.3856	3.2499	1.8571	0.0000	0.9998	1.9267	2.7524
L.TL	7.0000	0.4667	0.9333	0.8750	0.6087	0.4523	0.4000	0.0667	15.2046	6.9406	2.9660	0.0906	0.0002	0.9997	2.2173	2.5341
L.QE	7.0000	0.4667	0.9333	0.8750	0.6087	0.4523	0.4000	0.0667	16.5901	6.9298	3.2664	1.9635	0.0001	0.9999	2.4194	2.7650
T..TP	7.0000	0.4667	1.0000	1.0000	0.6364	0.5517	0.4667	0.0000	17.7462	6.3854	3.5171	3.6975	0.0001	1.0000	2.9577	2.9577
S.AG	7.0000	0.4667	0.7333	0.6364	0.5385	0.2075	0.2000	0.2667	15.8116	6.8856	3.0976	0.8968	0.0000	0.9996	1.6770	2.6353
M.SL	7.0000	0.4667	0.8667	0.7778	0.5833	0.3637	0.3333	0.1333	17.5449	6.9037	3.4734	3.3776	0.0000	0.9999	2.2743	2.9241
P..AT	7.0000	0.4667	0.8667	0.7778	0.5833	0.3637	0.3333	0.1333	17.0094	6.4070	3.3573	2.5662	0.0000	0.9998	2.2049	2.8349
A.RL	7.0000	0.4667	0.9333	0.8750	0.6087	0.4523	0.4000	0.0667	15.6492	6.9431	3.0624	0.6800	0.0002	0.9998	2.2822	2.6082
SDS	7.0000	0.4667	0.8667	0.7778	0.5833	0.3637	0.3333	0.1333	16.6089	2.6163	3.2704	1.9900	0.0001	0.9998	2.1530	2.7681
PS..G	7.0000	0.4667	0.8667	0.7778	0.5833	0.3637	0.3333	0.1333	16.7792	6.4049	3.3074	2.2322	0.0001	0.9998	2.1751	2.7965
TS.T	7.0000	0.4667	0.8000	0.7000	0.5600	0.2828	0.2667	0.2000	17.0435	6.8929	3.3647	2.6163	0.0000	0.9998	1.9884	2.8406
L..RL	7.0000	0.4667	0.8667	0.7778	0.5833	0.3637	0.3333	0.1333	15.2307	6.4431	2.9716	0.1251	0.0001	0.9996	1.9743	2.5384
A.A.P	7.0000	0.4667	0.8667	0.7778	0.5833	0.3637	0.3333	0.1333	16.2726	11.5745	3.1975	1.5219	0.0001	0.9998	2.1094	2.7121
A.A.S	7.0000	0.4667	0.7333	0.6364	0.5385	0.2075	0.2000	0.2667	15.5699	11.5745	3.0452	0.5744	0.0000	0.9996	1.6514	2.5950
PL.S	7.0000	0.4667	0.9333	0.8750	0.6087	0.4523	0.4000	0.0667	16.1189	6.9645	3.1642	1.3117	0.0001	0.9998	2.3507	2.6865
G..TP	7.0000	0.4667	0.9333	0.8750	0.6087	0.4523	0.4000	0.0667	17.2511	6.3854	3.4097	2.9259	0.0001	0.9999	2.5158	2.8752
A.Q.G	7.0000	0.4667	0.8667	0.7778	0.5833	0.3637	0.3333	0.1333	16.9171	11.5745	3.3373	2.4314	0.0001	0.9998	2.1930	2.8195
TP.T	7.0000	0.4667	1.0000	1.0000	0.6364	0.5517	0.4667	0.0000	17.7462	6.8854	3.5171	3.6975	0.0001	1.0000	2.9577	2.9577
AAG	7.0000	0.4667	0.9333	0.8750	0.6087	0.4523	0.4000	0.0667	15.5467	2.6088	3.0401	0.5435	0.0002	0.9998	2.2672	2.5911
P.G.G	7.0000	0.4667	1.0000	1.0000	0.6364	0.5517	0.4667	0.0000	16.7560	11.5745	3.3023	2.1990	0.0002	1.0000	2.7927	2.7927
SS.K	7.0000	0.4667	0.9333	0.8750	0.6087	0.4523	0.4000	0.0667	16.3948	6.8830	3.2240	1.6906	0.0001	0.9998	2.3909	2.7325
TG..P	7.0000	0.4667	0.8667	0.7778	0.5833	0.3637	0.3333	0.1333	17.2511	6.3939	3.4097	2.9259	0.0000	0.9999	2.2363	2.8752
GL..P	7.0000	0.4667	0.8000	0.7000	0.5600	0.2828	0.2667	0.2000	16.0957	6.4023	3.1592	1.2801	0.0000	0.9997	1.8778	2.6826
GL.P	7.0000	0.4667	0.9333	0.8750	0.6087	0.4523	0.4000	0.0667	16.0957	6.9023	3.1592	1.2801	0.0001	0.9998	2.3473	2.6826
GP.S	7.0000	0.4667	1.0000	1.0000	0.6364	0.5517	0.4667	0.0000	16.7792	6.9063	3.3074	2.2322	0.0002	1.0000	2.7965	2.7965
N.G.S	7.0000	0.4667	0.9333	0.8750	0.6087	0.4523	0.4000	0.0667	17.0687	11.5745	3.3701	2.6535	0.0001	0.9999	2.4892	2.8448
PG..A	7.0000	0.4667	1.0000	1.0000	0.6364	0.5517	0.4667	0.0000	16.5143	6.4063	3.2499	1.8571	0.0003	1.0000	2.7524	2.7524
EL..A	7.0000	0.4667	0.9333	0.8750	0.6087	0.4523	0.4000	0.0667	15.2196	6.4080	2.9692	0.1105	0.0002	0.9997	2.2195	2.5366
PL..Q	7.0000	0.4667	0.9333	0.8750	0.6087	0.4523	0.4000	0.0667	17.2245	6.4645	3.4039	2.8858	0.0001	0.9999	2.5119	2.8707
L.SK	7.0000	0.4667	0.8667	0.7778	0.5833	0.3637	0.3333	0.1333	15.7114	6.8869	3.0758	0.7628	0.0001	0.9997	2.0367	2.6186
L..PS	7.0000	0.4667	0.8000	0.7000	0.5600	0.2828	0.2667	0.2000	16.1189	6.4049	3.1642	1.3117	0.0000	0.9997	1.8805	2.6865
GSG	7.0000	0.4667	0.7333	0.6364	0.5385	0.2075	0.2000	0.2667	16.0532	2.6066	3.1500	1.2224	0.0000	0.9997	1.7026	2.6755
LQS	7.0000	0.4667	0.9333	0.8750	0.6087	0.4523	0.4000	0.0667	16.5218	2.6934	3.2516	1.8675	0.0001	0.9999	2.4094	2.7536
I..RL	7.0000	0.4667	0.9333	0.8750	0.6087	0.4523	0.4000	0.0667	16.2093	6.4431	3.1838	1.4350	0.0001	0.9998	2.3639	2.7015
GLL	7.0000	0.4667	0.8667	0.7778	0.5833	0.3637	0.3333	0.1333	14.7095	2.6225	2.8586	-0.5647	0.0002	0.9995	1.9068	2.4516
KRK	7.0000	0.4667	0.9333	0.8750	0.6087	0.4523	0.4000	0.0667	17.1879	2.6081	3.3960	2.8309	0.0001	0.9999	2.5066	2.8647
LAS	7.0000	0.4667	0.8667	0.7778	0.5833	0.3637	0.3333	0.1333	15.1513	2.6210	2.9544	0.0202	0.0001	0.9996	1.9641	2.5252
SSV	7.0000	0.4667	0.9333	0.8750	0.6087	0.4523	0.4000	0.0667	16.1440	2.6066	3.1696	1.3458	0.0001	0.9998	2.3543	2.6907
S.T.L	7.0000	0.4667	0.9333	0.8750	0.6087	0.4523	0.4000	0.0667	15.8881	11.5745	3.1142	0.9995	0.0002	0.9998	2.3170	2.6480
V.S.P	7.0000	0.4667	0.9333	0.8750	0.6087	0.4523	0.4000	0.0667	16.8467	11.5745	3.3220	2.3293	0.0001	0.9999	2.4568	2.8078
TG..S	7.0000	0.4667	0.8667	0.7778	0.5833	0.3637	0.3333	0.1333	16.5484	6.3939	3.2573	1.9048	0.0001	0.9998	2.1452	2.7581
L.L.S	7.0000	0.4667	0.9333	0.8750	0.6087	0.4523	0.4000	0.0667	14.7327	11.5745	2.8636	-0.5338	0.0003	0.9997	2.1485	2.4555
N.G.P	7.0000	0.4667	0.8667	0.7778	0.5833	0.3637	0.3333	0.1333	17.7714	11.5745	3.5225	3.7382	0.0000	0.9999	2.3037	2.9619
L.SS..S	7.0000	0.4667	1.0000	1.0000	0.6364	0.5517	0.4667	0.0000	20.7828	10.0745	4.1755	10.1874	0.0000	1.0000	3.4638	3.4638
ET..A	7.0000	0.4667	1.0000	1.0000	0.6364	0.5517	0.4667	0.0000	16.3750	6.3903	3.2197	1.6631	0.0003	1.0000	2.7292	2.7292
V.P.Q	7.0000	0.4667	1.0000	1.0000	0.6364	0.5517	0.4667	0.0000	17.9522	11.5745	3.5617	4.0346	0.0001	1.0000	2.9920	2.9920
R..AA	7.0000	0.4667	0.9333	0.8750	0.6087	0.4523	0.4000	0.0667	16.0678	6.3830	3.1531	1.2422	0.0001	0.9998	2.3432	2.6780
SLV	7.0000	0.4667	1.0000	1.0000	0.6364	0.5517	0.4667	0.0000	15.4605	2.6278	3.0214	0.4292	0.0004	1.0000	2.5767	2.5767
SVP	7.0000	0.4667	1.0000	1.0000	0.6364	0.5517	0.4667	0.0000	16.8467	2.6236	3.3220	2.3293	0.0002	1.0000	2.8078	2.8078
NL..E	7.0000	0.4667	0.7333	0.6364	0.5385	0.2075	0.2000	0.2667	16.4767	6.4990	3.2418	1.8045	0.0000	0.9997	1.7475	2.7461
M..SS	7.0000	0.4667	1.0000	1.0000	0.6364	0.5517	0.4667	0.0000	18.2283	6.3830	3.6216	4.5032	0.0001	1.0000	3.0381	3.0381
S.AL	7.0000	0.4667	0.9333	0.8750	0.6087	0.4523	0.4000	0.0667	15.1513	6.8908	2.9544	0.0202	0.0002	0.9997	2.2096	2.5252
PGV	7.0000	0.4667	0.9333	0.8750	0.6087	0.4523	0.4000	0.0667	16.8235	2.6242	3.3170	2.2959	0.0001	0.9999	2.4534	2.8039
TSD	7.0000	0.4667	1.0000	1.0000	0.6364	0.5517	0.4667	0.0000	17.0808	2.6167	3.3728	2.6714	0.0002	1.0000	2.8468	2.8468
E.SP	7.0000	0.4667	0.9333	0.8750	0.6087	0.4523	0.4000	0.0667	16.8707	6.9049	3.3272	2.3640	0.0001	0.9999	2.4603	2.8118
S..GT	7.0000	0.4667	1.0000	1.0000	0.6364	0.5517	0.4667	0.0000	16.5484	6.3939	3.2573	1.9048	0.0003	1.0000	2.7581	2.7581
S..DG	7.0000	0.4667	0.8000	0.7000	0.5600	0.2828	0.2667	0.2000	16.5857	6.3956	3.2654	1.9573	0.0000	0.9998	1.9350	2.7643
L.KT	7.0000	0.4667	0.8667	0.7778	0.5833	0.3637	0.3333	0.1333	16.1833	6.8844	3.1782	1.3994	0.0001	0.9998	2.0978	2.6972
GLP	7.0000	0.4667	0.9333	0.8750	0.6087	0.4523	0.4000	0.0667	16.0957	2.6619	3.1592	1.2801	0.0001	0.9998	2.3473	2.6826
AP..L	7.0000	0.4667	1.0000	1.0000	0.6364	0.5517	0.4667	0.0000	15.8540	6.4239	3.1068	0.9537	0.0004	1.0000	2.6423	2.6423
PLD	7.0000	0.4667	0.8667	0.7778	0.5833	0.3637	0.3333	0.1333	16.6281	2.6802	3.2746	2.0172	0.0001	0.9998	2.1555	2.7714
TTG	7.0000	0.4667	0.8667	0.7778	0.5833	0.3637	0.3333	0.1333	17.0202	2.6168	3.3596	2.5821	0.0000	0.9998	2.2063	2.8367
N..SS	7.0000	0.4667	0.8667	0.7778	0.5833	0.3637	0.3333	0.1333	17.0919	6.3830	3.3752	2.6878	0.0000	0.9998	2.2156	2.8486
AL..Q	7.0000	0.4667	1.0000	1.0000	0.6364	0.5517	0.4667	0.0000	16.2569	6.3908	3.1941	1.5003	0.0003	1.0000	2.7095	2.7095
AE..S	7.0000	0.4667	0.9333	0.8750	0.6087	0.4523	0.4000	0.0667	15.9031	6.3880	3.1174	1.0197	0.0002	0.9998	2.3192	2.6505
P.QA	7.0000	0.4667	0.8667	0.7778	0.5833	0.3637	0.3333	0.1333	17.6431	6.9627	3.4947	3.5325	0.0000	0.9999	2.2871	2.9405
KAL	7.0000	0.4667	0.8000	0.7000	0.5600	0.2828	0.2667	0.2000	15.4465	2.6344	3.0184	0.4106	0.0001	0.9996	1.8021	2.5744
A.PG	7.0000	0.4667	0.8667	0.7778	0.5833	0.3637	0.3333	0.1333	16.5143	6.9063	3.2499	1.8571	0.0001	0.9998	2.1407	2.7524
PG.L	7.0000	0.4667	0.9333	0.8750	0.6087	0.4523	0.4000	0.0667	16.0957	6.9063	3.1592	1.2801	0.0001	0.9998	2.3473	2.6826
PT.L	7.0000	0.4667	0.9333	0.8750	0.6087	0.4523	0.4000	0.0667	16.5908	6.8854	3.2665	1.9645	0.0001	0.9999	2.4195	2.7651
DL.S	7.0000	0.4667	0.8667	0.7778	0.5833	0.3637	0.3333	0.1333	15.9254	6.9442	3.1222	1.0497	0.0001	0.9997	2.0644	2.6542
SP.L	7.0000	0.4667	0.8667	0.7778	0.5833	0.3637	0.3333	0.1333	16.1189	6.9049	3.1642	1.3117	0.0001	0.9998	2.0895	2.6865
SPM	7.0000	0.4667	0.9333	0.8750	0.6087	0.4523	0.4000	0.0667	18.9311	2.7238	3.7740	5.7978	0.0000	1.0000	2.7608	3.1552
G.TS	7.0000	0.4667	0.8667	0.7778	0.5833	0.3637	0.3333	0.1333	16.5484	6.8929	3.2573	1.9048	0.0001	0.9998	2.1452	2.7581
T..AS	7.0000	0.4667	0.9333	0.8750	0.6087	0.4523	0.4000	0.0667	16.3067	6.3861	3.2049	1.5688	0.0001	0.9998	2.3781	2.7178
SS.R	7.0000	0.4667	0.8667	0.7778	0.5833	0.3637	0.3333	0.1333	16.5976	6.8830	3.2680	1.9741	0.0001	0.9998	2.1515	2.7663
LL.N	7.0000	0.4667	0.7333	0.6364	0.5385	0.2075	0.2000	0.2667	15.7249	6.8830	3.0788	0.7809	0.0000	0.9996	1.6678	2.6208
KG.S	7.0000	0.4667	0.8000	0.7000	0.5600	0.2828	0.2667	0.2000	16.3716	6.8875	3.2190	1.6584	0.0000	0.9998	1.9100	2.7286
IL.E	7.0000	0.4667	0.9333	0.8750	0.6087	0.4523	0.4000	0.0667	15.7797	6.9248	3.0906	0.8541	0.0002	0.9998	2.3012	2.6299
AS.L	7.0000	0.4667	0.9333	0.8750	0.6087	0.4523	0.4000	0.0667	15.1513	6.8861	2.9544	0.0202	0.0002	0.9997	2.2096	2.5252
TG.S	7.0000	0.4667	0.8000	0.7000	0.5600	0.2828	0.2667	0.2000	16.5484	6.8939	3.2573	1.9048	0.0000	0.9998	1.9306	2.7581
G.GS	7.0000	0.4667	0.8667	0.7778	0.5833	0.3637	0.3333	0.1333	16.0532	6.8830	3.1500	1.2224	0.0001	0.9997	2.0810	2.6755
R.LP	7.0000	0.4667	1.0000	1.0000	0.6364	0.5517	0.4667	0.0000	16.6169	6.9645	3.2722	2.0013	0.0002	1.0000	2.7695	2.7695
LRL	7.0000	0.4667	0.9333	0.8750	0.6087	0.4523	0.4000	0.0667	15.2307	2.6538	2.9716	0.1251	0.0002	0.9997	2.2211	2.5384
P.P.T	7.0000	0.4667	0.9333	0.8750	0.6087	0.4523	0.4000	0.0667	17.9770	11.5745	3.5671	4.0758	0.0001	0.9999	2.6216	2.9962
SI.E	7.0000	0.4667	1.0000	1.0000	0.6364	0.5517	0.4667	0.0000	16.4631	6.8869	3.2388	1.7856	0.0003	1.0000	2.7439	2.7439
S..EK	7.0000	0.4667	1.0000	1.0000	0.6364	0.5517	0.4667	0.0000	16.4631	6.3853	3.2388	1.7856	0.0003	1.0000	2.7439	2.7439
EA.Q	7.0000	0.4667	0.9333	0.8750	0.6087	0.4523	0.4000	0.0667	17.0087	6.8880	3.3571	2.5651	0.0001	0.9999	2.4804	2.8348
DQ..L	7.0000	0.4667	0.6667	0.5833	0.5185	0.1361	0.1333	0.3333	17.0310	6.3988	3.3620	2.5979	0.0000	0.9998	1.6558	2.8385
VRK	7.0000	0.4667	1.0000	1.0000	0.6364	0.5517	0.4667	0.0000	16.9371	2.6128	3.3416	2.4604	0.0002	1.0000	2.8228	2.8228
EK.V	7.0000	0.4667	0.8667	0.7778	0.5833	0.3637	0.3333	0.1333	16.5074	6.8853	3.2484	1.8474	0.0001	0.9998	2.1399	2.7512
GAG	7.0000	0.4667	0.9333	0.8750	0.6087	0.4523	0.4000	0.0667	15.7883	2.6089	3.0925	0.8657	0.0002	0.9998	2.3025	2.6314
G.D.T	7.0000	0.4667	0.8000	0.7000	0.5600	0.2828	0.2667	0.2000	17.0575	11.5745	3.3677	2.6370	0.0000	0.9998	1.9900	2.8429
Q.N.S	7.0000	0.4667	0.8000	0.7000	0.5600	0.2828	0.2667	0.2000	18.1974	11.5745	3.6149	4.4497	0.0000	0.9999	2.1230	3.0329
LG.L	7.0000	0.4667	0.8667	0.7778	0.5833	0.3637	0.3333	0.1333	14.7095	6.9023	2.8586	-0.5647	0.0002	0.9995	1.9068	2.4516
D.A.G	7.0000	0.4667	1.0000	1.0000	0.6364	0.5517	0.4667	0.0000	16.3208	11.5745	3.2080	1.5882	0.0003	1.0000	2.7201	2.7201
A..PL	7.0000	0.4667	1.0000	1.0000	0.6364	0.5517	0.4667	0.0000	15.8540	6.4645	3.1068	0.9537	0.0004	1.0000	2.6423	2.6423
T.RL	7.0000	0.4667	0.9333	0.8750	0.6087	0.4523	0.4000	0.0667	16.3860	6.9431	3.2221	1.6784	0.0001	0.9998	2.3896	2.7310
Q.T.Q	7.0000	0.4667	0.9333	0.8750	0.6087	0.4523	0.4000	0.0667	18.7827	11.5745	3.7418	5.5110	0.0000	1.0000	2.7391	3.1304
SL.T	7.0000	0.4667	0.9333	0.8750	0.6087	0.4523	0.4000	0.0667	15.8881	6.9037	3.1142	0.9995	0.0002	0.9998	2.3170	2.6480
LSE	7.0000	0.4667	0.9333	0.8750	0.6087	0.4523	0.4000	0.0667	15.4845	2.6286	3.0266	0.4610	0.0002	0.9998	2.2582	2.5808
SL.L	7.0000	0.4667	0.7333	0.6364	0.5385	0.2075	0.2000	0.2667	14.7327	6.9037	2.8636	-0.5338	0.0000	0.9994	1.5626	2.4555
P.KK	7.0000	0.4667	0.8667	0.7778	0.5833	0.3637	0.3333	0.1333	17.3927	6.8830	3.4404	3.1416	0.0000	0.9999	2.2546	2.8988
SR..S	7.0000	0.4667	0.8000	0.7000	0.5600	0.2828	0.2667	0.2000	16.5976	6.3941	3.2680	1.9741	0.0000	0.9998	1.9364	2.7663
SP.E	7.0000	0.4667	1.0000	1.0000	0.6364	0.5517	0.4667	0.0000	16.8707	6.9049	3.3272	2.3640	0.0002	1.0000	2.8118	2.8118
TGK	7.0000	0.4667	0.8667	0.7778	0.5833	0.3637	0.3333	0.1333	16.8435	2.6142	3.3213	2.3248	0.0001	0.9998	2.1834	2.8073
SG.L	7.0000	0.4667	0.8667	0.7778	0.5833	0.3637	0.3333	0.1333	15.3930	6.8830	3.0068	0.3397	0.0001	0.9996	1.9954	2.5655
LL..D	7.0000	0.4667	0.9333	0.8750	0.6087	0.4523	0.4000	0.0667	15.2419	6.3830	2.9740	0.1399	0.0002	0.9997	2.2228	2.5403
EK..T	7.0000	0.4667	1.0000	1.0000	0.6364	0.5517	0.4667	0.0000	16.9350	6.3853	3.3412	2.4574	0.0002	1.0000	2.8225	2.8225
M.S.S	7.0000	0.4667	1.0000	1.0000	0.6364	0.5517	0.4667	0.0000	18.2283	11.5745	3.6216	4.5032	0.0001	1.0000	3.0381	3.0381
S.N.P	7.0000	0.4667	0.8000	0.7000	0.5600	0.2828	0.2667	0.2000	17.7946	11.5745	3.5276	3.7758	0.0000	0.9999	2.0760	2.9658
K.A.L	7.0000	0.4667	0.8000	0.7000	0.5600	0.2828	0.2667	0.2000	15.4465	11.5745	3.0184	0.4106	0.0001	0.9996	1.8021	2.5744
KK..R	7.0000	0.4667	0.8000	0.7000	0.5600	0.2828	0.2667	0.2000	17.1879	6.3830	3.3960	2.8309	0.0000	0.9998	2.0053	2.8647
P.Q.L	7.0000	0.4667	0.8667	0.7778	0.5833	0.3637	0.3333	0.1333	17.2245	11.5745	3.4039	2.8858	0.0000	0.9999	2.2328	2.8707
PS.R	7.0000	0.4667	0.8000	0.7000	0.5600	0.2828	0.2667	0.2000	17.3003	6.9049	3.4204	3.0004	0.0000	0.9998	2.0184	2.8834
VE.L	7.0000	0.4667	1.0000	1.0000	0.6364	0.5517	0.4667	0.0000	15.5288	6.8830	3.0362	0.5198	0.0004	1.0000	2.5881	2.5881
D..PL	7.0000	0.4667	0.8000	0.7000	0.5600	0.2828	0.2667	0.2000	16.6281	6.4645	3.2746	2.0172	0.0000	0.9998	1.9399	2.7714
GR.G	7.0000	0.4667	0.8000	0.7000	0.5600	0.2828	0.2667	0.2000	16.5512	6.8951	3.2579	1.9088	0.0000	0.9998	1.9310	2.7585
L.N.Q	7.0000	0.4667	0.8000	0.7000	0.5600	0.2828	0.2667	0.2000	17.5140	11.5745	3.4667	3.3293	0.0000	0.9999	2.0433	2.9190
SRA	7.0000	0.4667	0.8667	0.7778	0.5833	0.3637	0.3333	0.1333	16.3327	2.6237	3.2106	1.6047	0.0001	0.9998	2.1172	2.7221
K..RL	7.0000	0.4667	0.8667	0.7778	0.5833	0.3637	0.3333	0.1333	16.2093	6.4431	3.1838	1.4350	0.0001	0.9998	2.1012	2.7015
V..LL	7.0000	0.4667	0.8667	0.7778	0.5833	0.3637	0.3333	0.1333	14.7770	6.3830	2.8732	-0.4750	0.0001	0.9995	1.9155	2.4628
E.S.L	7.0000	0.4667	1.0000	1.0000	0.6364	0.5517	0.4667	0.0000	15.4845	11.5745	3.0266	0.4610	0.0004	1.0000	2.5808	2.5808
L.PE	7.0000	0.4667	1.0000	1.0000	0.6364	0.5517	0.4667	0.0000	16.1872	6.9009	3.1790	1.4048	0.0003	1.0000	2.6979	2.6979
P..TV	7.0000	0.4667	0.9333	0.8750	0.6087	0.4523	0.4000	0.0667	17.3186	6.3912	3.4243	3.0282	0.0001	0.9999	2.5256	2.8864
G.LV	7.0000	0.4667	0.8667	0.7778	0.5833	0.3637	0.3333	0.1333	15.4373	6.9064	3.0164	0.3984	0.0001	0.9997	2.0011	2.5729
G.SA	7.0000	0.4667	0.8667	0.7778	0.5833	0.3637	0.3333	0.1333	15.8116	6.8861	3.0976	0.8968	0.0001	0.9997	2.0496	2.6353
R.QV	7.0000	0.4667	0.8667	0.7778	0.5833	0.3637	0.3333	0.1333	17.7474	6.9319	3.5173	3.6995	0.0000	0.9999	2.3006	2.9579
A.SV	7.0000	0.4667	1.0000	1.0000	0.6364	0.5517	0.4667	0.0000	15.8791	6.8831	3.1122	0.9874	0.0004	1.0000	2.6465	2.6465
R.LG	7.0000	0.4667	0.8667	0.7778	0.5833	0.3637	0.3333	0.1333	15.8909	6.9023	3.1148	1.0033	0.0001	0.9997	2.0599	2.6485
ILK	7.0000	0.4667	0.8667	0.7778	0.5833	0.3637	0.3333	0.1333	16.0065	2.6481	3.1398	1.1592	0.0001	0.9997	2.0749	2.6678
N.SP	7.0000	0.4667	0.7333	0.6364	0.5385	0.2075	0.2000	0.2667	17.7946	6.9049	3.5276	3.7758	0.0000	0.9999	1.8873	2.9658
S.DD	7.0000	0.4667	0.8000	0.7000	0.5600	0.2828	0.2667	0.2000	17.1181	6.8830	3.3809	2.7267	0.0000	0.9998	1.9971	2.8530
LDG	7.0000	0.4667	1.0000	1.0000	0.6364	0.5517	0.4667	0.0000	15.9022	2.6493	3.1172	1.0184	0.0004	1.0000	2.6504	2.6504
G.LD	7.0000	0.4667	1.0000	1.0000	0.6364	0.5517	0.4667	0.0000	15.9022	6.9442	3.1172	1.0184	0.0004	1.0000	2.6504	2.6504
S..NL	7.0000	0.4667	1.0000	1.0000	0.6364	0.5517	0.4667	0.0000	16.4084	6.4990	3.2270	1.7094	0.0003	1.0000	2.7347	2.7347
L.RA	7.0000	0.4667	1.0000	1.0000	0.6364	0.5517	0.4667	0.0000	15.6492	6.9087	3.0624	0.6800	0.0004	1.0000	2.6082	2.6082
QQQ	6.0000	0.4000	0.8667	0.7500	0.5217	0.3015	0.2667	0.1333	16.1803	2.6065	3.8123	5.6933	0.0000	1.0000	2.4270	3.2361
QQ.Q	6.0000	0.4000	0.9333	0.8571	0.5455	0.3941	0.3333	0.0667	16.1803	6.8830	3.8123	5.6933	0.0000	1.0000	2.7738	3.2361
AAA	6.0000	0.4000	0.9333	0.8571	0.5455	0.3941	0.3333	0.0667	12.7542	2.6065	2.9208	-0.1710	0.0002	0.9997	2.1864	2.5508
S.SG	6.0000	0.4000	1.0000	1.0000	0.5714	0.5000	0.4000	0.0000	13.3970	6.8830	3.0881	0.7759	0.0003	1.0000	2.6794	2.6794
PG..P	6.0000	0.4000	0.9333	0.8571	0.5455	0.3941	0.3333	0.0667	14.5683	6.4063	3.3928	2.6004	0.0001	0.9999	2.4974	2.9137
A.A.A	6.0000	0.4000	0.8667	0.7500	0.5217	0.3015	0.2667	0.1333	12.7542	11.5745	2.9208	-0.1710	0.0001	0.9996	1.9131	2.5508
AA..A	6.0000	0.4000	0.9333	0.8571	0.5455	0.3941	0.3333	0.0667	12.7542	6.3830	2.9208	-0.1710	0.0002	0.9997	2.1864	2.5508
QP..P	6.0000	0.4000	0.9333	0.8571	0.5455	0.3941	0.3333	0.0667	15.5089	6.3903	3.6376	4.2880	0.0000	0.9999	2.6587	3.1018
Q.P.P	6.0000	0.4000	0.8000	0.6667	0.5000	0.2182	0.2000	0.2000	15.5089	11.5745	3.6376	4.2880	0.0000	0.9999	2.0679	3.1018
L.Q.Q	6.0000	0.4000	0.8667	0.7500	0.5217	0.3015	0.2667	0.1333	14.6894	11.5745	3.4243	2.8035	0.0000	0.9999	2.2034	2.9379
SQ.S	6.0000	0.4000	0.9333	0.8571	0.5455	0.3941	0.3333	0.0667	14.3377	6.9359	3.3328	2.2232	0.0001	0.9999	2.4579	2.8675
SP..G	6.0000	0.4000	0.9333	0.8571	0.5455	0.3941	0.3333	0.0667	13.9826	6.4049	3.2404	1.6625	0.0001	0.9999	2.3970	2.7965
L.QQ	6.0000	0.4000	0.9333	0.8571	0.5455	0.3941	0.3333	0.0667	14.6894	6.8830	3.4243	2.8035	0.0001	0.9999	2.5182	2.9379
A.SP	6.0000	0.4000	0.8667	0.7500	0.5217	0.3015	0.2667	0.1333	13.7813	6.9049	3.1880	1.3532	0.0000	0.9998	2.0672	2.7563
SS.SS	6.0000	0.4000	1.0000	1.0000	0.5714	0.5000	0.4000	0.0000	17.8885	5.8830	4.2568	10.4686	0.0000	1.0000	3.5777	3.5777
PQ.S	6.0000	0.4000	0.9333	0.8571	0.5455	0.3941	0.3333	0.0667	14.9233	6.8903	3.4852	3.2062	0.0001	0.9999	2.5583	2.9847
L..QQ	6.0000	0.4000	0.8667	0.7500	0.5217	0.3015	0.2667	0.1333	14.6894	6.3830	3.4243	2.8035	0.0000	0.9999	2.2034	2.9379
P.QP	6.0000	0.4000	0.8667	0.7500	0.5217	0.3015	0.2667	0.1333	15.5089	6.8903	3.6376	4.2880	0.0000	0.9999	2.3263	3.1018
PP..A	6.0000	0.4000	0.8000	0.6667	0.5000	0.2182	0.2000	0.2000	14.3669	6.3830	3.3404	2.2703	0.0000	0.9998	1.9156	2.8734
QQP	6.0000	0.4000	0.8667	0.7500	0.5217	0.3015	0.2667	0.1333	15.8446	2.6133	3.7249	4.9655	0.0000	0.9999	2.3767	3.1689
LP.P	6.0000	0.4000	0.9333	0.8571	0.5455	0.3941	0.3333	0.0667	14.0180	6.9645	3.2496	1.7175	0.0001	0.9999	2.4031	2.8036
PAP	6.0000	0.4000	0.8667	0.7500	0.5217	0.3015	0.2667	0.1333	14.3669	2.6471	3.3404	2.2703	0.0000	0.9999	2.1550	2.8734
L.Q.L	6.0000	0.4000	0.8667	0.7500	0.5217	0.3015	0.2667	0.1333	13.1986	11.5745	3.0364	0.4821	0.0001	0.9997	1.9798	2.6397
PP.P	6.0000	0.4000	0.9333	0.8571	0.5455	0.3941	0.3333	0.0667	15.1732	6.8830	3.5502	3.6539	0.0000	0.9999	2.6011	3.0346
SST	6.0000	0.4000	0.9333	0.8571	0.5455	0.3941	0.3333	0.0667	13.8096	2.6149	3.1954	1.3965	0.0001	0.9998	2.3674	2.7619
PA.S	6.0000	0.4000	0.8000	0.6667	0.5000	0.2182	0.2000	0.2000	13.7813	6.9239	3.1880	1.3532	0.0000	0.9998	1.8375	2.7563
QPG	6.0000	0.4000	0.8667	0.7500	0.5217	0.3015	0.2667	0.1333	14.9039	2.6469	3.4802	3.1723	0.0000	0.9999	2.2356	2.9808
S.PG	6.0000	0.4000	0.8667	0.7500	0.5217	0.3015	0.2667	0.1333	13.9826	6.9063	3.2404	1.6625	0.0000	0.9998	2.0974	2.7965
P.SQ	6.0000	0.4000	0.9333	0.8571	0.5455	0.3941	0.3333	0.0667	14.9233	6.9359	3.4852	3.2062	0.0001	0.9999	2.5583	2.9847
P.QQ	6.0000	0.4000	0.8667	0.7500	0.5217	0.3015	0.2667	0.1333	15.8446	6.8830	3.7249	4.9655	0.0000	0.9999	2.3767	3.1689
Q..PG	6.0000	0.4000	0.8667	0.7500	0.5217	0.3015	0.2667	0.1333	14.9039	6.4063	3.4802	3.1723	0.0000	0.9999	2.2356	2.9808
Q..TP	6.0000	0.4000	0.9333	0.8571	0.5455	0.3941	0.3333	0.0667	15.3165	6.3854	3.5875	3.9198	0.0000	0.9999	2.6257	3.0633
G.P.P	6.0000	0.4000	0.8667	0.7500	0.5217	0.3015	0.2667	0.1333	14.5683	11.5745	3.3928	2.6004	0.0000	0.9999	2.1852	2.9137
PPA	6.0000	0.4000	1.0000	1.0000	0.5714	0.5000	0.4000	0.0000	14.3669	2.6471	3.3404	2.2703	0.0002	1.0000	2.8734	2.8734
TS..S	6.0000	0.4000	1.0000	1.0000	0.5714	0.5000	0.4000	0.0000	13.8096	6.3929	3.1954	1.3965	0.0003	1.0000	2.7619	2.7619
PP..T	6.0000	0.4000	0.8667	0.7500	0.5217	0.3015	0.2667	0.1333	14.9808	6.3830	3.5002	3.3076	0.0000	0.9999	2.2471	2.9962
S.S.T	6.0000	0.4000	0.9333	0.8571	0.5455	0.3941	0.3333	0.0667	13.8096	11.5745	3.1954	1.3965	0.0001	0.9998	2.3674	2.7619
LP..S	6.0000	0.4000	0.8667	0.7500	0.5217	0.3015	0.2667	0.1333	13.4324	6.4645	3.0973	0.8285	0.0001	0.9997	2.0149	2.6865
P..QQ	6.0000	0.4000	1.0000	1.0000	0.5714	0.5000	0.4000	0.0000	15.8446	6.3830	3.7249	4.9655	0.0001	1.0000	3.1689	3.1689
P.P.L	6.0000	0.4000	0.8000	0.6667	0.5000	0.2182	0.2000	0.2000	14.0180	11.5745	3.2496	1.7175	0.0000	0.9998	1.8691	2.8036
AAS	6.0000	0.4000	1.0000	1.0000	0.5714	0.5000	0.4000	0.0000	12.9749	2.6093	2.9782	0.1531	0.0004	1.0000	2.5950	2.5950
S.SD	6.0000	0.4000	0.8000	0.6667	0.5000	0.2182	0.2000	0.2000	13.8407	6.8946	3.2035	1.4440	0.0000	0.9998	1.8454	2.7681
PV..S	6.0000	0.4000	0.9333	0.8571	0.5455	0.3941	0.3333	0.0667	14.0389	6.4022	3.2551	1.7500	0.0001	0.9999	2.4067	2.8078
SQS	6.0000	0.4000	0.9333	0.8571	0.5455	0.3941	0.3333	0.0667	14.3377	2.6485	3.3328	2.2232	0.0001	0.9999	2.4579	2.8675
S.SQ	6.0000	0.4000	1.0000	1.0000	0.5714	0.5000	0.4000	0.0000	14.3377	6.9359	3.3328	2.2232	0.0002	1.0000	2.8675	2.8675
Q.QV	6.0000	0.4000	0.8667	0.7500	0.5217	0.3015	0.2667	0.1333	15.2959	6.9319	3.5821	3.8810	0.0000	0.9999	2.2944	3.0592
T.Q.P	6.0000	0.4000	0.9333	0.8571	0.5455	0.3941	0.3333	0.0667	15.3165	11.5745	3.5875	3.9198	0.0000	0.9999	2.6257	3.0633
Q..LQ	6.0000	0.4000	1.0000	1.0000	0.5714	0.5000	0.4000	0.0000	14.6894	6.5137	3.4243	2.8035	0.0002	1.0000	2.9379	2.9379
G..GG	6.0000	0.4000	0.9333	0.8571	0.5455	0.3941	0.3333	0.0667	13.3583	6.3830	3.0780	0.7184	0.0001	0.9998	2.2900	2.6717
S.NS	6.0000	0.4000	0.8667	0.7500	0.5217	0.3015	0.2667	0.1333	14.2432	6.9259	3.3082	2.0719	0.0000	0.9998	2.1365	2.8486
SS.A	6.0000	0.4000	0.8000	0.6667	0.5000	0.2182	0.2000	0.2000	13.1957	6.8830	3.0356	0.4778	0.0000	0.9997	1.7594	2.6391
NS.S	6.0000	0.4000	0.8000	0.6667	0.5000	0.2182	0.2000	0.2000	14.2432	6.9259	3.3082	2.0719	0.0000	0.9998	1.8991	2.8486
SSSS	6.0000	0.4000	1.0000	1.0000	0.5714	0.5000	0.4000	0.0000	17.8885	2.1915	4.2568	10.4686	0.0000	1.0000	3.5777	3.5777
SSL	6.0000	0.4000	0.9333	0.8571	0.5455	0.3941	0.3333	0.0667	12.8468	2.6264	2.9449	-0.0349	0.0002	0.9997	2.2023	2.5694
P.AA	6.0000	0.4000	0.8667	0.7500	0.5217	0.3015	0.2667	0.1333	13.5605	6.8830	3.1306	1.0198	0.0001	0.9998	2.0341	2.7121
S..DS	6.0000	0.4000	0.7333	0.6000	0.4800	0.1414	0.1333	0.2667	13.8407	6.3946	3.2035	1.4440	0.0000	0.9998	1.6609	2.7681
QQ.P	6.0000	0.4000	0.9333	0.8571	0.5455	0.3941	0.3333	0.0667	15.8446	6.8830	3.7249	4.9655	0.0000	1.0000	2.7162	3.1689
Q.TP	6.0000	0.4000	0.9333	0.8571	0.5455	0.3941	0.3333	0.0667	15.3165	6.8854	3.5875	3.9198	0.0000	0.9999	2.6257	3.0633
SQP	6.0000	0.4000	0.9333	0.8571	0.5455	0.3941	0.3333	0.0667	14.9233	2.6451	3.4852	3.2062	0.0001	0.9999	2.5583	2.9847
T.S.S	6.0000	0.4000	1.0000	1.0000	0.5714	0.5000	0.4000	0.0000	13.8096	11.5745	3.1954	1.3965	0.0003	1.0000	2.7619	2.7619
SS..T	6.0000	0.4000	0.9333	0.8571	0.5455	0.3941	0.3333	0.0667	13.8096	6.3830	3.1954	1.3965	0.0001	0.9998	2.3674	2.7619
P.L.P	6.0000	0.4000	0.9333	0.8571	0.5455	0.3941	0.3333	0.0667	14.0180	11.5745	3.2496	1.7175	0.0001	0.9999	2.4031	2.8036
SQ..S	6.0000	0.4000	0.7333	0.6000	0.4800	0.1414	0.1333	0.2667	14.3377	6.4359	3.3328	2.2232	0.0000	0.9998	1.7205	2.8675
P..SQ	6.0000	0.4000	0.9333	0.8571	0.5455	0.3941	0.3333	0.0667	14.9233	6.4359	3.4852	3.2062	0.0001	0.9999	2.5583	2.9847
SNS	6.0000	0.4000	0.8000	0.6667	0.5000	0.2182	0.2000	0.2000	14.2432	2.6409	3.3082	2.0719	0.0000	0.9998	1.8991	2.8486
S.GSS	6.0000	0.4000	1.0000	1.0000	0.5714	0.5000	0.4000	0.0000	17.8692	6.2981	4.2517	10.4018	0.0000	1.0000	3.5738	3.5738
S.P.G	6.0000	0.4000	0.9333	0.8571	0.5455	0.3941	0.3333	0.0667	13.9826	11.5745	3.2404	1.6625	0.0001	0.9999	2.3970	2.7965
S..SV	6.0000	0.4000	0.8000	0.6667	0.5000	0.2182	0.2000	0.2000	13.4533	6.3831	3.1027	0.8596	0.0000	0.9997	1.7938	2.6907
AS.S	6.0000	0.4000	0.7333	0.6000	0.4800	0.1414	0.1333	0.2667	13.1957	6.8861	3.0356	0.4778	0.0000	0.9996	1.5835	2.6391
S.SA	6.0000	0.4000	0.9333	0.8571	0.5455	0.3941	0.3333	0.0667	13.1957	6.8861	3.0356	0.4778	0.0002	0.9998	2.2621	2.6391
L..QL	6.0000	0.4000	0.9333	0.8571	0.5455	0.3941	0.3333	0.0667	13.1986	6.5137	3.0364	0.4821	0.0002	0.9998	2.2626	2.6397
S..ST	6.0000	0.4000	0.8667	0.7500	0.5217	0.3015	0.2667	0.1333	13.8096	6.3929	3.1954	1.3965	0.0000	0.9998	2.0714	2.7619
SHS	6.0000	0.4000	0.9333	0.8571	0.5455	0.3941	0.3333	0.0667	15.2476	2.7424	3.5696	3.7910	0.0000	0.9999	2.6139	3.0495
S..PQ	6.0000	0.4000	0.8000	0.6667	0.5000	0.2182	0.2000	0.2000	14.9233	6.3903	3.4852	3.2062	0.0000	0.9999	1.9898	2.9847
SPQ	6.0000	0.4000	0.8000	0.6667	0.5000	0.2182	0.2000	0.2000	14.9233	2.6451	3.4852	3.2062	0.0000	0.9999	1.9898	2.9847
TPQ	6.0000	0.4000	0.9333	0.8571	0.5455	0.3941	0.3333	0.0667	15.3165	2.6185	3.5875	3.9198	0.0000	0.9999	2.6257	3.0633
SM.S	6.0000	0.4000	0.8667	0.7500	0.5217	0.3015	0.2667	0.1333	15.1903	7.0612	3.5547	3.6852	0.0000	0.9999	2.2785	3.0381
SS.D	6.0000	0.4000	0.8667	0.7500	0.5217	0.3015	0.2667	0.1333	13.8407	6.8830	3.2035	1.4440	0.0000	0.9998	2.0761	2.7681
GGG	6.0000	0.4000	1.0000	1.0000	0.5714	0.5000	0.4000	0.0000	13.3583	2.6065	3.0780	0.7184	0.0003	1.0000	2.6717	2.6717
S..SA	6.0000	0.4000	0.8000	0.6667	0.5000	0.2182	0.2000	0.2000	13.1957	6.3861	3.0356	0.4778	0.0000	0.9997	1.7594	2.6391
S..LP	6.0000	0.4000	0.7333	0.6000	0.4800	0.1414	0.1333	0.2667	13.4324	6.4645	3.0973	0.8285	0.0000	0.9997	1.6119	2.6865
LSK	6.0000	0.4000	0.7333	0.6000	0.4800	0.1414	0.1333	0.2667	13.0928	2.6380	3.0089	0.3264	0.0000	0.9996	1.5711	2.6186
Q.Q.M	6.0000	0.4000	0.8667	0.7500	0.5217	0.3015	0.2667	0.1333	17.0329	11.5745	4.0341	7.8192	0.0000	1.0000	2.5549	3.4066
EK.K	6.0000	0.4000	1.0000	1.0000	0.5714	0.5000	0.4000	0.0000	13.9653	6.8853	3.2359	1.6356	0.0002	1.0000	2.7931	2.7931
T..GS	6.0000	0.4000	0.8667	0.7500	0.5217	0.3015	0.2667	0.1333	13.7903	6.3830	3.1904	1.3670	0.0000	0.9998	2.0685	2.7581
PG.S	6.0000	0.4000	1.0000	1.0000	0.5714	0.5000	0.4000	0.0000	13.9826	6.9063	3.2404	1.6625	0.0002	1.0000	2.7965	2.7965
A.L.Q	6.0000	0.4000	0.8667	0.7500	0.5217	0.3015	0.2667	0.1333	13.5474	11.5745	3.1272	1.0002	0.0001	0.9998	2.0321	2.7095
P.G.P	6.0000	0.4000	0.8667	0.7500	0.5217	0.3015	0.2667	0.1333	14.5683	11.5745	3.3928	2.6004	0.0000	0.9999	2.1852	2.9137
QS.P	6.0000	0.4000	1.0000	1.0000	0.5714	0.5000	0.4000	0.0000	14.9233	6.9359	3.4852	3.2062	0.0001	1.0000	2.9847	2.9847
QL..L	6.0000	0.4000	0.8000	0.6667	0.5000	0.2182	0.2000	0.2000	13.1986	6.5137	3.0364	0.4821	0.0000	0.9997	1.7598	2.6397
VP.P	6.0000	0.4000	0.8000	0.6667	0.5000	0.2182	0.2000	0.2000	14.6245	6.9022	3.4074	2.6943	0.0000	0.9999	1.9499	2.9249
LL.L	6.0000	0.4000	0.9333	0.8571	0.5455	0.3941	0.3333	0.0667	11.7077	6.8830	2.6485	-1.7422	0.0004	0.9995	2.0070	2.3415
SP..P	6.0000	0.4000	0.7333	0.6000	0.4800	0.1414	0.1333	0.2667	14.5876	6.4049	3.3978	2.6326	0.0000	0.9998	1.7505	2.9175
RLQ	6.0000	0.4000	1.0000	1.0000	0.5714	0.5000	0.4000	0.0000	14.1831	2.7090	3.2926	1.9763	0.0002	1.0000	2.8366	2.8366
QLL	6.0000	0.4000	0.8667	0.7500	0.5217	0.3015	0.2667	0.1333	13.1986	2.7039	3.0364	0.4821	0.0001	0.9997	1.9798	2.6397
G.G.G	6.0000	0.4000	0.9333	0.8571	0.5455	0.3941	0.3333	0.0667	13.3583	11.5745	3.0780	0.7184	0.0001	0.9998	2.2900	2.6717
PA..A	6.0000	0.4000	0.9333	0.8571	0.5455	0.3941	0.3333	0.0667	13.5605	6.4239	3.1306	1.0198	0.0001	0.9998	2.3247	2.7121
SS..A	6.0000	0.4000	0.9333	0.8571	0.5455	0.3941	0.3333	0.0667	13.1957	6.3830	3.0356	0.4778	0.0002	0.9998	2.2621	2.6391
QQA	6.0000	0.4000	0.9333	0.8571	0.5455	0.3941	0.3333	0.0667	15.0383	2.6893	3.5151	3.4097	0.0000	0.9999	2.5780	3.0077
P..GT	6.0000	0.4000	0.9333	0.8571	0.5455	0.3941	0.3333	0.0667	14.3759	6.3939	3.3428	2.2850	0.0001	0.9999	2.4644	2.8752
PRP	6.0000	0.4000	0.8667	0.7500	0.5217	0.3015	0.2667	0.1333	15.0025	2.6082	3.5058	3.3461	0.0000	0.9999	2.2504	3.0005
P..GS	6.0000	0.4000	0.6667	0.5455	0.4615	0.0692	0.0667	0.3333	13.9826	6.3830	3.2404	1.6625	0.0000	0.9998	1.5254	2.7965
AA..G	6.0000	0.4000	0.8667	0.7500	0.5217	0.3015	0.2667	0.1333	12.9556	6.3830	2.9732	0.1247	0.0001	0.9997	1.9433	2.5911
S.S.N	6.0000	0.4000	1.0000	1.0000	0.5714	0.5000	0.4000	0.0000	14.2432	11.5745	3.3082	2.0719	0.0002	1.0000	2.8486	2.8486
A.LP	6.0000	0.4000	0.8667	0.7500	0.5217	0.3015	0.2667	0.1333	13.2117	6.9645	3.0398	0.5015	0.0001	0.9997	1.9818	2.6423
STS	6.0000	0.4000	0.9333	0.8571	0.5455	0.3941	0.3333	0.0667	13.8096	2.6149	3.1954	1.3965	0.0001	0.9998	2.3674	2.7619
P..PS	6.0000	0.4000	0.8000	0.6667	0.5000	0.2182	0.2000	0.2000	14.5876	6.4049	3.3978	2.6326	0.0000	0.9999	1.9450	2.9175
S.L.E	6.0000	0.4000	0.8000	0.6667	0.5000	0.2182	0.2000	0.2000	12.9038	11.5745	2.9597	0.0486	0.0000	0.9996	1.7205	2.5808
P.SP	6.0000	0.4000	0.8000	0.6667	0.5000	0.2182	0.2000	0.2000	14.5876	6.9049	3.3978	2.6326	0.0000	0.9999	1.9450	2.9175
S.L.Q	6.0000	0.4000	0.8667	0.7500	0.5217	0.3015	0.2667	0.1333	13.7681	11.5745	3.1846	1.3333	0.0000	0.9998	2.0652	2.7536
LPQ	6.0000	0.4000	0.8667	0.7500	0.5217	0.3015	0.2667	0.1333	14.3537	2.7202	3.3370	2.2491	0.0000	0.9999	2.1531	2.8707
P.GG	6.0000	0.4000	0.9333	0.8571	0.5455	0.3941	0.3333	0.0667	13.9633	6.8830	3.2354	1.6326	0.0001	0.9999	2.3937	2.7927
P.SL	6.0000	0.4000	1.0000	1.0000	0.5714	0.5000	0.4000	0.0000	13.4324	6.9037	3.0973	0.8285	0.0003	1.0000	2.6865	2.6865
Q..QP	6.0000	0.4000	0.8000	0.6667	0.5000	0.2182	0.2000	0.2000	15.8446	6.3903	3.7249	4.9655	0.0000	0.9999	2.1126	3.1689
Q..SP	6.0000	0.4000	1.0000	1.0000	0.5714	0.5000	0.4000	0.0000	14.9233	6.4049	3.4852	3.2062	0.0001	1.0000	2.9847	2.9847
GG..S	6.0000	0.4000	0.9333	0.8571	0.5455	0.3941	0.3333	0.0667	13.3777	6.3830	3.0830	0.7471	0.0001	0.9998	2.2933	2.6755
P.PS	6.0000	0.4000	0.9333	0.8571	0.5455	0.3941	0.3333	0.0667	14.5876	6.9049	3.3978	2.6326	0.0001	0.9999	2.5007	2.9175
DS.S	6.0000	0.4000	0.6667	0.5455	0.4615	0.0692	0.0667	0.3333	13.8407	6.8946	3.2035	1.4440	0.0000	0.9998	1.5099	2.7681
GG.P	6.0000	0.4000	0.8000	0.6667	0.5000	0.2182	0.2000	0.2000	13.9633	6.8830	3.2354	1.6326	0.0000	0.9998	1.8618	2.7927
P.L.A	6.0000	0.4000	0.8667	0.7500	0.5217	0.3015	0.2667	0.1333	13.2117	11.5745	3.0398	0.5015	0.0001	0.9997	1.9818	2.6423
P.A.A	6.0000	0.4000	0.9333	0.8571	0.5455	0.3941	0.3333	0.0667	13.5605	11.5745	3.1306	1.0198	0.0001	0.9998	2.3247	2.7121
SL..P	6.0000	0.4000	0.9333	0.8571	0.5455	0.3941	0.3333	0.0667	13.4324	6.4037	3.0973	0.8285	0.0001	0.9998	2.3027	2.6865
PQS	6.0000	0.4000	0.9333	0.8571	0.5455	0.3941	0.3333	0.0667	14.9233	2.6451	3.4852	3.2062	0.0001	0.9999	2.5583	2.9847
G..TS	6.0000	0.4000	0.9333	0.8571	0.5455	0.3941	0.3333	0.0667	13.7903	6.3929	3.1904	1.3670	0.0001	0.9998	2.3641	2.7581
QS.L	6.0000	0.4000	0.8000	0.6667	0.5000	0.2182	0.2000	0.2000	13.7681	6.9359	3.1846	1.3333	0.0000	0.9998	1.8358	2.7536
S.PT	6.0000	0.4000	1.0000	1.0000	0.5714	0.5000	0.4000	0.0000	14.3952	6.8854	3.3478	2.3163	0.0002	1.0000	2.8790	2.8790
SQ..N	6.0000	0.4000	0.8667	0.7500	0.5217	0.3015	0.2667	0.1333	15.1645	6.4359	3.5480	3.6380	0.0000	0.9999	2.2747	3.0329
AST	6.0000	0.4000	1.0000	1.0000	0.5714	0.5000	0.4000	0.0000	13.5889	2.6225	3.1380	1.0624	0.0003	1.0000	2.7178	2.7178
Q..LG	6.0000	0.4000	0.7333	0.6000	0.4800	0.1414	0.1333	0.2667	13.7488	6.4023	3.1796	1.3039	0.0000	0.9997	1.6499	2.7498
S.P.T	6.0000	0.4000	0.8000	0.6667	0.5000	0.2182	0.2000	0.2000	14.3952	11.5745	3.3478	2.3163	0.0000	0.9998	1.9194	2.8790
P.PQ	6.0000	0.4000	0.8000	0.6667	0.5000	0.2182	0.2000	0.2000	15.5089	6.8903	3.6376	4.2880	0.0000	0.9999	2.0679	3.1018
S..GK	6.0000	0.4000	0.9333	0.8571	0.5455	0.3941	0.3333	0.0667	13.6430	6.3875	3.1521	1.1438	0.0001	0.9998	2.3388	2.7286
D.L.S	6.0000	0.4000	0.8000	0.6667	0.5000	0.2182	0.2000	0.2000	13.2712	11.5745	3.0553	0.5893	0.0000	0.9997	1.7695	2.6542
A..PG	6.0000	0.4000	0.8000	0.6667	0.5000	0.2182	0.2000	0.2000	13.7619	6.4063	3.1830	1.3238	0.0000	0.9998	1.8349	2.7524
G.PG	6.0000	0.4000	0.8000	0.6667	0.5000	0.2182	0.2000	0.2000	13.9633	6.9063	3.2354	1.6326	0.0000	0.9998	1.8618	2.7927
PP.T	6.0000	0.4000	0.9333	0.8571	0.5455	0.3941	0.3333	0.0667	14.9808	6.8830	3.5002	3.3076	0.0001	0.9999	2.5681	2.9962
LS.I	6.0000	0.4000	0.8000	0.6667	0.5000	0.2182	0.2000	0.2000	13.0928	6.9037	3.0089	0.3264	0.0000	0.9996	1.7457	2.6186
A..AL	6.0000	0.4000	0.9333	0.8571	0.5455	0.3941	0.3333	0.0667	12.4054	6.3908	2.8300	-0.6853	0.0002	0.9996	2.1266	2.4811
S.AP	6.0000	0.4000	1.0000	1.0000	0.5714	0.5000	0.4000	0.0000	13.7813	6.9239	3.1880	1.3532	0.0003	1.0000	2.7563	2.7563
SQ.T	6.0000	0.4000	1.0000	1.0000	0.5714	0.5000	0.4000	0.0000	14.7309	6.9359	3.4351	2.8739	0.0001	1.0000	2.9462	2.9462
S.TS	6.0000	0.4000	0.9333	0.8571	0.5455	0.3941	0.3333	0.0667	13.8096	6.8929	3.1954	1.3965	0.0001	0.9998	2.3674	2.7619
P.Q.A	6.0000	0.4000	1.0000	1.0000	0.5714	0.5000	0.4000	0.0000	14.7026	11.5745	3.4278	2.8257	0.0001	1.0000	2.9405	2.9405
Q.P.S	6.0000	0.4000	1.0000	1.0000	0.5714	0.5000	0.4000	0.0000	14.9233	11.5745	3.4852	3.2062	0.0001	1.0000	2.9847	2.9847
VTS	6.0000	0.4000	0.8667	0.7500	0.5217	0.3015	0.2667	0.1333	13.8465	2.6143	3.2050	1.4529	0.0000	0.9998	2.0770	2.7693
S.T.S	6.0000	0.4000	0.8667	0.7500	0.5217	0.3015	0.2667	0.1333	13.8096	11.5745	3.1954	1.3965	0.0000	0.9998	2.0714	2.7619
P.S.V	6.0000	0.4000	0.8667	0.7500	0.5217	0.3015	0.2667	0.1333	14.0389	11.5745	3.2551	1.7500	0.0000	0.9998	2.1058	2.8078
STL	6.0000	0.4000	0.8000	0.6667	0.5000	0.2182	0.2000	0.2000	13.2401	2.6475	3.0472	0.5434	0.0000	0.9997	1.7653	2.6480
S.A.G	6.0000	0.4000	0.8667	0.7500	0.5217	0.3015	0.2667	0.1333	13.1763	11.5745	3.0306	0.4493	0.0001	0.9997	1.9764	2.6353
LSQ	6.0000	0.4000	0.8000	0.6667	0.5000	0.2182	0.2000	0.2000	13.7681	2.6934	3.1846	1.3333	0.0000	0.9998	1.8358	2.7536
P.P.G	6.0000	0.4000	1.0000	1.0000	0.5714	0.5000	0.4000	0.0000	14.5683	11.5745	3.3928	2.6004	0.0002	1.0000	2.9137	2.9137
P.GS	6.0000	0.4000	0.8000	0.6667	0.5000	0.2182	0.2000	0.2000	13.9826	6.8830	3.2404	1.6625	0.0000	0.9998	1.8644	2.7965
NS..P	6.0000	0.4000	0.9333	0.8571	0.5455	0.3941	0.3333	0.0667	14.8288	6.4259	3.4606	3.0418	0.0001	0.9999	2.5421	2.9658
AS..T	6.0000	0.4000	0.8667	0.7500	0.5217	0.3015	0.2667	0.1333	13.5889	6.3861	3.1380	1.0624	0.0001	0.9998	2.0383	2.7178
TS..G	6.0000	0.4000	1.0000	1.0000	0.5714	0.5000	0.4000	0.0000	13.7903	6.3929	3.1904	1.3670	0.0003	1.0000	2.7581	2.7581
PG..S	6.0000	0.4000	0.8667	0.7500	0.5217	0.3015	0.2667	0.1333	13.9826	6.4063	3.2404	1.6625	0.0000	0.9998	2.0974	2.7965
PG..M	6.0000	0.4000	0.9333	0.8571	0.5455	0.3941	0.3333	0.0667	15.7565	6.4063	3.7020	4.7832	0.0000	1.0000	2.7011	3.1513
QPS	6.0000	0.4000	0.9333	0.8571	0.5455	0.3941	0.3333	0.0667	14.9233	2.6451	3.4852	3.2062	0.0001	0.9999	2.5583	2.9847
NP.L	6.0000	0.4000	0.8667	0.7500	0.5217	0.3015	0.2667	0.1333	14.2593	6.8868	3.3124	2.0975	0.0000	0.9998	2.1389	2.8519
QSQ	6.0000	0.4000	1.0000	1.0000	0.5714	0.5000	0.4000	0.0000	15.2590	2.6599	3.5725	3.8122	0.0001	1.0000	3.0518	3.0518
L.P.S	6.0000	0.4000	0.8667	0.7500	0.5217	0.3015	0.2667	0.1333	13.4324	11.5745	3.0973	0.8285	0.0001	0.9997	2.0149	2.6865
T..QP	6.0000	0.4000	0.9333	0.8571	0.5455	0.3941	0.3333	0.0667	15.3165	6.3903	3.5875	3.9198	0.0000	0.9999	2.6257	3.0633
SSM	6.0000	0.4000	0.9333	0.8571	0.5455	0.3941	0.3333	0.0667	15.1903	2.7358	3.5547	3.6852	0.0000	0.9999	2.6040	3.0381
T.PG	6.0000	0.4000	0.8667	0.7500	0.5217	0.3015	0.2667	0.1333	14.3759	6.9063	3.3428	2.2850	0.0000	0.9999	2.1564	2.8752
AG.P	6.0000	0.4000	0.8000	0.6667	0.5000	0.2182	0.2000	0.2000	13.7619	6.8856	3.1830	1.3238	0.0000	0.9998	1.8349	2.7524
KK..K	6.0000	0.4000	0.8000	0.6667	0.5000	0.2182	0.2000	0.2000	14.1543	6.3830	3.2851	1.9309	0.0000	0.9998	1.8872	2.8309
GL..Q	6.0000	0.4000	0.8000	0.6667	0.5000	0.2182	0.2000	0.2000	13.7488	6.4023	3.1796	1.3039	0.0000	0.9998	1.8332	2.7498
SS..D	6.0000	0.4000	0.9333	0.8571	0.5455	0.3941	0.3333	0.0667	13.8407	6.3830	3.2035	1.4440	0.0001	0.9999	2.3727	2.7681
L.AI	6.0000	0.4000	0.8667	0.7500	0.5217	0.3015	0.2667	0.1333	12.8721	6.8970	2.9514	0.0021	0.0001	0.9996	1.9308	2.5744
P..ST	6.0000	0.4000	0.7333	0.6000	0.4800	0.1414	0.1333	0.2667	14.3952	6.3929	3.3478	2.3163	0.0000	0.9998	1.7274	2.8790
P.GA	6.0000	0.4000	0.8000	0.6667	0.5000	0.2182	0.2000	0.2000	13.7619	6.8856	3.1830	1.3238	0.0000	0.9998	1.8349	2.7524
P.P.P.S	6.0000	0.4000	1.0000	1.0000	0.5714	0.5000	0.4000	0.0000	19.6453	15.2660	4.7139	18.3198	0.0000	1.0000	3.9291	3.9291
R.SS	6.0000	0.4000	0.8667	0.7500	0.5217	0.3015	0.2667	0.1333	13.8313	6.8830	3.2011	1.4296	0.0000	0.9998	2.0747	2.7663
APA	6.0000	0.4000	0.8667	0.7500	0.5217	0.3015	0.2667	0.1333	13.5605	2.6394	3.1306	1.0198	0.0001	0.9998	2.0341	2.7121
V.PP	6.0000	0.4000	0.8000	0.6667	0.5000	0.2182	0.2000	0.2000	14.6245	6.8830	3.4074	2.6943	0.0000	0.9999	1.9499	2.9249
L..QP	6.0000	0.4000	1.0000	1.0000	0.5714	0.5000	0.4000	0.0000	14.3537	6.3903	3.3370	2.2491	0.0002	1.0000	2.8707	2.8707
P.S.T	6.0000	0.4000	0.9333	0.8571	0.5455	0.3941	0.3333	0.0667	14.3952	11.5745	3.3478	2.3163	0.0001	0.9999	2.4678	2.8790
G.PR	6.0000	0.4000	0.9333	0.8571	0.5455	0.3941	0.3333	0.0667	14.3976	6.8849	3.3484	2.3201	0.0001	0.9999	2.4682	2.8795
G..LL	6.0000	0.4000	0.6667	0.5455	0.4615	0.0692	0.0667	0.3333	12.2579	6.3830	2.7916	-0.9046	0.0000	0.9994	1.3372	2.4516
AP.G	6.0000	0.4000	0.8000	0.6667	0.5000	0.2182	0.2000	0.2000	13.7619	6.9239	3.1830	1.3238	0.0000	0.9998	1.8349	2.7524
G..ST	6.0000	0.4000	0.9333	0.8571	0.5455	0.3941	0.3333	0.0667	13.7903	6.3929	3.1904	1.3670	0.0001	0.9998	2.3641	2.7581
SS.G.S	6.0000	0.4000	1.0000	1.0000	0.5714	0.5000	0.4000	0.0000	17.8692	10.5745	4.2517	10.4018	0.0000	1.0000	3.5738	3.5738
DS.G	6.0000	0.4000	0.7333	0.6000	0.4800	0.1414	0.1333	0.2667	13.8214	6.8946	3.1985	1.4144	0.0000	0.9998	1.6586	2.7643
LR.Q	6.0000	0.4000	0.9333	0.8571	0.5455	0.3941	0.3333	0.0667	14.1831	6.9431	3.2926	1.9763	0.0001	0.9999	2.4314	2.8366
S.T.P	6.0000	0.4000	0.8667	0.7500	0.5217	0.3015	0.2667	0.1333	14.3952	11.5745	3.3478	2.3163	0.0000	0.9999	2.1593	2.8790
Q.AS	6.0000	0.4000	1.0000	1.0000	0.5714	0.5000	0.4000	0.0000	14.1170	6.8861	3.2754	1.8721	0.0002	1.0000	2.8234	2.8234
PR.P	6.0000	0.4000	0.9333	0.8571	0.5455	0.3941	0.3333	0.0667	15.0025	6.8849	3.5058	3.3461	0.0001	0.9999	2.5719	3.0005
GS..T	6.0000	0.4000	0.8000	0.6667	0.5000	0.2182	0.2000	0.2000	13.7903	6.3830	3.1904	1.3670	0.0000	0.9998	1.8387	2.7581
D.S.P	6.0000	0.4000	0.9333	0.8571	0.5455	0.3941	0.3333	0.0667	14.4263	11.5745	3.3559	2.3669	0.0001	0.9999	2.4731	2.8853
KL.Q	6.0000	0.4000	1.0000	1.0000	0.5714	0.5000	0.4000	0.0000	14.0141	6.9248	3.2486	1.7114	0.0002	1.0000	2.8028	2.8028
K..TE	6.0000	0.4000	0.7333	0.6000	0.4800	0.1414	0.1333	0.2667	14.1125	6.3903	3.2742	1.8651	0.0000	0.9998	1.6935	2.8225
G..SQ	6.0000	0.4000	0.9333	0.8571	0.5455	0.3941	0.3333	0.0667	14.3183	6.4359	3.3278	2.1921	0.0001	0.9999	2.4546	2.8637
N.P.S	6.0000	0.4000	0.8000	0.6667	0.5000	0.2182	0.2000	0.2000	14.8288	11.5745	3.4606	3.0418	0.0000	0.9999	1.9772	2.9658
SP.A	6.0000	0.4000	0.8667	0.7500	0.5217	0.3015	0.2667	0.1333	13.7813	6.9049	3.1880	1.3532	0.0000	0.9998	2.0672	2.7563
T.V.P	6.0000	0.4000	0.9333	0.8571	0.5455	0.3941	0.3333	0.0667	14.4321	11.5745	3.3574	2.3764	0.0001	0.9999	2.4741	2.8864
PS.L	6.0000	0.4000	0.8000	0.6667	0.5000	0.2182	0.2000	0.2000	13.4324	6.9049	3.0973	0.8285	0.0000	0.9997	1.7910	2.6865
L..PV	6.0000	0.4000	0.7333	0.6000	0.4800	0.1414	0.1333	0.2667	13.4693	6.4022	3.1069	0.8835	0.0000	0.9997	1.6163	2.6939
TSP	6.0000	0.4000	0.9333	0.8571	0.5455	0.3941	0.3333	0.0667	14.3952	2.6224	3.3478	2.3163	0.0001	0.9999	2.4678	2.8790
PGG	6.0000	0.4000	0.8667	0.7500	0.5217	0.3015	0.2667	0.1333	13.9633	2.6257	3.2354	1.6326	0.0000	0.9998	2.0945	2.7927
AS.T	6.0000	0.4000	1.0000	1.0000	0.5714	0.5000	0.4000	0.0000	13.5889	6.8861	3.1380	1.0624	0.0003	1.0000	2.7178	2.7178
PS.T	6.0000	0.4000	0.9333	0.8571	0.5455	0.3941	0.3333	0.0667	14.3952	6.9049	3.3478	2.3163	0.0001	0.9999	2.4678	2.8790
PPV	6.0000	0.4000	0.9333	0.8571	0.5455	0.3941	0.3333	0.0667	14.6245	2.6250	3.4074	2.6943	0.0001	0.9999	2.5071	2.9249
A.TS	6.0000	0.4000	0.8667	0.7500	0.5217	0.3015	0.2667	0.1333	13.5889	6.8929	3.1380	1.0624	0.0001	0.9998	2.0383	2.7178
L.LL	6.0000	0.4000	0.7333	0.6000	0.4800	0.1414	0.1333	0.2667	11.7077	6.8830	2.6485	-1.7422	0.0000	0.9991	1.4049	2.3415
S.VN	6.0000	0.4000	0.8000	0.6667	0.5000	0.2182	0.2000	0.2000	14.2801	6.9223	3.3178	2.1308	0.0000	0.9998	1.9040	2.8560
AA.P	6.0000	0.4000	0.9333	0.8571	0.5455	0.3941	0.3333	0.0667	13.5605	6.8830	3.1306	1.0198	0.0001	0.9998	2.3247	2.7121
MAS	6.0000	0.4000	0.9333	0.8571	0.5455	0.3941	0.3333	0.0667	14.9695	2.7517	3.4972	3.2876	0.0001	0.9999	2.5662	2.9939
DPA	6.0000	0.4000	0.9333	0.8571	0.5455	0.3941	0.3333	0.0667	14.2056	2.6400	3.2984	2.0120	0.0001	0.9999	2.4352	2.8411
A..TL	6.0000	0.4000	0.7333	0.6000	0.4800	0.1414	0.1333	0.2667	13.0193	6.4406	2.9898	0.2184	0.0000	0.9996	1.5623	2.6039
G.L.N	6.0000	0.4000	0.9333	0.8571	0.5455	0.3941	0.3333	0.0667	13.6543	11.5745	3.1550	1.1609	0.0001	0.9998	2.3407	2.7309
P.PR	6.0000	0.4000	1.0000	1.0000	0.5714	0.5000	0.4000	0.0000	15.0025	6.8849	3.5058	3.3461	0.0001	1.0000	3.0005	3.0005
PA..S	6.0000	0.4000	0.9333	0.8571	0.5455	0.3941	0.3333	0.0667	13.7813	6.4239	3.1880	1.3532	0.0001	0.9998	2.3625	2.7563
PA.G	6.0000	0.4000	0.8000	0.6667	0.5000	0.2182	0.2000	0.2000	13.7619	6.9239	3.1830	1.3238	0.0000	0.9998	1.8349	2.7524
TL.P	6.0000	0.4000	1.0000	1.0000	0.5714	0.5000	0.4000	0.0000	13.8257	6.9406	3.1996	1.4210	0.0003	1.0000	2.7651	2.7651
M.P.Q	6.0000	0.4000	0.8667	0.7500	0.5217	0.3015	0.2667	0.1333	16.6972	11.5745	3.9468	6.9293	0.0000	1.0000	2.5046	3.3394
Q.LN	6.0000	0.4000	1.0000	1.0000	0.5714	0.5000	0.4000	0.0000	14.5950	6.9990	3.3998	2.6449	0.0002	1.0000	2.9190	2.9190
QS..M	6.0000	0.4000	0.9333	0.8571	0.5455	0.3941	0.3333	0.0667	16.1116	6.4359	3.7944	5.5399	0.0000	1.0000	2.7620	3.2223
S.GP	6.0000	0.4000	0.7333	0.6000	0.4800	0.1414	0.1333	0.2667	13.9826	6.9063	3.2404	1.6625	0.0000	0.9998	1.6779	2.7965
L..LV	6.0000	0.4000	1.0000	1.0000	0.5714	0.5000	0.4000	0.0000	12.3142	6.4064	2.8063	-0.8207	0.0006	1.0000	2.4628	2.4628
L.P.P	6.0000	0.4000	0.9333	0.8571	0.5455	0.3941	0.3333	0.0667	14.0180	11.5745	3.2496	1.7175	0.0001	0.9999	2.4031	2.8036
E..LL	6.0000	0.4000	0.9333	0.8571	0.5455	0.3941	0.3333	0.0667	12.3342	6.3830	2.8115	-0.7909	0.0003	0.9996	2.1144	2.4668
TS..A	6.0000	0.4000	0.9333	0.8571	0.5455	0.3941	0.3333	0.0667	13.5889	6.3929	3.1380	1.0624	0.0001	0.9998	2.3295	2.7178
L.AA	6.0000	0.4000	0.8667	0.7500	0.5217	0.3015	0.2667	0.1333	12.4054	6.8830	2.8300	-0.6853	0.0001	0.9995	1.8608	2.4811
GTP	6.0000	0.4000	0.8667	0.7500	0.5217	0.3015	0.2667	0.1333	14.3759	2.6236	3.3428	2.2850	0.0000	0.9999	2.1564	2.8752
LK..V	6.0000	0.4000	0.8667	0.7500	0.5217	0.3015	0.2667	0.1333	13.1297	6.4248	3.0185	0.3807	0.0001	0.9997	1.9695	2.6259
LLR	6.0000	0.4000	0.9333	0.8571	0.5455	0.3941	0.3333	0.0667	12.6922	2.6538	2.9047	-0.2620	0.0002	0.9997	2.1758	2.5384
PA..P	6.0000	0.4000	0.9333	0.8571	0.5455	0.3941	0.3333	0.0667	14.3669	6.4239	3.3404	2.2703	0.0001	0.9999	2.4629	2.8734
PP..K	6.0000	0.4000	0.8667	0.7500	0.5217	0.3015	0.2667	0.1333	14.8336	6.3830	3.4618	3.0499	0.0000	0.9999	2.2250	2.9667
L.S.P	6.0000	0.4000	0.8667	0.7500	0.5217	0.3015	0.2667	0.1333	13.4324	11.5745	3.0973	0.8285	0.0001	0.9997	2.0149	2.6865
M.P.P	6.0000	0.4000	0.8667	0.7500	0.5217	0.3015	0.2667	0.1333	16.3615	11.5745	3.8594	6.1096	0.0000	1.0000	2.4542	3.2723
AL..L	6.0000	0.4000	1.0000	1.0000	0.5714	0.5000	0.4000	0.0000	12.0565	6.3908	2.7392	-1.2071	0.0007	1.0000	2.4113	2.4113
PA..L	6.0000	0.4000	0.9333	0.8571	0.5455	0.3941	0.3333	0.0667	13.2117	6.4239	3.0398	0.5015	0.0001	0.9998	2.2649	2.6423
TS..P	6.0000	0.4000	0.8667	0.7500	0.5217	0.3015	0.2667	0.1333	14.3952	6.3929	3.3478	2.3163	0.0000	0.9999	2.1593	2.8790
L.DS	6.0000	0.4000	1.0000	1.0000	0.5714	0.5000	0.4000	0.0000	13.2712	6.8946	3.0553	0.5893	0.0004	1.0000	2.6542	2.6542
PNQ	6.0000	0.4000	0.8667	0.7500	0.5217	0.3015	0.2667	0.1333	15.7501	2.6118	3.7003	4.7701	0.0000	0.9999	2.3625	3.1500
LS..S	6.0000	0.4000	0.8000	0.6667	0.5000	0.2182	0.2000	0.2000	12.8468	6.4037	2.9449	-0.0349	0.0000	0.9996	1.7129	2.5694
G.PP	6.0000	0.4000	0.8667	0.7500	0.5217	0.3015	0.2667	0.1333	14.5683	6.8830	3.3928	2.6004	0.0000	0.9999	2.1852	2.9137
S.Q.P	6.0000	0.4000	0.8000	0.6667	0.5000	0.2182	0.2000	0.2000	14.9233	11.5745	3.4852	3.2062	0.0000	0.9999	1.9898	2.9847
G.LS	6.0000	0.4000	1.0000	1.0000	0.5714	0.5000	0.4000	0.0000	12.8275	6.9037	2.9398	-0.0634	0.0005	1.0000	2.5655	2.5655
LPT	6.0000	0.4000	0.9333	0.8571	0.5455	0.3941	0.3333	0.0667	13.8257	2.6783	3.1996	1.4210	0.0001	0.9999	2.3701	2.7651
T..PA	6.0000	0.4000	0.8667	0.7500	0.5217	0.3015	0.2667	0.1333	14.1745	6.4239	3.2904	1.9628	0.0000	0.9998	2.1262	2.8349
P..SL	6.0000	0.4000	0.9333	0.8571	0.5455	0.3941	0.3333	0.0667	13.4324	6.4037	3.0973	0.8285	0.0001	0.9998	2.3027	2.6865
AA.S	6.0000	0.4000	0.8667	0.7500	0.5217	0.3015	0.2667	0.1333	12.9749	6.8830	2.9782	0.1531	0.0001	0.9997	1.9462	2.5950
MNP	6.0000	0.4000	0.8667	0.7500	0.5217	0.3015	0.2667	0.1333	16.6027	2.6646	3.9222	6.6919	0.0000	1.0000	2.4904	3.3205
A.Q.L	6.0000	0.4000	1.0000	1.0000	0.5714	0.5000	0.4000	0.0000	13.5474	11.5745	3.1272	1.0002	0.0003	1.0000	2.7095	2.7095
V..AA	6.0000	0.4000	1.0000	1.0000	0.5714	0.5000	0.4000	0.0000	13.0118	6.3830	2.9878	0.2073	0.0004	1.0000	2.6024	2.6024
Q..QV	6.0000	0.4000	0.9333	0.8571	0.5455	0.3941	0.3333	0.0667	15.2959	6.4319	3.5821	3.8810	0.0000	0.9999	2.6222	3.0592
A.S.G	6.0000	0.4000	1.0000	1.0000	0.5714	0.5000	0.4000	0.0000	13.1763	11.5745	3.0306	0.4493	0.0004	1.0000	2.6353	2.6353
QQ.I	6.0000	0.4000	1.0000	1.0000	0.5714	0.5000	0.4000	0.0000	15.5050	6.8830	3.6365	4.2803	0.0001	1.0000	3.1010	3.1010
Q.P.G	6.0000	0.4000	0.9333	0.8571	0.5455	0.3941	0.3333	0.0667	14.9039	11.5745	3.4802	3.1723	0.0001	0.9999	2.5550	2.9808
KR..E	6.0000	0.4000	0.9333	0.8571	0.5455	0.3941	0.3333	0.0667	14.1342	6.3848	3.2799	1.8992	0.0001	0.9999	2.4230	2.8268
P.PL	6.0000	0.4000	0.8667	0.7500	0.5217	0.3015	0.2667	0.1333	14.0180	6.9645	3.2496	1.7175	0.0000	0.9998	2.1027	2.8036
R.Q.Q	6.0000	0.4000	1.0000	1.0000	0.5714	0.5000	0.4000	0.0000	15.6739	11.5745	3.6805	4.6152	0.0001	1.0000	3.1348	3.1348
GS..D	6.0000	0.4000	0.6667	0.5455	0.4615	0.0692	0.0667	0.3333	13.8214	6.3830	3.1985	1.4144	0.0000	0.9997	1.5078	2.7643
A.S.D	6.0000	0.4000	0.9333	0.8571	0.5455	0.3941	0.3333	0.0667	13.6200	11.5745	3.1461	1.1092	0.0001	0.9998	2.3349	2.7240
SA.A	6.0000	0.4000	0.9333	0.8571	0.5455	0.3941	0.3333	0.0667	12.9749	6.8861	2.9782	0.1531	0.0002	0.9998	2.2243	2.5950
AP.Q	6.0000	0.4000	0.9333	0.8571	0.5455	0.3941	0.3333	0.0667	14.7026	6.9239	3.4278	2.8257	0.0001	0.9999	2.5204	2.9405
LQ..L	6.0000	0.4000	0.9333	0.8571	0.5455	0.3941	0.3333	0.0667	13.1986	6.5137	3.0364	0.4821	0.0002	0.9998	2.2626	2.6397
P..GP	6.0000	0.4000	0.9333	0.8571	0.5455	0.3941	0.3333	0.0667	14.5683	6.4063	3.3928	2.6004	0.0001	0.9999	2.4974	2.9137
NP.S	6.0000	0.4000	1.0000	1.0000	0.5714	0.5000	0.4000	0.0000	14.8288	6.8868	3.4606	3.0418	0.0001	1.0000	2.9658	2.9658
SD.D	6.0000	0.4000	0.9333	0.8571	0.5455	0.3941	0.3333	0.0667	14.2651	6.8946	3.3139	2.1067	0.0001	0.9999	2.4454	2.8530
PSR	6.0000	0.4000	0.9333	0.8571	0.5455	0.3941	0.3333	0.0667	14.4169	2.6228	3.3534	2.3516	0.0001	0.9999	2.4715	2.8834
NL.S	6.0000	0.4000	0.8667	0.7500	0.5217	0.3015	0.2667	0.1333	13.6737	6.9990	3.1600	1.1901	0.0001	0.9998	2.0511	2.7347
A..SG	6.0000	0.4000	0.7333	0.6000	0.4800	0.1414	0.1333	0.2667	13.1763	6.3830	3.0306	0.4493	0.0000	0.9996	1.5812	2.6353
R.LL	6.0000	0.4000	0.9333	0.8571	0.5455	0.3941	0.3333	0.0667	12.6922	6.8830	2.9047	-0.2620	0.0002	0.9997	2.1758	2.5384
G.PA	6.0000	0.4000	0.9333	0.8571	0.5455	0.3941	0.3333	0.0667	13.7619	6.9239	3.1830	1.3238	0.0001	0.9998	2.3592	2.7524
AL.A	6.0000	0.4000	1.0000	1.0000	0.5714	0.5000	0.4000	0.0000	12.4054	6.8908	2.8300	-0.6853	0.0006	1.0000	2.4811	2.4811
S..TL	6.0000	0.4000	0.7333	0.6000	0.4800	0.1414	0.1333	0.2667	13.2401	6.4406	3.0472	0.5434	0.0000	0.9997	1.5888	2.6480
E..SS	6.0000	0.4000	0.9333	0.8571	0.5455	0.3941	0.3333	0.0667	13.4733	6.3830	3.1079	0.8894	0.0001	0.9998	2.3097	2.6947
KK.E	6.0000	0.4000	0.9333	0.8571	0.5455	0.3941	0.3333	0.0667	13.9653	6.8830	3.2359	1.6356	0.0001	0.9999	2.3940	2.7931
SV.P	6.0000	0.4000	0.8000	0.6667	0.5000	0.2182	0.2000	0.2000	14.0389	6.8831	3.2551	1.7500	0.0000	0.9998	1.8719	2.8078
A..AQ	6.0000	0.4000	1.0000	1.0000	0.5714	0.5000	0.4000	0.0000	13.8962	6.4627	3.2179	1.5291	0.0002	1.0000	2.7792	2.7792
A..SS	6.0000	0.4000	0.9333	0.8571	0.5455	0.3941	0.3333	0.0667	13.1957	6.3830	3.0356	0.4778	0.0002	0.9998	2.2621	2.6391
IT.Q	6.0000	0.4000	0.8667	0.7500	0.5217	0.3015	0.2667	0.1333	14.9769	6.8844	3.4991	3.3006	0.0000	0.9999	2.2465	2.9954
SD.S	6.0000	0.4000	1.0000	1.0000	0.5714	0.5000	0.4000	0.0000	13.8407	6.8946	3.2035	1.4440	0.0003	1.0000	2.7681	2.7681
K..QL	6.0000	0.4000	0.9333	0.8571	0.5455	0.3941	0.3333	0.0667	14.0141	6.5137	3.2486	1.7114	0.0001	0.9999	2.4024	2.8028
PS.N	6.0000	0.4000	0.9333	0.8571	0.5455	0.3941	0.3333	0.0667	14.8288	6.9049	3.4606	3.0418	0.0001	0.9999	2.5421	2.9658
GMN	6.0000	0.4000	0.7333	0.6000	0.4800	0.1414	0.1333	0.2667	15.9978	2.7337	3.7648	5.2909	0.0000	0.9999	1.9197	3.1996
Q.SL	6.0000	0.4000	0.8000	0.6667	0.5000	0.2182	0.2000	0.2000	13.7681	6.9037	3.1846	1.3333	0.0000	0.9998	1.8358	2.7536
L..LS	6.0000	0.4000	0.7333	0.6000	0.4800	0.1414	0.1333	0.2667	12.2773	6.4037	2.7967	-0.8757	0.0000	0.9994	1.4733	2.4555
L.L.A	6.0000	0.4000	0.8000	0.6667	0.5000	0.2182	0.2000	0.2000	12.0565	11.5745	2.7392	-1.2071	0.0001	0.9993	1.6075	2.4113
L.T.S	6.0000	0.4000	0.9333	0.8571	0.5455	0.3941	0.3333	0.0667	13.2401	11.5745	3.0472	0.5434	0.0001	0.9998	2.2697	2.6480
EE..R	6.0000	0.4000	0.9333	0.8571	0.5455	0.3941	0.3333	0.0667	13.9452	6.3830	3.2307	1.6046	0.0001	0.9999	2.3906	2.7890
AA..S	6.0000	0.4000	0.8667	0.7500	0.5217	0.3015	0.2667	0.1333	12.9749	6.3830	2.9782	0.1531	0.0001	0.9997	1.9462	2.5950
S..DD	6.0000	0.4000	0.8667	0.7500	0.5217	0.3015	0.2667	0.1333	14.2651	6.3830	3.3139	2.1067	0.0000	0.9998	2.1398	2.8530
LP..N	6.0000	0.4000	0.9333	0.8571	0.5455	0.3941	0.3333	0.0667	14.2593	6.4645	3.3124	2.0975	0.0001	0.9999	2.4444	2.8519
AL..S	6.0000	0.4000	0.9333	0.8571	0.5455	0.3941	0.3333	0.0667	12.6261	6.3908	2.8874	-0.3593	0.0002	0.9997	2.1645	2.5252
AQ..S	6.0000	0.4000	0.6667	0.5455	0.4615	0.0692	0.0667	0.3333	14.1170	6.4627	3.2754	1.8721	0.0000	0.9998	1.5400	2.8234
GP..A	6.0000	0.4000	0.9333	0.8571	0.5455	0.3941	0.3333	0.0667	13.7619	6.4063	3.1830	1.3238	0.0001	0.9998	2.3592	2.7524
N.S.G	6.0000	0.4000	0.8000	0.6667	0.5000	0.2182	0.2000	0.2000	14.2239	11.5745	3.3032	2.0411	0.0000	0.9998	1.8965	2.8448
GS..V	6.0000	0.4000	0.8000	0.6667	0.5000	0.2182	0.2000	0.2000	13.4339	6.3830	3.0977	0.8308	0.0000	0.9997	1.7912	2.6868
GA..T	6.0000	0.4000	0.8667	0.7500	0.5217	0.3015	0.2667	0.1333	13.5696	6.3856	3.1329	1.0334	0.0001	0.9998	2.0354	2.7139
L.S.A	6.0000	0.4000	0.7333	0.6000	0.4800	0.1414	0.1333	0.2667	12.6261	11.5745	2.8874	-0.3593	0.0000	0.9995	1.5151	2.5252
L.S.E	6.0000	0.4000	0.9333	0.8571	0.5455	0.3941	0.3333	0.0667	12.9038	11.5745	2.9597	0.0486	0.0002	0.9997	2.2121	2.5808
IS..Q	6.0000	0.4000	0.8667	0.7500	0.5217	0.3015	0.2667	0.1333	14.5837	6.3869	3.3968	2.6261	0.0000	0.9999	2.1875	2.9167
K.LL	6.0000	0.4000	0.7333	0.6000	0.4800	0.1414	0.1333	0.2667	12.5232	6.8830	2.8607	-0.5109	0.0000	0.9995	1.5028	2.5046
L.N.N	6.0000	0.4000	0.8667	0.7500	0.5217	0.3015	0.2667	0.1333	14.5005	11.5745	3.3752	2.4884	0.0000	0.9999	2.1751	2.9001
Q.GQ	6.0000	0.4000	0.9333	0.8571	0.5455	0.3941	0.3333	0.0667	15.2396	6.9381	3.5675	3.7762	0.0000	0.9999	2.6125	3.0479
Q.GS	6.0000	0.4000	0.8667	0.7500	0.5217	0.3015	0.2667	0.1333	14.3183	6.8830	3.3278	2.1921	0.0000	0.9998	2.1478	2.8637
S.L.P	6.0000	0.4000	0.9333	0.8571	0.5455	0.3941	0.3333	0.0667	13.4324	11.5745	3.0973	0.8285	0.0001	0.9998	2.3027	2.6865
S.L.R	6.0000	0.4000	0.8667	0.7500	0.5217	0.3015	0.2667	0.1333	13.2618	11.5745	3.0529	0.5755	0.0001	0.9997	1.9893	2.6524
Q.AL	6.0000	0.4000	0.9333	0.8571	0.5455	0.3941	0.3333	0.0667	13.5474	6.8908	3.1272	1.0002	0.0001	0.9998	2.3224	2.7095
V.T.G	6.0000	0.4000	0.9333	0.8571	0.5455	0.3941	0.3333	0.0667	13.8272	11.5745	3.2000	1.4233	0.0001	0.9999	2.3704	2.7654
E.AE	6.0000	0.4000	1.0000	1.0000	0.5714	0.5000	0.4000	0.0000	13.3095	6.8880	3.0653	0.6460	0.0003	1.0000	2.6619	2.6619
V.KL	6.0000	0.4000	0.8667	0.7500	0.5217	0.3015	0.2667	0.1333	13.1297	6.9248	3.0185	0.3807	0.0001	0.9997	1.9695	2.6259
P.ST	6.0000	0.4000	0.8667	0.7500	0.5217	0.3015	0.2667	0.1333	14.3952	6.8929	3.3478	2.3163	0.0000	0.9999	2.1593	2.8790
A.GL	6.0000	0.4000	0.8667	0.7500	0.5217	0.3015	0.2667	0.1333	12.6067	6.9023	2.8824	-0.3878	0.0001	0.9996	1.8910	2.5213
Q.EL	6.0000	0.4000	0.9333	0.8571	0.5455	0.3941	0.3333	0.0667	13.8251	6.9080	3.1994	1.4200	0.0001	0.9999	2.3700	2.7650
P.LL	6.0000	0.4000	0.8667	0.7500	0.5217	0.3015	0.2667	0.1333	12.8629	6.8830	2.9491	-0.0114	0.0001	0.9996	1.9294	2.5726
P.LA	6.0000	0.4000	0.9333	0.8571	0.5455	0.3941	0.3333	0.0667	13.2117	6.8908	3.0398	0.5015	0.0001	0.9998	2.2649	2.6423
T.S.A	6.0000	0.4000	0.8667	0.7500	0.5217	0.3015	0.2667	0.1333	13.5889	11.5745	3.1380	1.0624	0.0001	0.9998	2.0383	2.7178
A.AP	6.0000	0.4000	0.9333	0.8571	0.5455	0.3941	0.3333	0.0667	13.5605	6.9239	3.1306	1.0198	0.0001	0.9998	2.3247	2.7121
S.A.L	6.0000	0.4000	0.9333	0.8571	0.5455	0.3941	0.3333	0.0667	12.6261	11.5745	2.8874	-0.3593	0.0002	0.9997	2.1645	2.5252
P.GP	6.0000	0.4000	0.9333	0.8571	0.5455	0.3941	0.3333	0.0667	14.5683	6.9063	3.3928	2.6004	0.0001	0.9999	2.4974	2.9137
T.Q.S	6.0000	0.4000	1.0000	1.0000	0.5714	0.5000	0.4000	0.0000	14.7309	11.5745	3.4351	2.8739	0.0001	1.0000	2.9462	2.9462
P.LT	6.0000	0.4000	0.9333	0.8571	0.5455	0.3941	0.3333	0.0667	13.8257	6.9406	3.1996	1.4210	0.0001	0.9999	2.3701	2.7651
A.GS	6.0000	0.4000	0.8000	0.6667	0.5000	0.2182	0.2000	0.2000	13.1763	6.8830	3.0306	0.4493	0.0000	0.9997	1.7568	2.6353
GA.S	6.0000	0.4000	0.9333	0.8571	0.5455	0.3941	0.3333	0.0667	13.1763	6.8856	3.0306	0.4493	0.0002	0.9998	2.2588	2.6353
SE.T	6.0000	0.4000	0.8667	0.7500	0.5217	0.3015	0.2667	0.1333	13.8666	6.8832	3.2102	1.4836	0.0000	0.9998	2.0800	2.7733
R.PS	6.0000	0.4000	0.7333	0.6000	0.4800	0.1414	0.1333	0.2667	14.4169	6.9049	3.3534	2.3516	0.0000	0.9998	1.7300	2.8834
G..LP	6.0000	0.4000	1.0000	1.0000	0.5714	0.5000	0.4000	0.0000	13.4131	6.4645	3.0922	0.7997	0.0003	1.0000	2.6826	2.6826
Q.P.N	6.0000	0.4000	0.9333	0.8571	0.5455	0.3941	0.3333	0.0667	15.7501	11.5745	3.7003	4.7701	0.0000	1.0000	2.7000	3.1500
MA.L	6.0000	0.4000	0.8000	0.6667	0.5000	0.2182	0.2000	0.2000	14.4000	7.1009	3.3490	2.3240	0.0000	0.9998	1.9200	2.8800
PS.H	6.0000	0.4000	0.9333	0.8571	0.5455	0.3941	0.3333	0.0667	15.8332	6.9049	3.7220	4.9417	0.0000	1.0000	2.7143	3.1666
S.TA	6.0000	0.4000	1.0000	1.0000	0.5714	0.5000	0.4000	0.0000	13.5889	6.9070	3.1380	1.0624	0.0003	1.0000	2.7178	2.7178
L.PT	6.0000	0.4000	1.0000	1.0000	0.5714	0.5000	0.4000	0.0000	13.8257	6.8854	3.1996	1.4210	0.0003	1.0000	2.7651	2.7651
PP.V	6.0000	0.4000	0.9333	0.8571	0.5455	0.3941	0.3333	0.0667	14.6245	6.8830	3.4074	2.6943	0.0001	0.9999	2.5071	2.9249
L.PG	6.0000	0.4000	0.8667	0.7500	0.5217	0.3015	0.2667	0.1333	13.4131	6.9063	3.0922	0.7997	0.0001	0.9997	2.0120	2.6826
P.SA	6.0000	0.4000	0.9333	0.8571	0.5455	0.3941	0.3333	0.0667	13.7813	6.8861	3.1880	1.3532	0.0001	0.9998	2.3625	2.7563
GL.Q	6.0000	0.4000	0.8000	0.6667	0.5000	0.2182	0.2000	0.2000	13.7488	6.9023	3.1796	1.3039	0.0000	0.9998	1.8332	2.7498
LL..N	6.0000	0.4000	0.7333	0.6000	0.4800	0.1414	0.1333	0.2667	13.1041	6.3830	3.0118	0.3430	0.0000	0.9996	1.5725	2.6208
LS.D	6.0000	0.4000	0.9333	0.8571	0.5455	0.3941	0.3333	0.0667	13.2712	6.9037	3.0553	0.5893	0.0001	0.9998	2.2751	2.6542
S..QP	6.0000	0.4000	0.8000	0.6667	0.5000	0.2182	0.2000	0.2000	14.9233	6.3903	3.4852	3.2062	0.0000	0.9999	1.9898	2.9847
V..SP	6.0000	0.4000	0.7333	0.6000	0.4800	0.1414	0.1333	0.2667	14.0389	6.4049	3.2551	1.7500	0.0000	0.9998	1.6847	2.8078
LS.E	6.0000	0.4000	0.9333	0.8571	0.5455	0.3941	0.3333	0.0667	12.9038	6.9037	2.9597	0.0486	0.0002	0.9997	2.2121	2.5808
PT.T	6.0000	0.4000	0.6667	0.5455	0.4615	0.0692	0.0667	0.3333	14.7885	6.8854	3.4501	2.9723	0.0000	0.9999	1.6133	2.9577
PV.S	6.0000	0.4000	0.6667	0.5455	0.4615	0.0692	0.0667	0.3333	14.0389	6.9022	3.2551	1.7500	0.0000	0.9998	1.5315	2.8078
S..RA	6.0000	0.4000	1.0000	1.0000	0.5714	0.5000	0.4000	0.0000	13.6106	6.4087	3.1436	1.0950	0.0003	1.0000	2.7221	2.7221
SR..K	6.0000	0.4000	0.9333	0.8571	0.5455	0.3941	0.3333	0.0667	14.0773	6.3941	3.2651	1.8099	0.0001	0.9999	2.4133	2.8155
Q.LR	6.0000	0.4000	1.0000	1.0000	0.5714	0.5000	0.4000	0.0000	14.1831	6.9431	3.2926	1.9763	0.0002	1.0000	2.8366	2.8366
PL..S	6.0000	0.4000	0.7333	0.6000	0.4800	0.1414	0.1333	0.2667	13.4324	6.4645	3.0973	0.8285	0.0000	0.9997	1.6119	2.6865
PL..P	6.0000	0.4000	0.9333	0.8571	0.5455	0.3941	0.3333	0.0667	14.0180	6.4645	3.2496	1.7175	0.0001	0.9999	2.4031	2.8036
L.G.S	6.0000	0.4000	0.8667	0.7500	0.5217	0.3015	0.2667	0.1333	12.8275	11.5745	2.9398	-0.0634	0.0001	0.9996	1.9241	2.5655
S.GT	6.0000	0.4000	0.7333	0.6000	0.4800	0.1414	0.1333	0.2667	13.7903	6.8939	3.1904	1.3670	0.0000	0.9997	1.6548	2.7581
S.GG	6.0000	0.4000	0.9333	0.8571	0.5455	0.3941	0.3333	0.0667	13.3777	6.8830	3.0830	0.7471	0.0001	0.9998	2.2933	2.6755
G.P.A	6.0000	0.4000	0.8667	0.7500	0.5217	0.3015	0.2667	0.1333	13.7619	11.5745	3.1830	1.3238	0.0000	0.9998	2.0643	2.7524
L.GS	6.0000	0.4000	0.8667	0.7500	0.5217	0.3015	0.2667	0.1333	12.8275	6.8830	2.9398	-0.0634	0.0001	0.9996	1.9241	2.5655
L..EK	6.0000	0.4000	1.0000	1.0000	0.5714	0.5000	0.4000	0.0000	13.1497	6.3853	3.0237	0.4101	0.0004	1.0000	2.6299	2.6299
L.DG	6.0000	0.4000	0.7333	0.6000	0.4800	0.1414	0.1333	0.2667	13.2518	6.8956	3.0503	0.5607	0.0000	0.9997	1.5902	2.6504
SV..Q	6.0000	0.4000	1.0000	1.0000	0.5714	0.5000	0.4000	0.0000	14.3746	6.3831	3.3424	2.2829	0.0002	1.0000	2.8749	2.8749
ELL	6.0000	0.4000	1.0000	1.0000	0.5714	0.5000	0.4000	0.0000	12.3342	2.6270	2.8115	-0.7909	0.0006	1.0000	2.4668	2.4668
A.T.P	6.0000	0.4000	0.8667	0.7500	0.5217	0.3015	0.2667	0.1333	14.1745	11.5745	3.2904	1.9628	0.0000	0.9998	2.1262	2.8349
SK..Q	6.0000	0.4000	1.0000	1.0000	0.5714	0.5000	0.4000	0.0000	14.5837	6.3869	3.3968	2.6261	0.0002	1.0000	2.9167	2.9167
NQ..P	6.0000	0.4000	0.6000	0.5000	0.4444	0.0000	0.0000	0.4000	15.7501	6.3836	3.7003	4.7701	0.0000	0.9999	1.5750	3.1500
SP..M	6.0000	0.4000	0.8667	0.7500	0.5217	0.3015	0.2667	0.1333	15.7759	6.4049	3.7070	4.8230	0.0000	0.9999	2.3664	3.1552
PN.L	6.0000	0.4000	0.8667	0.7500	0.5217	0.3015	0.2667	0.1333	14.2593	6.8868	3.3124	2.0975	0.0000	0.9998	2.1389	2.8519
SP..T	6.0000	0.4000	0.9333	0.8571	0.5455	0.3941	0.3333	0.0667	14.3952	6.4049	3.3478	2.3163	0.0001	0.9999	2.4678	2.8790
A..SL	6.0000	0.4000	0.9333	0.8571	0.5455	0.3941	0.3333	0.0667	12.6261	6.4037	2.8874	-0.3593	0.0002	0.9997	2.1645	2.5252
PAG	6.0000	0.4000	0.8667	0.7500	0.5217	0.3015	0.2667	0.1333	13.7619	2.6343	3.1830	1.3238	0.0000	0.9998	2.0643	2.7524
S..NR	6.0000	0.4000	0.8667	0.7500	0.5217	0.3015	0.2667	0.1333	14.6582	6.3939	3.4162	2.7508	0.0000	0.9999	2.1987	2.9316
NTS	6.0000	0.4000	0.7333	0.6000	0.4800	0.1414	0.1333	0.2667	14.6365	2.6354	3.4106	2.7143	0.0000	0.9998	1.7564	2.9273
SRL	6.0000	0.4000	0.8667	0.7500	0.5217	0.3015	0.2667	0.1333	13.2618	2.6490	3.0529	0.5755	0.0001	0.9997	1.9893	2.6524
DPS	6.0000	0.4000	1.0000	1.0000	0.5714	0.5000	0.4000	0.0000	14.4263	2.6230	3.3559	2.3669	0.0002	1.0000	2.8853	2.8853
DSK	6.0000	0.4000	0.8000	0.6667	0.5000	0.2182	0.2000	0.2000	14.0867	2.6144	3.2675	1.8246	0.0000	0.9998	1.8782	2.8173
ALP	6.0000	0.4000	0.8667	0.7500	0.5217	0.3015	0.2667	0.1333	13.2117	2.6604	3.0398	0.5015	0.0001	0.9997	1.9818	2.6423
LGS	6.0000	0.4000	1.0000	1.0000	0.5714	0.5000	0.4000	0.0000	12.8275	2.6257	2.9398	-0.0634	0.0005	1.0000	2.5655	2.5655
ASG	6.0000	0.4000	0.8000	0.6667	0.5000	0.2182	0.2000	0.2000	13.1763	2.6092	3.0306	0.4493	0.0000	0.9997	1.7568	2.6353
LLG	6.0000	0.4000	0.9333	0.8571	0.5455	0.3941	0.3333	0.0667	12.2579	2.6225	2.7916	-0.9046	0.0003	0.9996	2.1014	2.4516
LPG	6.0000	0.4000	0.8000	0.6667	0.5000	0.2182	0.2000	0.2000	13.4131	2.6619	3.0922	0.7997	0.0000	0.9997	1.7884	2.6826
PGA	6.0000	0.4000	1.0000	1.0000	0.5714	0.5000	0.4000	0.0000	13.7619	2.6343	3.1830	1.3238	0.0003	1.0000	2.7524	2.7524
L..TG	6.0000	0.4000	0.8667	0.7500	0.5217	0.3015	0.2667	0.1333	13.2207	6.3939	3.0422	0.5148	0.0001	0.9997	1.9831	2.6441
S..NS	6.0000	0.4000	0.8667	0.7500	0.5217	0.3015	0.2667	0.1333	14.2432	6.4259	3.3082	2.0719	0.0000	0.9998	2.1365	2.8486
R..RL	6.0000	0.4000	1.0000	1.0000	0.5714	0.5000	0.4000	0.0000	13.6767	6.4431	3.1608	1.1947	0.0003	1.0000	2.7353	2.7353
QNS	6.0000	0.4000	1.0000	1.0000	0.5714	0.5000	0.4000	0.0000	15.1645	2.6546	3.5480	3.6380	0.0001	1.0000	3.0329	3.0329
VSP	6.0000	0.4000	0.7333	0.6000	0.4800	0.1414	0.1333	0.2667	14.0389	2.6236	3.2551	1.7500	0.0000	0.9998	1.6847	2.8078
QQL	6.0000	0.4000	1.0000	1.0000	0.5714	0.5000	0.4000	0.0000	14.6894	2.7485	3.4243	2.8035	0.0002	1.0000	2.9379	2.9379
QGS	6.0000	0.4000	0.8000	0.6667	0.5000	0.2182	0.2000	0.2000	14.3183	2.6493	3.3278	2.1921	0.0000	0.9998	1.9091	2.8637
TPA	6.0000	0.4000	0.9333	0.8571	0.5455	0.3941	0.3333	0.0667	14.1745	2.6389	3.2904	1.9628	0.0001	0.9999	2.4299	2.8349
SAL	6.0000	0.4000	0.9333	0.8571	0.5455	0.3941	0.3333	0.0667	12.6261	2.6210	2.8874	-0.3593	0.0002	0.9997	2.1645	2.5252
ALG	6.0000	0.4000	0.8667	0.7500	0.5217	0.3015	0.2667	0.1333	12.6067	2.6202	2.8824	-0.3878	0.0001	0.9996	1.8910	2.5213
QVS	6.0000	0.4000	0.8000	0.6667	0.5000	0.2182	0.2000	0.2000	14.3746	2.6470	3.3424	2.2829	0.0000	0.9998	1.9166	2.8749
S..NG	6.0000	0.4000	0.7333	0.6000	0.4800	0.1414	0.1333	0.2667	14.2239	6.4279	3.3032	2.0411	0.0000	0.9998	1.7069	2.8448
P..VP	6.0000	0.4000	0.8000	0.6667	0.5000	0.2182	0.2000	0.2000	14.6245	6.4022	3.4074	2.6943	0.0000	0.9999	1.9499	2.9249
S..ER	6.0000	0.4000	0.9333	0.8571	0.5455	0.3941	0.3333	0.0667	13.8883	6.3913	3.2159	1.5169	0.0001	0.9999	2.3808	2.7777
GD..S	6.0000	0.4000	0.8000	0.6667	0.5000	0.2182	0.2000	0.2000	13.8214	6.3956	3.1985	1.4144	0.0000	0.9998	1.8429	2.7643
S.G.N	6.0000	0.4000	0.8667	0.7500	0.5217	0.3015	0.2667	0.1333	14.2239	11.5745	3.3032	2.0411	0.0000	0.9998	2.1336	2.8448
F..LL	6.0000	0.4000	0.7333	0.6000	0.4800	0.1414	0.1333	0.2667	13.1776	6.3830	3.0309	0.4512	0.0000	0.9996	1.5813	2.6355
PL..T	6.0000	0.4000	0.9333	0.8571	0.5455	0.3941	0.3333	0.0667	13.8257	6.4645	3.1996	1.4210	0.0001	0.9999	2.3701	2.7651
AQQ	6.0000	0.4000	0.9333	0.8571	0.5455	0.3941	0.3333	0.0667	15.0383	2.6893	3.5151	3.4097	0.0000	0.9999	2.5780	3.0077
D.V.K	6.0000	0.4000	0.8000	0.6667	0.5000	0.2182	0.2000	0.2000	14.1236	11.5745	3.2771	1.8825	0.0000	0.9998	1.8831	2.8247
QGP	6.0000	0.4000	0.8667	0.7500	0.5217	0.3015	0.2667	0.1333	14.9039	2.6469	3.4802	3.1723	0.0000	0.9999	2.2356	2.9808
VS.P	6.0000	0.4000	0.8000	0.6667	0.5000	0.2182	0.2000	0.2000	14.0389	6.8831	3.2551	1.7500	0.0000	0.9998	1.8719	2.8078
P..NQ	6.0000	0.4000	0.8667	0.7500	0.5217	0.3015	0.2667	0.1333	15.7501	6.3836	3.7003	4.7701	0.0000	0.9999	2.3625	3.1500
NP..Q	6.0000	0.4000	0.9333	0.8571	0.5455	0.3941	0.3333	0.0667	15.7501	6.3868	3.7003	4.7701	0.0000	1.0000	2.7000	3.1500
V.K.L	6.0000	0.4000	0.9333	0.8571	0.5455	0.3941	0.3333	0.0667	13.1297	11.5745	3.0185	0.3807	0.0002	0.9998	2.2508	2.6259
TI.S	6.0000	0.4000	1.0000	1.0000	0.5714	0.5000	0.4000	0.0000	14.0556	6.8844	3.2594	1.7760	0.0002	1.0000	2.8111	2.8111
P..TL	6.0000	0.4000	0.8000	0.6667	0.5000	0.2182	0.2000	0.2000	13.8257	6.4406	3.1996	1.4210	0.0000	0.9998	1.8434	2.7651
L.P.Q	6.0000	0.4000	0.8667	0.7500	0.5217	0.3015	0.2667	0.1333	14.3537	11.5745	3.3370	2.2491	0.0000	0.9999	2.1531	2.8707
V.TP	6.0000	0.4000	0.8667	0.7500	0.5217	0.3015	0.2667	0.1333	14.4321	6.8854	3.3574	2.3764	0.0000	0.9999	2.1648	2.8864
AL.P	6.0000	0.4000	0.9333	0.8571	0.5455	0.3941	0.3333	0.0667	13.2117	6.8908	3.0398	0.5015	0.0001	0.9998	2.2649	2.6423
T.P.T	6.0000	0.4000	1.0000	1.0000	0.5714	0.5000	0.4000	0.0000	14.7885	11.5745	3.4501	2.9723	0.0001	1.0000	2.9577	2.9577
S.A.N	6.0000	0.4000	0.9333	0.8571	0.5455	0.3941	0.3333	0.0667	14.0225	11.5745	3.2508	1.7244	0.0001	0.9999	2.4039	2.8045
KK.L	6.0000	0.4000	0.8667	0.7500	0.5217	0.3015	0.2667	0.1333	13.3388	6.8830	3.0729	0.6894	0.0001	0.9997	2.0008	2.6678
SP.R	6.0000	0.4000	0.8667	0.7500	0.5217	0.3015	0.2667	0.1333	14.4169	6.9049	3.3534	2.3516	0.0000	0.9999	2.1625	2.8834
G..SP	6.0000	0.4000	0.9333	0.8571	0.5455	0.3941	0.3333	0.0667	13.9826	6.4049	3.2404	1.6625	0.0001	0.9999	2.3970	2.7965
RLS	6.0000	0.4000	0.9333	0.8571	0.5455	0.3941	0.3333	0.0667	13.2618	2.6490	3.0529	0.5755	0.0001	0.9998	2.2734	2.6524
A.GG	6.0000	0.4000	0.8000	0.6667	0.5000	0.2182	0.2000	0.2000	13.1570	6.8830	3.0256	0.4208	0.0000	0.9997	1.7543	2.6314
K.LK	6.0000	0.4000	0.9333	0.8571	0.5455	0.3941	0.3333	0.0667	13.3388	6.9248	3.0729	0.6894	0.0001	0.9998	2.2866	2.6678
LST	6.0000	0.4000	0.9333	0.8571	0.5455	0.3941	0.3333	0.0667	13.2401	2.6475	3.0472	0.5434	0.0001	0.9998	2.2697	2.6480
TS.A	6.0000	0.4000	1.0000	1.0000	0.5714	0.5000	0.4000	0.0000	13.5889	6.8929	3.1380	1.0624	0.0003	1.0000	2.7178	2.7178
GL..N	6.0000	0.4000	0.8667	0.7500	0.5217	0.3015	0.2667	0.1333	13.6543	6.4023	3.1550	1.1609	0.0001	0.9998	2.0481	2.7309
E.RV	6.0000	0.4000	1.0000	1.0000	0.5714	0.5000	0.4000	0.0000	13.9252	6.8922	3.2255	1.5737	0.0002	1.0000	2.7850	2.7850
R.G.L	6.0000	0.4000	0.8667	0.7500	0.5217	0.3015	0.2667	0.1333	13.2424	11.5745	3.0478	0.5469	0.0001	0.9997	1.9864	2.6485
SQL	6.0000	0.4000	0.7333	0.6000	0.4800	0.1414	0.1333	0.2667	13.7681	2.6934	3.1846	1.3333	0.0000	0.9997	1.6522	2.7536
P.MA	6.0000	0.4000	0.9333	0.8571	0.5455	0.3941	0.3333	0.0667	15.5551	7.1009	3.6496	4.3786	0.0000	0.9999	2.6666	3.1110
S.TT	6.0000	0.4000	0.9333	0.8571	0.5455	0.3941	0.3333	0.0667	14.2029	6.8830	3.2977	2.0077	0.0001	0.9999	2.4348	2.8406
EL.E	6.0000	0.4000	0.8667	0.7500	0.5217	0.3015	0.2667	0.1333	12.9607	6.9080	2.9745	0.1322	0.0001	0.9997	1.9441	2.5921
D.TG	6.0000	0.4000	1.0000	1.0000	0.5714	0.5000	0.4000	0.0000	14.2146	6.8939	3.3008	2.0264	0.0002	1.0000	2.8429	2.8429
S.A.T	6.0000	0.4000	0.8667	0.7500	0.5217	0.3015	0.2667	0.1333	13.5889	11.5745	3.1380	1.0624	0.0001	0.9998	2.0383	2.7178
R.PA	6.0000	0.4000	1.0000	1.0000	0.5714	0.5000	0.4000	0.0000	14.1962	6.9239	3.2960	1.9971	0.0002	1.0000	2.8392	2.8392
E.A.Q	6.0000	0.4000	0.6000	0.5000	0.4444	0.0000	0.0000	0.4000	14.1739	11.5745	3.2902	1.9618	0.0000	0.9998	1.4174	2.8348
PG..V	6.0000	0.4000	1.0000	1.0000	0.5714	0.5000	0.4000	0.0000	14.0195	6.4063	3.2500	1.7198	0.0002	1.0000	2.8039	2.8039
SSA	6.0000	0.4000	0.8667	0.7500	0.5217	0.3015	0.2667	0.1333	13.1957	2.6094	3.0356	0.4778	0.0001	0.9997	1.9793	2.6391
E..AE	6.0000	0.4000	1.0000	1.0000	0.5714	0.5000	0.4000	0.0000	13.3095	6.3880	3.0653	0.6460	0.0003	1.0000	2.6619	2.6619
PG..T	6.0000	0.4000	0.8667	0.7500	0.5217	0.3015	0.2667	0.1333	14.3759	6.4063	3.3428	2.2850	0.0000	0.9999	2.1564	2.8752
E..LD	6.0000	0.4000	1.0000	1.0000	0.5714	0.5000	0.4000	0.0000	13.3281	6.4442	3.0701	0.6736	0.0003	1.0000	2.6656	2.6656
S.GV	6.0000	0.4000	0.9333	0.8571	0.5455	0.3941	0.3333	0.0667	13.4339	6.8832	3.0977	0.8308	0.0001	0.9998	2.3030	2.6868
L.A.S	6.0000	0.4000	1.0000	1.0000	0.5714	0.5000	0.4000	0.0000	12.6261	11.5745	2.8874	-0.3593	0.0005	1.0000	2.5252	2.5252
P..NS	6.0000	0.4000	0.8667	0.7500	0.5217	0.3015	0.2667	0.1333	14.8288	6.4259	3.4606	3.0418	0.0000	0.9999	2.2243	2.9658
T.D.L	6.0000	0.4000	0.8000	0.6667	0.5000	0.2182	0.2000	0.2000	13.6644	11.5745	3.1576	1.1761	0.0000	0.9997	1.8219	2.7329
PS..L	6.0000	0.4000	0.6667	0.5455	0.4615	0.0692	0.0667	0.3333	13.4324	6.4049	3.0973	0.8285	0.0000	0.9997	1.4654	2.6865
LA..L	6.0000	0.4000	0.9333	0.8571	0.5455	0.3941	0.3333	0.0667	12.0565	6.3908	2.7392	-1.2071	0.0003	0.9996	2.0668	2.4113
LS.T	6.0000	0.4000	0.9333	0.8571	0.5455	0.3941	0.3333	0.0667	13.2401	6.9037	3.0472	0.5434	0.0001	0.9998	2.2697	2.6480
LL..K	6.0000	0.4000	1.0000	1.0000	0.5714	0.5000	0.4000	0.0000	12.5232	6.3830	2.8607	-0.5109	0.0006	1.0000	2.5046	2.5046
YA.L	6.0000	0.4000	0.8000	0.6667	0.5000	0.2182	0.2000	0.2000	13.9735	7.0262	3.2380	1.6484	0.0000	0.9998	1.8631	2.7947
E..VL	6.0000	0.4000	0.8667	0.7500	0.5217	0.3015	0.2667	0.1333	12.9407	6.4064	2.9693	0.1028	0.0001	0.9997	1.9411	2.5881
PA.L	6.0000	0.4000	0.9333	0.8571	0.5455	0.3941	0.3333	0.0667	13.2117	6.9239	3.0398	0.5015	0.0001	0.9998	2.2649	2.6423
P.VA	6.0000	0.4000	0.9333	0.8571	0.5455	0.3941	0.3333	0.0667	13.8182	6.8873	3.1976	1.4095	0.0001	0.9998	2.3688	2.7636
ST.N	6.0000	0.4000	0.9333	0.8571	0.5455	0.3941	0.3333	0.0667	14.6365	6.8929	3.4106	2.7143	0.0001	0.9999	2.5091	2.9273
AA.L	6.0000	0.4000	0.7333	0.6000	0.4800	0.1414	0.1333	0.2667	12.4054	6.8830	2.8300	-0.6853	0.0000	0.9994	1.4886	2.4811
RI.Q	6.0000	0.4000	0.8667	0.7500	0.5217	0.3015	0.2667	0.1333	14.9986	6.8848	3.5048	3.3391	0.0000	0.9999	2.2498	2.9997
P..PL	6.0000	0.4000	0.9333	0.8571	0.5455	0.3941	0.3333	0.0667	14.0180	6.4645	3.2496	1.7175	0.0001	0.9999	2.4031	2.8036
DLM	6.0000	0.4000	0.9333	0.8571	0.5455	0.3941	0.3333	0.0667	15.0451	2.8056	3.5169	3.4219	0.0000	0.9999	2.5792	3.0090
D..VA	6.0000	0.4000	0.8667	0.7500	0.5217	0.3015	0.2667	0.1333	13.6569	6.3873	3.1557	1.1648	0.0001	0.9998	2.0485	2.7314
KT.K	6.0000	0.4000	0.8667	0.7500	0.5217	0.3015	0.2667	0.1333	14.3016	6.8844	3.3234	2.1652	0.0000	0.9998	2.1452	2.8603
VDS	6.0000	0.4000	0.8000	0.6667	0.5000	0.2182	0.2000	0.2000	13.8776	2.6155	3.2131	1.5006	0.0000	0.9998	1.8504	2.7755
A.PT	6.0000	0.4000	0.9333	0.8571	0.5455	0.3941	0.3333	0.0667	14.1745	6.8854	3.2904	1.9628	0.0001	0.9999	2.4299	2.8349
N.T.S	6.0000	0.4000	0.9333	0.8571	0.5455	0.3941	0.3333	0.0667	14.6365	11.5745	3.4106	2.7143	0.0001	0.9999	2.5091	2.9273
LKK	6.0000	0.4000	0.9333	0.8571	0.5455	0.3941	0.3333	0.0667	13.3388	2.6481	3.0729	0.6894	0.0001	0.9998	2.2866	2.6678
SK.E	6.0000	0.4000	1.0000	1.0000	0.5714	0.5000	0.4000	0.0000	13.7193	6.8869	3.1719	1.2591	0.0003	1.0000	2.7439	2.7439
Q..VS	6.0000	0.4000	0.8000	0.6667	0.5000	0.2182	0.2000	0.2000	14.3746	6.3831	3.3424	2.2829	0.0000	0.9998	1.9166	2.8749
E.LV	6.0000	0.4000	0.9333	0.8571	0.5455	0.3941	0.3333	0.0667	12.9407	6.9064	2.9693	0.1028	0.0002	0.9997	2.2184	2.5881
AP.L	6.0000	0.4000	0.9333	0.8571	0.5455	0.3941	0.3333	0.0667	13.2117	6.9239	3.0398	0.5015	0.0001	0.9998	2.2649	2.6423
GE.F	6.0000	0.4000	0.9333	0.8571	0.5455	0.3941	0.3333	0.0667	14.3543	6.8834	3.3371	2.2500	0.0001	0.9999	2.4607	2.8709
SLN	6.0000	0.4000	0.9333	0.8571	0.5455	0.3941	0.3333	0.0667	13.6737	2.6841	3.1600	1.1901	0.0001	0.9998	2.3441	2.7347
VQ..R	6.0000	0.4000	0.8667	0.7500	0.5217	0.3015	0.2667	0.1333	14.7895	6.4319	3.4504	2.9741	0.0000	0.9999	2.2184	2.9579
L.D.D	6.0000	0.4000	0.8667	0.7500	0.5217	0.3015	0.2667	0.1333	13.6955	11.5745	3.1657	1.2231	0.0001	0.9998	2.0543	2.7391
E..QS	6.0000	0.4000	0.8667	0.7500	0.5217	0.3015	0.2667	0.1333	14.3946	6.4359	3.3476	2.3153	0.0000	0.9999	2.1592	2.8789
DLL	6.0000	0.4000	0.9333	0.8571	0.5455	0.3941	0.3333	0.0667	12.7016	2.6546	2.9071	-0.2482	0.0002	0.9997	2.1774	2.5403
L.A.P	6.0000	0.4000	0.7333	0.6000	0.4800	0.1414	0.1333	0.2667	13.2117	11.5745	3.0398	0.5015	0.0000	0.9996	1.5854	2.6423
SA.P	6.0000	0.4000	0.9333	0.8571	0.5455	0.3941	0.3333	0.0667	13.7813	6.8861	3.1880	1.3532	0.0001	0.9998	2.3625	2.7563
SL.V	6.0000	0.4000	0.9333	0.8571	0.5455	0.3941	0.3333	0.0667	12.8837	6.9037	2.9545	0.0192	0.0002	0.9997	2.2086	2.5767
Q..IQ	6.0000	0.4000	0.9333	0.8571	0.5455	0.3941	0.3333	0.0667	15.5050	6.4119	3.6365	4.2803	0.0000	0.9999	2.6580	3.1010
K.ES	6.0000	0.4000	0.7333	0.6000	0.4800	0.1414	0.1333	0.2667	13.7193	6.8832	3.1719	1.2591	0.0000	0.9997	1.6463	2.7439
GGP	6.0000	0.4000	0.8667	0.7500	0.5217	0.3015	0.2667	0.1333	13.9633	2.6257	3.2354	1.6326	0.0000	0.9998	2.0945	2.7927
GG.L	6.0000	0.4000	0.7333	0.6000	0.4800	0.1414	0.1333	0.2667	12.8081	6.8830	2.9348	-0.0918	0.0000	0.9995	1.5370	2.5616
S.D.S	6.0000	0.4000	1.0000	1.0000	0.5714	0.5000	0.4000	0.0000	13.8407	11.5745	3.2035	1.4440	0.0003	1.0000	2.7681	2.7681
LQ..T	6.0000	0.4000	0.8667	0.7500	0.5217	0.3015	0.2667	0.1333	14.1614	6.5137	3.2869	1.9421	0.0000	0.9998	2.1242	2.8323
IGN	6.0000	0.4000	1.0000	1.0000	0.5714	0.5000	0.4000	0.0000	14.4699	2.6365	3.3672	2.4380	0.0002	1.0000	2.8940	2.8940
E.S.A	6.0000	0.4000	0.8000	0.6667	0.5000	0.2182	0.2000	0.2000	13.2526	11.5745	3.0505	0.5619	0.0000	0.9997	1.7670	2.6505
S..QS	6.0000	0.4000	0.9333	0.8571	0.5455	0.3941	0.3333	0.0667	14.3377	6.4359	3.3328	2.2232	0.0001	0.9999	2.4579	2.8675
KKE	6.0000	0.4000	1.0000	1.0000	0.5714	0.5000	0.4000	0.0000	13.9653	2.6086	3.2359	1.6356	0.0002	1.0000	2.7931	2.7931
QQ..A	6.0000	0.4000	0.8667	0.7500	0.5217	0.3015	0.2667	0.1333	15.0383	6.3830	3.5151	3.4097	0.0000	0.9999	2.2557	3.0077
PR.Q	6.0000	0.4000	0.8667	0.7500	0.5217	0.3015	0.2667	0.1333	15.3382	6.8849	3.5932	3.9606	0.0000	0.9999	2.3007	3.0676
SL..V	6.0000	0.4000	0.9333	0.8571	0.5455	0.3941	0.3333	0.0667	12.8837	6.4037	2.9545	0.0192	0.0002	0.9997	2.2086	2.5767
GN.S	6.0000	0.4000	0.7333	0.6000	0.4800	0.1414	0.1333	0.2667	14.2239	6.9279	3.3032	2.0411	0.0000	0.9998	1.7069	2.8448
EV.V	6.0000	0.4000	0.9333	0.8571	0.5455	0.3941	0.3333	0.0667	13.5471	6.8830	3.1271	0.9998	0.0001	0.9998	2.3224	2.7094
V.SQ	6.0000	0.4000	0.8667	0.7500	0.5217	0.3015	0.2667	0.1333	14.3746	6.9359	3.3424	2.2829	0.0000	0.9999	2.1562	2.8749
KKT	6.0000	0.4000	0.8667	0.7500	0.5217	0.3015	0.2667	0.1333	14.3016	2.6078	3.3234	2.1652	0.0000	0.9998	2.1452	2.8603
L..HL	6.0000	0.4000	0.8000	0.6667	0.5000	0.2182	0.2000	0.2000	14.1085	6.6778	3.2732	1.8588	0.0000	0.9998	1.8811	2.8217
LP..R	6.0000	0.4000	0.9333	0.8571	0.5455	0.3941	0.3333	0.0667	13.8474	6.4645	3.2052	1.4542	0.0001	0.9999	2.3738	2.7695
L..PT	6.0000	0.4000	0.9333	0.8571	0.5455	0.3941	0.3333	0.0667	13.8257	6.3854	3.1996	1.4210	0.0001	0.9999	2.3701	2.7651
T..TS	6.0000	0.4000	0.9333	0.8571	0.5455	0.3941	0.3333	0.0667	14.2029	6.3929	3.2977	2.0077	0.0001	0.9999	2.4348	2.8406
LQ..V	6.0000	0.4000	0.6667	0.5455	0.4615	0.0692	0.0667	0.3333	13.8050	6.5137	3.1942	1.3895	0.0000	0.9997	1.5060	2.7610
DG..F	6.0000	0.4000	1.0000	1.0000	0.5714	0.5000	0.4000	0.0000	14.7217	6.3956	3.4327	2.8582	0.0001	1.0000	2.9443	2.9443
G.ST	6.0000	0.4000	0.8667	0.7500	0.5217	0.3015	0.2667	0.1333	13.7903	6.8929	3.1904	1.3670	0.0000	0.9998	2.0685	2.7581
QT..L	6.0000	0.4000	0.8667	0.7500	0.5217	0.3015	0.2667	0.1333	14.1614	6.4008	3.2869	1.9421	0.0000	0.9998	2.1242	2.8323
LR..S	6.0000	0.4000	1.0000	1.0000	0.5714	0.5000	0.4000	0.0000	13.2618	6.4431	3.0529	0.5755	0.0004	1.0000	2.6524	2.6524
PLN	6.0000	0.4000	0.8667	0.7500	0.5217	0.3015	0.2667	0.1333	14.2593	2.7113	3.3124	2.0975	0.0000	0.9998	2.1389	2.8519
V.SL	6.0000	0.4000	1.0000	1.0000	0.5714	0.5000	0.4000	0.0000	12.8837	6.9037	2.9545	0.0192	0.0004	1.0000	2.5767	2.5767
D..AL	6.0000	0.4000	0.9333	0.8571	0.5455	0.3941	0.3333	0.0667	13.0504	6.3908	2.9979	0.2640	0.0002	0.9998	2.2372	2.6101
Q.E.L	6.0000	0.4000	1.0000	1.0000	0.5714	0.5000	0.4000	0.0000	13.8251	11.5745	3.1994	1.4200	0.0003	1.0000	2.7650	2.7650
NP.Q	6.0000	0.4000	0.9333	0.8571	0.5455	0.3941	0.3333	0.0667	15.7501	6.8868	3.7003	4.7701	0.0000	1.0000	2.7000	3.1500
SP..D	6.0000	0.4000	0.6667	0.5455	0.4615	0.0692	0.0667	0.3333	14.4263	6.4049	3.3559	2.3669	0.0000	0.9998	1.5738	2.8853
VT..L	6.0000	0.4000	1.0000	1.0000	0.5714	0.5000	0.4000	0.0000	13.2770	6.3912	3.0568	0.5979	0.0004	1.0000	2.6554	2.6554
V..PL	6.0000	0.4000	0.8667	0.7500	0.5217	0.3015	0.2667	0.1333	13.4693	6.4645	3.1069	0.8835	0.0001	0.9997	2.0204	2.6939
T..LP	6.0000	0.4000	1.0000	1.0000	0.5714	0.5000	0.4000	0.0000	13.8257	6.4645	3.1996	1.4210	0.0003	1.0000	2.7651	2.7651
ES..E	6.0000	0.4000	0.9333	0.8571	0.5455	0.3941	0.3333	0.0667	13.5302	6.3832	3.1227	0.9745	0.0001	0.9998	2.3195	2.7060
L..TP	6.0000	0.4000	0.9333	0.8571	0.5455	0.3941	0.3333	0.0667	13.8257	6.3854	3.1996	1.4210	0.0001	0.9999	2.3701	2.7651
SL..K	6.0000	0.4000	0.8667	0.7500	0.5217	0.3015	0.2667	0.1333	13.0928	6.4037	3.0089	0.3264	0.0001	0.9997	1.9639	2.6186
G.DS	6.0000	0.4000	1.0000	1.0000	0.5714	0.5000	0.4000	0.0000	13.8214	6.8946	3.1985	1.4144	0.0003	1.0000	2.7643	2.7643
KEQ	6.0000	0.4000	1.0000	1.0000	0.5714	0.5000	0.4000	0.0000	14.6406	2.6386	3.4116	2.7212	0.0002	1.0000	2.9281	2.9281
AE.S	6.0000	0.4000	0.7333	0.6000	0.4800	0.1414	0.1333	0.2667	13.2526	6.8880	3.0505	0.5619	0.0000	0.9997	1.5903	2.6505
E.L.R	6.0000	0.4000	1.0000	1.0000	0.5714	0.5000	0.4000	0.0000	13.3187	11.5745	3.0677	0.6597	0.0003	1.0000	2.6637	2.6637
D..DS	6.0000	0.4000	0.8667	0.7500	0.5217	0.3015	0.2667	0.1333	14.2651	6.3946	3.3139	2.1067	0.0000	0.9998	2.1398	2.8530
KAI	6.0000	0.4000	0.9333	0.8571	0.5455	0.3941	0.3333	0.0667	13.6876	2.6198	3.1637	1.2111	0.0001	0.9998	2.3464	2.7375
DTL	6.0000	0.4000	0.9333	0.8571	0.5455	0.3941	0.3333	0.0667	13.6644	2.6669	3.1576	1.1761	0.0001	0.9998	2.3425	2.7329
G.P.T	6.0000	0.4000	0.8667	0.7500	0.5217	0.3015	0.2667	0.1333	14.3759	11.5745	3.3428	2.2850	0.0000	0.9999	2.1564	2.8752
LTS	6.0000	0.4000	0.9333	0.8571	0.5455	0.3941	0.3333	0.0667	13.2401	2.6475	3.0472	0.5434	0.0001	0.9998	2.2697	2.6480
DTT	6.0000	0.4000	0.8667	0.7500	0.5217	0.3015	0.2667	0.1333	14.6272	2.6066	3.4081	2.6988	0.0000	0.9999	2.1941	2.9254
VG.T	6.0000	0.4000	0.7333	0.6000	0.4800	0.1414	0.1333	0.2667	13.8272	6.8832	3.2000	1.4233	0.0000	0.9998	1.6593	2.7654
LLA	6.0000	0.4000	0.9333	0.8571	0.5455	0.3941	0.3333	0.0667	12.0565	2.6132	2.7392	-1.2071	0.0003	0.9996	2.0668	2.4113
D..LP	6.0000	0.4000	0.9333	0.8571	0.5455	0.3941	0.3333	0.0667	13.8568	6.4645	3.2077	1.4686	0.0001	0.9999	2.3754	2.7714
N..NL	6.0000	0.4000	0.9333	0.8571	0.5455	0.3941	0.3333	0.0667	14.5005	6.4990	3.3752	2.4884	0.0001	0.9999	2.4858	2.9001
A..GG	6.0000	0.4000	0.9333	0.8571	0.5455	0.3941	0.3333	0.0667	13.1570	6.3830	3.0256	0.4208	0.0002	0.9998	2.2555	2.6314
G..GA	6.0000	0.4000	0.8667	0.7500	0.5217	0.3015	0.2667	0.1333	13.1570	6.3856	3.0256	0.4208	0.0001	0.9997	1.9735	2.6314
ALN	6.0000	0.4000	0.9333	0.8571	0.5455	0.3941	0.3333	0.0667	13.4529	2.6831	3.1026	0.8591	0.0001	0.9998	2.3062	2.6906
PVT	6.0000	0.4000	0.9333	0.8571	0.5455	0.3941	0.3333	0.0667	14.4321	2.6202	3.3574	2.3764	0.0001	0.9999	2.4741	2.8864
TLS	6.0000	0.4000	0.8000	0.6667	0.5000	0.2182	0.2000	0.2000	13.2401	2.6475	3.0472	0.5434	0.0000	0.9997	1.7653	2.6480
QT.P	6.0000	0.4000	0.9333	0.8571	0.5455	0.3941	0.3333	0.0667	15.3165	6.9008	3.5875	3.9198	0.0000	0.9999	2.6257	3.0633
DS..P	6.0000	0.4000	0.9333	0.8571	0.5455	0.3941	0.3333	0.0667	14.4263	6.3946	3.3559	2.3669	0.0001	0.9999	2.4731	2.8853
DS..D	6.0000	0.4000	0.7333	0.6000	0.4800	0.1414	0.1333	0.2667	14.2651	6.3946	3.3139	2.1067	0.0000	0.9998	1.7118	2.8530
QT.Q	6.0000	0.4000	0.7333	0.6000	0.4800	0.1414	0.1333	0.2667	15.6522	6.9008	3.6749	4.5716	0.0000	0.9999	1.8783	3.1304
SA..P	6.0000	0.4000	0.9333	0.8571	0.5455	0.3941	0.3333	0.0667	13.7813	6.3861	3.1880	1.3532	0.0001	0.9998	2.3625	2.7563
S..SR	6.0000	0.4000	0.8667	0.7500	0.5217	0.3015	0.2667	0.1333	13.8313	6.3941	3.2011	1.4296	0.0000	0.9998	2.0747	2.7663
S.PL	6.0000	0.4000	0.9333	0.8571	0.5455	0.3941	0.3333	0.0667	13.4324	6.9645	3.0973	0.8285	0.0001	0.9998	2.3027	2.6865
PP.L	6.0000	0.4000	0.8000	0.6667	0.5000	0.2182	0.2000	0.2000	14.0180	6.8830	3.2496	1.7175	0.0000	0.9998	1.8691	2.8036
SS.SP	6.0000	0.4000	1.0000	1.0000	0.5714	0.5000	0.4000	0.0000	18.4741	5.9049	4.4091	12.6682	0.0000	1.0000	3.6948	3.6948
V..LS	6.0000	0.4000	0.9333	0.8571	0.5455	0.3941	0.3333	0.0667	12.8837	6.4037	2.9545	0.0192	0.0002	0.9997	2.2086	2.5767
S.E.S	6.0000	0.4000	1.0000	1.0000	0.5714	0.5000	0.4000	0.0000	13.4733	11.5745	3.1079	0.8894	0.0003	1.0000	2.6947	2.6947
M..SV	6.0000	0.4000	1.0000	1.0000	0.5714	0.5000	0.4000	0.0000	15.2272	6.3831	3.5643	3.7532	0.0001	1.0000	3.0454	3.0454
V..LE	6.0000	0.4000	0.9333	0.8571	0.5455	0.3941	0.3333	0.0667	12.9407	6.4080	2.9693	0.1028	0.0002	0.9997	2.2184	2.5881
S..TT	6.0000	0.4000	0.8000	0.6667	0.5000	0.2182	0.2000	0.2000	14.2029	6.3830	3.2977	2.0077	0.0000	0.9998	1.8937	2.8406
L.TT	6.0000	0.4000	0.8000	0.6667	0.5000	0.2182	0.2000	0.2000	13.6333	6.8830	3.1495	1.1292	0.0000	0.9997	1.8178	2.7267
LN..Q	6.0000	0.4000	0.8667	0.7500	0.5217	0.3015	0.2667	0.1333	14.5950	6.4990	3.3998	2.6449	0.0000	0.9999	2.1892	2.9190
L.Q.A	6.0000	0.4000	1.0000	1.0000	0.5714	0.5000	0.4000	0.0000	13.5474	11.5745	3.1272	1.0002	0.0003	1.0000	2.7095	2.7095
SE.L	6.0000	0.4000	0.9333	0.8571	0.5455	0.3941	0.3333	0.0667	12.9038	6.8832	2.9597	0.0486	0.0002	0.9997	2.2121	2.5808
L.SA	6.0000	0.4000	0.8667	0.7500	0.5217	0.3015	0.2667	0.1333	12.6261	6.8861	2.8874	-0.3593	0.0001	0.9996	1.8939	2.5252
K.VK	6.0000	0.4000	0.7333	0.6000	0.4800	0.1414	0.1333	0.2667	13.9452	6.8858	3.2307	1.6046	0.0000	0.9998	1.6734	2.7890
AGP	6.0000	0.4000	0.9333	0.8571	0.5455	0.3941	0.3333	0.0667	13.7619	2.6343	3.1830	1.3238	0.0001	0.9998	2.3592	2.7524
KLL	6.0000	0.4000	0.8000	0.6667	0.5000	0.2182	0.2000	0.2000	12.5232	2.6401	2.8607	-0.5109	0.0000	0.9995	1.6698	2.5046
P.G.A	6.0000	0.4000	0.9333	0.8571	0.5455	0.3941	0.3333	0.0667	13.7619	11.5745	3.1830	1.3238	0.0001	0.9998	2.3592	2.7524
L.L.P	6.0000	0.4000	0.8000	0.6667	0.5000	0.2182	0.2000	0.2000	12.8629	11.5745	2.9491	-0.0114	0.0000	0.9996	1.7151	2.5726
LT..S	6.0000	0.4000	0.9333	0.8571	0.5455	0.3941	0.3333	0.0667	13.2401	6.4406	3.0472	0.5434	0.0001	0.9998	2.2697	2.6480
SS.PS	6.0000	0.4000	1.0000	1.0000	0.5714	0.5000	0.4000	0.0000	18.4741	5.9049	4.4091	12.6682	0.0000	1.0000	3.6948	3.6948
S.SS.G	6.0000	0.4000	1.0000	1.0000	0.5714	0.5000	0.4000	0.0000	17.8692	10.5745	4.2517	10.4018	0.0000	1.0000	3.5738	3.5738
DS..S	6.0000	0.4000	0.8000	0.6667	0.5000	0.2182	0.2000	0.2000	13.8407	6.3946	3.2035	1.4440	0.0000	0.9998	1.8454	2.7681
EKR	6.0000	0.4000	0.8667	0.7500	0.5217	0.3015	0.2667	0.1333	14.1342	2.6121	3.2799	1.8992	0.0000	0.9998	2.1201	2.8268
G..LS	6.0000	0.4000	0.7333	0.6000	0.4800	0.1414	0.1333	0.2667	12.8275	6.4037	2.9398	-0.0634	0.0000	0.9996	1.5393	2.5655
A..LL	6.0000	0.4000	1.0000	1.0000	0.5714	0.5000	0.4000	0.0000	12.0565	6.3830	2.7392	-1.2071	0.0007	1.0000	2.4113	2.4113
LH.G	6.0000	0.4000	0.8667	0.7500	0.5217	0.3015	0.2667	0.1333	14.6587	7.1778	3.4163	2.7516	0.0000	0.9999	2.1988	2.9317
PL.G	6.0000	0.4000	0.8667	0.7500	0.5217	0.3015	0.2667	0.1333	13.4131	6.9645	3.0922	0.7997	0.0001	0.9997	2.0120	2.6826
TMP	6.0000	0.4000	0.8667	0.7500	0.5217	0.3015	0.2667	0.1333	16.1691	2.6844	3.8094	5.6682	0.0000	0.9999	2.4254	3.2338
LI.E	6.0000	0.4000	0.9333	0.8571	0.5455	0.3941	0.3333	0.0667	13.1497	6.9248	3.0237	0.4101	0.0002	0.9998	2.2542	2.6299
L..SK	6.0000	0.4000	1.0000	1.0000	0.5714	0.5000	0.4000	0.0000	13.0928	6.3869	3.0089	0.3264	0.0004	1.0000	2.6186	2.6186
T..SL	6.0000	0.4000	0.8000	0.6667	0.5000	0.2182	0.2000	0.2000	13.2401	6.4037	3.0472	0.5434	0.0000	0.9997	1.7653	2.6480
T..SE	6.0000	0.4000	0.9333	0.8571	0.5455	0.3941	0.3333	0.0667	13.8666	6.3832	3.2102	1.4836	0.0001	0.9999	2.3771	2.7733
P.NT	6.0000	0.4000	0.8667	0.7500	0.5217	0.3015	0.2667	0.1333	15.2221	6.8951	3.5629	3.7438	0.0000	0.9999	2.2833	3.0444
PPI	6.0000	0.4000	0.9333	0.8571	0.5455	0.3941	0.3333	0.0667	14.8336	2.6135	3.4618	3.0499	0.0001	0.9999	2.5429	2.9667
LK.I	6.0000	0.4000	0.8667	0.7500	0.5217	0.3015	0.2667	0.1333	13.3388	6.9248	3.0729	0.6894	0.0001	0.9997	2.0008	2.6678
ED.V	6.0000	0.4000	0.8667	0.7500	0.5217	0.3015	0.2667	0.1333	13.9345	6.8917	3.2279	1.5881	0.0000	0.9998	2.0902	2.7869
L..PL	6.0000	0.4000	1.0000	1.0000	0.5714	0.5000	0.4000	0.0000	12.8629	6.4645	2.9491	-0.0114	0.0004	1.0000	2.5726	2.5726
G.S.Q	6.0000	0.4000	0.9333	0.8571	0.5455	0.3941	0.3333	0.0667	14.3183	11.5745	3.3278	2.1921	0.0001	0.9999	2.4546	2.8637
P.RL	6.0000	0.4000	0.8667	0.7500	0.5217	0.3015	0.2667	0.1333	13.8474	6.9431	3.2052	1.4542	0.0000	0.9998	2.0771	2.7695
QL.E	6.0000	0.4000	0.8667	0.7500	0.5217	0.3015	0.2667	0.1333	13.8251	7.0137	3.1994	1.4200	0.0000	0.9998	2.0738	2.7650
R.L.S	6.0000	0.4000	0.9333	0.8571	0.5455	0.3941	0.3333	0.0667	13.2618	11.5745	3.0529	0.5755	0.0001	0.9998	2.2734	2.6524
S.V.K	6.0000	0.4000	0.9333	0.8571	0.5455	0.3941	0.3333	0.0667	13.6993	11.5745	3.1667	1.2288	0.0001	0.9998	2.3484	2.7399
LG.N	6.0000	0.4000	0.8000	0.6667	0.5000	0.2182	0.2000	0.2000	13.6543	6.9023	3.1550	1.1609	0.0000	0.9997	1.8206	2.7309
LK.L	6.0000	0.4000	0.8667	0.7500	0.5217	0.3015	0.2667	0.1333	12.5232	6.9248	2.8607	-0.5109	0.0001	0.9996	1.8785	2.5046
LG..S	6.0000	0.4000	0.9333	0.8571	0.5455	0.3941	0.3333	0.0667	12.8275	6.4023	2.9398	-0.0634	0.0002	0.9997	2.1990	2.5655
LK.T	6.0000	0.4000	1.0000	1.0000	0.5714	0.5000	0.4000	0.0000	13.4861	6.9248	3.1112	0.9084	0.0003	1.0000	2.6972	2.6972
TS..E	6.0000	0.4000	1.0000	1.0000	0.5714	0.5000	0.4000	0.0000	13.8666	6.3929	3.2102	1.4836	0.0002	1.0000	2.7733	2.7733
L..NL	6.0000	0.4000	0.7333	0.6000	0.4800	0.1414	0.1333	0.2667	13.1041	6.4990	3.0118	0.3430	0.0000	0.9996	1.5725	2.6208
AR..P	6.0000	0.4000	0.9333	0.8571	0.5455	0.3941	0.3333	0.0667	14.1962	6.4087	3.2960	1.9971	0.0001	0.9999	2.4336	2.8392
GT.L	6.0000	0.4000	0.8667	0.7500	0.5217	0.3015	0.2667	0.1333	13.2207	6.8939	3.0422	0.5148	0.0001	0.9997	1.9831	2.6441
ILT	6.0000	0.4000	1.0000	1.0000	0.5714	0.5000	0.4000	0.0000	13.4861	2.6567	3.1112	0.9084	0.0003	1.0000	2.6972	2.6972
TT..S	6.0000	0.4000	0.8667	0.7500	0.5217	0.3015	0.2667	0.1333	14.2029	6.3830	3.2977	2.0077	0.0000	0.9998	2.1304	2.8406
LP..T	6.0000	0.4000	1.0000	1.0000	0.5714	0.5000	0.4000	0.0000	13.8257	6.4645	3.1996	1.4210	0.0003	1.0000	2.7651	2.7651
D..NS	6.0000	0.4000	0.8667	0.7500	0.5217	0.3015	0.2667	0.1333	14.6676	6.4259	3.4186	2.7666	0.0000	0.9999	2.2001	2.9335
V..EG	6.0000	0.4000	0.9333	0.8571	0.5455	0.3941	0.3333	0.0667	13.4909	6.3834	3.1125	0.9156	0.0001	0.9998	2.3127	2.6982
I..EL	6.0000	0.4000	1.0000	1.0000	0.5714	0.5000	0.4000	0.0000	13.1497	6.4080	3.0237	0.4101	0.0004	1.0000	2.6299	2.6299
TIK	6.0000	0.4000	0.8667	0.7500	0.5217	0.3015	0.2667	0.1333	14.3016	2.6078	3.3234	2.1652	0.0000	0.9998	2.1452	2.8603
TG..L	6.0000	0.4000	0.8667	0.7500	0.5217	0.3015	0.2667	0.1333	13.2207	6.3939	3.0422	0.5148	0.0001	0.9997	1.9831	2.6441
LNA	6.0000	0.4000	0.8667	0.7500	0.5217	0.3015	0.2667	0.1333	13.4529	2.6831	3.1026	0.8591	0.0001	0.9997	2.0179	2.6906
VAG	6.0000	0.4000	1.0000	1.0000	0.5714	0.5000	0.4000	0.0000	13.2132	2.6098	3.0402	0.5037	0.0004	1.0000	2.6426	2.6426
GL.D	6.0000	0.4000	1.0000	1.0000	0.5714	0.5000	0.4000	0.0000	13.2518	6.9023	3.0503	0.5607	0.0004	1.0000	2.6504	2.6504
E.SQ	6.0000	0.4000	0.8667	0.7500	0.5217	0.3015	0.2667	0.1333	14.3946	6.9359	3.3476	2.3153	0.0000	0.9999	2.1592	2.8789
GL.G	6.0000	0.4000	0.8667	0.7500	0.5217	0.3015	0.2667	0.1333	12.8081	6.9023	2.9348	-0.0918	0.0001	0.9996	1.9212	2.5616
A.SPS	6.0000	0.4000	1.0000	1.0000	0.5714	0.5000	0.4000	0.0000	18.2534	6.3161	4.3517	11.7971	0.0000	1.0000	3.6507	3.6507
PRM	6.0000	0.4000	1.0000	1.0000	0.5714	0.5000	0.4000	0.0000	16.1908	2.6828	3.8150	5.7170	0.0001	1.0000	3.2382	3.2382
RA..I	6.0000	0.4000	1.0000	1.0000	0.5714	0.5000	0.4000	0.0000	13.8566	6.4087	3.2076	1.4683	0.0002	1.0000	2.7713	2.7713
VE.A	6.0000	0.4000	0.9333	0.8571	0.5455	0.3941	0.3333	0.0667	13.2895	6.8830	3.0601	0.6164	0.0001	0.9998	2.2782	2.6579
AG..G	6.0000	0.4000	0.8667	0.7500	0.5217	0.3015	0.2667	0.1333	13.1570	6.3856	3.0256	0.4208	0.0001	0.9997	1.9735	2.6314
AA..E	6.0000	0.4000	0.9333	0.8571	0.5455	0.3941	0.3333	0.0667	13.0318	6.3830	2.9930	0.2367	0.0002	0.9998	2.2340	2.6064
ISL	6.0000	0.4000	1.0000	1.0000	0.5714	0.5000	0.4000	0.0000	13.0928	2.6380	3.0089	0.3264	0.0004	1.0000	2.6186	2.6186
GA.T	6.0000	0.4000	0.9333	0.8571	0.5455	0.3941	0.3333	0.0667	13.5696	6.8856	3.1329	1.0334	0.0001	0.9998	2.3262	2.7139
V..TP	6.0000	0.4000	0.8667	0.7500	0.5217	0.3015	0.2667	0.1333	14.4321	6.3854	3.3574	2.3764	0.0000	0.9999	2.1648	2.8864
E.L.E	6.0000	0.4000	0.8000	0.6667	0.5000	0.2182	0.2000	0.2000	12.9607	11.5745	2.9745	0.1322	0.0000	0.9996	1.7281	2.5921
V..SD	6.0000	0.4000	0.8667	0.7500	0.5217	0.3015	0.2667	0.1333	13.8776	6.3946	3.2131	1.5006	0.0000	0.9998	2.0816	2.7755
RL..I	6.0000	0.4000	1.0000	1.0000	0.5714	0.5000	0.4000	0.0000	13.5077	6.4431	3.1169	0.9408	0.0003	1.0000	2.7015	2.7015
KNL	6.0000	0.4000	0.9333	0.8571	0.5455	0.3941	0.3333	0.0667	13.9196	2.6915	3.2240	1.5652	0.0001	0.9999	2.3862	2.7839
RK..E	6.0000	0.4000	0.8000	0.6667	0.5000	0.2182	0.2000	0.2000	14.1342	6.3848	3.2799	1.8992	0.0000	0.9998	1.8846	2.8268
T.V.V	6.0000	0.4000	0.9333	0.8571	0.5455	0.3941	0.3333	0.0667	13.8834	11.5745	3.2146	1.5095	0.0001	0.9999	2.3800	2.7767
V.S.R	6.0000	0.4000	0.8667	0.7500	0.5217	0.3015	0.2667	0.1333	13.8682	11.5745	3.2107	1.4862	0.0000	0.9998	2.0802	2.7736
LPN	6.0000	0.4000	0.9333	0.8571	0.5455	0.3941	0.3333	0.0667	14.2593	2.7113	3.3124	2.0975	0.0001	0.9999	2.4444	2.8519
SA.G	6.0000	0.4000	0.8000	0.6667	0.5000	0.2182	0.2000	0.2000	13.1763	6.8861	3.0306	0.4493	0.0000	0.9997	1.7568	2.6353
TPPP	6.0000	0.4000	1.0000	1.0000	0.5714	0.5000	0.4000	0.0000	20.0386	2.1934	4.8162	20.6863	0.0000	1.0000	4.0077	4.0077
V.P.S	6.0000	0.4000	0.9333	0.8571	0.5455	0.3941	0.3333	0.0667	14.0389	11.5745	3.2551	1.7500	0.0001	0.9999	2.4067	2.8078
VA..A	6.0000	0.4000	0.9333	0.8571	0.5455	0.3941	0.3333	0.0667	13.0118	6.3873	2.9878	0.2073	0.0002	0.9998	2.2306	2.6024
E.F.E	6.0000	0.4000	0.8667	0.7500	0.5217	0.3015	0.2667	0.1333	14.4305	11.5745	3.3570	2.3738	0.0000	0.9999	2.1646	2.8861
VQ..Q	6.0000	0.4000	0.9333	0.8571	0.5455	0.3941	0.3333	0.0667	15.2959	6.4319	3.5821	3.8810	0.0000	0.9999	2.6222	3.0592
LD..E	6.0000	0.4000	0.9333	0.8571	0.5455	0.3941	0.3333	0.0667	13.3281	6.4442	3.0701	0.6736	0.0001	0.9998	2.2848	2.6656
S.T.T	6.0000	0.4000	1.0000	1.0000	0.5714	0.5000	0.4000	0.0000	14.2029	11.5745	3.2977	2.0077	0.0002	1.0000	2.8406	2.8406
P.TM	6.0000	0.4000	1.0000	1.0000	0.5714	0.5000	0.4000	0.0000	16.1691	6.9966	3.8094	5.6682	0.0001	1.0000	3.2338	3.2338
ALS	6.0000	0.4000	0.9333	0.8571	0.5455	0.3941	0.3333	0.0667	12.6261	2.6210	2.8874	-0.3593	0.0002	0.9997	2.1645	2.5252
SD.P	6.0000	0.4000	0.9333	0.8571	0.5455	0.3941	0.3333	0.0667	14.4263	6.8946	3.3559	2.3669	0.0001	0.9999	2.4731	2.8853
L.Q.E	6.0000	0.4000	1.0000	1.0000	0.5714	0.5000	0.4000	0.0000	13.8251	11.5745	3.1994	1.4200	0.0003	1.0000	2.7650	2.7650
V..LT	6.0000	0.4000	0.8667	0.7500	0.5217	0.3015	0.2667	0.1333	13.2770	6.4406	3.0568	0.5979	0.0001	0.9997	1.9915	2.6554
SE.F	6.0000	0.4000	0.8667	0.7500	0.5217	0.3015	0.2667	0.1333	14.3736	6.8832	3.3422	2.2813	0.0000	0.9999	2.1560	2.8747
E.PL	6.0000	0.4000	0.7333	0.6000	0.4800	0.1414	0.1333	0.2667	13.4894	6.9645	3.1121	0.9134	0.0000	0.9997	1.6187	2.6979
RP.S	6.0000	0.4000	0.8667	0.7500	0.5217	0.3015	0.2667	0.1333	14.4169	6.8849	3.3534	2.3516	0.0000	0.9999	2.1625	2.8834
DT.G	6.0000	0.4000	0.8667	0.7500	0.5217	0.3015	0.2667	0.1333	14.2146	6.8831	3.3008	2.0264	0.0000	0.9998	2.1322	2.8429
T.RA	6.0000	0.4000	0.8667	0.7500	0.5217	0.3015	0.2667	0.1333	14.0038	6.9087	3.2459	1.6954	0.0000	0.9998	2.1006	2.8008
D.PG	6.0000	0.4000	0.8667	0.7500	0.5217	0.3015	0.2667	0.1333	14.4070	6.9063	3.3508	2.3354	0.0000	0.9999	2.1610	2.8814
LL.P	6.0000	0.4000	0.8000	0.6667	0.5000	0.2182	0.2000	0.2000	12.8629	6.8830	2.9491	-0.0114	0.0000	0.9996	1.7151	2.5726
SE.A	6.0000	0.4000	0.9333	0.8571	0.5455	0.3941	0.3333	0.0667	13.2526	6.8832	3.0505	0.5619	0.0001	0.9998	2.2719	2.6505
G..SE	6.0000	0.4000	0.8667	0.7500	0.5217	0.3015	0.2667	0.1333	13.4540	6.3832	3.1029	0.8606	0.0001	0.9997	2.0181	2.6908
P.L.K	6.0000	0.4000	0.8000	0.6667	0.5000	0.2182	0.2000	0.2000	13.6784	11.5745	3.1613	1.1972	0.0000	0.9997	1.8238	2.7357
GP..S	6.0000	0.4000	0.8000	0.6667	0.5000	0.2182	0.2000	0.2000	13.9826	6.4063	3.2404	1.6625	0.0000	0.9998	1.8644	2.7965
DT.A	6.0000	0.4000	0.8667	0.7500	0.5217	0.3015	0.2667	0.1333	14.0132	6.8831	3.2484	1.7100	0.0000	0.9998	2.1020	2.8026
QE.L	6.0000	0.4000	0.9333	0.8571	0.5455	0.3941	0.3333	0.0667	13.8251	6.9298	3.1994	1.4200	0.0001	0.9999	2.3700	2.7650
PA.R	6.0000	0.4000	0.8667	0.7500	0.5217	0.3015	0.2667	0.1333	14.1962	6.9239	3.2960	1.9971	0.0000	0.9998	2.1294	2.8392
ETR	6.0000	0.4000	0.8667	0.7500	0.5217	0.3015	0.2667	0.1333	14.2815	2.6138	3.3182	2.1330	0.0000	0.9998	2.1422	2.8563
NS..G	6.0000	0.4000	1.0000	1.0000	0.5714	0.5000	0.4000	0.0000	14.2239	6.4259	3.3032	2.0411	0.0002	1.0000	2.8448	2.8448
SE..N	6.0000	0.4000	0.9333	0.8571	0.5455	0.3941	0.3333	0.0667	14.3002	6.3832	3.3230	2.1629	0.0001	0.9999	2.4515	2.8600
D..SP	6.0000	0.4000	0.8667	0.7500	0.5217	0.3015	0.2667	0.1333	14.4263	6.4049	3.3559	2.3669	0.0000	0.9999	2.1639	2.8853
QE.K	6.0000	0.4000	0.7333	0.6000	0.4800	0.1414	0.1333	0.2667	14.6406	6.9298	3.4116	2.7212	0.0000	0.9998	1.7569	2.9281
SL.G	6.0000	0.4000	0.8667	0.7500	0.5217	0.3015	0.2667	0.1333	12.8275	6.9037	2.9398	-0.0634	0.0001	0.9996	1.9241	2.5655
A..PR	6.0000	0.4000	0.8667	0.7500	0.5217	0.3015	0.2667	0.1333	14.1962	6.3849	3.2960	1.9971	0.0000	0.9998	2.1294	2.8392
IS.Q	6.0000	0.4000	0.8667	0.7500	0.5217	0.3015	0.2667	0.1333	14.5837	6.8869	3.3968	2.6261	0.0000	0.9999	2.1875	2.9167
ATP	6.0000	0.4000	0.9333	0.8571	0.5455	0.3941	0.3333	0.0667	14.1745	2.6389	3.2904	1.9628	0.0001	0.9999	2.4299	2.8349
QKT	6.0000	0.4000	0.9333	0.8571	0.5455	0.3941	0.3333	0.0667	14.9769	2.6266	3.4991	3.3006	0.0001	0.9999	2.5675	2.9954
DEL	6.0000	0.4000	0.8667	0.7500	0.5217	0.3015	0.2667	0.1333	13.3281	2.6513	3.0701	0.6736	0.0001	0.9997	1.9992	2.6656
PSN	6.0000	0.4000	1.0000	1.0000	0.5714	0.5000	0.4000	0.0000	14.8288	2.6392	3.4606	3.0418	0.0001	1.0000	2.9658	2.9658
K.L.R	6.0000	0.4000	0.8667	0.7500	0.5217	0.3015	0.2667	0.1333	13.5077	11.5745	3.1169	0.9408	0.0001	0.9998	2.0262	2.7015
L.ES	6.0000	0.4000	0.9333	0.8571	0.5455	0.3941	0.3333	0.0667	12.9038	6.8832	2.9597	0.0486	0.0002	0.9997	2.2121	2.5808
TL.D	6.0000	0.4000	0.8667	0.7500	0.5217	0.3015	0.2667	0.1333	13.6644	6.9406	3.1576	1.1761	0.0001	0.9998	2.0497	2.7329
TGD	6.0000	0.4000	0.8000	0.6667	0.5000	0.2182	0.2000	0.2000	14.2146	2.6177	3.3008	2.0264	0.0000	0.9998	1.8953	2.8429
M.LS	6.0000	0.4000	0.8000	0.6667	0.5000	0.2182	0.2000	0.2000	14.6207	6.9037	3.4065	2.6879	0.0000	0.9999	1.9494	2.9241
PH..Q	6.0000	0.4000	0.8667	0.7500	0.5217	0.3015	0.2667	0.1333	16.7545	6.4769	3.9617	7.0760	0.0000	1.0000	2.5132	3.3509
PR..P	6.0000	0.4000	1.0000	1.0000	0.5714	0.5000	0.4000	0.0000	15.0025	6.3849	3.5058	3.3461	0.0001	1.0000	3.0005	3.0005
AVA	6.0000	0.4000	1.0000	1.0000	0.5714	0.5000	0.4000	0.0000	13.0118	2.6102	2.9878	0.2073	0.0004	1.0000	2.6024	2.6024
SC.G	6.0000	0.4000	1.0000	1.0000	0.5714	0.5000	0.4000	0.0000	15.9013	7.1978	3.7397	5.0848	0.0001	1.0000	3.1803	3.1803
E..NL	6.0000	0.4000	0.9333	0.8571	0.5455	0.3941	0.3333	0.0667	13.7306	6.4990	3.1748	1.2762	0.0001	0.9998	2.3538	2.7461
L..EP	6.0000	0.4000	0.6667	0.5455	0.4615	0.0692	0.0667	0.3333	13.4894	6.4009	3.1121	0.9134	0.0000	0.9997	1.4716	2.6979
LIR	6.0000	0.4000	0.9333	0.8571	0.5455	0.3941	0.3333	0.0667	13.5077	2.6581	3.1169	0.9408	0.0001	0.9998	2.3156	2.7015
F..SV	6.0000	0.4000	0.9333	0.8571	0.5455	0.3941	0.3333	0.0667	14.3536	6.3831	3.3370	2.2489	0.0001	0.9999	2.4606	2.8707
M.KS	6.0000	0.4000	0.9333	0.8571	0.5455	0.3941	0.3333	0.0667	15.4363	6.8869	3.6187	4.1473	0.0000	0.9999	2.6462	3.0873
A.V.S	6.0000	0.4000	0.9333	0.8571	0.5455	0.3941	0.3333	0.0667	13.2326	11.5745	3.0453	0.5323	0.0001	0.9998	2.2684	2.6465
L.A.A	6.0000	0.4000	0.8000	0.6667	0.5000	0.2182	0.2000	0.2000	12.4054	11.5745	2.8300	-0.6853	0.0000	0.9995	1.6540	2.4811
VSG	6.0000	0.4000	0.8000	0.6667	0.5000	0.2182	0.2000	0.2000	13.4339	2.6067	3.0977	0.8308	0.0000	0.9997	1.7912	2.6868
QP..R	6.0000	0.4000	0.7333	0.6000	0.4800	0.1414	0.1333	0.2667	15.3382	6.3903	3.5932	3.9606	0.0000	0.9999	1.8406	3.0676
N.TS	6.0000	0.4000	0.9333	0.8571	0.5455	0.3941	0.3333	0.0667	14.6365	6.8929	3.4106	2.7143	0.0001	0.9999	2.5091	2.9273
SL..N	6.0000	0.4000	0.8667	0.7500	0.5217	0.3015	0.2667	0.1333	13.6737	6.4037	3.1600	1.1901	0.0001	0.9998	2.0511	2.7347
T.GP	6.0000	0.4000	1.0000	1.0000	0.5714	0.5000	0.4000	0.0000	14.3759	6.9063	3.3428	2.2850	0.0002	1.0000	2.8752	2.8752
SL..I	6.0000	0.4000	0.8667	0.7500	0.5217	0.3015	0.2667	0.1333	13.0928	6.4037	3.0089	0.3264	0.0001	0.9997	1.9639	2.6186
SL..E	6.0000	0.4000	0.8000	0.6667	0.5000	0.2182	0.2000	0.2000	12.9038	6.4037	2.9597	0.0486	0.0000	0.9996	1.7205	2.5808
SIP	6.0000	0.4000	0.8000	0.6667	0.5000	0.2182	0.2000	0.2000	14.2480	2.6211	3.3095	2.0794	0.0000	0.9998	1.8997	2.8496
N..SP	6.0000	0.4000	0.9333	0.8571	0.5455	0.3941	0.3333	0.0667	14.8288	6.4049	3.4606	3.0418	0.0001	0.9999	2.5421	2.9658
VQS	6.0000	0.4000	0.8667	0.7500	0.5217	0.3015	0.2667	0.1333	14.3746	2.6470	3.3424	2.2829	0.0000	0.9999	2.1562	2.8749
G.EP	6.0000	0.4000	0.9333	0.8571	0.5455	0.3941	0.3333	0.0667	14.0396	6.9009	3.2552	1.7510	0.0001	0.9999	2.4068	2.8079
S..KR	6.0000	0.4000	0.8667	0.7500	0.5217	0.3015	0.2667	0.1333	14.0773	6.3848	3.2651	1.8099	0.0000	0.9998	2.1116	2.8155
N..SR	6.0000	0.4000	0.9333	0.8571	0.5455	0.3941	0.3333	0.0667	14.6582	6.3941	3.4162	2.7508	0.0001	0.9999	2.5128	2.9316
L.TK	6.0000	0.4000	0.8667	0.7500	0.5217	0.3015	0.2667	0.1333	13.4861	6.8844	3.1112	0.9084	0.0001	0.9997	2.0229	2.6972
S..PE	6.0000	0.4000	0.9333	0.8571	0.5455	0.3941	0.3333	0.0667	14.0589	6.4009	3.2603	1.7812	0.0001	0.9999	2.4101	2.8118
A.Q.S	6.0000	0.4000	0.8667	0.7500	0.5217	0.3015	0.2667	0.1333	14.1170	11.5745	3.2754	1.8721	0.0000	0.9998	2.1175	2.8234
A..LA	6.0000	0.4000	0.9333	0.8571	0.5455	0.3941	0.3333	0.0667	12.4054	6.3908	2.8300	-0.6853	0.0002	0.9996	2.1266	2.4811
SED	6.0000	0.4000	0.8000	0.6667	0.5000	0.2182	0.2000	0.2000	13.8976	2.6152	3.2183	1.5313	0.0000	0.9998	1.8530	2.7795
S..LV	6.0000	0.4000	0.9333	0.8571	0.5455	0.3941	0.3333	0.0667	12.8837	6.4064	2.9545	0.0192	0.0002	0.9997	2.2086	2.5767
DPG	6.0000	0.4000	0.9333	0.8571	0.5455	0.3941	0.3333	0.0667	14.4070	2.6242	3.3508	2.3354	0.0001	0.9999	2.4698	2.8814
QE..Q	6.0000	0.4000	0.7333	0.6000	0.4800	0.1414	0.1333	0.2667	15.3159	6.4298	3.5874	3.9186	0.0000	0.9999	1.8379	3.0632
S.PY	6.0000	0.4000	0.9333	0.8571	0.5455	0.3941	0.3333	0.0667	15.3494	6.9196	3.5961	3.9817	0.0000	0.9999	2.6313	3.0699
G.A.P	6.0000	0.4000	0.9333	0.8571	0.5455	0.3941	0.3333	0.0667	13.7619	11.5745	3.1830	1.3238	0.0001	0.9998	2.3592	2.7524
TG.L	6.0000	0.4000	0.8667	0.7500	0.5217	0.3015	0.2667	0.1333	13.2207	6.8939	3.0422	0.5148	0.0001	0.9997	1.9831	2.6441
SIQ	6.0000	0.4000	0.8667	0.7500	0.5217	0.3015	0.2667	0.1333	14.5837	2.6421	3.3968	2.6261	0.0000	0.9999	2.1875	2.9167
SA..V	6.0000	0.4000	0.8000	0.6667	0.5000	0.2182	0.2000	0.2000	13.2326	6.3861	3.0453	0.5323	0.0000	0.9997	1.7643	2.6465
A.A.L	6.0000	0.4000	0.8000	0.6667	0.5000	0.2182	0.2000	0.2000	12.4054	11.5745	2.8300	-0.6853	0.0000	0.9995	1.6540	2.4811
D.L.T	6.0000	0.4000	0.8667	0.7500	0.5217	0.3015	0.2667	0.1333	13.6644	11.5745	3.1576	1.1761	0.0001	0.9998	2.0497	2.7329
N.LS	6.0000	0.4000	0.8667	0.7500	0.5217	0.3015	0.2667	0.1333	13.6737	6.9037	3.1600	1.1901	0.0001	0.9998	2.0511	2.7347
I.K.L	6.0000	0.4000	1.0000	1.0000	0.5714	0.5000	0.4000	0.0000	13.3388	11.5745	3.0729	0.6894	0.0003	1.0000	2.6678	2.6678
P..VE	6.0000	0.4000	1.0000	1.0000	0.5714	0.5000	0.4000	0.0000	14.0958	6.3830	3.2699	1.8389	0.0002	1.0000	2.8192	2.8192
TM.S	6.0000	0.4000	0.9333	0.8571	0.5455	0.3941	0.3333	0.0667	15.5835	6.9966	3.6570	4.4346	0.0000	0.9999	2.6715	3.1167
S.HP	6.0000	0.4000	1.0000	1.0000	0.5714	0.5000	0.4000	0.0000	15.8332	6.9769	3.7220	4.9417	0.0001	1.0000	3.1666	3.1666
P.PE	6.0000	0.4000	1.0000	1.0000	0.5714	0.5000	0.4000	0.0000	14.6445	6.9009	3.4127	2.7278	0.0002	1.0000	2.9289	2.9289
LRS	6.0000	0.4000	0.8667	0.7500	0.5217	0.3015	0.2667	0.1333	13.2618	2.6490	3.0529	0.5755	0.0001	0.9997	1.9893	2.6524
PG..K	6.0000	0.4000	1.0000	1.0000	0.5714	0.5000	0.4000	0.0000	14.2286	6.4063	3.3044	2.0486	0.0002	1.0000	2.8457	2.8457
PG.N	6.0000	0.4000	0.9333	0.8571	0.5455	0.3941	0.3333	0.0667	14.8095	6.9063	3.4556	3.0084	0.0001	0.9999	2.5388	2.9619
LDK	6.0000	0.4000	0.8667	0.7500	0.5217	0.3015	0.2667	0.1333	13.5171	2.6587	3.1193	0.9549	0.0001	0.9998	2.0276	2.7034
LDP	6.0000	0.4000	0.9333	0.8571	0.5455	0.3941	0.3333	0.0667	13.8568	2.6802	3.2077	1.4686	0.0001	0.9999	2.3754	2.7714
K.I.S	6.0000	0.4000	0.8667	0.7500	0.5217	0.3015	0.2667	0.1333	13.9083	11.5745	3.2211	1.5478	0.0000	0.9998	2.0863	2.7817
P.G.N	6.0000	0.4000	0.8000	0.6667	0.5000	0.2182	0.2000	0.2000	14.8095	11.5745	3.4556	3.0084	0.0000	0.9999	1.9746	2.9619
VK..L	6.0000	0.4000	0.9333	0.8571	0.5455	0.3941	0.3333	0.0667	13.1297	6.3858	3.0185	0.3807	0.0002	0.9998	2.2508	2.6259
R.P.L	6.0000	0.4000	0.8667	0.7500	0.5217	0.3015	0.2667	0.1333	13.8474	11.5745	3.2052	1.4542	0.0000	0.9998	2.0771	2.7695
Q.QQ	5.0000	0.3333	0.8667	0.7143	0.4545	0.2364	0.2000	0.1333	12.9442	6.8830	3.7331	4.5929	0.0000	0.9999	2.3115	3.2361
QQ..Q	5.0000	0.3333	0.7333	0.5556	0.4167	0.0727	0.0667	0.2667	12.9442	6.3830	3.7331	4.5929	0.0000	0.9999	1.7978	3.2361
A..AA	5.0000	0.3333	0.8000	0.6250	0.4348	0.1508	0.1333	0.2000	10.2033	6.3830	2.8416	-0.5653	0.0000	0.9995	1.5943	2.5508
S..PG	5.0000	0.3333	0.8667	0.7143	0.4545	0.2364	0.2000	0.1333	11.1861	6.4063	3.1612	1.0928	0.0000	0.9998	1.9975	2.7965
SP..Q	5.0000	0.3333	0.9333	0.8333	0.4762	0.3333	0.2667	0.0667	11.9386	6.4049	3.4060	2.4511	0.0000	0.9999	2.4872	2.9847
QPP	5.0000	0.3333	0.9333	0.8333	0.4762	0.3333	0.2667	0.0667	12.4071	2.6127	3.5584	3.3881	0.0000	0.9999	2.5848	3.1018
SS.S.S	5.0000	0.3333	1.0000	1.0000	0.5000	0.4472	0.3333	0.0000	14.3108	10.5745	4.1776	8.6331	0.0000	1.0000	3.5777	3.5777
PS.P	5.0000	0.3333	0.9333	0.8333	0.4762	0.3333	0.2667	0.0667	11.6701	6.9049	3.3187	1.9497	0.0001	0.9999	2.4313	2.9175
PTP	5.0000	0.3333	1.0000	1.0000	0.5000	0.4472	0.3333	0.0000	11.9847	2.6087	3.4210	2.5393	0.0001	1.0000	2.9962	2.9962
KS..S	5.0000	0.3333	1.0000	1.0000	0.5000	0.4472	0.3333	0.0000	10.9299	6.3869	3.0779	0.6554	0.0003	1.0000	2.7325	2.7325
S..SSS	5.0000	0.3333	1.0000	1.0000	0.5000	0.4472	0.3333	0.0000	14.3108	5.7980	4.1776	8.6331	0.0000	1.0000	3.5777	3.5777
S..SS..S	5.0000	0.3333	1.0000	1.0000	0.5000	0.4472	0.3333	0.0000	14.3108	9.5745	4.1776	8.6331	0.0000	1.0000	3.5777	3.5777
QQ..L	5.0000	0.3333	1.0000	1.0000	0.5000	0.4472	0.3333	0.0000	11.7515	6.3830	3.3452	2.0995	0.0002	1.0000	2.9379	2.9379
QQ..P	5.0000	0.3333	0.9333	0.8333	0.4762	0.3333	0.2667	0.0667	12.6757	6.3830	3.6457	3.9704	0.0000	1.0000	2.6408	3.1689
QQ.L	5.0000	0.3333	1.0000	1.0000	0.5000	0.4472	0.3333	0.0000	11.7515	6.8830	3.3452	2.0995	0.0002	1.0000	2.9379	2.9379
PV..P	5.0000	0.3333	0.9333	0.8333	0.4762	0.3333	0.2667	0.0667	11.6996	6.4022	3.3283	2.0038	0.0001	0.9999	2.4374	2.9249
PT..P	5.0000	0.3333	1.0000	1.0000	0.5000	0.4472	0.3333	0.0000	11.9847	6.3854	3.4210	2.5393	0.0001	1.0000	2.9962	2.9962
PGM	5.0000	0.3333	1.0000	1.0000	0.5000	0.4472	0.3333	0.0000	12.6052	2.7263	3.6228	3.8140	0.0001	1.0000	3.1513	3.1513
Q.P.Q	5.0000	0.3333	0.7333	0.5556	0.4167	0.0727	0.0667	0.2667	12.6757	11.5745	3.6457	3.9704	0.0000	0.9999	1.7605	3.1689
AQ.Q	5.0000	0.3333	0.9333	0.8333	0.4762	0.3333	0.2667	0.0667	12.0306	6.9627	3.4359	2.6282	0.0000	0.9999	2.5064	3.0077
PV.P	5.0000	0.3333	0.9333	0.8333	0.4762	0.3333	0.2667	0.0667	11.6996	6.9022	3.3283	2.0038	0.0001	0.9999	2.4374	2.9249
T.P.S	5.0000	0.3333	0.9333	0.8333	0.4762	0.3333	0.2667	0.0667	11.5162	11.5745	3.2686	1.6717	0.0001	0.9999	2.3992	2.8790
P..GL	5.0000	0.3333	0.8667	0.7143	0.4545	0.2364	0.2000	0.1333	10.7305	6.4023	3.0130	0.3194	0.0000	0.9997	1.9162	2.6826
TP.S	5.0000	0.3333	0.9333	0.8333	0.4762	0.3333	0.2667	0.0667	11.5162	6.8854	3.2686	1.6717	0.0001	0.9999	2.3992	2.8790
QL.Q	5.0000	0.3333	1.0000	1.0000	0.5000	0.4472	0.3333	0.0000	11.7515	7.0137	3.3452	2.0995	0.0002	1.0000	2.9379	2.9379
GT..S	5.0000	0.3333	0.8667	0.7143	0.4545	0.2364	0.2000	0.1333	11.0322	6.3939	3.1112	0.8292	0.0000	0.9998	1.9700	2.7581
SS..K	5.0000	0.3333	1.0000	1.0000	0.5000	0.4472	0.3333	0.0000	10.9299	6.3830	3.0779	0.6554	0.0003	1.0000	2.7325	2.7325
G..GN	5.0000	0.3333	0.9333	0.8333	0.4762	0.3333	0.2667	0.0667	11.3636	6.4279	3.2190	1.4015	0.0001	0.9999	2.3674	2.8409
Q..AQ	5.0000	0.3333	0.8667	0.7143	0.4545	0.2364	0.2000	0.1333	12.0306	6.4627	3.4359	2.6282	0.0000	0.9999	2.1483	3.0077
S.K.K	5.0000	0.3333	0.9333	0.8333	0.4762	0.3333	0.2667	0.0667	11.1267	11.5745	3.1419	0.9906	0.0001	0.9998	2.3181	2.7817
PP.A	5.0000	0.3333	1.0000	1.0000	0.5000	0.4472	0.3333	0.0000	11.4935	6.8830	3.2612	1.6311	0.0002	1.0000	2.8734	2.8734
Q.Q.P	5.0000	0.3333	0.7333	0.5556	0.4167	0.0727	0.0667	0.2667	12.6757	11.5745	3.6457	3.9704	0.0000	0.9999	1.7605	3.1689
S.SS.S	5.0000	0.3333	1.0000	1.0000	0.5000	0.4472	0.3333	0.0000	14.3108	10.5745	4.1776	8.6331	0.0000	1.0000	3.5777	3.5777
PG.Q	5.0000	0.3333	0.9333	0.8333	0.4762	0.3333	0.2667	0.0667	11.9232	6.9063	3.4010	2.4215	0.0000	0.9999	2.4840	2.9808
A..LP	5.0000	0.3333	0.9333	0.8333	0.4762	0.3333	0.2667	0.0667	10.5694	6.4645	2.9606	0.0493	0.0001	0.9998	2.2020	2.6423
S.AA	5.0000	0.3333	0.8667	0.7143	0.4545	0.2364	0.2000	0.1333	10.3799	6.8830	2.8990	-0.2682	0.0001	0.9996	1.8536	2.5950
PA..Q	5.0000	0.3333	0.9333	0.8333	0.4762	0.3333	0.2667	0.0667	11.7620	6.4239	3.3486	2.1189	0.0001	0.9999	2.4504	2.9405
S.GS..S	5.0000	0.3333	1.0000	1.0000	0.5000	0.4472	0.3333	0.0000	14.2953	10.0745	4.1725	8.5768	0.0000	1.0000	3.5738	3.5738
AP.P	5.0000	0.3333	0.8000	0.6250	0.4348	0.1508	0.1333	0.2000	11.4935	6.9239	3.2612	1.6311	0.0000	0.9998	1.7959	2.8734
L.R.L	5.0000	0.3333	0.9333	0.8333	0.4762	0.3333	0.2667	0.0667	10.1538	11.5745	2.8255	-0.6491	0.0002	0.9997	2.1154	2.5384
S.G.P	5.0000	0.3333	0.8667	0.7143	0.4545	0.2364	0.2000	0.1333	11.1861	11.5745	3.1612	1.0928	0.0000	0.9998	1.9975	2.7965
S.G.S.S	5.0000	0.3333	1.0000	1.0000	0.5000	0.4472	0.3333	0.0000	14.2953	15.2660	4.1725	8.5768	0.0000	1.0000	3.5738	3.5738
G..PQ	5.0000	0.3333	1.0000	1.0000	0.5000	0.4472	0.3333	0.0000	11.9232	6.3903	3.4010	2.4215	0.0001	1.0000	2.9808	2.9808
A..QS	5.0000	0.3333	0.9333	0.8333	0.4762	0.3333	0.2667	0.0667	11.2936	6.4359	3.1962	1.2790	0.0001	0.9999	2.3528	2.8234
Q.PS	5.0000	0.3333	0.8667	0.7143	0.4545	0.2364	0.2000	0.1333	11.9386	6.9049	3.4060	2.4511	0.0000	0.9999	2.1319	2.9847
GK..S	5.0000	0.3333	0.8000	0.6250	0.4348	0.1508	0.1333	0.2000	10.9144	6.3875	3.0729	0.6292	0.0000	0.9997	1.7054	2.7286
SGSS	5.0000	0.3333	1.0000	1.0000	0.5000	0.4472	0.3333	0.0000	14.2953	2.1915	4.1725	8.5768	0.0000	1.0000	3.5738	3.5738
T.PT	5.0000	0.3333	0.7333	0.5556	0.4167	0.0727	0.0667	0.2667	11.8308	6.8854	3.3709	2.2471	0.0000	0.9999	1.6432	2.9577
P..AQ	5.0000	0.3333	0.8667	0.7143	0.4545	0.2364	0.2000	0.1333	11.7620	6.4627	3.3486	2.1189	0.0000	0.9999	2.1004	2.9405
SL.N	5.0000	0.3333	0.6667	0.5000	0.4000	0.0000	0.0000	0.3333	10.9389	6.9037	3.0809	0.6707	0.0000	0.9997	1.3674	2.7347
K.SS	5.0000	0.3333	0.9333	0.8333	0.4762	0.3333	0.2667	0.0667	10.9299	6.8830	3.0779	0.6554	0.0001	0.9998	2.2771	2.7325
ASQ	5.0000	0.3333	0.9333	0.8333	0.4762	0.3333	0.2667	0.0667	11.2936	2.6608	3.1962	1.2790	0.0001	0.9999	2.3528	2.8234
QP.T	5.0000	0.3333	0.9333	0.8333	0.4762	0.3333	0.2667	0.0667	12.2532	6.8903	3.5083	3.0702	0.0000	0.9999	2.5528	3.0633
P.A.P	5.0000	0.3333	0.9333	0.8333	0.4762	0.3333	0.2667	0.0667	11.4935	11.5745	3.2612	1.6311	0.0001	0.9999	2.3945	2.8734
PPN	5.0000	0.3333	0.8667	0.7143	0.4545	0.2364	0.2000	0.1333	12.3316	2.6098	3.5338	3.2307	0.0000	0.9999	2.2021	3.0829
T.GS	5.0000	0.3333	0.9333	0.8333	0.4762	0.3333	0.2667	0.0667	11.0322	6.8830	3.1112	0.8292	0.0001	0.9998	2.2984	2.7581
G.NP	5.0000	0.3333	0.9333	0.8333	0.4762	0.3333	0.2667	0.0667	11.8476	6.8868	3.3764	2.2786	0.0000	0.9999	2.4682	2.9619
P.S.A	5.0000	0.3333	1.0000	1.0000	0.5000	0.4472	0.3333	0.0000	11.0250	11.5745	3.1088	0.8169	0.0003	1.0000	2.7563	2.7563
S.ST	5.0000	0.3333	0.9333	0.8333	0.4762	0.3333	0.2667	0.0667	11.0477	6.8929	3.1162	0.8556	0.0001	0.9998	2.3016	2.7619
S.SK	5.0000	0.3333	0.9333	0.8333	0.4762	0.3333	0.2667	0.0667	10.9299	6.8869	3.0779	0.6554	0.0001	0.9998	2.2771	2.7325
L.PS	5.0000	0.3333	0.9333	0.8333	0.4762	0.3333	0.2667	0.0667	10.7460	6.9049	3.0181	0.3454	0.0001	0.9998	2.2387	2.6865
P..VS	5.0000	0.3333	0.6667	0.5000	0.4000	0.0000	0.0000	0.3333	11.2311	6.3831	3.1759	1.1706	0.0000	0.9998	1.4039	2.8078
H..PP	5.0000	0.3333	0.8667	0.7143	0.4545	0.2364	0.2000	0.1333	13.1350	6.3830	3.7951	5.0631	0.0000	1.0000	2.3455	3.2838
APP	5.0000	0.3333	0.7333	0.5556	0.4167	0.0727	0.0667	0.2667	11.4935	2.6471	3.2612	1.6311	0.0000	0.9998	1.5963	2.8734
P.T.S	5.0000	0.3333	0.9333	0.8333	0.4762	0.3333	0.2667	0.0667	11.5162	11.5745	3.2686	1.6717	0.0001	0.9999	2.3992	2.8790
PT.A	5.0000	0.3333	0.8667	0.7143	0.4545	0.2364	0.2000	0.1333	11.3396	6.8854	3.2112	1.3594	0.0000	0.9998	2.0249	2.8349
S..KS	5.0000	0.3333	0.9333	0.8333	0.4762	0.3333	0.2667	0.0667	10.9299	6.3869	3.0779	0.6554	0.0001	0.9998	2.2771	2.7325
K..KK	5.0000	0.3333	0.8000	0.6250	0.4348	0.1508	0.1333	0.2000	11.3234	6.3830	3.2059	1.3311	0.0000	0.9998	1.7693	2.8309
SP.Q	5.0000	0.3333	0.8667	0.7143	0.4545	0.2364	0.2000	0.1333	11.9386	6.9049	3.4060	2.4511	0.0000	0.9999	2.1319	2.9847
PN.S	5.0000	0.3333	0.8667	0.7143	0.4545	0.2364	0.2000	0.1333	11.8631	6.8868	3.3814	2.3077	0.0000	0.9999	2.1184	2.9658
N.LP	5.0000	0.3333	0.8667	0.7143	0.4545	0.2364	0.2000	0.1333	11.4074	6.9645	3.2332	1.4785	0.0000	0.9998	2.0370	2.8519
A.SL	5.0000	0.3333	0.9333	0.8333	0.4762	0.3333	0.2667	0.0667	10.1009	6.9037	2.8083	-0.7388	0.0002	0.9997	2.1043	2.5252
G.A.S	5.0000	0.3333	0.9333	0.8333	0.4762	0.3333	0.2667	0.0667	10.5410	11.5745	2.9514	0.0018	0.0001	0.9998	2.1961	2.6353
Q.P.M	5.0000	0.3333	0.9333	0.8333	0.4762	0.3333	0.2667	0.0667	13.3577	11.5745	3.8676	5.6447	0.0000	1.0000	2.7829	3.3394
QA..Q	5.0000	0.3333	1.0000	1.0000	0.5000	0.4472	0.3333	0.0000	12.0306	6.4627	3.4359	2.6282	0.0001	1.0000	3.0077	3.0077
K.K.S	5.0000	0.3333	1.0000	1.0000	0.5000	0.4472	0.3333	0.0000	11.1267	11.5745	3.1419	0.9906	0.0002	1.0000	2.7817	2.7817
S..AA	5.0000	0.3333	0.8667	0.7143	0.4545	0.2364	0.2000	0.1333	10.3799	6.3830	2.8990	-0.2682	0.0001	0.9996	1.8536	2.5950
S.GQ	5.0000	0.3333	0.8667	0.7143	0.4545	0.2364	0.2000	0.1333	11.4547	6.9381	3.2486	1.5621	0.0000	0.9998	2.0455	2.8637
QP.S	5.0000	0.3333	0.9333	0.8333	0.4762	0.3333	0.2667	0.0667	11.9386	6.8903	3.4060	2.4511	0.0000	0.9999	2.4872	2.9847
SG.G	5.0000	0.3333	0.7333	0.5556	0.4167	0.0727	0.0667	0.2667	10.7022	6.8830	3.0038	0.2718	0.0000	0.9997	1.4864	2.6755
PQQ	5.0000	0.3333	1.0000	1.0000	0.5000	0.4472	0.3333	0.0000	12.6757	2.6133	3.6457	3.9704	0.0001	1.0000	3.1689	3.1689
GP..P	5.0000	0.3333	0.8667	0.7143	0.4545	0.2364	0.2000	0.1333	11.6546	6.4063	3.3136	1.9215	0.0000	0.9999	2.0812	2.9137
S.N.S	5.0000	0.3333	0.8667	0.7143	0.4545	0.2364	0.2000	0.1333	11.3946	11.5745	3.2291	1.4559	0.0000	0.9998	2.0347	2.8486
SK.S	5.0000	0.3333	0.7333	0.5556	0.4167	0.0727	0.0667	0.2667	10.9299	6.8869	3.0779	0.6554	0.0000	0.9997	1.5180	2.7325
Q.SQ	5.0000	0.3333	0.8000	0.6250	0.4348	0.1508	0.1333	0.2000	12.2072	6.9359	3.4934	2.9772	0.0000	0.9999	1.9074	3.0518
G.LG	5.0000	0.3333	0.8667	0.7143	0.4545	0.2364	0.2000	0.1333	10.2465	6.9023	2.8556	-0.4925	0.0001	0.9996	1.8297	2.5616
Q.G.P	5.0000	0.3333	0.8667	0.7143	0.4545	0.2364	0.2000	0.1333	11.9232	11.5745	3.4010	2.4215	0.0000	0.9999	2.1291	2.9808
P..LN	5.0000	0.3333	0.8667	0.7143	0.4545	0.2364	0.2000	0.1333	11.4074	6.4990	3.2332	1.4785	0.0000	0.9998	2.0370	2.8519
M.QQ	5.0000	0.3333	0.9333	0.8333	0.4762	0.3333	0.2667	0.0667	13.6263	6.8830	3.9549	6.3987	0.0000	1.0000	2.8388	3.4066
Q..QL	5.0000	0.3333	0.8667	0.7143	0.4545	0.2364	0.2000	0.1333	11.7515	6.5137	3.3452	2.0995	0.0000	0.9999	2.0985	2.9379
SGL	5.0000	0.3333	0.8667	0.7143	0.4545	0.2364	0.2000	0.1333	10.2620	2.6257	2.8607	-0.4664	0.0001	0.9996	1.8325	2.5655
P..PT	5.0000	0.3333	1.0000	1.0000	0.5000	0.4472	0.3333	0.0000	11.9847	6.3854	3.4210	2.5393	0.0001	1.0000	2.9962	2.9962
M.SS	5.0000	0.3333	0.8000	0.6250	0.4348	0.1508	0.1333	0.2000	12.1522	6.8830	3.4755	2.8672	0.0000	0.9999	1.8988	3.0381
PV..Q	5.0000	0.3333	0.9333	0.8333	0.4762	0.3333	0.2667	0.0667	11.9682	6.4022	3.4156	2.5076	0.0000	0.9999	2.4934	2.9920
Q.Q.V	5.0000	0.3333	0.8000	0.6250	0.4348	0.1508	0.1333	0.2000	12.2367	11.5745	3.5030	3.0367	0.0000	0.9999	1.9120	3.0592
P.QL	5.0000	0.3333	0.9333	0.8333	0.4762	0.3333	0.2667	0.0667	11.4830	7.0137	3.2578	1.6124	0.0001	0.9999	2.3923	2.8707
SQ..A	5.0000	0.3333	0.9333	0.8333	0.4762	0.3333	0.2667	0.0667	11.2936	6.4359	3.1962	1.2790	0.0001	0.9999	2.3528	2.8234
AGG	5.0000	0.3333	0.9333	0.8333	0.4762	0.3333	0.2667	0.0667	10.5256	2.6089	2.9464	-0.0241	0.0001	0.9998	2.1928	2.6314
LP..Q	5.0000	0.3333	0.9333	0.8333	0.4762	0.3333	0.2667	0.0667	11.4830	6.4645	3.2578	1.6124	0.0001	0.9999	2.3923	2.8707
Q.NS	5.0000	0.3333	0.9333	0.8333	0.4762	0.3333	0.2667	0.0667	12.1316	6.9259	3.4688	2.8263	0.0000	0.9999	2.5274	3.0329
S.L.T	5.0000	0.3333	0.9333	0.8333	0.4762	0.3333	0.2667	0.0667	10.5921	11.5745	2.9680	0.0873	0.0001	0.9998	2.2067	2.6480
S.DS	5.0000	0.3333	0.8667	0.7143	0.4545	0.2364	0.2000	0.1333	11.0726	6.8946	3.1243	0.8980	0.0000	0.9998	1.9772	2.7681
P.PAA	5.0000	0.3333	1.0000	1.0000	0.5000	0.4472	0.3333	0.0000	14.8946	6.3309	4.3675	10.9825	0.0000	1.0000	3.7237	3.7237
QAL	5.0000	0.3333	0.9333	0.8333	0.4762	0.3333	0.2667	0.0667	10.8379	2.6928	3.0480	0.5001	0.0001	0.9998	2.2579	2.7095
QP..G	5.0000	0.3333	0.8000	0.6250	0.4348	0.1508	0.1333	0.2000	11.9232	6.3903	3.4010	2.4215	0.0000	0.9999	1.8630	2.9808
QN.P	5.0000	0.3333	0.9333	0.8333	0.4762	0.3333	0.2667	0.0667	12.6001	6.8836	3.6212	3.8028	0.0000	0.9999	2.6250	3.1500
V..SG	5.0000	0.3333	0.8667	0.7143	0.4545	0.2364	0.2000	0.1333	10.7472	6.3830	3.0185	0.3474	0.0000	0.9997	1.9191	2.6868
GN.G	5.0000	0.3333	0.7333	0.5556	0.4167	0.0727	0.0667	0.2667	11.3636	6.9279	3.2190	1.4015	0.0000	0.9998	1.5783	2.8409
Q..PV	5.0000	0.3333	0.8667	0.7143	0.4545	0.2364	0.2000	0.1333	11.9682	6.4022	3.4156	2.5076	0.0000	0.9999	2.1372	2.9920
SES	5.0000	0.3333	0.8667	0.7143	0.4545	0.2364	0.2000	0.1333	10.7787	2.6067	3.0287	0.4003	0.0000	0.9997	1.9248	2.6947
Q.G.G	5.0000	0.3333	0.8000	0.6250	0.4348	0.1508	0.1333	0.2000	11.4392	11.5745	3.2436	1.5347	0.0000	0.9998	1.7874	2.8598
P.S.Q	5.0000	0.3333	0.9333	0.8333	0.4762	0.3333	0.2667	0.0667	11.9386	11.5745	3.4060	2.4511	0.0000	0.9999	2.4872	2.9847
SN..L	5.0000	0.3333	0.8667	0.7143	0.4545	0.2364	0.2000	0.1333	10.9389	6.4259	3.0809	0.6707	0.0000	0.9998	1.9534	2.7347
R.S.S	5.0000	0.3333	0.8000	0.6250	0.4348	0.1508	0.1333	0.2000	11.0651	11.5745	3.1219	0.8852	0.0000	0.9998	1.7289	2.7663
GP.P	5.0000	0.3333	0.8000	0.6250	0.4348	0.1508	0.1333	0.2000	11.6546	6.9063	3.3136	1.9215	0.0000	0.9998	1.8210	2.9137
MSS	5.0000	0.3333	1.0000	1.0000	0.5000	0.4472	0.3333	0.0000	12.1522	2.7358	3.4755	2.8672	0.0001	1.0000	3.0381	3.0381
LS..D	5.0000	0.3333	0.9333	0.8333	0.4762	0.3333	0.2667	0.0667	10.6169	6.4037	2.9761	0.1290	0.0001	0.9998	2.2119	2.6542
LS..A	5.0000	0.3333	0.8000	0.6250	0.4348	0.1508	0.1333	0.2000	10.1009	6.4037	2.8083	-0.7388	0.0000	0.9995	1.5783	2.5252
SS..E	5.0000	0.3333	0.9333	0.8333	0.4762	0.3333	0.2667	0.0667	10.7787	6.3830	3.0287	0.4003	0.0001	0.9998	2.2456	2.6947
K.S.S	5.0000	0.3333	0.9333	0.8333	0.4762	0.3333	0.2667	0.0667	10.9299	11.5745	3.0779	0.6554	0.0001	0.9998	2.2771	2.7325
TL..P	5.0000	0.3333	0.9333	0.8333	0.4762	0.3333	0.2667	0.0667	11.0605	6.4406	3.1204	0.8775	0.0001	0.9998	2.3043	2.7651
LS..G	5.0000	0.3333	0.8000	0.6250	0.4348	0.1508	0.1333	0.2000	10.2620	6.4037	2.8607	-0.4664	0.0000	0.9996	1.6034	2.5655
G.SQ	5.0000	0.3333	0.7333	0.5556	0.4167	0.0727	0.0667	0.2667	11.4547	6.9359	3.2486	1.5621	0.0000	0.9998	1.5909	2.8637
SSI	5.0000	0.3333	0.9333	0.8333	0.4762	0.3333	0.2667	0.0667	10.9299	2.6099	3.0779	0.6554	0.0001	0.9998	2.2771	2.7325
L.P.G	5.0000	0.3333	0.8667	0.7143	0.4545	0.2364	0.2000	0.1333	10.7305	11.5745	3.0130	0.3194	0.0000	0.9997	1.9162	2.6826
GNL	5.0000	0.3333	0.8667	0.7143	0.4545	0.2364	0.2000	0.1333	10.9235	2.6838	3.0758	0.6445	0.0000	0.9998	1.9506	2.7309
TSV	5.0000	0.3333	1.0000	1.0000	0.5000	0.4472	0.3333	0.0000	11.0772	2.6143	3.1258	0.9060	0.0002	1.0000	2.7693	2.7693
PPQ	5.0000	0.3333	0.8667	0.7143	0.4545	0.2364	0.2000	0.1333	12.4071	2.6127	3.5584	3.3881	0.0000	0.9999	2.2156	3.1018
GT..Q	5.0000	0.3333	0.8000	0.6250	0.4348	0.1508	0.1333	0.2000	11.7693	6.3939	3.3509	2.1323	0.0000	0.9999	1.8389	2.9423
S.NP	5.0000	0.3333	0.8667	0.7143	0.4545	0.2364	0.2000	0.1333	11.8631	6.8868	3.3814	2.3077	0.0000	0.9999	2.1184	2.9658
P..LG	5.0000	0.3333	1.0000	1.0000	0.5000	0.4472	0.3333	0.0000	10.7305	6.4023	3.0130	0.3194	0.0003	1.0000	2.6826	2.6826
KK.K	5.0000	0.3333	0.7333	0.5556	0.4167	0.0727	0.0667	0.2667	11.3234	6.8830	3.2059	1.3311	0.0000	0.9998	1.5727	2.8309
N.P.L	5.0000	0.3333	0.9333	0.8333	0.4762	0.3333	0.2667	0.0667	11.4074	11.5745	3.2332	1.4785	0.0001	0.9999	2.3765	2.8519
P..TG	5.0000	0.3333	0.9333	0.8333	0.4762	0.3333	0.2667	0.0667	11.5007	6.3939	3.2636	1.6440	0.0001	0.9999	2.3960	2.8752
SP.I	5.0000	0.3333	0.9333	0.8333	0.4762	0.3333	0.2667	0.0667	11.3984	6.9049	3.2303	1.4626	0.0001	0.9999	2.3747	2.8496
LNQ	5.0000	0.3333	0.9333	0.8333	0.4762	0.3333	0.2667	0.0667	11.6760	2.7398	3.3206	1.9605	0.0001	0.9999	2.4325	2.9190
RLP	5.0000	0.3333	1.0000	1.0000	0.5000	0.4472	0.3333	0.0000	11.0779	2.6796	3.1261	0.9071	0.0002	1.0000	2.7695	2.7695
RQ..S	5.0000	0.3333	1.0000	1.0000	0.5000	0.4472	0.3333	0.0000	11.8021	6.3994	3.3616	2.1934	0.0001	1.0000	2.9505	2.9505
TQ.P	5.0000	0.3333	0.8667	0.7143	0.4545	0.2364	0.2000	0.1333	12.2532	6.9008	3.5083	3.0702	0.0000	0.9999	2.1881	3.0633
M.Q.Q	5.0000	0.3333	0.9333	0.8333	0.4762	0.3333	0.2667	0.0667	13.6263	11.5745	3.9549	6.3987	0.0000	1.0000	2.8388	3.4066
P.Q.G	5.0000	0.3333	0.8667	0.7143	0.4545	0.2364	0.2000	0.1333	11.9232	11.5745	3.4010	2.4215	0.0000	0.9999	2.1291	2.9808
E..SD	5.0000	0.3333	0.8000	0.6250	0.4348	0.1508	0.1333	0.2000	11.1181	6.3946	3.1391	0.9759	0.0000	0.9998	1.7372	2.7795
T..PT	5.0000	0.3333	1.0000	1.0000	0.5000	0.4472	0.3333	0.0000	11.8308	6.3854	3.3709	2.2471	0.0001	1.0000	2.9577	2.9577
SA.S	5.0000	0.3333	1.0000	1.0000	0.5000	0.4472	0.3333	0.0000	10.5565	6.8861	2.9565	0.0278	0.0004	1.0000	2.6391	2.6391
T..SQ	5.0000	0.3333	0.9333	0.8333	0.4762	0.3333	0.2667	0.0667	11.7848	6.4359	3.3560	2.1611	0.0001	0.9999	2.4552	2.9462
S.IS	5.0000	0.3333	0.9333	0.8333	0.4762	0.3333	0.2667	0.0667	10.9299	6.8869	3.0779	0.6554	0.0001	0.9998	2.2771	2.7325
Q.S.Q	5.0000	0.3333	0.9333	0.8333	0.4762	0.3333	0.2667	0.0667	12.2072	11.5745	3.4934	2.9772	0.0000	0.9999	2.5432	3.0518
SLA	5.0000	0.3333	0.9333	0.8333	0.4762	0.3333	0.2667	0.0667	10.1009	2.6210	2.8083	-0.7388	0.0002	0.9997	2.1043	2.5252
P.M.P	5.0000	0.3333	0.8667	0.7143	0.4545	0.2364	0.2000	0.1333	13.0892	11.5745	3.7802	4.9478	0.0000	1.0000	2.3374	3.2723
SP.D	5.0000	0.3333	0.6000	0.4545	0.3846	-0.0692	-0.0667	0.4000	11.5411	6.9049	3.2767	1.7162	0.0000	0.9998	1.3115	2.8853
G..PP	5.0000	0.3333	0.8000	0.6250	0.4348	0.1508	0.1333	0.2000	11.6546	6.3830	3.3136	1.9215	0.0000	0.9998	1.8210	2.9137
S.AS	5.0000	0.3333	0.9333	0.8333	0.4762	0.3333	0.2667	0.0667	10.5565	6.8861	2.9565	0.0278	0.0001	0.9998	2.1993	2.6391
S.G.A	5.0000	0.3333	0.9333	0.8333	0.4762	0.3333	0.2667	0.0667	10.5410	11.5745	2.9514	0.0018	0.0001	0.9998	2.1961	2.6353
H.L.Q	5.0000	0.3333	1.0000	1.0000	0.5000	0.4472	0.3333	0.0000	12.4795	11.5745	3.5819	3.5414	0.0001	1.0000	3.1199	3.1199
PSG	5.0000	0.3333	1.0000	1.0000	0.5000	0.4472	0.3333	0.0000	11.1861	2.6252	3.1612	1.0928	0.0002	1.0000	2.7965	2.7965
S.PQ	5.0000	0.3333	0.9333	0.8333	0.4762	0.3333	0.2667	0.0667	11.9386	6.8903	3.4060	2.4511	0.0000	0.9999	2.4872	2.9847
L.Q.S	5.0000	0.3333	0.8000	0.6250	0.4348	0.1508	0.1333	0.2000	11.0145	11.5745	3.1054	0.7990	0.0000	0.9998	1.7210	2.7536
A..QP	5.0000	0.3333	0.8667	0.7143	0.4545	0.2364	0.2000	0.1333	11.7620	6.3903	3.3486	2.1189	0.0000	0.9999	2.1004	2.9405
K..SL	5.0000	0.3333	0.9333	0.8333	0.4762	0.3333	0.2667	0.0667	10.4742	6.4037	2.9297	-0.1101	0.0001	0.9997	2.1821	2.6186
AAP	5.0000	0.3333	0.9333	0.8333	0.4762	0.3333	0.2667	0.0667	10.8484	2.6394	3.0514	0.5178	0.0001	0.9998	2.2601	2.7121
DK.K	5.0000	0.3333	0.8667	0.7143	0.4545	0.2364	0.2000	0.1333	11.4661	6.8851	3.2523	1.5825	0.0000	0.9998	2.0475	2.8665
QL..Q	5.0000	0.3333	0.8000	0.6250	0.4348	0.1508	0.1333	0.2000	11.7515	6.5137	3.3452	2.0995	0.0000	0.9999	1.8362	2.9379
K.L.E	5.0000	0.3333	0.9333	0.8333	0.4762	0.3333	0.2667	0.0667	10.5198	11.5745	2.9445	-0.0338	0.0001	0.9998	2.1916	2.6299
SN.S	5.0000	0.3333	0.8667	0.7143	0.4545	0.2364	0.2000	0.1333	11.3946	6.9259	3.2291	1.4559	0.0000	0.9998	2.0347	2.8486
PQ..L	5.0000	0.3333	0.9333	0.8333	0.4762	0.3333	0.2667	0.0667	11.4830	6.3903	3.2578	1.6124	0.0001	0.9999	2.3923	2.8707
M.S.Q	5.0000	0.3333	0.8667	0.7143	0.4545	0.2364	0.2000	0.1333	12.8893	11.5745	3.7152	4.4619	0.0000	0.9999	2.3017	3.2223
ST.K	5.0000	0.3333	1.0000	1.0000	0.5000	0.4472	0.3333	0.0000	11.2445	6.8929	3.1802	1.1937	0.0002	1.0000	2.8111	2.8111
SG..Q	5.0000	0.3333	0.9333	0.8333	0.4762	0.3333	0.2667	0.0667	11.4547	6.3830	3.2486	1.5621	0.0001	0.9999	2.3864	2.8637
S..GS..S	5.0000	0.3333	1.0000	1.0000	0.5000	0.4472	0.3333	0.0000	14.2953	9.5745	4.1725	8.5768	0.0000	1.0000	3.5738	3.5738
P.T.Q	5.0000	0.3333	0.9333	0.8333	0.4762	0.3333	0.2667	0.0667	12.2532	11.5745	3.5083	3.0702	0.0000	0.9999	2.5528	3.0633
Q.A.L	5.0000	0.3333	0.9333	0.8333	0.4762	0.3333	0.2667	0.0667	10.8379	11.5745	3.0480	0.5001	0.0001	0.9998	2.2579	2.7095
L.Q.T	5.0000	0.3333	1.0000	1.0000	0.5000	0.4472	0.3333	0.0000	11.3291	11.5745	3.2078	1.3410	0.0002	1.0000	2.8323	2.8323
QTP	5.0000	0.3333	1.0000	1.0000	0.5000	0.4472	0.3333	0.0000	12.2532	2.6185	3.5083	3.0702	0.0001	1.0000	3.0633	3.0633
MQQ	5.0000	0.3333	0.9333	0.8333	0.4762	0.3333	0.2667	0.0667	13.6263	2.6429	3.9549	6.3987	0.0000	1.0000	2.8388	3.4066
PT.P	5.0000	0.3333	0.9333	0.8333	0.4762	0.3333	0.2667	0.0667	11.9847	6.8854	3.4210	2.5393	0.0000	0.9999	2.4968	2.9962
K.E.L	5.0000	0.3333	1.0000	1.0000	0.5000	0.4472	0.3333	0.0000	10.5198	11.5745	2.9445	-0.0338	0.0004	1.0000	2.6299	2.6299
LSL	5.0000	0.3333	0.8000	0.6250	0.4348	0.1508	0.1333	0.2000	9.8218	2.6236	2.7175	-1.2176	0.0000	0.9994	1.5347	2.4555
P.PG..P	5.0000	0.3333	1.0000	1.0000	0.5000	0.4472	0.3333	0.0000	15.7008	10.0978	4.6297	15.1212	0.0000	1.0000	3.9252	3.9252
LL..A	5.0000	0.3333	0.8000	0.6250	0.4348	0.1508	0.1333	0.2000	9.6452	6.3830	2.6601	-1.5271	0.0000	0.9993	1.5071	2.4113
L..SL	5.0000	0.3333	0.8667	0.7143	0.4545	0.2364	0.2000	0.1333	9.8218	6.4037	2.7175	-1.2176	0.0001	0.9994	1.7539	2.4555
L.S.D	5.0000	0.3333	1.0000	1.0000	0.5000	0.4472	0.3333	0.0000	10.6169	11.5745	2.9761	0.1290	0.0004	1.0000	2.6542	2.6542
G.S.N	5.0000	0.3333	1.0000	1.0000	0.5000	0.4472	0.3333	0.0000	11.3791	11.5745	3.2240	1.4287	0.0002	1.0000	2.8448	2.8448
L..TD	5.0000	0.3333	0.8000	0.6250	0.4348	0.1508	0.1333	0.2000	10.9315	6.3831	3.0784	0.6582	0.0000	0.9997	1.7081	2.7329
VT..P	5.0000	0.3333	0.9333	0.8333	0.4762	0.3333	0.2667	0.0667	11.5457	6.3912	3.2782	1.7246	0.0001	0.9999	2.4054	2.8864
VK.L	5.0000	0.3333	0.8667	0.7143	0.4545	0.2364	0.2000	0.1333	10.5038	6.8858	2.9393	-0.0606	0.0001	0.9997	1.8757	2.6259
RS.L	5.0000	0.3333	0.7333	0.5556	0.4167	0.0727	0.0667	0.2667	10.6094	6.8941	2.9737	0.1164	0.0000	0.9996	1.4735	2.6524
KL..L	5.0000	0.3333	0.9333	0.8333	0.4762	0.3333	0.2667	0.0667	10.0186	6.4248	2.7815	-0.8789	0.0002	0.9996	2.0872	2.5046
RL..Q	5.0000	0.3333	0.9333	0.8333	0.4762	0.3333	0.2667	0.0667	11.3465	6.4431	3.2134	1.3714	0.0001	0.9999	2.3638	2.8366
ISS	5.0000	0.3333	0.9333	0.8333	0.4762	0.3333	0.2667	0.0667	10.9299	2.6099	3.0779	0.6554	0.0001	0.9998	2.2771	2.7325
P.A.S	5.0000	0.3333	0.8667	0.7143	0.4545	0.2364	0.2000	0.1333	11.0250	11.5745	3.1088	0.8169	0.0000	0.9998	1.9688	2.7563
D.L.P	5.0000	0.3333	0.9333	0.8333	0.4762	0.3333	0.2667	0.0667	11.0854	11.5745	3.1285	0.9199	0.0001	0.9998	2.3095	2.7714
SV..P	5.0000	0.3333	0.8667	0.7143	0.4545	0.2364	0.2000	0.1333	11.2311	6.3831	3.1759	1.1706	0.0000	0.9998	2.0056	2.8078
SL..Q	5.0000	0.3333	0.6667	0.5000	0.4000	0.0000	0.0000	0.3333	11.0145	6.4037	3.1054	0.7990	0.0000	0.9997	1.3768	2.7536
SS..R	5.0000	0.3333	0.7333	0.5556	0.4167	0.0727	0.0667	0.2667	11.0651	6.3830	3.1219	0.8852	0.0000	0.9998	1.5368	2.7663
TS..N	5.0000	0.3333	1.0000	1.0000	0.5000	0.4472	0.3333	0.0000	11.7092	6.3929	3.3314	2.0214	0.0002	1.0000	2.9273	2.9273
Q..LM	5.0000	0.3333	0.8667	0.7143	0.4545	0.2364	0.2000	0.1333	12.4336	6.6668	3.5670	3.4439	0.0000	0.9999	2.2203	3.1084
N.P.Q	5.0000	0.3333	0.9333	0.8333	0.4762	0.3333	0.2667	0.0667	12.6001	11.5745	3.6212	3.8028	0.0000	0.9999	2.6250	3.1500
DKD	5.0000	0.3333	0.8000	0.6250	0.4348	0.1508	0.1333	0.2000	11.6088	2.6084	3.2987	1.8383	0.0000	0.9998	1.8139	2.9022
SPD	5.0000	0.3333	0.8667	0.7143	0.4545	0.2364	0.2000	0.1333	11.5411	2.6230	3.2767	1.7162	0.0000	0.9998	2.0609	2.8853
L..LQ	5.0000	0.3333	0.9333	0.8333	0.4762	0.3333	0.2667	0.0667	10.5589	6.5137	2.9572	0.0317	0.0001	0.9998	2.1998	2.6397
L..LD	5.0000	0.3333	0.8667	0.7143	0.4545	0.2364	0.2000	0.1333	10.1613	6.4442	2.8279	-0.6364	0.0001	0.9996	1.8145	2.5403
L.L.N	5.0000	0.3333	0.8667	0.7143	0.4545	0.2364	0.2000	0.1333	10.4833	11.5745	2.9326	-0.0949	0.0001	0.9997	1.8720	2.6208
VA.A	5.0000	0.3333	0.9333	0.8333	0.4762	0.3333	0.2667	0.0667	10.4095	6.8873	2.9086	-0.2187	0.0001	0.9997	2.1686	2.6024
Q.T.P	5.0000	0.3333	1.0000	1.0000	0.5000	0.4472	0.3333	0.0000	12.2532	11.5745	3.5083	3.0702	0.0001	1.0000	3.0633	3.0633
QS..H	5.0000	0.3333	0.8667	0.7143	0.4545	0.2364	0.2000	0.1333	12.9351	6.4359	3.7301	4.5711	0.0000	0.9999	2.3098	3.2338
LN..S	5.0000	0.3333	0.8000	0.6250	0.4348	0.1508	0.1333	0.2000	10.9389	6.4990	3.0809	0.6707	0.0000	0.9997	1.7092	2.7347
AAL	5.0000	0.3333	1.0000	1.0000	0.5000	0.4472	0.3333	0.0000	9.9243	2.6138	2.7508	-1.0405	0.0006	1.0000	2.4811	2.4811
G.G.P	5.0000	0.3333	0.8667	0.7143	0.4545	0.2364	0.2000	0.1333	11.1706	11.5745	3.1562	1.0662	0.0000	0.9998	1.9948	2.7927
S..SK	5.0000	0.3333	0.9333	0.8333	0.4762	0.3333	0.2667	0.0667	10.9299	6.3869	3.0779	0.6554	0.0001	0.9998	2.2771	2.7325
VEG	5.0000	0.3333	0.8000	0.6250	0.4348	0.1508	0.1333	0.2000	10.7927	2.6068	3.0333	0.4239	0.0000	0.9997	1.6864	2.6982
EK..K	5.0000	0.3333	0.6667	0.5000	0.4000	0.0000	0.0000	0.3333	11.1722	6.3853	3.1567	1.0688	0.0000	0.9998	1.3965	2.7931
PQG	5.0000	0.3333	0.9333	0.8333	0.4762	0.3333	0.2667	0.0667	11.9232	2.6469	3.4010	2.4215	0.0000	0.9999	2.4840	2.9808
GG.S	5.0000	0.3333	1.0000	1.0000	0.5000	0.4472	0.3333	0.0000	10.7022	6.8830	3.0038	0.2718	0.0003	1.0000	2.6755	2.6755
N.S.D	5.0000	0.3333	0.8000	0.6250	0.4348	0.1508	0.1333	0.2000	11.7341	11.5745	3.3395	2.0672	0.0000	0.9999	1.8334	2.9335
NQ..L	5.0000	0.3333	0.9333	0.8333	0.4762	0.3333	0.2667	0.0667	11.6760	6.3836	3.3206	1.9605	0.0001	0.9999	2.4325	2.9190
PQ.A	5.0000	0.3333	0.8000	0.6250	0.4348	0.1508	0.1333	0.2000	11.7620	6.8903	3.3486	2.1189	0.0000	0.9999	1.8378	2.9405
NL..S	5.0000	0.3333	1.0000	1.0000	0.5000	0.4472	0.3333	0.0000	10.9389	6.4990	3.0809	0.6707	0.0003	1.0000	2.7347	2.7347
K.E.S	5.0000	0.3333	1.0000	1.0000	0.5000	0.4472	0.3333	0.0000	10.9754	11.5745	3.0927	0.7326	0.0003	1.0000	2.7439	2.7439
LD..L	5.0000	0.3333	1.0000	1.0000	0.5000	0.4472	0.3333	0.0000	10.1613	6.4442	2.8279	-0.6364	0.0005	1.0000	2.5403	2.5403
QV..P	5.0000	0.3333	0.8000	0.6250	0.4348	0.1508	0.1333	0.2000	11.9682	6.4319	3.4156	2.5076	0.0000	0.9999	1.8700	2.9920
LSA	5.0000	0.3333	1.0000	1.0000	0.5000	0.4472	0.3333	0.0000	10.1009	2.6210	2.8083	-0.7388	0.0005	1.0000	2.5252	2.5252
NP..P	5.0000	0.3333	0.9333	0.8333	0.4762	0.3333	0.2667	0.0667	12.3316	6.3868	3.5338	3.2307	0.0000	0.9999	2.5691	3.0829
A.N.L	5.0000	0.3333	0.8000	0.6250	0.4348	0.1508	0.1333	0.2000	10.7623	11.5745	3.0234	0.3729	0.0000	0.9997	1.6816	2.6906
SQQ	5.0000	0.3333	0.9333	0.8333	0.4762	0.3333	0.2667	0.0667	12.2072	2.6599	3.4934	2.9772	0.0000	0.9999	2.5432	3.0518
N.P.P	5.0000	0.3333	1.0000	1.0000	0.5000	0.4472	0.3333	0.0000	12.3316	11.5745	3.5338	3.2307	0.0001	1.0000	3.0829	3.0829
Q.GL	5.0000	0.3333	0.9333	0.8333	0.4762	0.3333	0.2667	0.0667	10.9990	6.9023	3.1004	0.7727	0.0001	0.9998	2.2915	2.7498
P.DL	5.0000	0.3333	0.8667	0.7143	0.4545	0.2364	0.2000	0.1333	11.0854	6.9442	3.1285	0.9199	0.0000	0.9998	1.9795	2.7714
D..SS	5.0000	0.3333	0.7333	0.5556	0.4167	0.0727	0.0667	0.2667	11.0726	6.3830	3.1243	0.8980	0.0000	0.9998	1.5379	2.7681
AP.S	5.0000	0.3333	1.0000	1.0000	0.5000	0.4472	0.3333	0.0000	11.0250	6.9239	3.1088	0.8169	0.0003	1.0000	2.7563	2.7563
T.L.Q	5.0000	0.3333	0.8000	0.6250	0.4348	0.1508	0.1333	0.2000	11.3291	11.5745	3.2078	1.3410	0.0000	0.9998	1.7702	2.8323
TGL	5.0000	0.3333	0.8667	0.7143	0.4545	0.2364	0.2000	0.1333	10.5766	2.6470	2.9630	0.0614	0.0000	0.9997	1.8887	2.6441
F.QP	5.0000	0.3333	0.9333	0.8333	0.4762	0.3333	0.2667	0.0667	12.6589	6.8903	3.6403	3.9329	0.0000	1.0000	2.6373	3.1647
K..IS	5.0000	0.3333	0.9333	0.8333	0.4762	0.3333	0.2667	0.0667	11.1267	6.3869	3.1419	0.9906	0.0001	0.9998	2.3181	2.7817
S.KT	5.0000	0.3333	0.9333	0.8333	0.4762	0.3333	0.2667	0.0667	11.2445	6.8844	3.1802	1.1937	0.0001	0.9999	2.3426	2.8111
S.LH	5.0000	0.3333	0.6667	0.5000	0.4000	0.0000	0.0000	0.3333	11.7424	7.1778	3.3422	2.0826	0.0000	0.9998	1.4678	2.9356
Q.VQ	5.0000	0.3333	1.0000	1.0000	0.5000	0.4472	0.3333	0.0000	12.2367	6.9319	3.5030	3.0367	0.0001	1.0000	3.0592	3.0592
S.QG	5.0000	0.3333	0.9333	0.8333	0.4762	0.3333	0.2667	0.0667	11.4547	6.9381	3.2486	1.5621	0.0001	0.9999	2.3864	2.8637
S.LQ	5.0000	0.3333	0.9333	0.8333	0.4762	0.3333	0.2667	0.0667	11.0145	7.0137	3.1054	0.7990	0.0001	0.9998	2.2947	2.7536
AP..S	5.0000	0.3333	0.9333	0.8333	0.4762	0.3333	0.2667	0.0667	11.0250	6.4239	3.1088	0.8169	0.0001	0.9998	2.2969	2.7563
Q.PV	5.0000	0.3333	0.9333	0.8333	0.4762	0.3333	0.2667	0.0667	11.9682	6.9022	3.4156	2.5076	0.0000	0.9999	2.4934	2.9920
S.QQ	5.0000	0.3333	0.8000	0.6250	0.4348	0.1508	0.1333	0.2000	12.2072	6.8830	3.4934	2.9772	0.0000	0.9999	1.9074	3.0518
GSV	5.0000	0.3333	0.7333	0.5556	0.4167	0.0727	0.0667	0.2667	10.7472	2.6067	3.0185	0.3474	0.0000	0.9997	1.4927	2.6868
N..PP	5.0000	0.3333	1.0000	1.0000	0.5000	0.4472	0.3333	0.0000	12.3316	6.3830	3.5338	3.2307	0.0001	1.0000	3.0829	3.0829
G..AT	5.0000	0.3333	1.0000	1.0000	0.5000	0.4472	0.3333	0.0000	10.8556	6.4070	3.0538	0.5300	0.0003	1.0000	2.7139	2.7139
A..NQ	5.0000	0.3333	0.9333	0.8333	0.4762	0.3333	0.2667	0.0667	11.9550	6.3836	3.4113	2.4824	0.0000	0.9999	2.4906	2.9888
L.PQ	5.0000	0.3333	0.9333	0.8333	0.4762	0.3333	0.2667	0.0667	11.4830	6.8903	3.2578	1.6124	0.0001	0.9999	2.3923	2.8707
S.MS	5.0000	0.3333	0.8667	0.7143	0.4545	0.2364	0.2000	0.1333	12.1522	7.0612	3.4755	2.8672	0.0000	0.9999	2.1700	3.0381
A..PA	5.0000	0.3333	0.8667	0.7143	0.4545	0.2364	0.2000	0.1333	10.8484	6.4239	3.0514	0.5178	0.0000	0.9997	1.9372	2.7121
L.QR	5.0000	0.3333	0.8000	0.6250	0.4348	0.1508	0.1333	0.2000	11.3465	6.8994	3.2134	1.3714	0.0000	0.9998	1.7729	2.8366
LAE	5.0000	0.3333	0.8667	0.7143	0.4545	0.2364	0.2000	0.1333	10.1464	2.6236	2.8231	-0.6616	0.0001	0.9996	1.8119	2.5366
K.KL	5.0000	0.3333	0.8667	0.7143	0.4545	0.2364	0.2000	0.1333	10.6710	6.9248	2.9937	0.2196	0.0000	0.9997	1.9055	2.6678
VP.Q	5.0000	0.3333	0.8000	0.6250	0.4348	0.1508	0.1333	0.2000	11.9682	6.9022	3.4156	2.5076	0.0000	0.9999	1.8700	2.9920
QQ.R	5.0000	0.3333	0.8667	0.7143	0.4545	0.2364	0.2000	0.1333	12.5391	6.8830	3.6013	3.6697	0.0000	0.9999	2.2391	3.1348
QQ.S	5.0000	0.3333	1.0000	1.0000	0.5000	0.4472	0.3333	0.0000	12.2072	6.8830	3.4934	2.9772	0.0001	1.0000	3.0518	3.0518
LS..V	5.0000	0.3333	1.0000	1.0000	0.5000	0.4472	0.3333	0.0000	10.3070	6.4037	2.8753	-0.3907	0.0004	1.0000	2.5767	2.5767
L.GQ	5.0000	0.3333	0.8667	0.7143	0.4545	0.2364	0.2000	0.1333	10.9990	6.9381	3.1004	0.7727	0.0000	0.9998	1.9641	2.7498
L.LP	5.0000	0.3333	0.8667	0.7143	0.4545	0.2364	0.2000	0.1333	10.2903	6.9645	2.8699	-0.4188	0.0001	0.9996	1.8376	2.5726
P..QS	5.0000	0.3333	0.8667	0.7143	0.4545	0.2364	0.2000	0.1333	11.9386	6.4359	3.4060	2.4511	0.0000	0.9999	2.1319	2.9847
TVS	5.0000	0.3333	0.9333	0.8333	0.4762	0.3333	0.2667	0.0667	11.0772	2.6143	3.1258	0.9060	0.0001	0.9998	2.3078	2.7693
P.QS	5.0000	0.3333	0.9333	0.8333	0.4762	0.3333	0.2667	0.0667	11.9386	6.9359	3.4060	2.4511	0.0000	0.9999	2.4872	2.9847
L..LT	5.0000	0.3333	0.9333	0.8333	0.4762	0.3333	0.2667	0.0667	10.1364	6.4406	2.8198	-0.6785	0.0002	0.9997	2.1118	2.5341
S.YS	5.0000	0.3333	1.0000	1.0000	0.5000	0.4472	0.3333	0.0000	11.8110	6.9916	3.3645	2.2101	0.0001	1.0000	2.9528	2.9528
T..ST	5.0000	0.3333	0.8667	0.7143	0.4545	0.2364	0.2000	0.1333	11.3623	6.3929	3.2186	1.3992	0.0000	0.9998	2.0290	2.8406
G.SK	5.0000	0.3333	0.7333	0.5556	0.4167	0.0727	0.0667	0.2667	10.9144	6.8869	3.0729	0.6292	0.0000	0.9997	1.5159	2.7286
AA.G	5.0000	0.3333	1.0000	1.0000	0.5000	0.4472	0.3333	0.0000	10.3645	6.8830	2.8940	-0.2942	0.0004	1.0000	2.5911	2.5911
LD.L	5.0000	0.3333	0.9333	0.8333	0.4762	0.3333	0.2667	0.0667	10.1613	6.9442	2.8279	-0.6364	0.0002	0.9997	2.1169	2.5403
S..KP	5.0000	0.3333	0.9333	0.8333	0.4762	0.3333	0.2667	0.0667	11.3984	6.3904	3.2303	1.4626	0.0001	0.9999	2.3747	2.8496
V.AA	5.0000	0.3333	0.8667	0.7143	0.4545	0.2364	0.2000	0.1333	10.4095	6.8830	2.9086	-0.2187	0.0001	0.9996	1.8588	2.6024
P.VP	5.0000	0.3333	1.0000	1.0000	0.5000	0.4472	0.3333	0.0000	11.6996	6.9022	3.3283	2.0038	0.0002	1.0000	2.9249	2.9249
S..GQ	5.0000	0.3333	0.9333	0.8333	0.4762	0.3333	0.2667	0.0667	11.4547	6.4381	3.2486	1.5621	0.0001	0.9999	2.3864	2.8637
K..KS	5.0000	0.3333	0.9333	0.8333	0.4762	0.3333	0.2667	0.0667	11.1267	6.3869	3.1419	0.9906	0.0001	0.9998	2.3181	2.7817
Q.RL	5.0000	0.3333	0.8667	0.7143	0.4545	0.2364	0.2000	0.1333	11.3465	6.9431	3.2134	1.3714	0.0000	0.9998	2.0262	2.8366
LG.P	5.0000	0.3333	1.0000	1.0000	0.5000	0.4472	0.3333	0.0000	10.7305	6.9023	3.0130	0.3194	0.0003	1.0000	2.6826	2.6826
NLS	5.0000	0.3333	0.8667	0.7143	0.4545	0.2364	0.2000	0.1333	10.9389	2.6841	3.0809	0.6707	0.0000	0.9998	1.9534	2.7347
N..PS	5.0000	0.3333	1.0000	1.0000	0.5000	0.4472	0.3333	0.0000	11.8631	6.4049	3.3814	2.3077	0.0001	1.0000	2.9658	2.9658
L..TL	5.0000	0.3333	0.8667	0.7143	0.4545	0.2364	0.2000	0.1333	10.1364	6.4406	2.8198	-0.6785	0.0001	0.9996	1.8101	2.5341
S..GM	5.0000	0.3333	1.0000	1.0000	0.5000	0.4472	0.3333	0.0000	12.1367	6.5646	3.4704	2.8365	0.0001	1.0000	3.0342	3.0342
G.GE	5.0000	0.3333	0.9333	0.8333	0.4762	0.3333	0.2667	0.0667	10.7477	6.8834	3.0186	0.3483	0.0001	0.9998	2.2391	2.6869
SGM	5.0000	0.3333	0.9333	0.8333	0.4762	0.3333	0.2667	0.0667	12.1367	2.7369	3.4704	2.8365	0.0000	0.9999	2.5285	3.0342
KRL	5.0000	0.3333	1.0000	1.0000	0.5000	0.4472	0.3333	0.0000	10.8062	2.6581	3.0377	0.4467	0.0003	1.0000	2.7015	2.7015
VQ.P	5.0000	0.3333	0.8667	0.7143	0.4545	0.2364	0.2000	0.1333	11.9682	6.9319	3.4156	2.5076	0.0000	0.9999	2.1372	2.9920
LG.S	5.0000	0.3333	0.9333	0.8333	0.4762	0.3333	0.2667	0.0667	10.2620	6.9023	2.8607	-0.4664	0.0002	0.9997	2.1379	2.5655
PGP	5.0000	0.3333	0.9333	0.8333	0.4762	0.3333	0.2667	0.0667	11.6546	2.6290	3.3136	1.9215	0.0001	0.9999	2.4280	2.9137
VST	5.0000	0.3333	1.0000	1.0000	0.5000	0.4472	0.3333	0.0000	11.0772	2.6143	3.1258	0.9060	0.0002	1.0000	2.7693	2.7693
PG..L	5.0000	0.3333	0.8667	0.7143	0.4545	0.2364	0.2000	0.1333	10.7305	6.4063	3.0130	0.3194	0.0000	0.9997	1.9162	2.6826
K.L.D	5.0000	0.3333	0.8667	0.7143	0.4545	0.2364	0.2000	0.1333	10.8137	11.5745	3.0401	0.4593	0.0000	0.9997	1.9310	2.7034
N.LG	5.0000	0.3333	1.0000	1.0000	0.5000	0.4472	0.3333	0.0000	10.9235	6.9023	3.0758	0.6445	0.0003	1.0000	2.7309	2.7309
R.V.S	5.0000	0.3333	0.8000	0.6250	0.4348	0.1508	0.1333	0.2000	11.0946	11.5745	3.1315	0.9356	0.0000	0.9998	1.7335	2.7736
S.DL	5.0000	0.3333	0.8000	0.6250	0.4348	0.1508	0.1333	0.2000	10.6169	6.9442	2.9761	0.1290	0.0000	0.9997	1.6589	2.6542
PL..G	5.0000	0.3333	1.0000	1.0000	0.5000	0.4472	0.3333	0.0000	10.7305	6.4645	3.0130	0.3194	0.0003	1.0000	2.6826	2.6826
Q.IL	5.0000	0.3333	0.9333	0.8333	0.4762	0.3333	0.2667	0.0667	11.2113	6.9248	3.1694	1.1363	0.0001	0.9999	2.3357	2.8028
QAT	5.0000	0.3333	1.0000	1.0000	0.5000	0.4472	0.3333	0.0000	11.6082	2.6622	3.2985	1.8371	0.0002	1.0000	2.9020	2.9020
LAQ	5.0000	0.3333	0.7333	0.5556	0.4167	0.0727	0.0667	0.2667	10.8379	2.6928	3.0480	0.5001	0.0000	0.9997	1.5053	2.7095
PM..S	5.0000	0.3333	0.8667	0.7143	0.4545	0.2364	0.2000	0.1333	12.6207	6.4689	3.6279	3.8482	0.0000	0.9999	2.2537	3.1552
P.G.S	5.0000	0.3333	0.8667	0.7143	0.4545	0.2364	0.2000	0.1333	11.1861	11.5745	3.1612	1.0928	0.0000	0.9998	1.9975	2.7965
QQV	5.0000	0.3333	1.0000	1.0000	0.5000	0.4472	0.3333	0.0000	12.2367	2.6556	3.5030	3.0367	0.0001	1.0000	3.0592	3.0592
Q..PA	5.0000	0.3333	0.8000	0.6250	0.4348	0.1508	0.1333	0.2000	11.7620	6.4239	3.3486	2.1189	0.0000	0.9999	1.8378	2.9405
PE..S	5.0000	0.3333	0.7333	0.5556	0.4167	0.0727	0.0667	0.2667	11.2471	6.4009	3.1811	1.1983	0.0000	0.9998	1.5621	2.8118
RL.K	5.0000	0.3333	0.9333	0.8333	0.4762	0.3333	0.2667	0.0667	10.8062	6.9431	3.0377	0.4467	0.0001	0.9998	2.2513	2.7015
HSS	5.0000	0.3333	0.9333	0.8333	0.4762	0.3333	0.2667	0.0667	12.1981	2.7424	3.4904	2.9589	0.0000	0.9999	2.5413	3.0495
I.T.L	5.0000	0.3333	1.0000	1.0000	0.5000	0.4472	0.3333	0.0000	10.7888	11.5745	3.0320	0.4175	0.0003	1.0000	2.6972	2.6972
I.P.P	5.0000	0.3333	0.9333	0.8333	0.4762	0.3333	0.2667	0.0667	11.8669	11.5745	3.3827	2.3148	0.0000	0.9999	2.4723	2.9667
S.ET	5.0000	0.3333	0.8667	0.7143	0.4545	0.2364	0.2000	0.1333	11.0933	6.8903	3.1310	0.9333	0.0000	0.9998	1.9809	2.7733
P.G.L	5.0000	0.3333	0.7333	0.5556	0.4167	0.0727	0.0667	0.2667	10.7305	11.5745	3.0130	0.3194	0.0000	0.9997	1.4903	2.6826
S.GL	5.0000	0.3333	0.8667	0.7143	0.4545	0.2364	0.2000	0.1333	10.2620	6.9023	2.8607	-0.4664	0.0001	0.9996	1.8325	2.5655
QHL	5.0000	0.3333	0.9333	0.8333	0.4762	0.3333	0.2667	0.0667	12.4795	2.8526	3.5819	3.5414	0.0000	0.9999	2.5999	3.1199
S..VD	5.0000	0.3333	1.0000	1.0000	0.5000	0.4472	0.3333	0.0000	11.1021	6.3927	3.1339	0.9485	0.0002	1.0000	2.7755	2.7755
G.T.P	5.0000	0.3333	1.0000	1.0000	0.5000	0.4472	0.3333	0.0000	11.5007	11.5745	3.2636	1.6440	0.0002	1.0000	2.8752	2.8752
LG..A	5.0000	0.3333	0.8667	0.7143	0.4545	0.2364	0.2000	0.1333	10.0854	6.4023	2.8032	-0.7651	0.0001	0.9995	1.8010	2.5213
P.S.I	5.0000	0.3333	0.9333	0.8333	0.4762	0.3333	0.2667	0.0667	11.3984	11.5745	3.2303	1.4626	0.0001	0.9999	2.3747	2.8496
L..SN	5.0000	0.3333	1.0000	1.0000	0.5000	0.4472	0.3333	0.0000	10.9389	6.4259	3.0809	0.6707	0.0003	1.0000	2.7347	2.7347
A.LR	5.0000	0.3333	0.9333	0.8333	0.4762	0.3333	0.2667	0.0667	10.4328	6.9431	2.9162	-0.1795	0.0001	0.9997	2.1735	2.6082
P.S.K	5.0000	0.3333	0.9333	0.8333	0.4762	0.3333	0.2667	0.0667	11.3984	11.5745	3.2303	1.4626	0.0001	0.9999	2.3747	2.8496
V.TS	5.0000	0.3333	0.8000	0.6250	0.4348	0.1508	0.1333	0.2000	11.0772	6.8929	3.1258	0.9060	0.0000	0.9998	1.7308	2.7693
FSQ	5.0000	0.3333	1.0000	1.0000	0.5000	0.4472	0.3333	0.0000	12.1904	2.6586	3.4879	2.9434	0.0001	1.0000	3.0476	3.0476
PVP	5.0000	0.3333	0.9333	0.8333	0.4762	0.3333	0.2667	0.0667	11.6996	2.6250	3.3283	2.0038	0.0001	0.9999	2.4374	2.9249
A.PQ	5.0000	0.3333	1.0000	1.0000	0.5000	0.4472	0.3333	0.0000	11.7620	6.8903	3.3486	2.1189	0.0001	1.0000	2.9405	2.9405
P.S.M	5.0000	0.3333	0.7333	0.5556	0.4167	0.0727	0.0667	0.2667	12.6207	11.5745	3.6279	3.8482	0.0000	0.9999	1.7529	3.1552
QL.P	5.0000	0.3333	0.9333	0.8333	0.4762	0.3333	0.2667	0.0667	11.4830	7.0137	3.2578	1.6124	0.0001	0.9999	2.3923	2.8707
QL.L	5.0000	0.3333	1.0000	1.0000	0.5000	0.4472	0.3333	0.0000	10.5589	7.0137	2.9572	0.0317	0.0004	1.0000	2.6397	2.6397
LG.D	5.0000	0.3333	0.8000	0.6250	0.4348	0.1508	0.1333	0.2000	10.6015	6.9023	2.9711	0.1030	0.0000	0.9997	1.6565	2.6504
SKL	5.0000	0.3333	0.8000	0.6250	0.4348	0.1508	0.1333	0.2000	10.4742	2.6380	2.9297	-0.1101	0.0000	0.9996	1.6366	2.6186
AA.T	5.0000	0.3333	0.8000	0.6250	0.4348	0.1508	0.1333	0.2000	10.6945	6.8830	3.0014	0.2591	0.0000	0.9997	1.6710	2.6736
LH.L	5.0000	0.3333	0.9333	0.8333	0.4762	0.3333	0.2667	0.0667	11.2868	7.1778	3.1940	1.2672	0.0001	0.9999	2.3514	2.8217
P.SI	5.0000	0.3333	1.0000	1.0000	0.5000	0.4472	0.3333	0.0000	11.3984	6.8869	3.2303	1.4626	0.0002	1.0000	2.8496	2.8496
G.T.G	5.0000	0.3333	1.0000	1.0000	0.5000	0.4472	0.3333	0.0000	11.0168	11.5745	3.1062	0.8028	0.0003	1.0000	2.7542	2.7542
S.DG	5.0000	0.3333	0.9333	0.8333	0.4762	0.3333	0.2667	0.0667	11.0571	6.8956	3.1193	0.8716	0.0001	0.9998	2.3036	2.7643
QN.I	5.0000	0.3333	1.0000	1.0000	0.5000	0.4472	0.3333	0.0000	12.3284	6.8836	3.5328	3.2242	0.0001	1.0000	3.0821	3.0821
SI.R	5.0000	0.3333	1.0000	1.0000	0.5000	0.4472	0.3333	0.0000	11.2618	6.8869	3.1859	1.2238	0.0002	1.0000	2.8155	2.8155
LI.Q	5.0000	0.3333	0.8000	0.6250	0.4348	0.1508	0.1333	0.2000	11.2113	6.9248	3.1694	1.1363	0.0000	0.9998	1.7518	2.8028
AG.G	5.0000	0.3333	0.9333	0.8333	0.4762	0.3333	0.2667	0.0667	10.5256	6.8856	2.9464	-0.0241	0.0001	0.9998	2.1928	2.6314
S..PD	5.0000	0.3333	0.8000	0.6250	0.4348	0.1508	0.1333	0.2000	11.5411	6.3847	3.2767	1.7162	0.0000	0.9998	1.8033	2.8853
P.PT	5.0000	0.3333	1.0000	1.0000	0.5000	0.4472	0.3333	0.0000	11.9847	6.8854	3.4210	2.5393	0.0001	1.0000	2.9962	2.9962
T..LS	5.0000	0.3333	0.9333	0.8333	0.4762	0.3333	0.2667	0.0667	10.5921	6.4037	2.9680	0.0873	0.0001	0.9998	2.2067	2.6480
E.LD	5.0000	0.3333	0.8000	0.6250	0.4348	0.1508	0.1333	0.2000	10.6625	6.9442	2.9909	0.2053	0.0000	0.9997	1.6660	2.6656
VE..L	5.0000	0.3333	0.9333	0.8333	0.4762	0.3333	0.2667	0.0667	10.3525	6.3830	2.8901	-0.3142	0.0002	0.9997	2.1568	2.5881
V.SP	5.0000	0.3333	0.8667	0.7143	0.4545	0.2364	0.2000	0.1333	11.2311	6.9049	3.1759	1.1706	0.0000	0.9998	2.0056	2.8078
KL..D	5.0000	0.3333	0.8667	0.7143	0.4545	0.2364	0.2000	0.1333	10.8137	6.4248	3.0401	0.4593	0.0000	0.9997	1.9310	2.7034
ET.Q	5.0000	0.3333	0.8667	0.7143	0.4545	0.2364	0.2000	0.1333	11.8303	6.8903	3.3708	2.2461	0.0000	0.9999	2.1126	2.9576
P.T.V	5.0000	0.3333	0.9333	0.8333	0.4762	0.3333	0.2667	0.0667	11.5457	11.5745	3.2782	1.7246	0.0001	0.9999	2.4054	2.8864
A.TP	5.0000	0.3333	0.9333	0.8333	0.4762	0.3333	0.2667	0.0667	11.3396	6.8854	3.2112	1.3594	0.0001	0.9999	2.3624	2.8349
G.S.L	5.0000	0.3333	0.8000	0.6250	0.4348	0.1508	0.1333	0.2000	10.2620	11.5745	2.8607	-0.4664	0.0000	0.9996	1.6034	2.5655
R..LQ	5.0000	0.3333	0.9333	0.8333	0.4762	0.3333	0.2667	0.0667	11.3465	6.5137	3.2134	1.3714	0.0001	0.9999	2.3638	2.8366
SK.A	5.0000	0.3333	0.8667	0.7143	0.4545	0.2364	0.2000	0.1333	10.7533	6.8869	3.0205	0.3577	0.0000	0.9997	1.9202	2.6883
SS..SL	5.0000	0.3333	1.0000	1.0000	0.5000	0.4472	0.3333	0.0000	13.8552	5.4037	4.0294	7.0921	0.0000	1.0000	3.4638	3.4638
MSP	5.0000	0.3333	0.9333	0.8333	0.4762	0.3333	0.2667	0.0667	12.6207	2.7238	3.6279	3.8482	0.0000	0.9999	2.6293	3.1552
ST..A	5.0000	0.3333	0.8000	0.6250	0.4348	0.1508	0.1333	0.2000	10.8711	6.3929	3.0588	0.5561	0.0000	0.9997	1.6986	2.7178
G.L.S	5.0000	0.3333	0.7333	0.5556	0.4167	0.0727	0.0667	0.2667	10.2620	11.5745	2.8607	-0.4664	0.0000	0.9995	1.4253	2.5655
A..AP	5.0000	0.3333	0.8667	0.7143	0.4545	0.2364	0.2000	0.1333	10.8484	6.4239	3.0514	0.5178	0.0000	0.9997	1.9372	2.7121
A.A.G	5.0000	0.3333	0.9333	0.8333	0.4762	0.3333	0.2667	0.0667	10.3645	11.5745	2.8940	-0.2942	0.0001	0.9997	2.1593	2.5911
EEL	5.0000	0.3333	0.8667	0.7143	0.4545	0.2364	0.2000	0.1333	10.3685	2.6307	2.8953	-0.2873	0.0001	0.9996	1.8515	2.5921
GSQ	5.0000	0.3333	0.8000	0.6250	0.4348	0.1508	0.1333	0.2000	11.4547	2.6493	3.2486	1.5621	0.0000	0.9998	1.7898	2.8637
L.KD	5.0000	0.3333	0.9333	0.8333	0.4762	0.3333	0.2667	0.0667	10.8137	6.8851	3.0401	0.4593	0.0001	0.9998	2.2529	2.7034
LVQ	5.0000	0.3333	1.0000	1.0000	0.5000	0.4472	0.3333	0.0000	11.0440	2.6941	3.1150	0.8493	0.0003	1.0000	2.7610	2.7610
QR.L	5.0000	0.3333	1.0000	1.0000	0.5000	0.4472	0.3333	0.0000	11.3465	6.8994	3.2134	1.3714	0.0002	1.0000	2.8366	2.8366
G.S.SS	5.0000	0.3333	1.0000	1.0000	0.5000	0.4472	0.3333	0.0000	14.2953	10.5745	4.1725	8.5768	0.0000	1.0000	3.5738	3.5738
S.SP..Q	5.0000	0.3333	1.0000	1.0000	0.5000	0.4472	0.3333	0.0000	15.5163	10.0964	4.5697	14.0673	0.0000	1.0000	3.8791	3.8791
P.SS..P	5.0000	0.3333	1.0000	1.0000	0.5000	0.4472	0.3333	0.0000	15.2478	10.0745	4.4823	12.6516	0.0000	1.0000	3.8119	3.8119
Q.PQ	5.0000	0.3333	0.8667	0.7143	0.4545	0.2364	0.2000	0.1333	12.6757	6.8903	3.6457	3.9704	0.0000	0.9999	2.2635	3.1689
QL..T	5.0000	0.3333	0.8000	0.6250	0.4348	0.1508	0.1333	0.2000	11.3291	6.5137	3.2078	1.3410	0.0000	0.9998	1.7702	2.8323
A..ET	5.0000	0.3333	1.0000	1.0000	0.5000	0.4472	0.3333	0.0000	10.9167	6.3903	3.0736	0.6330	0.0003	1.0000	2.7292	2.7292
EES	5.0000	0.3333	0.9333	0.8333	0.4762	0.3333	0.2667	0.0667	10.8242	2.6067	3.0435	0.4770	0.0001	0.9998	2.2550	2.7060
A.G.T	5.0000	0.3333	0.9333	0.8333	0.4762	0.3333	0.2667	0.0667	10.8556	11.5745	3.0538	0.5300	0.0001	0.9998	2.2616	2.7139
QN..S	5.0000	0.3333	0.8667	0.7143	0.4545	0.2364	0.2000	0.1333	12.1316	6.3836	3.4688	2.8263	0.0000	0.9999	2.1664	3.0329
TN.P	5.0000	0.3333	0.9333	0.8333	0.4762	0.3333	0.2667	0.0667	12.1777	6.8951	3.4838	2.9180	0.0000	0.9999	2.5370	3.0444
SS..I	5.0000	0.3333	0.8667	0.7143	0.4545	0.2364	0.2000	0.1333	10.9299	6.3830	3.0779	0.6554	0.0000	0.9998	1.9518	2.7325
I.TS	5.0000	0.3333	1.0000	1.0000	0.5000	0.4472	0.3333	0.0000	11.2445	6.8929	3.1802	1.1937	0.0002	1.0000	2.8111	2.8111
SL..S	5.0000	0.3333	1.0000	1.0000	0.5000	0.4472	0.3333	0.0000	10.2775	6.4037	2.8657	-0.4404	0.0005	1.0000	2.5694	2.5694
SIL	5.0000	0.3333	1.0000	1.0000	0.5000	0.4472	0.3333	0.0000	10.4742	2.6380	2.9297	-0.1101	0.0004	1.0000	2.6186	2.6186
N..SG	5.0000	0.3333	0.8667	0.7143	0.4545	0.2364	0.2000	0.1333	11.3791	6.3830	3.2240	1.4287	0.0000	0.9998	2.0320	2.8448
SIK	5.0000	0.3333	0.8000	0.6250	0.4348	0.1508	0.1333	0.2000	11.1267	2.6101	3.1419	0.9906	0.0000	0.9998	1.7385	2.7817
G.AS	5.0000	0.3333	0.8000	0.6250	0.4348	0.1508	0.1333	0.2000	10.5410	6.8861	2.9514	0.0018	0.0000	0.9996	1.6470	2.6353
QAI	5.0000	0.3333	0.8667	0.7143	0.4545	0.2364	0.2000	0.1333	11.4903	2.6596	3.2602	1.6255	0.0000	0.9998	2.0518	2.8726
I.KL	5.0000	0.3333	0.9333	0.8333	0.4762	0.3333	0.2667	0.0667	10.6710	6.9248	2.9937	0.2196	0.0001	0.9998	2.2231	2.6678
ST..I	5.0000	0.3333	0.9333	0.8333	0.4762	0.3333	0.2667	0.0667	11.2445	6.3929	3.1802	1.1937	0.0001	0.9999	2.3426	2.8111
N..NS	5.0000	0.3333	0.8667	0.7143	0.4545	0.2364	0.2000	0.1333	12.0561	6.4259	3.4442	2.6777	0.0000	0.9999	2.1529	3.0140
S..KL	5.0000	0.3333	0.8667	0.7143	0.4545	0.2364	0.2000	0.1333	10.4742	6.4248	2.9297	-0.1101	0.0001	0.9997	1.8704	2.6186
LT.L	5.0000	0.3333	0.9333	0.8333	0.4762	0.3333	0.2667	0.0667	10.1364	6.9406	2.8198	-0.6785	0.0002	0.9997	2.1118	2.5341
DST	5.0000	0.3333	1.0000	1.0000	0.5000	0.4472	0.3333	0.0000	11.3872	2.6167	3.2266	1.4429	0.0002	1.0000	2.8468	2.8468
SV..S	5.0000	0.3333	0.8667	0.7143	0.4545	0.2364	0.2000	0.1333	10.7626	6.3831	3.0235	0.3734	0.0000	0.9997	1.9219	2.6907
EKA	5.0000	0.3333	0.9333	0.8333	0.4762	0.3333	0.2667	0.0667	10.7988	2.6162	3.0353	0.4343	0.0001	0.9998	2.2498	2.6997
ELE	5.0000	0.3333	0.8667	0.7143	0.4545	0.2364	0.2000	0.1333	10.3685	2.6307	2.8953	-0.2873	0.0001	0.9996	1.8515	2.5921
L.SN	5.0000	0.3333	0.6667	0.5000	0.4000	0.0000	0.0000	0.3333	10.9389	6.9259	3.0809	0.6707	0.0000	0.9997	1.3674	2.7347
MG..P	5.0000	0.3333	1.0000	1.0000	0.5000	0.4472	0.3333	0.0000	12.6052	6.5646	3.6228	3.8140	0.0001	1.0000	3.1513	3.1513
P..DP	5.0000	0.3333	0.9333	0.8333	0.4762	0.3333	0.2667	0.0667	12.0095	6.3847	3.4291	2.5873	0.0000	0.9999	2.5020	3.0024
PP.R	5.0000	0.3333	0.6667	0.5000	0.4000	0.0000	0.0000	0.3333	12.0020	6.8830	3.4266	2.5728	0.0000	0.9999	1.5003	3.0005
LN.P	5.0000	0.3333	0.8667	0.7143	0.4545	0.2364	0.2000	0.1333	11.4074	6.9990	3.2332	1.4785	0.0000	0.9998	2.0370	2.8519
M.SP	5.0000	0.3333	1.0000	1.0000	0.5000	0.4472	0.3333	0.0000	12.6207	6.9049	3.6279	3.8482	0.0001	1.0000	3.1552	3.1552
ETL	5.0000	0.3333	0.6667	0.5000	0.4000	0.0000	0.0000	0.3333	10.6376	2.6491	2.9828	0.1636	0.0000	0.9997	1.3297	2.6594
N..GS	5.0000	0.3333	0.8667	0.7143	0.4545	0.2364	0.2000	0.1333	11.3791	6.3830	3.2240	1.4287	0.0000	0.9998	2.0320	2.8448
QLQ	5.0000	0.3333	0.9333	0.8333	0.4762	0.3333	0.2667	0.0667	11.7515	2.7485	3.3452	2.0995	0.0001	0.9999	2.4482	2.9379
PTQ	5.0000	0.3333	0.8000	0.6250	0.4348	0.1508	0.1333	0.2000	12.2532	2.6185	3.5083	3.0702	0.0000	0.9999	1.9146	3.0633
R..SP	5.0000	0.3333	0.7333	0.5556	0.4167	0.0727	0.0667	0.2667	11.5336	6.4049	3.2743	1.7028	0.0000	0.9998	1.6019	2.8834
RA.S	5.0000	0.3333	1.0000	1.0000	0.5000	0.4472	0.3333	0.0000	10.8885	6.9087	3.0644	0.5854	0.0003	1.0000	2.7221	2.7221
PI..P	5.0000	0.3333	0.8667	0.7143	0.4545	0.2364	0.2000	0.1333	11.8669	6.3904	3.3827	2.3148	0.0000	0.9999	2.1191	2.9667
GQQ	5.0000	0.3333	0.8667	0.7143	0.4545	0.2364	0.2000	0.1333	12.1917	2.6622	3.4883	2.9461	0.0000	0.9999	2.1771	3.0479
E..RR	5.0000	0.3333	0.8667	0.7143	0.4545	0.2364	0.2000	0.1333	11.4426	6.3830	3.2447	1.5407	0.0000	0.9998	2.0433	2.8606
E..SQ	5.0000	0.3333	0.8667	0.7143	0.4545	0.2364	0.2000	0.1333	11.5157	6.4359	3.2684	1.6708	0.0000	0.9998	2.0564	2.8789
L..GL	5.0000	0.3333	0.6667	0.5000	0.4000	0.0000	0.0000	0.3333	9.8063	6.4023	2.7125	-1.2445	0.0000	0.9994	1.2258	2.4516
GET	5.0000	0.3333	0.9333	0.8333	0.4762	0.3333	0.2667	0.0667	11.0778	2.6145	3.1260	0.9069	0.0001	0.9998	2.3079	2.7694
GT.S	5.0000	0.3333	0.8667	0.7143	0.4545	0.2364	0.2000	0.1333	11.0322	6.8939	3.1112	0.8292	0.0000	0.9998	1.9700	2.7581
K.EV	5.0000	0.3333	0.9333	0.8333	0.4762	0.3333	0.2667	0.0667	11.0049	6.8830	3.1023	0.7828	0.0001	0.9998	2.2927	2.7512
N.SS	5.0000	0.3333	0.8000	0.6250	0.4348	0.1508	0.1333	0.2000	11.3946	6.8830	3.2291	1.4559	0.0000	0.9998	1.7804	2.8486
K.ET	5.0000	0.3333	1.0000	1.0000	0.5000	0.4472	0.3333	0.0000	11.2900	6.8903	3.1950	1.2728	0.0002	1.0000	2.8225	2.8225
QG.L	5.0000	0.3333	0.8667	0.7143	0.4545	0.2364	0.2000	0.1333	10.9990	6.9381	3.1004	0.7727	0.0000	0.9998	1.9641	2.7498
L.G.N	5.0000	0.3333	0.7333	0.5556	0.4167	0.0727	0.0667	0.2667	10.9235	11.5745	3.0758	0.6445	0.0000	0.9997	1.5171	2.7309
R.KK	5.0000	0.3333	0.9333	0.8333	0.4762	0.3333	0.2667	0.0667	11.4586	6.8830	3.2499	1.5691	0.0001	0.9999	2.3872	2.8647
L.G.P	5.0000	0.3333	0.6667	0.5000	0.4000	0.0000	0.0000	0.3333	10.7305	11.5745	3.0130	0.3194	0.0000	0.9997	1.3413	2.6826
KLV	5.0000	0.3333	0.8000	0.6250	0.4348	0.1508	0.1333	0.2000	10.5038	2.6392	2.9393	-0.0606	0.0000	0.9996	1.6412	2.6259
LLK	5.0000	0.3333	0.6667	0.5000	0.4000	0.0000	0.0000	0.3333	10.0186	2.6401	2.7815	-0.8789	0.0000	0.9994	1.2523	2.5046
K..KR	5.0000	0.3333	1.0000	1.0000	0.5000	0.4472	0.3333	0.0000	11.4586	6.3848	3.2499	1.5691	0.0002	1.0000	2.8647	2.8647
NPS	5.0000	0.3333	0.8000	0.6250	0.4348	0.1508	0.1333	0.2000	11.8631	2.6392	3.3814	2.3077	0.0000	0.9999	1.8536	2.9658
PD..G	5.0000	0.3333	0.8667	0.7143	0.4545	0.2364	0.2000	0.1333	11.5256	6.3847	3.2717	1.6885	0.0000	0.9998	2.0581	2.8814
L.PA	5.0000	0.3333	0.9333	0.8333	0.4762	0.3333	0.2667	0.0667	10.5694	6.9239	2.9606	0.0493	0.0001	0.9998	2.2020	2.6423
AS.Q	5.0000	0.3333	0.9333	0.8333	0.4762	0.3333	0.2667	0.0667	11.2936	6.8861	3.1962	1.2790	0.0001	0.9999	2.3528	2.8234
SQ..T	5.0000	0.3333	1.0000	1.0000	0.5000	0.4472	0.3333	0.0000	11.7848	6.4359	3.3560	2.1611	0.0001	1.0000	2.9462	2.9462
D..SL	5.0000	0.3333	0.7333	0.5556	0.4167	0.0727	0.0667	0.2667	10.6169	6.4037	2.9761	0.1290	0.0000	0.9997	1.4746	2.6542
N..LP	5.0000	0.3333	0.8000	0.6250	0.4348	0.1508	0.1333	0.2000	11.4074	6.4645	3.2332	1.4785	0.0000	0.9998	1.7824	2.8519
NL..L	5.0000	0.3333	0.8667	0.7143	0.4545	0.2364	0.2000	0.1333	10.4833	6.4990	2.9326	-0.0949	0.0001	0.9997	1.8720	2.6208
SK.L	5.0000	0.3333	0.8667	0.7143	0.4545	0.2364	0.2000	0.1333	10.4742	6.8869	2.9297	-0.1101	0.0001	0.9997	1.8704	2.6186
L.E.S	5.0000	0.3333	0.9333	0.8333	0.4762	0.3333	0.2667	0.0667	10.3230	11.5745	2.8805	-0.3638	0.0002	0.9997	2.1506	2.5808
ID.L	5.0000	0.3333	0.8667	0.7143	0.4545	0.2364	0.2000	0.1333	10.8137	6.8851	3.0401	0.4593	0.0000	0.9997	1.9310	2.7034
S..AK	5.0000	0.3333	0.8000	0.6250	0.4348	0.1508	0.1333	0.2000	10.7533	6.3970	3.0205	0.3577	0.0000	0.9997	1.6802	2.6883
LS.L	5.0000	0.3333	0.6667	0.5000	0.4000	0.0000	0.0000	0.3333	9.8218	6.9037	2.7175	-1.2176	0.0000	0.9994	1.2277	2.4555
L.T.A	5.0000	0.3333	0.9333	0.8333	0.4762	0.3333	0.2667	0.0667	10.4155	11.5745	2.9106	-0.2086	0.0001	0.9997	2.1699	2.6039
ST.V	5.0000	0.3333	0.8000	0.6250	0.4348	0.1508	0.1333	0.2000	11.0772	6.8929	3.1258	0.9060	0.0000	0.9998	1.7308	2.7693
HS..S	5.0000	0.3333	1.0000	1.0000	0.5000	0.4472	0.3333	0.0000	12.1981	6.5713	3.4904	2.9589	0.0001	1.0000	3.0495	3.0495
D.LL	5.0000	0.3333	1.0000	1.0000	0.5000	0.4472	0.3333	0.0000	10.1613	6.8830	2.8279	-0.6364	0.0005	1.0000	2.5403	2.5403
K..AS	5.0000	0.3333	1.0000	1.0000	0.5000	0.4472	0.3333	0.0000	10.7533	6.3861	3.0205	0.3577	0.0003	1.0000	2.6883	2.6883
P.H.S	5.0000	0.3333	0.7333	0.5556	0.4167	0.0727	0.0667	0.2667	12.6666	11.5745	3.6428	3.9500	0.0000	0.9999	1.7592	3.1666
GP.L	5.0000	0.3333	0.8000	0.6250	0.4348	0.1508	0.1333	0.2000	10.7305	6.9063	3.0130	0.3194	0.0000	0.9997	1.6766	2.6826
LQG	5.0000	0.3333	0.8000	0.6250	0.4348	0.1508	0.1333	0.2000	10.9990	2.6932	3.1004	0.7727	0.0000	0.9997	1.7186	2.7498
QA.S	5.0000	0.3333	0.8667	0.7143	0.4545	0.2364	0.2000	0.1333	11.2936	6.9627	3.1962	1.2790	0.0000	0.9998	2.0167	2.8234
D.GE	5.0000	0.3333	0.8667	0.7143	0.4545	0.2364	0.2000	0.1333	11.1026	6.8834	3.1341	0.9494	0.0000	0.9998	1.9826	2.7757
TS..T	5.0000	0.3333	0.8667	0.7143	0.4545	0.2364	0.2000	0.1333	11.3623	6.3929	3.2186	1.3992	0.0000	0.9998	2.0290	2.8406
S.R.N	5.0000	0.3333	0.8667	0.7143	0.4545	0.2364	0.2000	0.1333	11.7265	11.5745	3.3370	2.0533	0.0000	0.9999	2.0940	2.9316
IQQ	5.0000	0.3333	0.9333	0.8333	0.4762	0.3333	0.2667	0.0667	12.4040	2.6347	3.5574	3.3815	0.0000	0.9999	2.5842	3.1010
Q..SL	5.0000	0.3333	0.8000	0.6250	0.4348	0.1508	0.1333	0.2000	11.0145	6.4037	3.1054	0.7990	0.0000	0.9998	1.7210	2.7536
S.S.M	5.0000	0.3333	1.0000	1.0000	0.5000	0.4472	0.3333	0.0000	12.1522	11.5745	3.4755	2.8672	0.0001	1.0000	3.0381	3.0381
P.I.P	5.0000	0.3333	0.8667	0.7143	0.4545	0.2364	0.2000	0.1333	11.8669	11.5745	3.3827	2.3148	0.0000	0.9999	2.1191	2.9667
E.L.G	5.0000	0.3333	0.8000	0.6250	0.4348	0.1508	0.1333	0.2000	10.3075	11.5745	2.8755	-0.3898	0.0000	0.9996	1.6106	2.5769
SA.R	5.0000	0.3333	0.8667	0.7143	0.4545	0.2364	0.2000	0.1333	10.8885	6.8861	3.0644	0.5854	0.0000	0.9998	1.9444	2.7221
LS.G	5.0000	0.3333	0.8000	0.6250	0.4348	0.1508	0.1333	0.2000	10.2620	6.9037	2.8607	-0.4664	0.0000	0.9996	1.6034	2.5655
GS..P	5.0000	0.3333	0.8000	0.6250	0.4348	0.1508	0.1333	0.2000	11.1861	6.3830	3.1612	1.0928	0.0000	0.9998	1.7478	2.7965
GQ..T	5.0000	0.3333	0.8667	0.7143	0.4545	0.2364	0.2000	0.1333	11.7693	6.4381	3.3509	2.1323	0.0000	0.9999	2.1017	2.9423
P..PPP	5.0000	0.3333	1.0000	1.0000	0.5000	0.4472	0.3333	0.0000	16.1848	5.7980	4.7871	18.2436	0.0000	1.0000	4.0462	4.0462
VS.G	5.0000	0.3333	0.8000	0.6250	0.4348	0.1508	0.1333	0.2000	10.7472	6.8831	3.0185	0.3474	0.0000	0.9997	1.6792	2.6868
V.S.L	5.0000	0.3333	0.8000	0.6250	0.4348	0.1508	0.1333	0.2000	10.3070	11.5745	2.8753	-0.3907	0.0000	0.9996	1.6105	2.5767
GQ..L	5.0000	0.3333	0.9333	0.8333	0.4762	0.3333	0.2667	0.0667	10.9990	6.4381	3.1004	0.7727	0.0001	0.9998	2.2915	2.7498
S.N.G	5.0000	0.3333	0.9333	0.8333	0.4762	0.3333	0.2667	0.0667	11.3791	11.5745	3.2240	1.4287	0.0001	0.9999	2.3706	2.8448
FV..L	5.0000	0.3333	0.8000	0.6250	0.4348	0.1508	0.1333	0.2000	11.0272	6.4297	3.1096	0.8207	0.0000	0.9998	1.7230	2.7568
E..KK	5.0000	0.3333	1.0000	1.0000	0.5000	0.4472	0.3333	0.0000	11.1722	6.3830	3.1567	1.0688	0.0002	1.0000	2.7931	2.7931
TP..T	5.0000	0.3333	0.8667	0.7143	0.4545	0.2364	0.2000	0.1333	11.8308	6.3854	3.3709	2.2471	0.0000	0.9999	2.1126	2.9577
KPL	5.0000	0.3333	0.9333	0.8333	0.4762	0.3333	0.2667	0.0667	10.9427	2.6706	3.0821	0.6772	0.0001	0.9998	2.2797	2.7357
S.I.Q	5.0000	0.3333	0.9333	0.8333	0.4762	0.3333	0.2667	0.0667	11.6669	11.5745	3.3176	1.9440	0.0001	0.9999	2.4306	2.9167
RS..P	5.0000	0.3333	0.9333	0.8333	0.4762	0.3333	0.2667	0.0667	11.5336	6.3941	3.2743	1.7028	0.0001	0.9999	2.4028	2.8834
L.L.Q	5.0000	0.3333	0.9333	0.8333	0.4762	0.3333	0.2667	0.0667	10.5589	11.5745	2.9572	0.0317	0.0001	0.9998	2.1998	2.6397
ID..S	5.0000	0.3333	0.9333	0.8333	0.4762	0.3333	0.2667	0.0667	11.2694	6.3851	3.1883	1.2369	0.0001	0.9999	2.3478	2.8173
AL.S	5.0000	0.3333	1.0000	1.0000	0.5000	0.4472	0.3333	0.0000	10.1009	6.8908	2.8083	-0.7388	0.0005	1.0000	2.5252	2.5252
PV.M	5.0000	0.3333	1.0000	1.0000	0.5000	0.4472	0.3333	0.0000	12.6502	6.9022	3.6375	3.9136	0.0001	1.0000	3.1626	3.1626
G..SV	5.0000	0.3333	0.9333	0.8333	0.4762	0.3333	0.2667	0.0667	10.7472	6.3831	3.0185	0.3474	0.0001	0.9998	2.2390	2.6868
VA.P	5.0000	0.3333	0.8667	0.7143	0.4545	0.2364	0.2000	0.1333	11.0545	6.8873	3.1184	0.8672	0.0000	0.9998	1.9740	2.7636
D..SG	5.0000	0.3333	0.9333	0.8333	0.4762	0.3333	0.2667	0.0667	11.0571	6.3830	3.1193	0.8716	0.0001	0.9998	2.3036	2.7643
PV.L	5.0000	0.3333	0.7333	0.5556	0.4167	0.0727	0.0667	0.2667	10.7755	6.9022	3.0277	0.3950	0.0000	0.9997	1.4966	2.6939
AET	5.0000	0.3333	0.9333	0.8333	0.4762	0.3333	0.2667	0.0667	10.9167	2.6225	3.0736	0.6330	0.0001	0.9998	2.2743	2.7292
P.IS	5.0000	0.3333	0.8667	0.7143	0.4545	0.2364	0.2000	0.1333	11.3984	6.8869	3.2303	1.4626	0.0000	0.9998	2.0354	2.8496
V..IL	5.0000	0.3333	1.0000	1.0000	0.5000	0.4472	0.3333	0.0000	10.5038	6.4248	2.9393	-0.0606	0.0004	1.0000	2.6259	2.6259
V..KE	5.0000	0.3333	1.0000	1.0000	0.5000	0.4472	0.3333	0.0000	11.0049	6.3853	3.1023	0.7828	0.0003	1.0000	2.7512	2.7512
P.GT	5.0000	0.3333	0.9333	0.8333	0.4762	0.3333	0.2667	0.0667	11.5007	6.8939	3.2636	1.6440	0.0001	0.9999	2.3960	2.8752
G..SG	5.0000	0.3333	1.0000	1.0000	0.5000	0.4472	0.3333	0.0000	10.7022	6.3830	3.0038	0.2718	0.0003	1.0000	2.6755	2.6755
LP..E	5.0000	0.3333	0.9333	0.8333	0.4762	0.3333	0.2667	0.0667	10.7915	6.4645	3.0329	0.4219	0.0001	0.9998	2.2482	2.6979
LNP	5.0000	0.3333	0.9333	0.8333	0.4762	0.3333	0.2667	0.0667	11.4074	2.7113	3.2332	1.4785	0.0001	0.9999	2.3765	2.8519
STI	5.0000	0.3333	0.9333	0.8333	0.4762	0.3333	0.2667	0.0667	11.2445	2.6135	3.1802	1.1937	0.0001	0.9999	2.3426	2.8111
S..RL	5.0000	0.3333	0.9333	0.8333	0.4762	0.3333	0.2667	0.0667	10.6094	6.4431	2.9737	0.1164	0.0001	0.9998	2.2103	2.6524
G..LD	5.0000	0.3333	1.0000	1.0000	0.5000	0.4472	0.3333	0.0000	10.6015	6.4442	2.9711	0.1030	0.0004	1.0000	2.6504	2.6504
TSA	5.0000	0.3333	0.8000	0.6250	0.4348	0.1508	0.1333	0.2000	10.8711	2.6225	3.0588	0.5561	0.0000	0.9997	1.6986	2.7178
LQ.S	5.0000	0.3333	1.0000	1.0000	0.5000	0.4472	0.3333	0.0000	11.0145	7.0137	3.1054	0.7990	0.0003	1.0000	2.7536	2.7536
S.A.Q	5.0000	0.3333	0.8667	0.7143	0.4545	0.2364	0.2000	0.1333	11.2936	11.5745	3.1962	1.2790	0.0000	0.9998	2.0167	2.8234
GL..T	5.0000	0.3333	1.0000	1.0000	0.5000	0.4472	0.3333	0.0000	10.5766	6.4023	2.9630	0.0614	0.0004	1.0000	2.6441	2.6441
S..SS.G	5.0000	0.3333	1.0000	1.0000	0.5000	0.4472	0.3333	0.0000	14.2953	10.0745	4.1725	8.5768	0.0000	1.0000	3.5738	3.5738
TL..L	5.0000	0.3333	0.8667	0.7143	0.4545	0.2364	0.2000	0.1333	10.1364	6.4406	2.8198	-0.6785	0.0001	0.9996	1.8101	2.5341
G..QG	5.0000	0.3333	0.9333	0.8333	0.4762	0.3333	0.2667	0.0667	11.4392	6.4381	3.2436	1.5347	0.0001	0.9999	2.3832	2.8598
SSH	5.0000	0.3333	0.8667	0.7143	0.4545	0.2364	0.2000	0.1333	12.1981	2.7424	3.4904	2.9589	0.0000	0.9999	2.1782	3.0495
L.R.P	5.0000	0.3333	0.9333	0.8333	0.4762	0.3333	0.2667	0.0667	11.0779	11.5745	3.1261	0.9071	0.0001	0.9998	2.3079	2.7695
LS..N	5.0000	0.3333	0.8667	0.7143	0.4545	0.2364	0.2000	0.1333	10.9389	6.4037	3.0809	0.6707	0.0000	0.9998	1.9534	2.7347
K..IL	5.0000	0.3333	0.9333	0.8333	0.4762	0.3333	0.2667	0.0667	10.6710	6.4248	2.9937	0.2196	0.0001	0.9998	2.2231	2.6678
P.LR	5.0000	0.3333	0.6667	0.5000	0.4000	0.0000	0.0000	0.3333	11.0779	6.9431	3.1261	0.9071	0.0000	0.9998	1.3847	2.7695
QQH	5.0000	0.3333	0.9333	0.8333	0.4762	0.3333	0.2667	0.0667	13.6722	2.6475	3.9698	6.5337	0.0000	1.0000	2.8484	3.4180
E.S.S	5.0000	0.3333	0.8667	0.7143	0.4545	0.2364	0.2000	0.1333	10.7787	11.5745	3.0287	0.4003	0.0000	0.9997	1.9248	2.6947
L.S.Q	5.0000	0.3333	0.9333	0.8333	0.4762	0.3333	0.2667	0.0667	11.0145	11.5745	3.1054	0.7990	0.0001	0.9998	2.2947	2.7536
Q..GS	5.0000	0.3333	0.9333	0.8333	0.4762	0.3333	0.2667	0.0667	11.4547	6.3830	3.2486	1.5621	0.0001	0.9999	2.3864	2.8637
LEE	5.0000	0.3333	0.9333	0.8333	0.4762	0.3333	0.2667	0.0667	10.3685	2.6307	2.8953	-0.2873	0.0001	0.9997	2.1601	2.5921
V.LL	5.0000	0.3333	0.7333	0.5556	0.4167	0.0727	0.0667	0.2667	9.8513	6.8830	2.7271	-1.1664	0.0000	0.9994	1.3682	2.4628
D.L.C	5.0000	0.3333	1.0000	1.0000	0.5000	0.4472	0.3333	0.0000	12.6204	11.5745	3.6277	3.8474	0.0001	1.0000	3.1551	3.1551
LV.A	5.0000	0.3333	0.8667	0.7143	0.4545	0.2364	0.2000	0.1333	10.1304	6.9064	2.8179	-0.6887	0.0001	0.9996	1.8090	2.5326
GS.A	5.0000	0.3333	0.8667	0.7143	0.4545	0.2364	0.2000	0.1333	10.5410	6.8830	2.9514	0.0018	0.0001	0.9997	1.8823	2.6353
VP..G	5.0000	0.3333	0.9333	0.8333	0.4762	0.3333	0.2667	0.0667	11.2156	6.4022	3.1708	1.1438	0.0001	0.9999	2.3366	2.8039
S.P.N	5.0000	0.3333	1.0000	1.0000	0.5000	0.4472	0.3333	0.0000	11.8631	11.5745	3.3814	2.3077	0.0001	1.0000	2.9658	2.9658
DP.P	5.0000	0.3333	1.0000	1.0000	0.5000	0.4472	0.3333	0.0000	12.0095	6.8847	3.4291	2.5873	0.0001	1.0000	3.0024	3.0024
RR.A	5.0000	0.3333	0.9333	0.8333	0.4762	0.3333	0.2667	0.0667	11.2204	6.8830	3.1724	1.1521	0.0001	0.9999	2.3376	2.8051
MN.S	5.0000	0.3333	0.8667	0.7143	0.4545	0.2364	0.2000	0.1333	12.8137	6.9388	3.6906	4.2849	0.0000	0.9999	2.2882	3.2034
LQ.T	5.0000	0.3333	0.9333	0.8333	0.4762	0.3333	0.2667	0.0667	11.3291	7.0137	3.2078	1.3410	0.0001	0.9999	2.3602	2.8323
P.P.I	5.0000	0.3333	0.9333	0.8333	0.4762	0.3333	0.2667	0.0667	11.8669	11.5745	3.3827	2.3148	0.0000	0.9999	2.4723	2.9667
AV..A	5.0000	0.3333	0.9333	0.8333	0.4762	0.3333	0.2667	0.0667	10.4095	6.3873	2.9086	-0.2187	0.0001	0.9997	2.1686	2.6024
AA..D	5.0000	0.3333	1.0000	1.0000	0.5000	0.4472	0.3333	0.0000	10.7194	6.3830	3.0094	0.3008	0.0003	1.0000	2.6798	2.6798
L..TS	5.0000	0.3333	0.9333	0.8333	0.4762	0.3333	0.2667	0.0667	10.5921	6.3929	2.9680	0.0873	0.0001	0.9998	2.2067	2.6480
D.AS	5.0000	0.3333	1.0000	1.0000	0.5000	0.4472	0.3333	0.0000	10.8960	6.8861	3.0669	0.5981	0.0003	1.0000	2.7240	2.7240
AN.S	5.0000	0.3333	0.9333	0.8333	0.4762	0.3333	0.2667	0.0667	11.2180	6.9507	3.1716	1.1479	0.0001	0.9999	2.3371	2.8045
S.T.V	5.0000	0.3333	0.8667	0.7143	0.4545	0.2364	0.2000	0.1333	11.0772	11.5745	3.1258	0.9060	0.0000	0.9998	1.9781	2.7693
S.M.P	5.0000	0.3333	0.8667	0.7143	0.4545	0.2364	0.2000	0.1333	12.6207	11.5745	3.6279	3.8482	0.0000	0.9999	2.2537	3.1552
P.N.N	5.0000	0.3333	1.0000	1.0000	0.5000	0.4472	0.3333	0.0000	12.5245	11.5745	3.5966	3.6381	0.0001	1.0000	3.1311	3.1311
A..VT	5.0000	0.3333	0.8667	0.7143	0.4545	0.2364	0.2000	0.1333	10.9006	6.3912	3.0684	0.6060	0.0000	0.9998	1.9465	2.7252
V..SL	5.0000	0.3333	0.8667	0.7143	0.4545	0.2364	0.2000	0.1333	10.3070	6.4037	2.8753	-0.3907	0.0001	0.9996	1.8405	2.5767
E..KL	5.0000	0.3333	0.9333	0.8333	0.4762	0.3333	0.2667	0.0667	10.5198	6.4248	2.9445	-0.0338	0.0001	0.9998	2.1916	2.6299
A..TP	5.0000	0.3333	0.9333	0.8333	0.4762	0.3333	0.2667	0.0667	11.3396	6.3854	3.2112	1.3594	0.0001	0.9999	2.3624	2.8349
D..DF	5.0000	0.3333	1.0000	1.0000	0.5000	0.4472	0.3333	0.0000	12.1323	6.3975	3.4690	2.8276	0.0001	1.0000	3.0331	3.0331
I.EE	5.0000	0.3333	1.0000	1.0000	0.5000	0.4472	0.3333	0.0000	11.0210	6.8830	3.1075	0.8100	0.0003	1.0000	2.7552	2.7552
S.S.V	5.0000	0.3333	0.9333	0.8333	0.4762	0.3333	0.2667	0.0667	10.7626	11.5745	3.0235	0.3734	0.0001	0.9998	2.2422	2.6907
I.LE	5.0000	0.3333	1.0000	1.0000	0.5000	0.4472	0.3333	0.0000	10.5198	6.9080	2.9445	-0.0338	0.0004	1.0000	2.6299	2.6299
N..AS	5.0000	0.3333	0.9333	0.8333	0.4762	0.3333	0.2667	0.0667	11.2180	6.3861	3.1716	1.1479	0.0001	0.9999	2.3371	2.8045
AG..L	5.0000	0.3333	0.9333	0.8333	0.4762	0.3333	0.2667	0.0667	10.0854	6.3856	2.8032	-0.7651	0.0002	0.9997	2.1011	2.5213
LS..K	5.0000	0.3333	0.9333	0.8333	0.4762	0.3333	0.2667	0.0667	10.4742	6.4037	2.9297	-0.1101	0.0001	0.9997	2.1821	2.6186
LIA	5.0000	0.3333	0.8667	0.7143	0.4545	0.2364	0.2000	0.1333	10.2977	2.6344	2.8723	-0.4064	0.0001	0.9996	1.8389	2.5744
DG..L	5.0000	0.3333	0.8667	0.7143	0.4545	0.2364	0.2000	0.1333	10.6015	6.3956	2.9711	0.1030	0.0000	0.9997	1.8931	2.6504
NI..L	5.0000	0.3333	0.9333	0.8333	0.4762	0.3333	0.2667	0.0667	11.1357	6.4045	3.1449	1.0061	0.0001	0.9998	2.3199	2.7839
TL..E	5.0000	0.3333	0.9333	0.8333	0.4762	0.3333	0.2667	0.0667	10.6376	6.4406	2.9828	0.1636	0.0001	0.9998	2.2162	2.6594
NSM	5.0000	0.3333	0.8667	0.7143	0.4545	0.2364	0.2000	0.1333	12.8137	2.7307	3.6906	4.2849	0.0000	0.9999	2.2882	3.2034
N.ST	5.0000	0.3333	0.8000	0.6250	0.4348	0.1508	0.1333	0.2000	11.7092	6.8929	3.3314	2.0214	0.0000	0.9999	1.8296	2.9273
S.Q.L	5.0000	0.3333	1.0000	1.0000	0.5000	0.4472	0.3333	0.0000	11.0145	11.5745	3.1054	0.7990	0.0003	1.0000	2.7536	2.7536
IE..Q	5.0000	0.3333	0.9333	0.8333	0.4762	0.3333	0.2667	0.0667	11.7125	6.3853	3.3324	2.0274	0.0001	0.9999	2.4401	2.9281
G.NS	5.0000	0.3333	0.8667	0.7143	0.4545	0.2364	0.2000	0.1333	11.3791	6.9259	3.2240	1.4287	0.0000	0.9998	2.0320	2.8448
EIL	5.0000	0.3333	0.8667	0.7143	0.4545	0.2364	0.2000	0.1333	10.5198	2.6398	2.9445	-0.0338	0.0001	0.9997	1.8785	2.6299
A.S.E	5.0000	0.3333	1.0000	1.0000	0.5000	0.4472	0.3333	0.0000	10.6021	11.5745	2.9713	0.1040	0.0004	1.0000	2.6505	2.6505
SP..SS	5.0000	0.3333	1.0000	1.0000	0.5000	0.4472	0.3333	0.0000	14.7793	5.4049	4.3300	10.4806	0.0000	1.0000	3.6948	3.6948
PSD	5.0000	0.3333	0.8667	0.7143	0.4545	0.2364	0.2000	0.1333	11.5411	2.6230	3.2767	1.7162	0.0000	0.9998	2.0609	2.8853
VS..V	5.0000	0.3333	0.8667	0.7143	0.4545	0.2364	0.2000	0.1333	10.7922	6.3831	3.0331	0.4231	0.0000	0.9997	1.9272	2.6980
S..EG	5.0000	0.3333	1.0000	1.0000	0.5000	0.4472	0.3333	0.0000	10.7632	6.3834	3.0237	0.3743	0.0003	1.0000	2.6908	2.6908
K.L.S	5.0000	0.3333	0.9333	0.8333	0.4762	0.3333	0.2667	0.0667	10.4742	11.5745	2.9297	-0.1101	0.0001	0.9997	2.1821	2.6186
T.NT	5.0000	0.3333	0.7333	0.5556	0.4167	0.0727	0.0667	0.2667	12.0238	6.8951	3.4337	2.6149	0.0000	0.9999	1.6700	3.0059
L.N.P	5.0000	0.3333	0.9333	0.8333	0.4762	0.3333	0.2667	0.0667	11.4074	11.5745	3.2332	1.4785	0.0001	0.9999	2.3765	2.8519
PLH	5.0000	0.3333	1.0000	1.0000	0.5000	0.4472	0.3333	0.0000	12.2109	2.8233	3.4946	2.9847	0.0001	1.0000	3.0527	3.0527
RA..K	5.0000	0.3333	0.9333	0.8333	0.4762	0.3333	0.2667	0.0667	11.0853	6.4087	3.1284	0.9197	0.0001	0.9998	2.3094	2.7713
NPE	5.0000	0.3333	0.9333	0.8333	0.4762	0.3333	0.2667	0.0667	11.9086	2.6343	3.3962	2.3939	0.0000	0.9999	2.4810	2.9772
TG..G	5.0000	0.3333	0.9333	0.8333	0.4762	0.3333	0.2667	0.0667	11.0168	6.3939	3.1062	0.8028	0.0001	0.9998	2.2952	2.7542
L..AS	5.0000	0.3333	0.8000	0.6250	0.4348	0.1508	0.1333	0.2000	10.1009	6.3861	2.8083	-0.7388	0.0000	0.9995	1.5783	2.5252
NL..A	5.0000	0.3333	0.8667	0.7143	0.4545	0.2364	0.2000	0.1333	10.7623	6.4990	3.0234	0.3729	0.0000	0.9997	1.9218	2.6906
LLE	5.0000	0.3333	1.0000	1.0000	0.5000	0.4472	0.3333	0.0000	9.8674	2.6270	2.7323	-1.1387	0.0006	1.0000	2.4668	2.4668
G.AL	5.0000	0.3333	0.9333	0.8333	0.4762	0.3333	0.2667	0.0667	10.0854	6.8908	2.8032	-0.7651	0.0002	0.9997	2.1011	2.5213
PAP..P	5.0000	0.3333	1.0000	1.0000	0.5000	0.4472	0.3333	0.0000	15.5397	5.8386	4.5773	14.1968	0.0000	1.0000	3.8849	3.8849
L..DA	5.0000	0.3333	0.8667	0.7143	0.4545	0.2364	0.2000	0.1333	10.4403	6.4094	2.9187	-0.1669	0.0001	0.9997	1.8643	2.6101
SQ..L	5.0000	0.3333	0.9333	0.8333	0.4762	0.3333	0.2667	0.0667	11.0145	6.4359	3.1054	0.7990	0.0001	0.9998	2.2947	2.7536
G.TK	5.0000	0.3333	1.0000	1.0000	0.5000	0.4472	0.3333	0.0000	11.2290	6.8844	3.1752	1.1669	0.0002	1.0000	2.8073	2.8073
SN..N	5.0000	0.3333	0.9333	0.8333	0.4762	0.3333	0.2667	0.0667	12.0561	6.4259	3.4442	2.6777	0.0000	0.9999	2.5117	3.0140
DT..L	5.0000	0.3333	0.8000	0.6250	0.4348	0.1508	0.1333	0.2000	10.9315	6.3831	3.0784	0.6582	0.0000	0.9997	1.7081	2.7329
QS..N	5.0000	0.3333	1.0000	1.0000	0.5000	0.4472	0.3333	0.0000	12.1316	6.4359	3.4688	2.8263	0.0001	1.0000	3.0329	3.0329
S.P.V	5.0000	0.3333	0.9333	0.8333	0.4762	0.3333	0.2667	0.0667	11.2311	11.5745	3.1759	1.1706	0.0001	0.9999	2.3398	2.8078
T.KR	5.0000	0.3333	0.8000	0.6250	0.4348	0.1508	0.1333	0.2000	11.5764	6.8848	3.2882	1.7798	0.0000	0.9998	1.8088	2.8941
N.VS	5.0000	0.3333	0.8000	0.6250	0.4348	0.1508	0.1333	0.2000	11.4241	6.8831	3.2387	1.5080	0.0000	0.9998	1.7850	2.8560
K.S.G	5.0000	0.3333	0.8667	0.7143	0.4545	0.2364	0.2000	0.1333	10.9144	11.5745	3.0729	0.6292	0.0000	0.9998	1.9490	2.7286
L..DD	5.0000	0.3333	0.9333	0.8333	0.4762	0.3333	0.2667	0.0667	10.9564	6.3830	3.0865	0.7003	0.0001	0.9998	2.2826	2.7391
S.P.F	5.0000	0.3333	0.9333	0.8333	0.4762	0.3333	0.2667	0.0667	11.9218	11.5745	3.4005	2.4190	0.0000	0.9999	2.4837	2.9805
LQN	5.0000	0.3333	1.0000	1.0000	0.5000	0.4472	0.3333	0.0000	11.6760	2.7398	3.3206	1.9605	0.0002	1.0000	2.9190	2.9190
QQ..I	5.0000	0.3333	0.9333	0.8333	0.4762	0.3333	0.2667	0.0667	12.4040	6.3830	3.5574	3.3815	0.0000	0.9999	2.5842	3.1010
K..VE	5.0000	0.3333	0.9333	0.8333	0.4762	0.3333	0.2667	0.0667	11.0049	6.3830	3.1023	0.7828	0.0001	0.9998	2.2927	2.7512
L.T.K	5.0000	0.3333	0.9333	0.8333	0.4762	0.3333	0.2667	0.0667	10.7888	11.5745	3.0320	0.4175	0.0001	0.9998	2.2477	2.6972
E.L.A	5.0000	0.3333	0.9333	0.8333	0.4762	0.3333	0.2667	0.0667	10.1464	11.5745	2.8231	-0.6616	0.0002	0.9997	2.1138	2.5366
GPP	5.0000	0.3333	0.8000	0.6250	0.4348	0.1508	0.1333	0.2000	11.6546	2.6290	3.3136	1.9215	0.0000	0.9998	1.8210	2.9137
Q.L.R	5.0000	0.3333	0.8000	0.6250	0.4348	0.1508	0.1333	0.2000	11.3465	11.5745	3.2134	1.3714	0.0000	0.9998	1.7729	2.8366
A.AA..G	5.0000	0.3333	1.0000	1.0000	0.5000	0.4472	0.3333	0.0000	13.7656	10.0745	4.0002	6.8147	0.0000	1.0000	3.4414	3.4414
G.SI	5.0000	0.3333	0.9333	0.8333	0.4762	0.3333	0.2667	0.0667	10.9144	6.8869	3.0729	0.6292	0.0001	0.9998	2.2738	2.7286
S.L.V	5.0000	0.3333	0.8000	0.6250	0.4348	0.1508	0.1333	0.2000	10.3070	11.5745	2.8753	-0.3907	0.0000	0.9996	1.6105	2.5767
Q.G.S	5.0000	0.3333	1.0000	1.0000	0.5000	0.4472	0.3333	0.0000	11.4547	11.5745	3.2486	1.5621	0.0002	1.0000	2.8637	2.8637
S.VP	5.0000	0.3333	0.9333	0.8333	0.4762	0.3333	0.2667	0.0667	11.2311	6.9022	3.1759	1.1706	0.0001	0.9999	2.3398	2.8078
AS..G	5.0000	0.3333	1.0000	1.0000	0.5000	0.4472	0.3333	0.0000	10.5410	6.3861	2.9514	0.0018	0.0004	1.0000	2.6353	2.6353
YS..P	5.0000	0.3333	1.0000	1.0000	0.5000	0.4472	0.3333	0.0000	12.2795	6.4916	3.5169	3.1238	0.0001	1.0000	3.0699	3.0699
G.LH	5.0000	0.3333	1.0000	1.0000	0.5000	0.4472	0.3333	0.0000	11.7269	7.1778	3.3372	2.0541	0.0002	1.0000	2.9317	2.9317
TGN	5.0000	0.3333	0.9333	0.8333	0.4762	0.3333	0.2667	0.0667	11.6937	2.6368	3.3263	1.9930	0.0001	0.9999	2.4362	2.9234
L..AQ	5.0000	0.3333	0.9333	0.8333	0.4762	0.3333	0.2667	0.0667	10.8379	6.4627	3.0480	0.5001	0.0001	0.9998	2.2579	2.7095
E.S.E	5.0000	0.3333	1.0000	1.0000	0.5000	0.4472	0.3333	0.0000	10.8242	11.5745	3.0435	0.4770	0.0003	1.0000	2.7060	2.7060
L..DT	5.0000	0.3333	1.0000	1.0000	0.5000	0.4472	0.3333	0.0000	10.9315	6.3831	3.0784	0.6582	0.0003	1.0000	2.7329	2.7329
SIS	5.0000	0.3333	0.9333	0.8333	0.4762	0.3333	0.2667	0.0667	10.9299	2.6099	3.0779	0.6554	0.0001	0.9998	2.2771	2.7325
V.DK	5.0000	0.3333	1.0000	1.0000	0.5000	0.4472	0.3333	0.0000	11.2989	6.8851	3.1979	1.2883	0.0002	1.0000	2.8247	2.8247
QM..S	5.0000	0.3333	1.0000	1.0000	0.5000	0.4472	0.3333	0.0000	12.8893	6.4286	3.7152	4.4619	0.0001	1.0000	3.2223	3.2223
VA..P	5.0000	0.3333	0.9333	0.8333	0.4762	0.3333	0.2667	0.0667	11.0545	6.3873	3.1184	0.8672	0.0001	0.9998	2.3030	2.7636
S.LI	5.0000	0.3333	0.8667	0.7143	0.4545	0.2364	0.2000	0.1333	10.4742	6.9248	2.9297	-0.1101	0.0001	0.9997	1.8704	2.6186
LP..V	5.0000	0.3333	0.9333	0.8333	0.4762	0.3333	0.2667	0.0667	10.7755	6.4645	3.0277	0.3950	0.0001	0.9998	2.2449	2.6939
S.LD	5.0000	0.3333	0.8667	0.7143	0.4545	0.2364	0.2000	0.1333	10.6169	6.9442	2.9761	0.1290	0.0000	0.9997	1.8959	2.6542
TK..K	5.0000	0.3333	0.9333	0.8333	0.4762	0.3333	0.2667	0.0667	11.4413	6.3844	3.2442	1.5384	0.0001	0.9999	2.3836	2.8603
Q.PN	5.0000	0.3333	0.8667	0.7143	0.4545	0.2364	0.2000	0.1333	12.6001	6.8868	3.6212	3.8028	0.0000	0.9999	2.2500	3.1500
RG..A	5.0000	0.3333	0.8667	0.7143	0.4545	0.2364	0.2000	0.1333	10.8730	6.3951	3.0594	0.5593	0.0000	0.9997	1.9416	2.7183
K.L.T	5.0000	0.3333	0.9333	0.8333	0.4762	0.3333	0.2667	0.0667	10.7888	11.5745	3.0320	0.4175	0.0001	0.9998	2.2477	2.6972
G.L.Q	5.0000	0.3333	0.9333	0.8333	0.4762	0.3333	0.2667	0.0667	10.9990	11.5745	3.1004	0.7727	0.0001	0.9998	2.2915	2.7498
TV..S	5.0000	0.3333	0.8667	0.7143	0.4545	0.2364	0.2000	0.1333	11.0772	6.3912	3.1258	0.9060	0.0000	0.9998	1.9781	2.7693
AK..S	5.0000	0.3333	1.0000	1.0000	0.5000	0.4472	0.3333	0.0000	10.7533	6.3970	3.0205	0.3577	0.0003	1.0000	2.6883	2.6883
S.A.D	5.0000	0.3333	0.8667	0.7143	0.4545	0.2364	0.2000	0.1333	10.8960	11.5745	3.0669	0.5981	0.0000	0.9998	1.9457	2.7240
DT..K	5.0000	0.3333	0.9333	0.8333	0.4762	0.3333	0.2667	0.0667	11.5840	6.3831	3.2906	1.7934	0.0001	0.9999	2.4133	2.8960
SL..R	5.0000	0.3333	0.7333	0.5556	0.4167	0.0727	0.0667	0.2667	10.6094	6.4037	2.9737	0.1164	0.0000	0.9996	1.4735	2.6524
S..LA	5.0000	0.3333	0.9333	0.8333	0.4762	0.3333	0.2667	0.0667	10.1009	6.3908	2.8083	-0.7388	0.0002	0.9997	2.1043	2.5252
QE..S	5.0000	0.3333	0.8000	0.6250	0.4348	0.1508	0.1333	0.2000	11.5157	6.4298	3.2684	1.6708	0.0000	0.9998	1.7993	2.8789
A.R.P	5.0000	0.3333	0.8667	0.7143	0.4545	0.2364	0.2000	0.1333	11.3570	11.5745	3.2168	1.3898	0.0000	0.9998	2.0280	2.8392
K..LG	5.0000	0.3333	1.0000	1.0000	0.5000	0.4472	0.3333	0.0000	10.4588	6.4023	2.9247	-0.1360	0.0004	1.0000	2.6147	2.6147
PNS	5.0000	0.3333	0.9333	0.8333	0.4762	0.3333	0.2667	0.0667	11.8631	2.6392	3.3814	2.3077	0.0000	0.9999	2.4715	2.9658
L.VP	5.0000	0.3333	0.8667	0.7143	0.4545	0.2364	0.2000	0.1333	10.7755	6.9022	3.0277	0.3950	0.0000	0.9997	1.9242	2.6939
AG..S	5.0000	0.3333	0.8667	0.7143	0.4545	0.2364	0.2000	0.1333	10.5410	6.3856	2.9514	0.0018	0.0001	0.9997	1.8823	2.6353
TS..Q	5.0000	0.3333	0.8667	0.7143	0.4545	0.2364	0.2000	0.1333	11.7848	6.3929	3.3560	2.1611	0.0000	0.9999	2.1044	2.9462
E.LQ	5.0000	0.3333	0.9333	0.8333	0.4762	0.3333	0.2667	0.0667	11.0600	7.0137	3.1202	0.8766	0.0001	0.9998	2.3042	2.7650
S..DL	5.0000	0.3333	0.8000	0.6250	0.4348	0.1508	0.1333	0.2000	10.6169	6.4442	2.9761	0.1290	0.0000	0.9997	1.6589	2.6542
ER..L	5.0000	0.3333	1.0000	1.0000	0.5000	0.4472	0.3333	0.0000	10.6550	6.3913	2.9885	0.1927	0.0003	1.0000	2.6637	2.6637
R.G.P	5.0000	0.3333	0.9333	0.8333	0.4762	0.3333	0.2667	0.0667	11.5181	11.5745	3.2692	1.6750	0.0001	0.9999	2.3996	2.8795
P.PK	5.0000	0.3333	1.0000	1.0000	0.5000	0.4472	0.3333	0.0000	11.8669	6.8904	3.3827	2.3148	0.0001	1.0000	2.9667	2.9667
EQ..S	5.0000	0.3333	0.8667	0.7143	0.4545	0.2364	0.2000	0.1333	11.5157	6.4298	3.2684	1.6708	0.0000	0.9998	2.0564	2.8789
K.E.E	5.0000	0.3333	0.8667	0.7143	0.4545	0.2364	0.2000	0.1333	11.0210	11.5745	3.1075	0.8100	0.0000	0.9998	1.9680	2.7552
R.K.E	5.0000	0.3333	0.8667	0.7143	0.4545	0.2364	0.2000	0.1333	11.3074	11.5745	3.2007	1.3031	0.0000	0.9998	2.0192	2.8268
QGE	5.0000	0.3333	0.8667	0.7143	0.4545	0.2364	0.2000	0.1333	11.5002	2.6472	3.2634	1.6431	0.0000	0.9998	2.0536	2.8751
A.TL	5.0000	0.3333	0.8000	0.6250	0.4348	0.1508	0.1333	0.2000	10.4155	6.9406	2.9106	-0.2086	0.0000	0.9996	1.6274	2.6039
SMV	5.0000	0.3333	1.0000	1.0000	0.5000	0.4472	0.3333	0.0000	12.1817	2.7337	3.4851	2.9261	0.0001	1.0000	3.0454	3.0454
IKL	5.0000	0.3333	0.8667	0.7143	0.4545	0.2364	0.2000	0.1333	10.6710	2.6481	2.9937	0.2196	0.0000	0.9997	1.9055	2.6678
KL..G	5.0000	0.3333	0.8667	0.7143	0.4545	0.2364	0.2000	0.1333	10.4588	6.4248	2.9247	-0.1360	0.0001	0.9997	1.8676	2.6147
GAS	5.0000	0.3333	0.9333	0.8333	0.4762	0.3333	0.2667	0.0667	10.5410	2.6092	2.9514	0.0018	0.0001	0.9998	2.1961	2.6353
E.KE	5.0000	0.3333	0.8667	0.7143	0.4545	0.2364	0.2000	0.1333	11.0210	6.8853	3.1075	0.8100	0.0000	0.9998	1.9680	2.7552
T.PV	5.0000	0.3333	0.8000	0.6250	0.4348	0.1508	0.1333	0.2000	11.5457	6.9022	3.2782	1.7246	0.0000	0.9998	1.8040	2.8864
T.QA	5.0000	0.3333	0.8667	0.7143	0.4545	0.2364	0.2000	0.1333	11.6082	6.9627	3.2985	1.8371	0.0000	0.9999	2.0729	2.9020
I.H.L	5.0000	0.3333	0.9333	0.8333	0.4762	0.3333	0.2667	0.0667	11.9392	11.5745	3.4062	2.4521	0.0000	0.9999	2.4873	2.9848
LN..L	5.0000	0.3333	0.8000	0.6250	0.4348	0.1508	0.1333	0.2000	10.4833	6.4990	2.9326	-0.0949	0.0000	0.9996	1.6380	2.6208
I.Q.Q	5.0000	0.3333	0.8667	0.7143	0.4545	0.2364	0.2000	0.1333	12.4040	11.5745	3.5574	3.3815	0.0000	0.9999	2.2150	3.1010
G..PGS	5.0000	0.3333	1.0000	1.0000	0.5000	0.4472	0.3333	0.0000	14.7483	5.8167	4.3199	10.3492	0.0000	1.0000	3.6871	3.6871
TD..S	5.0000	0.3333	0.8667	0.7143	0.4545	0.2364	0.2000	0.1333	11.3872	6.3831	3.2266	1.4429	0.0000	0.9998	2.0334	2.8468
PPR	5.0000	0.3333	0.8000	0.6250	0.4348	0.1508	0.1333	0.2000	12.0020	2.6082	3.4266	2.5728	0.0000	0.9999	1.8753	3.0005
V.G.P	5.0000	0.3333	0.8667	0.7143	0.4545	0.2364	0.2000	0.1333	11.2156	11.5745	3.1708	1.1438	0.0000	0.9998	2.0028	2.8039
RKK	5.0000	0.3333	1.0000	1.0000	0.5000	0.4472	0.3333	0.0000	11.4586	2.6081	3.2499	1.5691	0.0002	1.0000	2.8647	2.8647
V.S.Q	5.0000	0.3333	0.9333	0.8333	0.4762	0.3333	0.2667	0.0667	11.4997	11.5745	3.2632	1.6422	0.0001	0.9999	2.3958	2.8749
P.GE	5.0000	0.3333	0.9333	0.8333	0.4762	0.3333	0.2667	0.0667	11.2317	6.8834	3.1761	1.1715	0.0001	0.9999	2.3399	2.8079
I.K.E	5.0000	0.3333	0.8000	0.6250	0.4348	0.1508	0.1333	0.2000	11.1722	11.5745	3.1567	1.0688	0.0000	0.9998	1.7457	2.7931
TTL	5.0000	0.3333	0.8000	0.6250	0.4348	0.1508	0.1333	0.2000	10.9067	2.6649	3.0704	0.6161	0.0000	0.9997	1.7042	2.7267
V.A.A	5.0000	0.3333	0.8667	0.7143	0.4545	0.2364	0.2000	0.1333	10.4095	11.5745	2.9086	-0.2187	0.0001	0.9996	1.8588	2.6024
V.GD	5.0000	0.3333	0.8667	0.7143	0.4545	0.2364	0.2000	0.1333	11.0866	6.8956	3.1289	0.9220	0.0000	0.9998	1.9798	2.7717
Q.GV	5.0000	0.3333	0.7333	0.5556	0.4167	0.0727	0.0667	0.2667	11.4842	6.8832	3.2582	1.6146	0.0000	0.9998	1.5950	2.8710
G.N.G	5.0000	0.3333	0.8000	0.6250	0.4348	0.1508	0.1333	0.2000	11.3636	11.5745	3.2190	1.4015	0.0000	0.9998	1.7756	2.8409
V.LP	5.0000	0.3333	0.8667	0.7143	0.4545	0.2364	0.2000	0.1333	10.7755	6.9645	3.0277	0.3950	0.0000	0.9997	1.9242	2.6939
HRL	5.0000	0.3333	1.0000	1.0000	0.5000	0.4472	0.3333	0.0000	12.0744	2.8120	3.4502	2.7136	0.0001	1.0000	3.0186	3.0186
A.QN	5.0000	0.3333	1.0000	1.0000	0.5000	0.4472	0.3333	0.0000	11.9550	6.8836	3.4113	2.4824	0.0001	1.0000	2.9888	2.9888
LI..L	5.0000	0.3333	0.9333	0.8333	0.4762	0.3333	0.2667	0.0667	10.0186	6.4248	2.7815	-0.8789	0.0002	0.9996	2.0872	2.5046
V.Q.P	5.0000	0.3333	0.8667	0.7143	0.4545	0.2364	0.2000	0.1333	11.9682	11.5745	3.4156	2.5076	0.0000	0.9999	2.1372	2.9920
LE..V	5.0000	0.3333	0.9333	0.8333	0.4762	0.3333	0.2667	0.0667	10.3525	6.4080	2.8901	-0.3142	0.0002	0.9997	2.1568	2.5881
EA..R	5.0000	0.3333	0.9333	0.8333	0.4762	0.3333	0.2667	0.0667	10.9340	6.3880	3.0792	0.6624	0.0001	0.9998	2.2779	2.7335
LL..G	5.0000	0.3333	0.8667	0.7143	0.4545	0.2364	0.2000	0.1333	9.8063	6.3830	2.7125	-1.2445	0.0001	0.9994	1.7511	2.4516
P.PD	5.0000	0.3333	0.8000	0.6250	0.4348	0.1508	0.1333	0.2000	12.0095	6.8847	3.4291	2.5873	0.0000	0.9999	1.8765	3.0024
LG..L	5.0000	0.3333	0.6667	0.5000	0.4000	0.0000	0.0000	0.3333	9.8063	6.4023	2.7125	-1.2445	0.0000	0.9994	1.2258	2.4516
M.E.P	5.0000	0.3333	0.8667	0.7143	0.4545	0.2364	0.2000	0.1333	12.6662	11.5745	3.6427	3.9493	0.0000	0.9999	2.2618	3.1666
P.VS	5.0000	0.3333	0.7333	0.5556	0.4167	0.0727	0.0667	0.2667	11.2311	6.8831	3.1759	1.1706	0.0000	0.9998	1.5599	2.8078
A.PN	5.0000	0.3333	0.9333	0.8333	0.4762	0.3333	0.2667	0.0667	11.6865	6.8868	3.3240	1.9797	0.0001	0.9999	2.4347	2.9216
M.E.L	5.0000	0.3333	0.7333	0.5556	0.4167	0.0727	0.0667	0.2667	11.7421	11.5745	3.3421	2.0821	0.0000	0.9998	1.6308	2.9355
E.E.L	5.0000	0.3333	0.9333	0.8333	0.4762	0.3333	0.2667	0.0667	10.3685	11.5745	2.8953	-0.2873	0.0001	0.9997	2.1601	2.5921
N.S.P	5.0000	0.3333	1.0000	1.0000	0.5000	0.4472	0.3333	0.0000	11.8631	11.5745	3.3814	2.3077	0.0001	1.0000	2.9658	2.9658
Q..IL	5.0000	0.3333	0.9333	0.8333	0.4762	0.3333	0.2667	0.0667	11.2113	6.4248	3.1694	1.1363	0.0001	0.9999	2.3357	2.8028
T.A.P	5.0000	0.3333	0.8667	0.7143	0.4545	0.2364	0.2000	0.1333	11.3396	11.5745	3.2112	1.3594	0.0000	0.9998	2.0249	2.8349
A.LL	5.0000	0.3333	0.9333	0.8333	0.4762	0.3333	0.2667	0.0667	9.6452	6.8830	2.6601	-1.5271	0.0003	0.9995	2.0094	2.4113
LD..F	5.0000	0.3333	0.9333	0.8333	0.4762	0.3333	0.2667	0.0667	11.3372	6.4442	3.2104	1.3551	0.0001	0.9999	2.3619	2.8343
A.QL	5.0000	0.3333	0.8667	0.7143	0.4545	0.2364	0.2000	0.1333	10.8379	7.0137	3.0480	0.5001	0.0000	0.9997	1.9353	2.7095
VVE	5.0000	0.3333	1.0000	1.0000	0.5000	0.4472	0.3333	0.0000	10.8377	2.6066	3.0479	0.4997	0.0003	1.0000	2.7094	2.7094
G.N.V	5.0000	0.3333	0.8000	0.6250	0.4348	0.1508	0.1333	0.2000	11.4086	11.5745	3.2336	1.4807	0.0000	0.9998	1.7826	2.8522
A.LD	5.0000	0.3333	1.0000	1.0000	0.5000	0.4472	0.3333	0.0000	10.4403	6.9442	2.9187	-0.1669	0.0004	1.0000	2.6101	2.6101
V.VE	5.0000	0.3333	0.9333	0.8333	0.4762	0.3333	0.2667	0.0667	10.8377	6.8830	3.0479	0.4997	0.0001	0.9998	2.2579	2.7094
L.F.N	5.0000	0.3333	0.8667	0.7143	0.4545	0.2364	0.2000	0.1333	11.6592	11.5745	3.3151	1.9298	0.0000	0.9999	2.0820	2.9148
G.V.S	5.0000	0.3333	0.8667	0.7143	0.4545	0.2364	0.2000	0.1333	10.7472	11.5745	3.0185	0.3474	0.0000	0.9997	1.9191	2.6868
LA..Q	5.0000	0.3333	0.8000	0.6250	0.4348	0.1508	0.1333	0.2000	10.8379	6.3908	3.0480	0.5001	0.0000	0.9997	1.6934	2.7095
H.S.G	5.0000	0.3333	0.9333	0.8333	0.4762	0.3333	0.2667	0.0667	12.1826	11.5745	3.4854	2.9278	0.0000	0.9999	2.5380	3.0456
T.S.L	5.0000	0.3333	0.8000	0.6250	0.4348	0.1508	0.1333	0.2000	10.5921	11.5745	2.9680	0.0873	0.0000	0.9997	1.6550	2.6480
KA..E	5.0000	0.3333	0.8667	0.7143	0.4545	0.2364	0.2000	0.1333	10.7988	6.3970	3.0353	0.4343	0.0000	0.9997	1.9284	2.6997
K.KE	5.0000	0.3333	0.9333	0.8333	0.4762	0.3333	0.2667	0.0667	11.1722	6.8853	3.1567	1.0688	0.0001	0.9998	2.3275	2.7931
Q..MP	5.0000	0.3333	0.8667	0.7143	0.4545	0.2364	0.2000	0.1333	13.3577	6.4689	3.8676	5.6447	0.0000	1.0000	2.3853	3.3394
L.H.L	5.0000	0.3333	0.8667	0.7143	0.4545	0.2364	0.2000	0.1333	11.2868	11.5745	3.1940	1.2672	0.0000	0.9998	2.0155	2.8217
L.G.V	5.0000	0.3333	0.9333	0.8333	0.4762	0.3333	0.2667	0.0667	10.2915	11.5745	2.8703	-0.4168	0.0002	0.9997	2.1441	2.5729
E.VQ	5.0000	0.3333	1.0000	1.0000	0.5000	0.4472	0.3333	0.0000	11.5452	6.9319	3.2780	1.7237	0.0002	1.0000	2.8863	2.8863
S.AK	5.0000	0.3333	0.9333	0.8333	0.4762	0.3333	0.2667	0.0667	10.7533	6.8970	3.0205	0.3577	0.0001	0.9998	2.2403	2.6883
F.K.L	5.0000	0.3333	0.8667	0.7143	0.4545	0.2364	0.2000	0.1333	11.1945	11.5745	3.1640	1.1073	0.0000	0.9998	1.9990	2.7986
PPL	5.0000	0.3333	0.9333	0.8333	0.4762	0.3333	0.2667	0.0667	11.2144	2.6912	3.1705	1.1417	0.0001	0.9999	2.3363	2.8036
M.NL	5.0000	0.3333	0.8000	0.6250	0.4348	0.1508	0.1333	0.2000	12.3580	6.9990	3.5424	3.2856	0.0000	0.9999	1.9309	3.0895
GDT	5.0000	0.3333	0.8667	0.7143	0.4545	0.2364	0.2000	0.1333	11.3717	2.6177	3.2216	1.4157	0.0000	0.9998	2.0307	2.8429
GG..P	5.0000	0.3333	0.7333	0.5556	0.4167	0.0727	0.0667	0.2667	11.1706	6.3830	3.1562	1.0662	0.0000	0.9998	1.5515	2.7927
LNS	5.0000	0.3333	0.7333	0.5556	0.4167	0.0727	0.0667	0.2667	10.9389	2.6841	3.0809	0.6707	0.0000	0.9997	1.5193	2.7347
SLT	5.0000	0.3333	1.0000	1.0000	0.5000	0.4472	0.3333	0.0000	10.5921	2.6475	2.9680	0.0873	0.0004	1.0000	2.6480	2.6480
L.D.L	5.0000	0.3333	0.8667	0.7143	0.4545	0.2364	0.2000	0.1333	10.1613	11.5745	2.8279	-0.6364	0.0001	0.9996	1.8145	2.5403
LKA	5.0000	0.3333	0.9333	0.8333	0.4762	0.3333	0.2667	0.0667	10.2977	2.6344	2.8723	-0.4064	0.0002	0.9997	2.1453	2.5744
L.K.G	5.0000	0.3333	0.7333	0.5556	0.4167	0.0727	0.0667	0.2667	10.4588	11.5745	2.9247	-0.1360	0.0000	0.9996	1.4526	2.6147
L.EK	5.0000	0.3333	0.9333	0.8333	0.4762	0.3333	0.2667	0.0667	10.5198	6.8853	2.9445	-0.0338	0.0001	0.9998	2.1916	2.6299
S..AG	5.0000	0.3333	0.8667	0.7143	0.4545	0.2364	0.2000	0.1333	10.5410	6.3856	2.9514	0.0018	0.0001	0.9997	1.8823	2.6353
L.K.A	5.0000	0.3333	0.6667	0.5000	0.4000	0.0000	0.0000	0.3333	10.2977	11.5745	2.8723	-0.4064	0.0000	0.9996	1.2872	2.5744
NL..D	5.0000	0.3333	0.8667	0.7143	0.4545	0.2364	0.2000	0.1333	11.2784	6.4990	3.1913	1.2526	0.0000	0.9998	2.0140	2.8196
P.GR	5.0000	0.3333	1.0000	1.0000	0.5000	0.4472	0.3333	0.0000	11.5181	6.8951	3.2692	1.6750	0.0002	1.0000	2.8795	2.8795
L.P.T	5.0000	0.3333	1.0000	1.0000	0.5000	0.4472	0.3333	0.0000	11.0605	11.5745	3.1204	0.8775	0.0003	1.0000	2.7651	2.7651
S.H.K	5.0000	0.3333	0.8667	0.7143	0.4545	0.2364	0.2000	0.1333	12.3949	11.5745	3.5544	3.3624	0.0000	0.9999	2.2134	3.0987
KSK	5.0000	0.3333	0.8667	0.7143	0.4545	0.2364	0.2000	0.1333	11.1267	2.6101	3.1419	0.9906	0.0000	0.9998	1.9869	2.7817
L.E.I	5.0000	0.3333	1.0000	1.0000	0.5000	0.4472	0.3333	0.0000	10.5198	11.5745	2.9445	-0.0338	0.0004	1.0000	2.6299	2.6299
IQ..K	5.0000	0.3333	1.0000	1.0000	0.5000	0.4472	0.3333	0.0000	11.8637	6.4119	3.3816	2.3089	0.0001	1.0000	2.9659	2.9659
QMG	5.0000	0.3333	0.9333	0.8333	0.4762	0.3333	0.2667	0.0667	12.8738	2.7382	3.7102	4.4254	0.0000	1.0000	2.6820	3.2184
L.K.E	5.0000	0.3333	0.8667	0.7143	0.4545	0.2364	0.2000	0.1333	10.5198	11.5745	2.9445	-0.0338	0.0001	0.9997	1.8785	2.6299
IP..Q	5.0000	0.3333	0.8667	0.7143	0.4545	0.2364	0.2000	0.1333	12.1354	6.3904	3.4700	2.8338	0.0000	0.9999	2.1670	3.0339
P.IT	5.0000	0.3333	0.8667	0.7143	0.4545	0.2364	0.2000	0.1333	11.7130	6.8844	3.3326	2.0283	0.0000	0.9999	2.0916	2.9282
A.AS	5.0000	0.3333	0.8000	0.6250	0.4348	0.1508	0.1333	0.2000	10.3799	6.8861	2.8990	-0.2682	0.0000	0.9996	1.6219	2.5950
S..ED	5.0000	0.3333	0.8667	0.7143	0.4545	0.2364	0.2000	0.1333	11.1181	6.3917	3.1391	0.9759	0.0000	0.9998	1.9854	2.7795
FP..I	5.0000	0.3333	0.9333	0.8333	0.4762	0.3333	0.2667	0.0667	12.1186	6.3894	3.4645	2.8006	0.0000	0.9999	2.5247	3.0297
GED	5.0000	0.3333	1.0000	1.0000	0.5000	0.4472	0.3333	0.0000	11.1026	2.6157	3.1341	0.9494	0.0002	1.0000	2.7757	2.7757
K.LS	5.0000	0.3333	0.9333	0.8333	0.4762	0.3333	0.2667	0.0667	10.4742	6.9037	2.9297	-0.1101	0.0001	0.9997	2.1821	2.6186
TQS	5.0000	0.3333	0.8667	0.7143	0.4545	0.2364	0.2000	0.1333	11.7848	2.6418	3.3560	2.1611	0.0000	0.9999	2.1044	2.9462
HPG	5.0000	0.3333	0.8667	0.7143	0.4545	0.2364	0.2000	0.1333	12.6511	2.7327	3.6377	3.9155	0.0000	0.9999	2.2591	3.1628
K.LE	5.0000	0.3333	1.0000	1.0000	0.5000	0.4472	0.3333	0.0000	10.5198	6.9080	2.9445	-0.0338	0.0004	1.0000	2.6299	2.6299
G..GG..G	5.0000	0.3333	0.9333	0.8333	0.4762	0.3333	0.2667	0.0667	14.2489	9.5745	4.1574	8.4099	0.0000	1.0000	2.9685	3.5622
Q.TG	5.0000	0.3333	0.8000	0.6250	0.4348	0.1508	0.1333	0.2000	11.7693	6.8939	3.3509	2.1323	0.0000	0.9999	1.8389	2.9423
PP..L	5.0000	0.3333	0.8667	0.7143	0.4545	0.2364	0.2000	0.1333	11.2144	6.3830	3.1705	1.1417	0.0000	0.9998	2.0026	2.8036
K.EG	5.0000	0.3333	0.9333	0.8333	0.4762	0.3333	0.2667	0.0667	10.9599	6.8834	3.0877	0.7063	0.0001	0.9998	2.2833	2.7400
ENL	5.0000	0.3333	0.8000	0.6250	0.4348	0.1508	0.1333	0.2000	10.9845	2.6852	3.0957	0.7480	0.0000	0.9997	1.7163	2.7461
Q.SD	5.0000	0.3333	0.8000	0.6250	0.4348	0.1508	0.1333	0.2000	11.8096	6.8946	3.3640	2.2074	0.0000	0.9999	1.8453	2.9524
PN..Q	5.0000	0.3333	0.9333	0.8333	0.4762	0.3333	0.2667	0.0667	12.6001	6.3868	3.6212	3.8028	0.0000	0.9999	2.6250	3.1500
GE..A	5.0000	0.3333	0.7333	0.5556	0.4167	0.0727	0.0667	0.2667	10.5866	6.3834	2.9662	0.0781	0.0000	0.9996	1.4704	2.6466
GV..S	5.0000	0.3333	0.9333	0.8333	0.4762	0.3333	0.2667	0.0667	10.7472	6.3832	3.0185	0.3474	0.0001	0.9998	2.2390	2.6868
PPT	5.0000	0.3333	0.8667	0.7143	0.4545	0.2364	0.2000	0.1333	11.9847	2.6087	3.4210	2.5393	0.0000	0.9999	2.1401	2.9962
S.RR	5.0000	0.3333	1.0000	1.0000	0.5000	0.4472	0.3333	0.0000	11.3970	6.8830	3.2298	1.4602	0.0002	1.0000	2.8493	2.8493
LKE	5.0000	0.3333	0.8000	0.6250	0.4348	0.1508	0.1333	0.2000	10.5198	2.6398	2.9445	-0.0338	0.0000	0.9996	1.6437	2.6299
PS..E	5.0000	0.3333	0.9333	0.8333	0.4762	0.3333	0.2667	0.0667	11.2471	6.4049	3.1811	1.1983	0.0001	0.9999	2.3432	2.8118
[truncated: 3,371 more rows]
