# Supplementary material for: Evaluating deterministic motif significance measures in protein databases
Source: Algorithms Mol Biol. 2007 Dec 24;2:16. doi: 10.1186/1748-7188-2-16 (PMC2254621; doi:10.1186/1748-7188-2-16)
Supplement: Additional File 2 — Scripts and Datasets. This file contains the sequence datasets (synthetic and real) and the evaluated motifs. This data is separated according to the tables where it is presented and discussed. It also contains script programs (in perl language) developed for this work. [file 1748-7188-2-16-S2.zip › Scripts_and_Datasets/datasets/Table 5/DILIMOT/QxRLQxxQ/results.txt]

Q.RLQ..Q;1;5259;1;1;3225;1751;2501;5326;660;1015;1;1;5240;1226;1;1
