# Supplementary material for: Evaluating deterministic motif significance measures in protein databases
Source: Algorithms Mol Biol. 2007 Dec 24;2:16. doi: 10.1186/1748-7188-2-16 (PMC2254621; doi:10.1186/1748-7188-2-16)
Supplement: Additional File 2 — Scripts and Datasets. This file contains the sequence datasets (synthetic and real) and the evaluated motifs. This data is separated according to the tables where it is presented and discussed. It also contains script programs (in perl language) developed for this work. [file 1748-7188-2-16-S2.zip › Scripts_and_Datasets/datasets/Table 5/DILIMOT/QxRLQxxQ/S4_L3_w5.txt]

57	11	SS.S 1 1597 1 2360 2 99 2 323 2 428 2 433 2 460 2 677 2 995 3 367 3 695 3 766 3 769 4 265 4 398 4 658 5 8 5 11 5 54 6 343 6 345 7 817 7 1050 8 463 12 671 12 770 12 809 12 849 12 885 12 1077 12 1084 12 1090 12 1100 12 1101 12 1102 12 1103 12 1105 12 1115 12 1121 12 1136 12 1139 12 1145 12 1163 12 1225 12 1237 12 1250 12 1261 12 1268 12 1270 12 1274 12 1277 13 151 13 428 13 578 14 549 14 590 14 599
49	11	SSS 1 234 1 800 1 892 1 1064 2 6 2 99 2 100 2 427 2 600 3 698 4 696 4 718 5 49 5 54 5 55 6 343 6 344 10 93 10 312 11 380 12 670 12 769 12 809 12 810 12 1024 12 1089 12 1100 12 1101 12 1102 12 1103 12 1104 12 1121 12 1122 12 1127 12 1166 12 1237 12 1238 12 1244 12 1268 12 1269 12 1273 12 1280 12 1334 13 151 13 152 14 334 14 590 14 591 14 627
48	11	SS..S 0 176 1 127 1 975 1 2420 2 427 2 460 2 463 2 564 2 670 2 677 3 367 3 584 3 662 3 688 3 695 3 766 4 549 4 907 4 1117 5 8 5 50 6 344 10 94 12 288 12 670 12 769 12 811 12 1089 12 1100 12 1101 12 1102 12 1104 12 1123 12 1128 12 1132 12 1136 12 1163 12 1269 12 1270 12 1273 12 1274 12 1277 12 1369 12 1538 13 317 13 381 13 578 14 599
31	11	SPS 0 70 0 407 1 764 1 1075 1 2062 1 2075 1 2361 2 324 2 568 2 697 2 996 3 684 4 468 4 1071 6 2 6 346 7 1034 7 1051 7 1100 8 457 12 226 12 847 12 1020 12 1191 12 1293 12 1400 12 1446 12 1478 13 415 14 246 14 312
31	11	S.G.S 0 82 1 18 1 123 1 1577 2 439 2 550 2 619 2 670 2 1249 3 19 3 367 3 692 3 695 3 797 4 521 4 546 5 8 6 356 7 1072 8 20 12 811 12 1035 12 1044 12 1118 12 1133 12 1136 12 1163 12 1274 12 1289 14 450 14 603
29	11	G.S.S 0 405 0 468 1 75 1 232 2 4 2 552 2 661 3 694 4 182 4 312 4 523 4 940 5 10 7 816 10 373 12 813 12 976 12 1018 12 1037 12 1120 12 1135 12 1138 12 1235 12 1249 12 1276 12 1291 12 1398 13 200 14 244
29	11	SSP 0 63 1 17 1 91 1 163 1 2077 1 2360 2 323 2 515 2 556 2 995 3 114 3 588 3 611 4 472 4 697 4 907 4 1057 6 345 7 1050 7 1093 10 313 12 543 12 619 12 662 12 1154 13 39 13 381 13 392 14 302
25	11	L..LL 0 366 1 69 1 357 1 2066 2 45 2 111 2 632 2 689 2 748 2 912 2 1434 3 385 3 759 4 640 4 689 4 744 4 877 7 68 7 1181 9 100 10 21 12 603 12 644 13 461 14 12
15	11	T.SS 1 973 2 321 2 513 3 586 4 417 4 529 6 341 7 513 10 311 11 378 12 1236 12 1266 12 1332 13 390 14 588
15	11	LPS 0 178 1 1791 1 1881 2 1003 3 620 4 263 7 148 7 1186 10 34 11 373 12 792 13 57 13 358 13 597 14 610
45	10	S.SS 1 77 1 89 1 2075 2 99 2 431 2 461 2 554 2 678 3 112 3 368 3 582 3 686 3 696 3 767 4 470 5 9 5 54 6 343 11 408 12 286 12 809 12 847 12 1022 12 1087 12 1098 12 1100 12 1101 12 1102 12 1103 12 1121 12 1137 12 1164 12 1237 12 1268 12 1271 12 1275 12 1278 12 1367 12 1466 12 1478 13 151 13 202 13 579 14 590 14 600
30	10	P.P.P 0 462 1 224 1 613 1 854 1 898 1 1908 1 1942 1 2368 2 1256 2 1258 3 101 3 103 6 392 7 27 7 1066 7 1187 10 84 12 307 12 351 12 752 12 754 12 756 13 15 13 25 13 122 13 125 13 564 14 288 14 290 14 292
27	10	P..PP 1 699 1 854 1 932 1 1942 1 1947 1 2013 1 2151 2 1176 2 1258 3 528 4 499 4 614 7 27 7 1066 7 1343 7 1347 8 5 8 172 8 217 10 218 12 1029 12 1212 13 121 13 122 13 134 14 304 14 474
25	10	P.PG 1 685 1 900 1 1007 1 2030 1 2116 1 2128 1 2149 1 2382 3 105 3 665 4 872 4 914 4 1171 4 1310 7 30 7 954 7 1189 8 220 10 150 11 165 12 1210 13 125 14 288 14 290 14 292
25	10	SS..P 1 79 1 2360 2 6 2 402 2 995 2 1146 2 1252 3 698 4 398 4 601 4 719 4 1424 6 343 8 1 10 93 10 313 12 619 12 671 12 691 12 849 12 1025 12 1334 13 39 13 428 14 335
25	10	SG.S 1 77 1 192 2 368 2 378 2 671 3 112 3 368 3 448 3 696 4 1421 5 9 7 841 7 1115 11 76 11 408 12 812 12 1137 12 1164 12 1228 12 1234 12 1275 12 1367 12 1466 13 245 14 18
24	10	SS..G 0 63 0 104 1 1064 2 100 2 515 2 600 3 571 3 611 4 992 7 1050 10 239 12 632 12 809 12 885 12 1145 12 1225 12 1237 12 1245 12 1415 12 1480 13 446 13 581 14 334 14 549
22	10	P..SS 1 890 1 972 1 2357 2 1261 3 685 4 469 4 618 4 655 4 1054 6 87 7 512 7 1068 10 91 12 285 12 540 12 629 12 1021 12 1412 13 148 13 314 14 299 14 587
22	10	SP..S 1 18 1 164 1 1762 2 1249 3 659 3 684 4 468 4 507 4 654 4 1322 6 86 7 1022 7 1111 10 32 12 1020 12 1191 12 1222 12 1432 12 1446 12 1535 13 40 14 586
21	10	LL..L 0 366 0 369 1 2069 2 115 2 747 2 816 2 931 2 1433 3 69 3 326 3 910 3 999 4 640 4 743 4 1078 7 867 11 369 12 18 13 373 13 460 14 11
21	10	PPP 1 856 1 1421 1 1944 1 1945 1 1950 2 1260 3 101 3 511 4 570 7 29 7 30 7 1001 7 1068 7 1158 8 220 10 150 12 628 13 124 13 125 14 288 14 307
20	10	S.L.S 0 176 1 1431 1 2417 2 423 2 512 3 448 3 757 4 549 4 654 4 1322 4 1421 7 1200 10 32 10 366 12 790 12 1124 12 1246 12 1432 13 356 14 530
18	10	L.S.L 1 599 1 2419 2 607 2 935 3 759 4 244 4 547 4 656 6 235 7 995 7 1202 9 100 12 57 12 89 12 603 13 597 14 16 14 253
16	10	G..PG 1 756 1 821 2 441 2 1173 3 786 4 475 4 669 4 795 7 1106 7 1192 10 355 11 16 12 1149 13 284 14 287 14 291
16	10	S.LP 0 176 1 548 1 840 1 2327 2 403 2 1147 4 815 4 1038 7 904 8 2 9 54 10 32 12 692 12 790 13 356 13 431
16	10	A..SP 1 161 2 1181 3 106 3 602 4 847 4 1068 6 15 6 61 7 42 7 1048 7 1140 8 246 12 844 13 37 13 283 14 300
16	10	T.S.P 1 911 2 224 2 321 2 513 3 583 3 586 4 668 4 1284 7 162 8 196 8 266 10 311 12 981 13 390 14 284 14 342
16	10	GGS 0 405 0 468 1 75 2 672 3 615 4 182 4 441 6 358 7 18 8 22 10 359 12 613 12 1037 12 1199 12 1229 12 1398
15	10	TP..P 0 458 1 877 1 931 1 1898 1 1901 2 1098 2 1304 3 586 4 1319 8 171 10 80 11 50 11 53 12 1056 13 477
15	10	L.K.L 0 2 2 172 3 351 3 999 4 202 6 192 6 334 8 47 8 448 10 21 11 142 12 64 12 199 12 478 13 460
15	10	A.SS 1 161 1 233 1 2418 2 400 2 668 3 365 4 599 4 619 5 47 7 1048 10 363 12 1267 13 37 14 300 14 626
15	10	P.Q.S 1 884 1 2004 1 2254 2 1261 3 459 3 806 4 469 4 503 4 1113 5 106 7 560 11 360 12 741 13 568 14 460
15	10	PS.A 0 408 1 936 1 1921 2 306 3 22 4 10 4 1162 6 347 7 149 7 1052 7 1059 7 1117 10 35 13 349 14 247
14	10	Q.S.P 0 463 1 886 1 1040 1 1878 1 1895 1 2006 2 462 3 442 4 1368 6 23 7 1113 11 265 12 743 14 462
13	10	LP.L 0 370 1 2408 2 817 2 826 2 867 3 70 3 620 4 817 6 565 7 434 8 189 11 373 13 358
12	10	PP.G 0 466 1 702 2 1026 3 446 7 12 7 30 7 1448 8 220 10 150 12 1197 13 125 14 288
12	10	VS..S 1 88 2 936 3 111 3 366 4 545 5 7 6 588 7 1114 12 1330 13 388 14 1 14 589
10	10	L..LP 0 367 2 864 3 620 6 562 7 541 8 186 10 31 11 370 12 159 14 56
26	9	GSS 1 78 1 1752 1 2257 2 1251 3 113 3 369 3 694 3 697 4 548 4 1056 5 10 7 816 11 409 12 618 12 661 12 1120 12 1135 12 1138 12 1153 12 1165 12 1249 12 1276 12 1287 12 1368 12 1467 14 452
26	9	S.SP 1 1073 1 1760 1 1914 1 2060 1 2361 2 392 2 996 2 1182 2 1247 4 399 4 696 4 1146 6 2 6 62 6 344 7 1141 10 312 12 672 12 850 12 1039 12 1450 12 1533 13 415 13 429 13 467 14 584
24	9	GS..S 1 76 1 446 1 903 2 673 3 108 3 691 3 694 4 510 4 577 5 10 7 816 11 75 12 90 12 846 12 1086 12 1120 12 1135 12 1138 12 1227 12 1230 12 1249 12 1276 13 288 13 507
24	9	QP.P 0 463 1 947 1 986 1 1907 1 1909 1 1949 1 2029 1 2115 1 2127 1 2309 1 2367 1 2369 2 1302 2 1410 3 510 3 648 4 1170 4 1309 7 1000 7 1006 11 164 12 308 12 753 13 123
24	9	SGS 0 470 1 77 3 112 3 368 3 696 4 674 5 9 5 12 6 62 11 408 12 672 12 681 12 950 12 1085 12 1091 12 1137 12 1164 12 1226 12 1251 12 1275 12 1367 12 1436 12 1466 13 44
23	9	P.PP 0 464 1 769 1 843 1 854 1 1902 1 1942 1 1944 2 250 2 1099 2 1167 2 1258 3 649 4 900 4 1299 7 27 7 29 7 1066 12 621 13 119 13 122 13 124 13 135 14 375
23	9	L.SP 1 16 1 445 1 1881 1 2073 2 514 2 1003 3 610 4 512 4 551 4 892 4 1324 6 71 6 84 6 235 6 518 7 1020 7 1133 7 1186 7 1202 12 1204 13 380 13 413 14 495
22	9	SP.S 0 196 1 120 1 447 1 1883 1 1911 1 2075 2 443 2 1184 2 1249 3 109 3 659 4 908 7 1060 11 284 12 847 12 1041 12 1222 12 1478 12 1535 13 286 13 297 13 382
21	9	GS.S 0 406 0 469 1 76 1 564 2 696 3 697 4 183 4 673 4 1145 5 13 8 456 12 846 12 1038 12 1086 12 1092 12 1120 12 1165 12 1252 12 1399 12 1445 13 299
20	9	S.S.P 0 470 1 89 1 138 1 468 1 1075 1 1385 1 2075 2 6 2 554 3 112 3 698 4 470 4 942 6 343 10 93 12 1184 12 1193 12 1334 12 1436 13 467
20	9	GS.G 1 210 1 457 1 1576 1 2216 1 2305 2 438 3 691 3 694 4 442 5 10 7 19 8 23 10 104 12 205 12 951 12 1043 12 1135 12 1227 12 1249 12 1384
19	9	PPG 0 466 1 873 1 955 1 1888 1 1981 1 2016 7 12 7 31 7 1350 7 1448 8 221 8 376 10 151 10 299 11 73 12 1051 12 1197 13 126 14 289
19	9	S.PS 0 177 1 128 1 904 1 1790 1 1880 1 2360 2 323 2 464 2 674 2 995 3 585 3 663 4 8 6 345 7 1050 7 1115 8 292 10 5 10 95
19	9	T..SS 0 168 1 889 1 940 1 2389 2 25 6 340 6 341 7 814 11 378 12 616 12 1214 12 1236 12 1258 12 1266 12 1332 12 1366 13 230 14 546 14 588
19	9	SG..S 1 802 1 1381 2 1274 3 19 3 448 3 696 4 1421 5 12 6 29 6 356 11 185 12 1085 12 1091 12 1164 12 1234 12 1240 12 1246 12 1251 13 324
18	9	AA..P 0 16 1 862 2 823 2 1080 4 289 4 984 4 1068 7 42 7 1048 7 1120 7 1169 10 77 10 82 12 844 13 47 13 54 13 139 14 371
18	9	PP..S 0 466 1 856 1 2357 2 406 2 508 2 1260 2 1261 3 680 4 570 4 617 7 1068 12 540 12 628 12 629 12 1197 13 408 14 308 14 477
18	9	S.S.A 0 407 1 800 1 1598 1 1914 2 392 4 314 4 399 4 718 4 1106 6 346 7 1051 12 1103 12 1450 13 44 13 59 13 202 13 265 14 246
18	9	G.SP 0 405 1 118 2 369 2 441 3 113 4 26 4 1056 7 1116 7 1125 12 618 12 661 12 1018 12 1153 12 1291 12 1398 13 246 13 284 14 244
18	9	GSP 0 406 1 446 1 2305 1 2380 2 20 2 696 3 108 3 604 4 497 6 63 7 1110 8 243 8 456 12 673 12 846 12 1399 12 1431 12 1445
18	9	S..SQ 1 120 2 99 2 433 2 443 2 623 2 1184 4 1046 4 1364 7 994 10 95 11 76 12 595 12 812 12 1077 12 1137 13 286 14 2 14 141
18	9	PGL 1 185 1 2032 1 2118 1 2276 1 2384 2 827 3 667 3 789 4 1173 6 524 7 956 7 1191 7 1195 12 434 12 985 13 458 14 304 14 393
18	9	GG..G 1 47 1 2222 2 1213 4 441 7 14 7 15 7 17 7 18 8 22 8 25 11 16 11 31 11 33 12 911 12 1149 13 103 13 242 14 50
17	9	S..SG 0 196 1 447 2 937 3 109 5 9 7 1050 12 809 12 885 12 980 12 1145 12 1225 12 1231 12 1237 13 275 13 321 13 650 14 549
17	9	A..PS 1 579 1 762 1 863 1 1472 1 1918 2 322 2 1001 4 1069 7 146 7 1049 8 291 10 85 12 845 12 1553 13 55 14 310 14 330
17	9	S.P.S 1 888 2 226 2 674 2 991 3 444 3 585 4 232 4 670 4 907 4 1417 6 25 6 29 7 1022 10 89 12 1336 13 381 13 639
16	9	P..PA 1 682 1 878 1 1902 1 1944 2 250 3 102 4 826 7 24 7 375 7 787 7 1351 10 81 11 57 13 135 14 296 14 415
16	9	PS..A 0 179 1 974 1 2414 2 997 3 409 4 653 4 1273 6 219 7 24 7 1101 7 1117 12 1216 12 1300 12 1401 13 43 13 58
16	9	AS..S 1 297 2 322 2 459 2 666 2 851 4 657 4 1045 7 1049 7 1081 8 291 11 283 12 1267 13 274 13 296 13 320 14 548
16	9	S..GG 0 56 0 465 1 280 2 1319 3 40 3 612 7 985 10 240 12 1146 12 1226 12 1316 13 446 13 572 14 48 14 334 14 370
16	9	L.EL 0 298 1 69 1 1691 2 42 2 45 2 867 2 912 2 947 4 48 7 412 8 57 8 186 12 338 13 461 14 56 14 85
16	9	SP..A 0 407 1 1883 3 666 4 492 4 894 4 1326 6 73 6 237 6 346 7 580 7 1051 11 284 12 1041 14 92 14 246 14 486
16	9	P.P.Q 1 1945 1 2002 1 2024 1 2345 2 1004 2 1303 3 532 3 552 4 872 7 1001 7 1007 10 33 11 165 12 739 13 119 13 566
16	9	PGS 1 902 1 1990 2 444 2 1250 3 107 4 672 4 723 4 798 7 1109 10 300 11 74 12 1042 12 1152 13 86 13 287 13 298
15	9	L..SS 1 160 1 2255 2 3 2 425 2 1143 3 763 4 693 4 931 7 906 7 1090 10 256 11 407 12 659 12 806 14 596
15	9	G.PS 0 406 1 864 1 1919 2 696 3 20 3 575 4 589 7 22 8 456 12 846 12 1074 12 1175 12 1399 12 1445 13 56
15	9	S..PP 1 1418 1 2054 2 403 3 677 4 186 7 20 10 8 10 148 12 620 12 692 12 1048 13 131 13 405 13 467 14 286
15	9	PG..G 0 467 1 1982 2 1411 3 667 4 493 4 874 4 916 4 1312 5 97 7 13 7 1012 7 1195 11 54 11 63 12 1042
15	9	PS..P 0 408 1 765 1 2013 1 2053 2 387 2 391 2 1246 3 22 4 991 4 1278 6 392 7 1187 7 1343 10 7 14 567
15	9	T..SP 1 243 1 2072 2 321 2 513 3 586 3 656 4 891 4 1319 6 1 6 390 7 1097 8 251 10 311 13 390 13 466
14	9	P.SG 0 197 1 448 2 1145 2 1272 2 1419 3 110 3 446 4 672 4 1419 6 27 7 839 11 74 12 212 12 555
14	9	P.L.S 0 371 1 294 1 542 1 2118 2 987 3 71 3 93 4 261 4 1102 6 524 7 1131 8 134 12 601 12 985
14	9	EL..L 0 365 1 49 2 44 2 946 4 47 4 801 6 443 7 64 7 659 7 1276 8 188 11 257 14 55 14 87
14	9	SA..S 1 22 1 2417 2 50 2 667 2 713 3 15 3 23 6 14 8 20 11 315 12 1044 12 1106 13 36 14 530
14	9	LPP 1 1645 2 405 2 1143 3 530 4 616 7 207 7 1447 8 174 8 189 10 298 12 539 12 694 14 306 14 376
14	9	PSL 1 130 1 866 1 2136 2 466 2 1015 2 1246 3 621 6 347 7 1131 8 294 11 374 12 1183 12 1300 13 359
14	9	S..AS 1 975 1 1567 2 663 3 15 3 684 4 549 4 654 6 14 6 25 7 1167 12 1104 12 1264 13 317 14 530
14	9	S.QS 1 298 2 460 2 852 3 766 4 1367 5 51 6 204 11 76 12 885 12 1139 12 1145 12 1539 13 275 13 389
14	9	L.NL 1 2138 3 1000 4 802 6 302 7 211 7 660 9 88 9 91 12 156 12 159 12 218 12 644 13 374 14 88
13	9	SG.P 1 2321 2 1147 3 19 3 726 4 186 4 409 4 1279 6 62 7 20 11 45 12 672 14 286 14 336
13	9	SG..P 0 470 1 140 1 894 2 368 3 112 4 186 7 20 7 1015 7 1115 12 1148 12 1436 13 245 14 286
13	9	L.E.L 0 399 1 69 1 238 2 45 2 115 2 912 2 931 4 805 6 305 7 53 10 343 12 18 13 461
13	9	SGG 0 58 2 671 3 19 4 443 6 356 7 20 8 24 12 51 12 214 12 1148 12 1228 12 1346 14 336
13	9	L..LE 1 32 2 817 2 867 3 327 4 802 7 246 7 660 7 1277 8 57 12 176 13 73 14 85 14 385
13	9	S.Q.S 1 1762 2 460 2 564 3 452 3 766 4 1117 5 51 7 267 7 1111 11 418 12 1132 12 1474 13 389
12	9	LL..S 0 403 2 171 3 762 3 763 4 174 4 692 6 411 7 399 7 1184 8 392 11 406 13 75
12	9	AS.A 0 211 1 146 1 859 2 1195 3 14 4 1045 4 1137 7 136 7 1081 12 898 13 60 14 558
12	9	L..KT 1 994 3 276 4 768 6 120 7 344 7 1252 7 1368 9 56 10 382 11 392 12 231 12 1254
12	9	SP..N 2 998 3 396 3 522 4 28 4 473 7 1253 8 358 10 126 12 1293 13 415 13 469 14 392
12	9	L.S.T 0 373 1 1881 2 26 2 853 4 768 4 892 6 379 7 307 7 1186 10 113 13 380 14 532
12	9	ASP 1 743 3 395 4 552 6 17 6 85 7 44 7 1084 11 283 12 236 12 1205 13 296 14 585
11	9	G.SG 0 468 1 75 3 694 4 441 5 10 7 18 7 1013 8 22 12 1135 12 1249 13 243
11	9	LS..P 0 489 1 573 1 2320 2 59 2 704 3 455 7 615 10 31 12 347 13 130 14 583
11	9	PG..Q 1 2017 1 2130 3 789 4 995 6 105 7 1109 11 74 12 434 13 481 13 524 14 393
11	9	K.K.L 0 336 1 65 1 1494 2 65 3 322 4 685 5 2 5 77 7 1359 10 318 11 307
11	9	P..LS 0 438 1 1131 3 447 3 941 4 570 7 560 8 245 8 250 12 1556 13 127 14 308
11	9	L.N.S 1 432 2 150 3 763 4 153 4 931 6 302 7 521 12 574 12 1180 13 635 14 88
11	9	SPT 1 1883 2 998 3 589 4 894 7 1188 8 249 12 620 12 852 13 382 14 351 14 586
10	9	NLL 0 397 1 3 2 170 3 50 4 173 7 750 10 262 12 646 13 372 13 378
10	9	G..AS 1 446 1 836 2 552 4 940 6 139 7 1078 11 280 12 251 13 507 14 416
10	9	IL..L 0 297 2 688 3 758 4 688 4 808 6 561 7 850 8 185 12 602 14 84
10	9	Q.PL 1 849 1 2022 2 1100 4 1321 6 267 7 875 9 131 12 953 13 562 14 472
10	9	L.SG 1 53 2 607 4 407 7 457 10 113 11 406 12 1162 12 1434 13 276 14 16
9	9	D..GL 0 327 3 787 4 583 6 522 8 96 10 183 11 330 12 432 14 134
9	9	AG..P 1 282 2 1234 4 898 7 1105 8 207 10 354 11 15 13 283 14 38
53	8	S..SS 1 2417 2 96 2 460 2 512 2 597 2 667 2 674 2 677 2 1249 3 367 3 448 3 585 3 659 3 692 3 695 3 696 3 766 4 99 4 546 4 715 4 1421 5 8 5 51 12 13 12 1022 12 1087 12 1098 12 1100 12 1101 12 1102 12 1118 12 1124 12 1129 12 1133 12 1136 12 1142 12 1163 12 1164 12 1222 12 1234 12 1270 12 1271 12 1274 12 1277 12 1278 12 1331 12 1370 12 1535 13 36 13 389 13 578 14 450 14 599
43	8	S.S.S 1 1071 1 1073 1 2060 2 427 2 429 2 663 2 713 2 715 3 684 3 696 4 468 5 12 5 14 6 344 12 670 12 769 12 871 12 1020 12 1022 12 1085 12 1087 12 1089 12 1091 12 1098 12 1100 12 1101 12 1102 12 1104 12 1106 12 1164 12 1191 12 1251 12 1269 12 1271 12 1273 12 1278 12 1365 12 1446 12 1448 12 1462 12 1464 12 1531 13 32
35	8	SS.G 1 17 1 583 1 800 1 892 1 1065 1 1753 1 2258 2 101 2 601 2 670 3 688 3 796 4 102 4 472 4 520 4 934 4 1424 7 1071 12 50 12 543 12 670 12 810 12 1089 12 1132 12 1238 12 1244 12 1273 12 1288 13 204 13 392 13 446 14 302 14 334 14 335 14 602
28	8	S.GS 1 754 2 436 2 443 2 671 2 1249 3 367 3 689 3 692 3 695 4 546 4 667 5 8 5 11 12 671 12 1041 12 1084 12 1090 12 1118 12 1133 12 1136 12 1163 12 1225 12 1228 12 1250 12 1274 13 286 13 297 14 450
28	8	S..SP 1 89 1 1880 1 2075 1 2360 2 368 2 554 2 565 2 995 3 112 3 663 3 807 4 398 4 470 4 483 4 504 4 511 4 550 4 1367 6 343 7 1082 7 1115 7 1132 12 671 12 849 12 1557 13 245 13 412 13 428
25	8	SSG 1 801 1 893 2 670 2 1146 3 367 3 571 3 695 5 8 5 11 10 259 11 92 12 50 12 671 12 811 12 1084 12 1090 12 1136 12 1163 12 1225 12 1239 12 1245 12 1250 12 1274 12 1415 14 335
24	8	A.AA 1 483 1 2043 3 7 3 9 3 10 3 11 3 14 4 88 7 35 7 37 7 38 7 39 7 40 7 41 10 75 11 26 12 842 13 60 13 92 13 94 13 95 13 96 13 97 13 98
24	8	P.SS 1 581 1 799 1 890 1 941 1 2358 2 993 2 1144 2 1250 2 1262 3 660 4 396 4 955 7 907 7 1069 10 91 12 541 12 630 12 1152 12 1215 12 1223 12 1259 12 1338 12 1536 14 333
22	8	AA.A 1 920 1 2045 2 1080 3 9 3 10 3 11 3 13 4 88 7 34 7 37 7 38 7 39 7 40 7 41 10 82 11 25 13 91 13 94 13 95 13 96 13 97 13 98
21	8	PS..S 1 1882 1 1910 2 676 3 447 3 685 3 806 3 884 4 264 4 469 4 503 7 1059 7 1131 8 77 12 285 12 741 12 848 12 1021 12 1076 12 1260 12 1556 14 611
21	8	TPP 1 855 1 872 1 877 2 978 2 1025 2 1178 2 1270 3 100 7 1067 8 7 8 219 10 149 12 622 12 627 12 746 12 1031 12 1050 12 1056 12 1214 12 1258 14 81
21	8	P.P.S 1 856 1 900 1 972 1 1882 1 1910 1 2310 1 2351 2 1260 3 105 3 649 4 205 4 570 4 1034 7 376 7 1059 7 1068 11 196 12 309 12 628 13 17 13 127
21	8	PSS 1 477 1 582 1 799 1 974 1 2076 2 676 2 1145 3 151 3 587 4 264 4 991 7 1070 7 1092 12 848 12 1076 12 1177 12 1216 12 1260 12 1479 13 518 14 333
21	8	PP.S 1 581 1 857 1 2057 1 2357 2 1144 2 1179 2 1261 2 1271 4 571 7 1023 7 1068 7 1069 10 11 10 299 11 73 12 540 12 629 12 1032 12 1215 12 1259 14 377
20	8	PS.S 1 799 1 2414 2 391 2 407 2 1246 3 504 3 685 4 469 8 304 12 285 12 793 12 1021 12 1183 12 1192 12 1447 13 43 13 58 13 359 14 333 14 357
20	8	S.S.G 0 56 0 70 1 1064 2 100 2 434 2 600 2 1247 4 339 5 9 10 182 12 247 12 771 12 809 12 950 12 1039 12 1116 12 1146 12 1226 12 1237 14 334
20	8	PP..P 1 691 1 702 1 955 1 1888 1 1904 1 1946 2 202 2 1046 3 101 7 23 7 1342 7 1346 7 1350 7 1375 11 161 12 695 13 121 13 125 13 134 14 288
19	8	G.SS 0 102 1 125 1 232 2 4 2 726 3 449 3 697 4 932 4 1399 4 1422 7 1147 12 1120 12 1161 12 1165 12 1235 12 1413 13 231 13 426 13 576
19	8	P.PA 1 142 1 226 1 615 1 856 1 879 1 1945 1 1950 2 1303 3 103 4 1065 7 376 7 1059 7 1117 10 74 10 79 10 84 11 22 14 294 14 307
19	8	PG.P 1 956 1 1889 1 2032 1 2151 1 2307 2 1176 3 107 4 478 4 826 4 1221 7 1109 7 1351 11 19 11 54 11 57 12 567 12 1212 14 304 14 415
18	8	P..PQ 0 459 1 508 1 692 1 1113 1 1254 1 1896 1 1899 1 1905 1 2076 1 2312 2 1156 2 1423 3 531 4 1130 4 1288 7 1109 11 48 13 119
18	8	ASS 0 103 1 90 1 233 1 409 1 1362 1 2391 2 27 2 322 2 459 2 555 3 687 4 657 7 1049 12 542 12 1267 12 1425 14 548 14 626
18	8	S..PS 0 176 1 127 1 1073 1 2060 2 388 2 463 3 19 3 23 3 444 3 584 3 662 6 344 10 32 10 94 12 790 12 995 13 40 13 356
18	8	P.S.S 1 890 1 1758 1 1912 1 2058 2 406 2 676 2 1180 3 110 4 264 4 672 7 378 10 91 12 443 12 848 12 1076 12 1260 12 1529 13 298
18	8	SPG 1 18 1 2306 2 443 2 1032 2 1249 3 666 4 473 4 492 7 45 7 1042 12 433 12 544 12 1041 13 286 13 297 13 393 14 303 14 392
18	8	P.TP 0 459 1 887 1 929 1 956 1 1889 1 1896 1 1899 2 1176 2 1423 4 851 7 1351 8 5 8 217 11 48 11 51 11 60 12 1029 12 1212
18	8	S..GS 2 670 3 688 4 507 4 574 4 670 6 356 8 20 11 200 12 615 12 670 12 1035 12 1089 12 1132 12 1246 12 1273 12 1365 12 1464 13 504
17	8	L.S.S 1 188 1 544 1 2073 2 425 4 1104 6 526 8 100 11 406 12 792 12 869 12 1162 12 1434 12 1460 13 57 13 358 13 413 13 465
17	8	Q..SS 1 124 1 231 1 797 2 725 2 906 2 992 3 793 4 598 4 694 4 716 5 53 7 1403 12 668 12 1081 12 1285 12 1423 14 624
17	8	PSP 0 464 1 1882 1 1910 1 2362 1 2370 2 997 2 1004 3 665 4 27 4 653 6 3 6 392 7 984 7 1059 7 1117 7 1187 13 416
17	8	SS..Q 1 91 1 892 1 943 1 2077 1 2258 1 2392 2 99 2 433 2 1264 4 102 4 1401 5 49 6 90 10 312 12 1077 12 1281 14 602
17	8	P.S.G 0 80 1 121 1 551 1 582 1 725 1 799 1 1474 2 1144 3 782 7 1070 12 212 12 1033 12 1042 12 1223 13 295 14 333 14 418
17	8	A.S.S 1 136 1 466 1 762 1 2335 2 322 2 459 2 1245 4 657 4 1069 5 47 7 1049 12 845 12 1267 13 42 13 263 14 310 14 548
16	8	P..AP 0 408 1 577 1 1884 2 1046 2 1159 3 22 3 103 4 1224 7 23 7 1342 7 1346 10 59 10 66 10 70 10 84 12 333
16	8	P..SP 0 462 1 1908 1 2347 1 2358 1 2368 2 391 2 993 2 1246 3 681 4 1323 7 1019 7 1124 12 541 12 1152 12 1188 14 309
16	8	NS..S 1 191 1 753 2 377 2 432 2 435 2 1201 3 581 3 765 4 1363 7 840 12 979 12 1144 12 1477 13 35 13 500 14 449
16	8	P..PG 0 464 1 501 1 2233 2 203 2 1305 6 521 7 29 7 1009 11 51 11 54 11 60 13 83 13 124 13 295 13 478 14 289
16	8	SP.P 1 2344 1 2350 1 2361 1 2381 2 996 3 522 6 2 6 393 7 1135 7 1188 10 32 10 314 12 620 13 40 13 415 13 431
15	8	SPA 1 164 1 447 1 1916 1 2344 2 394 4 401 4 507 7 580 7 1060 7 1118 7 1127 8 244 10 126 12 1452 13 40
15	8	S..TS 1 164 1 1071 2 273 2 713 3 757 4 281 4 1417 6 33 6 86 7 1022 12 288 12 1080 12 1106 12 1374 13 381
15	8	G.S.G 1 817 1 1010 1 1752 1 2257 2 441 4 441 4 544 7 18 7 1074 8 22 12 1161 12 1287 12 1413 13 284 14 46
15	8	G..GS 0 468 1 75 1 1988 3 691 3 694 4 494 5 10 7 16 7 1196 11 72 12 611 12 1135 12 1150 12 1227 12 1249
15	8	D.SS 1 476 2 5 2 97 2 275 2 598 3 609 3 627 3 794 4 100 4 695 6 342 7 1091 11 90 12 808 12 883
15	8	SS.Q 0 63 1 410 1 478 1 893 1 943 1 2077 2 100 2 1340 3 451 3 571 5 50 10 313 12 1280 12 1538 14 627
15	8	AP..P 1 129 1 736 1 883 1 1943 3 106 4 1129 5 31 7 26 7 28 10 62 10 75 10 87 11 47 11 59 13 120
15	8	SS..L 1 234 2 556 2 728 2 1371 3 370 3 451 6 345 7 515 10 259 12 1122 12 1244 12 1250 14 302 14 590 14 592
15	8	SP.G 0 64 0 465 1 273 1 1916 2 516 3 612 4 507 4 514 4 894 6 73 7 985 7 1051 7 1085 7 1100 14 351
15	8	A.G.P 1 102 1 282 1 486 1 862 3 18 3 106 3 602 4 1098 6 61 11 15 12 801 12 844 13 54 14 28 14 371
15	8	PQ..P 0 462 1 695 1 1908 1 2026 1 2353 1 2368 2 1159 2 1163 4 818 7 1003 10 3 12 307 12 752 12 1173 13 122
14	8	E.A.L 0 314 2 44 2 928 2 946 3 45 3 347 4 47 4 740 4 1075 6 509 8 388 9 96 14 55 14 417
14	8	L.SS 2 26 2 425 3 764 4 263 4 547 4 656 5 6 5 48 6 570 10 92 12 768 12 1126 12 1248 13 379
14	8	PP..G 1 1474 2 1144 2 1169 2 1271 4 1301 4 1371 7 12 7 29 7 687 7 1426 10 221 11 73 13 124 14 289
14	8	G.S.A 1 125 2 479 3 21 3 369 4 548 7 676 7 1013 7 1080 7 1116 7 1125 10 359 11 333 12 481 12 1467
14	8	LSS 1 16 1 2419 2 514 2 1370 3 450 3 610 4 418 4 1423 5 48 10 92 12 768 12 1126 12 1162 13 380
14	8	TP.P 0 461 1 614 1 855 1 897 1 899 1 926 1 1901 2 1098 3 100 7 1067 8 219 10 149 12 627 12 738
14	8	GS.P 0 471 1 756 1 903 2 673 3 113 4 669 4 1056 6 24 7 163 12 275 12 618 12 661 12 1153 12 1437
14	8	SP..L 1 1206 1 2062 2 568 4 698 4 1058 7 1042 8 244 8 249 12 226 12 237 12 433 13 382 14 351 14 497
14	8	S.G.G 1 458 1 806 2 1032 3 571 4 103 4 540 7 1076 8 24 12 544 12 587 12 1225 12 1245 12 1415 14 48
14	8	RL..L 0 43 2 863 2 866 3 48 3 384 6 410 6 564 7 49 7 97 7 134 7 245 8 56 10 109 11 372
14	8	Q.SP 0 463 1 244 1 1909 1 2369 2 566 3 808 4 471 4 505 4 562 4 1368 12 1476 13 391 14 349 14 390
14	8	PAS 1 448 1 858 2 850 2 1180 2 1272 4 774 6 27 7 378 7 1061 12 541 13 295 14 207 14 418 14 557
14	8	LR..L 0 47 1 599 1 1089 1 2192 2 748 2 1053 3 385 4 326 4 744 4 1188 6 235 7 198 7 656 9 100
13	8	P.T.P 2 789 2 1176 3 928 4 822 7 1019 8 5 8 217 9 43 11 161 12 748 12 833 12 1029 12 1212
13	8	GL.S 1 2119 3 449 4 1422 6 525 8 99 8 313 12 88 12 986 12 1161 12 1247 13 56 14 252 14 436
13	8	PG.A 1 759 1 824 1 2384 3 667 4 493 7 32 7 1195 11 63 12 1042 12 1052 13 481 13 524 14 294
13	8	G..QQ 1 460 1 2018 1 2131 1 2228 2 1092 2 1161 3 499 4 1305 7 1393 11 37 11 77 13 525 14 394
13	8	SS.P 0 176 1 127 2 7 2 463 3 584 3 662 3 699 4 696 4 992 6 344 10 94 10 312 12 1335
13	8	STP 1 888 1 913 1 1897 1 2282 2 761 3 585 6 369 8 87 8 432 10 148 12 745 12 1438 14 344
13	8	S..SL 1 128 1 192 1 2421 2 464 2 678 4 667 6 345 8 292 12 1250 12 1539 13 71 13 382 14 590
13	8	Q..PP 0 463 1 2354 2 976 2 1023 2 1268 3 509 3 648 4 1025 4 1368 7 9 7 998 12 1256 13 123
13	8	SV.S 1 904 1 976 2 154 3 663 3 689 4 157 4 1414 6 204 10 95 12 1087 12 1370 13 501 13 579
13	8	N.SL 1 209 1 1788 2 465 2 764 4 530 6 433 7 1130 8 257 12 458 12 1182 13 72 13 215 13 410
13	8	SAS 1 89 2 554 2 665 2 713 3 686 4 942 6 114 6 323 6 407 12 94 12 1106 13 59 14 584
13	8	S.P.P 1 140 1 470 1 1880 1 2360 2 995 3 663 7 25 7 1115 10 148 10 313 12 619 13 39 14 286
13	8	P..SG 0 467 1 799 2 606 2 1144 2 1271 7 1012 7 1112 11 73 12 1223 12 1433 13 41 13 546 14 333
12	8	SP..R 1 2361 2 324 2 557 4 486 6 2 7 45 7 1100 7 1118 7 1204 8 457 12 663 13 248
12	8	LSP 2 370 2 1248 4 485 7 1252 8 248 8 253 10 31 10 44 12 1559 13 327 14 91 14 311
12	8	AS..P 1 839 1 2182 1 2326 2 1181 3 18 6 61 7 1062 7 1140 12 789 13 355 14 419 14 533
12	8	LS.P 0 331 1 16 1 469 1 707 2 514 3 610 3 872 7 752 8 86 12 982 12 1185 13 380
12	8	Q.S.G 1 199 1 328 1 715 1 2215 2 437 2 1136 3 569 4 471 10 103 12 1134 13 391 14 390
12	8	TP..V 1 901 1 973 3 100 4 1272 6 242 7 861 7 1190 7 1353 8 7 12 627 12 1050 13 559
12	8	Q..TS 0 66 1 326 1 464 1 2333 2 1417 3 160 3 768 4 1377 7 1011 8 428 14 323 14 540
12	8	Q.LQ 0 306 1 2195 1 2288 2 1059 4 273 4 999 7 410 7 866 7 1258 12 318 13 439 14 575
12	8	SSN 1 1065 2 433 2 463 3 451 3 796 4 398 4 419 6 572 12 1025 12 1261 13 317 14 602
12	8	QSS 1 942 2 421 2 462 2 1263 3 768 4 471 4 956 5 53 7 908 13 391 13 427 14 598
12	8	LS.S 5 48 6 305 7 334 8 349 10 92 11 407 12 93 12 444 12 768 12 1126 14 311 14 583
12	8	S.S.R 1 2361 2 324 5 54 6 2 7 1100 7 1141 8 305 8 457 12 672 12 1024 13 151 13 152
12	8	Q.PP 1 539 1 1949 2 1269 3 509 3 510 4 1026 4 1369 7 1000 11 71 12 1049 13 123 13 132
12	8	S.SR 1 764 1 1598 2 568 4 942 5 55 6 407 10 375 12 445 12 1193 12 1293 13 152 13 265
12	8	S.A.S 1 127 1 164 1 802 1 1567 3 15 3 23 4 507 5 45 7 1167 10 361 12 1218 13 40
12	8	T.P.G 1 272 1 871 2 1025 2 1082 4 455 4 947 6 72 7 526 7 1446 8 219 10 149 12 565
12	8	SP.T 1 164 1 1206 1 2376 3 396 4 850 6 86 7 1022 7 1094 7 1253 8 249 12 1155 13 393
12	8	P.AP 1 734 1 881 2 1047 4 826 7 24 7 1343 7 1347 10 76 10 81 11 57 12 268 13 83
11	8	LHS 2 425 3 73 4 512 7 295 7 307 7 457 7 1133 8 136 10 113 13 218 14 385
11	8	SPL 1 120 1 850 3 810 4 654 4 1322 6 237 7 1204 10 32 12 663 12 1432 13 431
11	8	VSS 1 891 3 366 4 101 4 620 5 7 11 4 11 379 12 631 12 1088 13 580 14 589
11	8	Q..LL 0 245 0 400 1 356 2 1263 2 1430 4 637 6 254 11 247 12 953 14 8 14 606
11	8	T.SP 1 162 1 848 1 2379 4 1332 7 1040 8 242 8 252 10 124 12 235 13 38 14 484
11	8	S.P.I 0 177 1 2282 3 588 3 622 4 1286 6 369 7 785 7 1171 7 1344 12 1186 14 444
11	8	TSS 1 162 2 276 2 521 3 583 6 89 7 1148 10 311 12 1083 12 1236 13 38 13 316
11	8	S.S.Q 1 892 1 1760 1 2337 2 99 3 505 5 49 7 818 8 102 10 312 12 450 12 1137
11	8	AS.P 1 90 2 322 2 555 4 943 4 985 6 28 7 1049 7 1170 8 291 12 542 14 405
11	8	A.L.A 0 183 0 247 0 316 1 112 4 703 6 511 7 876 8 390 11 273 11 279 12 838
11	8	T.L.A 0 75 1 552 2 335 4 778 6 276 6 460 7 432 12 71 12 1549 14 9 14 527
11	8	L.L.L 0 40 0 366 1 357 2 1053 3 910 4 1082 4 1188 7 300 7 656 11 369 12 405
11	8	SLL 2 1265 2 1432 3 761 7 703 9 102 11 189 11 249 12 17 12 605 13 74 14 360
11	8	PS..T 0 71 1 936 2 698 2 1015 3 587 3 652 4 591 4 1162 10 97 11 374 13 518
11	8	LP.Q 0 303 1 132 1 2025 1 2253 1 2329 2 1149 4 881 7 207 10 34 12 366 13 635
11	8	S.SE 0 70 0 470 2 901 3 770 5 16 6 323 8 102 8 305 12 1116 12 1462 13 360
11	8	E.SS 0 174 1 1062 1 1063 1 1676 1 1751 4 717 6 88 7 426 10 257 12 1119 14 547
11	8	LL.Q 1 2196 2 931 2 1266 2 1433 3 326 4 1078 7 585 7 586 8 392 13 591 14 516
11	8	S..LS 1 1613 1 2420 3 452 5 45 6 29 7 297 10 89 12 9 12 1123 12 1251 13 324
10	8	LL.T 0 369 1 2069 2 635 2 816 2 1375 3 51 4 643 6 278 12 956 14 361
10	8	P.LS 1 1653 2 763 2 1246 4 571 6 378 10 11 12 522 12 1183 13 359 14 309
10	8	DSS 0 62 0 175 1 126 2 5 4 695 6 342 10 258 12 808 12 1372 14 601
10	8	RL.S 0 339 1 1529 3 1038 4 767 6 569 7 134 7 147 11 372 12 79 12 767
10	8	GLS 0 330 2 369 3 350 3 449 4 1422 8 85 11 333 12 481 12 1161 14 19
10	8	S.LL 1 70 2 609 2 1264 3 761 6 409 9 102 11 189 12 16 12 228 14 607
10	8	S.SV 1 234 2 58 2 715 2 717 6 114 7 335 8 457 10 93 11 380 12 1085
10	8	QS.S 1 1072 1 1759 2 900 5 53 6 322 7 1033 10 374 12 872 12 1541 13 33
10	8	S..QG 0 63 1 2393 2 100 2 434 2 1005 3 571 4 103 8 396 12 950 14 248
10	8	QS..S 1 1879 2 596 3 658 3 768 5 53 10 4 12 1141 13 427 14 140 14 598
10	8	N.PS 1 2412 2 567 2 1002 3 619 3 858 4 467 7 982 11 361 12 1477 13 414
10	8	SG..G 0 199 1 567 4 409 5 9 7 1102 8 24 12 950 12 1226 12 1316 13 278
10	8	LSD 0 331 2 618 4 340 4 660 6 380 7 615 8 349 11 334 12 482 12 782
10	8	SL..L 1 31 1 2137 2 110 3 463 4 368 4 532 6 301 9 87 11 249 14 454
10	8	APS 1 129 2 1245 3 25 3 883 4 1277 4 1348 7 1058 10 87 12 740 13 42
10	8	L.S.V 0 340 2 514 3 419 3 610 4 512 4 1001 7 1133 8 314 10 92 11 226
9	8	GLA 1 159 1 2385 2 495 3 668 4 329 6 448 7 1196 10 186 14 436
9	8	S..LN 1 147 2 467 3 761 6 306 9 102 10 126 12 899 14 144 14 392
9	8	L..SP 0 404 2 470 4 25 4 561 7 1185 10 42 11 281 13 379 14 583
9	8	GK.L 1 1214 2 604 3 323 4 391 4 711 5 78 7 331 11 367 12 937
9	8	EP.S 1 1015 1 1757 3 980 4 732 6 26 7 1378 8 210 10 2 14 417
9	8	P..HS 1 745 2 676 3 71 7 1131 8 134 8 255 12 1076 13 298 14 611
9	8	S.L.A 0 86 2 277 2 1187 4 531 6 237 7 279 11 319 12 91 14 380
9	8	TT.S 1 1259 1 1930 2 702 3 579 4 645 6 340 7 161 8 251 13 647
9	8	G.LL 0 364 2 112 3 835 4 878 4 1076 6 377 10 261 11 367 12 954
9	8	P..VA 0 479 1 935 1 974 4 1273 6 243 11 269 12 1051 13 86 14 111
9	8	S.PA 1 163 2 8 3 700 6 25 6 421 7 25 8 268 12 72 13 39
9	8	LLD 1 4 2 751 3 51 4 747 4 1078 6 257 7 704 12 230 13 373
9	8	PAL 1 682 2 1358 4 1434 6 566 7 435 10 127 12 522 14 296 14 309
9	8	LL..E 0 184 2 1375 3 837 7 246 11 191 12 436 13 591 14 36 14 361
9	8	LQE 0 399 1 1498 2 693 3 951 6 493 7 412 7 854 11 343 14 107
9	8	RL..S 4 630 6 569 7 657 8 113 11 224 11 252 12 767 13 179 14 582
8	8	Q..GE 1 371 2 232 3 832 4 309 5 39 8 283 12 1410 14 27
8	8	LDD 0 242 1 1748 2 767 4 809 7 474 8 192 10 205 12 231
8	8	LS..T 2 337 4 340 6 32 7 1252 8 248 10 13 12 1254 13 380
8	8	L..DS 1 2278 4 692 6 279 7 399 10 144 11 311 12 429 13 465
8	8	L..LH 1 1691 3 70 4 369 7 304 10 110 11 308 12 19 14 382
8	8	PQ..I 0 493 1 1257 4 363 7 545 10 190 12 758 13 434 14 399
8	8	P.N.S 1 745 2 508 7 1128 8 255 10 308 12 456 13 408 14 611
8	8	LLS 1 1654 2 48 6 379 7 751 8 314 11 406 13 379 14 361
8	8	P..TS 1 1882 2 1180 3 590 6 524 10 308 11 196 12 601 13 408
8	8	T.GL 2 493 3 893 4 1420 6 446 7 1190 8 97 13 102 14 135
8	8	Q.TS 0 193 1 1072 2 491 4 480 7 1370 10 374 12 1081 13 528
8	8	K.LP 0 476 1 1534 3 68 4 204 7 509 8 120 10 23 12 537
21	7	P..QP 1 274 1 504 1 687 1 695 1 1109 1 1892 1 1904 1 1946 1 2026 1 2053 1 2112 1 2124 1 2353 1 2364 2 351 3 500 4 794 4 991 7 1003 11 161 12 756
19	7	S.LS 1 120 1 2417 1 2421 2 368 2 512 2 937 3 448 4 483 4 658 4 1421 12 91 12 980 12 1124 12 1557 13 71 14 2 14 18 14 141 14 360
19	7	G..SS 0 60 1 76 1 232 2 4 2 320 2 457 2 519 4 517 4 1398 11 89 12 846 12 1074 12 1086 12 1120 12 1175 12 1235 12 1241 12 1247 13 575
18	7	P.P.A 1 142 1 615 1 685 1 879 1 1902 1 1944 1 1950 2 250 2 997 4 653 4 1065 7 30 7 1117 7 1136 10 74 10 79 11 22 13 135
18	7	G.P.S 1 104 1 276 1 446 1 957 1 1014 1 1756 1 1935 1 1988 3 108 4 479 7 21 11 72 12 846 12 1074 12 1150 12 1175 12 1213 14 416
17	7	TP..S 0 461 1 143 1 889 1 940 1 2413 2 762 2 1178 2 1270 4 456 7 1067 12 284 12 521 12 738 12 1031 12 1214 12 1258 13 401
17	7	PQ.P 1 501 1 734 1 769 1 929 1 1899 1 1902 1 2233 2 348 2 1099 2 1423 3 431 4 1320 7 1376 11 51 13 83 13 122 13 434
17	7	S.S.L 1 234 1 546 1 2062 1 2415 2 568 2 678 6 407 7 380 12 226 12 815 12 978 12 1122 12 1244 13 429 14 358 14 550 14 590
17	7	P.Q.P 1 504 1 932 1 1892 1 1947 1 2026 1 2347 2 1163 3 434 3 500 4 1149 4 1224 4 1443 7 1003 7 1375 13 121 13 560 14 567
17	7	NSS 2 432 2 599 2 669 2 727 3 661 3 765 3 795 4 530 4 906 4 933 7 427 7 1405 10 238 12 669 12 1144 12 1333 13 203
17	7	P..AA 1 133 1 142 1 615 1 879 1 1221 1 1950 4 1065 7 31 7 1117 10 74 10 79 11 22 11 274 13 51 13 137 13 348 14 93
17	7	PQP 0 462 0 493 1 769 1 879 1 927 1 1902 1 1908 1 2116 1 2128 1 2368 2 1099 4 914 10 315 12 307 12 752 12 758 13 122
17	7	ST..S 0 167 1 888 1 1073 1 1567 2 512 2 715 3 578 3 585 4 521 12 471 12 615 12 1035 12 1331 12 1365 13 356 13 389 13 504
17	7	PA.P 1 508 1 682 1 881 1 1905 1 1942 1 1947 2 10 2 1047 2 1305 7 27 7 1128 10 76 10 81 11 60 13 119 13 295 14 296
16	7	PP.Q 1 812 1 1487 1 1904 1 1946 1 2016 1 2154 2 973 2 1260 3 540 4 502 4 1028 7 1001 7 1002 7 1426 11 161 14 477
16	7	P.S.P 1 706 1 902 1 1105 1 1884 1 2353 1 2358 2 993 2 1419 4 991 6 27 7 23 7 1342 10 3 12 131 12 541 12 1152
16	7	SS.L 1 235 1 2420 2 402 2 422 2 909 2 1146 2 1264 7 118 8 1 10 365 12 16 12 662 12 691 12 1123 12 1245 14 591
16	7	SQ..P 1 168 1 790 1 944 1 1754 1 1992 2 565 3 807 4 470 4 504 4 1340 4 1367 7 997 7 1150 12 1048 12 1255 13 131
16	7	SSQ 1 943 1 1753 2 101 2 460 2 564 2 909 3 766 4 992 4 1117 7 1149 12 885 12 1132 12 1139 12 1145 12 1281 14 628
15	7	SQ.Q 0 342 1 201 1 325 1 819 1 944 1 1255 3 429 4 1023 4 1106 4 1138 7 997 12 871 12 1282 14 5 14 248
15	7	SQ.P 1 840 1 984 1 1939 1 2355 3 216 3 444 4 815 4 1307 11 357 12 598 12 718 12 952 12 1048 13 131 14 568
15	7	PPS 1 581 1 935 1 1474 2 406 2 1144 3 446 3 651 4 502 7 23 7 983 7 1069 7 1342 12 1215 12 1259 13 348
15	7	G.GG 1 97 1 2235 4 442 7 14 7 15 7 16 7 19 8 23 8 26 11 31 11 32 12 611 12 1227 12 1317 14 180
14	7	N.S.S 1 87 2 390 2 432 2 529 2 899 3 765 6 304 7 1032 10 310 12 245 12 576 12 1144 12 1182 12 1189
14	7	LLL 0 257 0 272 0 366 0 367 0 368 1 359 2 114 3 762 3 910 7 585 7 1184 9 103 11 190 11 369
14	7	Q.PG 1 502 1 822 1 954 1 985 1 2234 2 825 2 1230 2 1343 4 1445 7 1041 11 52 12 398 12 1410 13 84
14	7	TSL 1 467 1 552 1 2336 2 538 3 760 4 280 4 680 6 36 6 300 6 434 12 71 12 604 13 384 13 411
14	7	SPV 0 196 1 92 1 1911 2 516 2 557 3 109 3 396 3 612 4 514 4 564 4 698 4 850 7 1135 8 254
14	7	Q.SS 1 2256 2 420 2 458 2 562 2 1338 2 1369 3 569 4 694 4 716 4 1115 5 53 7 1404 12 668 12 1134
14	7	SL.S 0 177 1 1790 1 1880 2 852 4 511 4 546 4 550 4 578 7 994 7 1132 13 217 13 275 13 412 14 360
14	7	L.QL 1 2408 2 632 2 932 2 1434 3 327 3 464 4 640 4 817 4 842 4 1079 7 191 7 851 9 109 14 4
14	7	QSP 1 849 1 2349 2 349 2 1277 3 658 4 893 4 1321 4 1333 4 1369 7 1033 7 1041 8 357 14 485 14 496
14	7	P.AS 1 144 1 837 1 857 1 2324 2 1179 2 1193 2 1271 3 685 4 655 4 983 7 1079 7 1138 12 540 13 58
14	7	G.G.S 1 76 2 2 2 477 4 542 7 16 7 674 7 1078 11 75 12 611 12 974 12 1227 12 1247 13 229 13 282
14	7	A.S.P 1 129 1 161 1 378 1 2280 4 230 4 984 6 419 7 783 7 1048 7 1169 10 87 13 37 14 300 14 442
14	7	TS.S 0 69 1 467 1 1074 1 2336 2 662 2 716 6 1 6 527 10 311 12 977 12 1236 12 1366 12 1377 13 466
14	7	QG..G 1 96 1 675 1 2215 1 2234 1 2396 2 437 2 1286 4 922 4 928 4 1357 6 289 10 103 11 71 12 1134
13	7	P.LP 1 130 1 682 1 2032 2 1156 3 528 3 621 4 261 4 614 7 166 7 375 8 172 14 296 14 304
13	7	G..PS 0 405 1 903 1 1251 2 303 2 673 4 1159 7 21 12 1018 12 1213 12 1291 12 1398 14 244 14 354
13	7	S.PP 1 1886 1 1979 1 2014 1 2355 2 506 3 444 3 726 7 1344 7 1373 10 148 12 745 12 1195 14 286
13	7	E.LL 0 222 0 255 0 365 0 401 1 2 3 908 3 997 6 118 7 55 7 397 7 749 13 371 14 104
13	7	P..QA 0 452 1 278 1 915 1 959 1 2155 1 2165 2 973 4 402 4 1041 4 1344 6 423 11 24 14 557
13	7	PT..S 0 371 0 438 1 884 1 900 1 972 1 1929 3 459 3 590 4 946 7 512 7 560 8 250 14 587
13	7	GQP 1 104 1 276 1 284 1 810 1 2274 1 2308 1 2322 2 880 3 647 4 479 11 55 13 146 14 322
13	7	GPL 1 705 2 112 2 1412 6 30 6 377 8 443 12 197 12 954 13 128 13 142 14 41 14 338 14 374
13	7	G.AG 1 213 1 251 1 2216 1 2219 1 2223 3 668 4 494 7 1103 7 1196 8 25 11 34 11 64 12 1043
13	7	LLP 0 39 0 369 0 477 2 171 2 816 3 69 4 174 4 880 7 71 7 1185 10 24 14 516 14 609
13	7	G..PA 1 141 1 505 1 679 1 810 1 2238 2 1177 6 24 7 951 7 1116 7 1125 8 366 11 21 14 293
13	7	T.PP 1 855 1 871 1 1644 1 1926 2 404 3 100 7 1021 7 1067 7 1340 7 1446 8 219 10 149 12 627
13	7	SLP 0 177 1 131 1 305 1 380 1 708 1 1107 1 1790 1 1880 3 622 4 670 7 785 12 72 14 406
13	7	SP.M 1 246 2 350 2 1032 2 1278 4 473 4 1322 4 1326 4 1334 7 580 7 1034 12 674 13 328 14 486
13	7	SLS 1 113 1 468 1 2337 2 58 2 1247 4 339 4 659 6 457 7 335 12 1184 12 1253 12 1542 13 360
13	7	L.AL 1 1097 1 1821 2 116 4 119 4 533 4 536 6 565 7 98 7 434 11 308 14 12 14 382 14 529
13	7	GG.G 0 468 1 75 4 441 7 14 7 15 7 16 7 18 8 22 8 25 11 31 11 32 11 34 14 51
13	7	LLQ 0 184 0 398 1 2196 2 692 2 1266 2 1433 4 640 4 692 7 586 7 867 12 436 12 606 14 106
13	7	VS.S 1 88 1 891 1 1913 3 111 4 1105 7 1099 11 379 12 225 12 246 12 1088 12 1364 14 245 14 589
12	7	QA..P 0 455 1 148 1 609 1 1091 1 2022 1 2145 2 976 3 548 4 453 4 1109 7 1397 12 518
12	7	Q.S.L 1 68 1 838 1 2325 2 421 2 1263 2 1338 2 1430 3 808 4 813 5 108 11 247 13 570
12	7	LA.L 0 44 2 45 2 947 3 464 4 48 4 702 6 302 7 135 7 211 14 12 14 56 14 532
12	7	A.L.S 1 14 2 46 2 851 2 1001 3 373 7 146 9 98 13 55 13 274 14 14 14 366 14 493
12	7	SS.V 1 91 1 234 2 515 2 556 2 1252 3 152 3 611 4 697 4 957 10 93 11 380 14 592
12	7	SP.H 1 850 1 2371 2 394 3 810 4 401 4 486 4 1370 6 520 12 1020 12 1191 12 1446 13 469
12	7	PLP 1 2024 4 205 7 376 10 33 12 380 12 1487 13 15 13 25 13 432 13 537 13 564 14 375
12	7	A.QA 1 146 1 920 1 2143 3 561 4 403 4 535 4 1137 4 1345 6 424 11 25 12 898 14 558
12	7	P.TS 1 165 2 536 6 87 7 1012 7 1019 7 1023 12 793 12 1032 13 314 13 409 13 546 14 324
12	7	A.P.P 0 491 1 683 1 827 1 1906 1 1943 1 1948 4 898 7 28 10 77 10 82 11 194 13 120
12	7	LE.L 1 1097 2 42 2 116 2 932 3 330 4 119 4 765 7 249 7 304 12 19 12 61 14 88
12	7	SQA 1 147 1 280 1 961 2 1296 4 1108 4 1138 4 1340 10 36 12 899 13 508 14 248 14 559
12	7	TS.P 1 139 1 162 1 1885 2 1420 4 7 4 1416 7 1021 7 1372 8 431 12 71 12 1315 13 38
12	7	S.G.L 2 110 4 341 4 667 6 288 7 1042 10 259 12 206 12 214 12 433 12 952 12 1250 14 336
12	7	S.S.I 1 77 2 531 2 697 6 323 6 457 6 528 8 350 11 380 12 286 12 1466 12 1533 13 360
12	7	KKK 1 1268 1 1585 1 1604 2 738 3 890 4 737 10 318 12 687 12 688 12 1503 12 1521 13 271
12	7	PAA 1 144 1 617 1 881 1 1952 2 1047 4 983 4 1067 7 1119 10 76 10 81 11 24 13 138
12	7	S.PV 1 91 1 708 1 888 1 2008 2 515 2 556 3 611 4 697 7 753 12 276 12 502 14 444
12	7	V.SS 0 61 1 891 1 1361 3 150 4 518 11 3 11 379 12 48 12 1088 12 1371 14 332 14 589
12	7	L.SL 3 330 3 419 3 620 3 759 7 135 9 100 11 373 12 176 12 603 13 358 14 385 14 532
11	7	T.PS 0 69 1 885 1 1074 4 947 6 1 6 390 8 75 8 302 12 1214 12 1258 13 357
11	7	LL.S 1 52 1 187 3 374 3 763 7 1185 11 225 12 868 13 379 13 464 14 15 14 609
11	7	LL.A 0 184 0 248 0 258 1 360 2 48 2 115 3 388 7 1304 11 191 11 275 14 11
11	7	S..VS 0 82 1 888 1 1766 2 410 2 715 2 1315 7 1111 12 471 12 1085 13 385 14 586
11	7	L.RL 0 44 2 689 2 864 4 689 4 765 4 877 6 562 7 541 11 250 11 370 12 19
11	7	LS..L 0 2 1 69 1 1616 1 1655 1 2419 3 351 6 305 6 458 7 300 12 482 14 143
11	7	TLQ 0 372 4 891 4 1000 7 518 7 1227 7 1259 10 328 12 63 12 1408 13 440 14 457
11	7	LQ..Q 1 1858 1 2197 1 2295 2 1055 2 1061 3 469 4 812 4 1196 7 1366 13 276 14 458
11	7	P..PV 1 843 1 887 1 929 1 989 3 107 3 525 4 851 5 32 7 1376 12 1207 14 375
11	7	LV..L 1 357 1 603 2 632 2 935 4 202 4 365 7 1193 8 47 12 57 12 137 14 433
11	7	T.LL 2 1373 3 372 3 760 4 638 6 255 6 276 7 69 7 1302 12 604 14 9 14 514
11	7	D.S.S 0 68 1 563 2 97 2 598 6 60 6 321 6 342 7 1139 8 303 12 808 12 1540
11	7	LL..P 0 367 1 4 1 1118 2 915 7 683 7 751 7 1185 7 1304 9 103 11 370 13 379
11	7	SLG 0 82 1 211 1 553 1 727 1 1194 2 110 2 1016 4 546 7 833 12 249 14 420
11	7	S.P.L 1 128 1 2091 2 464 2 556 2 761 6 345 7 164 8 292 12 133 12 983 14 302
11	7	SS.T 2 680 3 588 4 718 7 515 7 1149 12 288 12 619 12 1166 13 381 13 519 14 453
11	7	PGT 1 956 1 1889 2 206 2 882 2 1176 7 1012 7 1351 10 152 11 63 12 1212 13 394
11	7	T.P.P 1 877 1 1005 2 785 2 791 4 1032 6 1 6 390 11 163 12 750 12 1056 13 23
11	7	S.HS 1 192 2 428 2 677 4 511 7 1026 7 1132 12 812 12 1077 12 1095 13 217 14 612
11	7	PTS 1 551 1 1884 1 1937 2 860 2 1419 4 481 4 1419 7 1024 11 198 12 1033 13 383
11	7	S..AL 0 180 1 546 1 2062 1 2415 3 370 4 460 4 532 6 288 11 347 14 21 14 497
11	7	S.VS 0 196 0 291 1 1911 2 1202 3 109 4 99 4 1210 12 595 12 1362 13 578 13 650
11	7	PSQ 1 1076 1 1254 3 806 4 469 4 503 9 148 10 35 10 97 12 741 14 247 14 567
11	7	LP..P 1 306 1 733 1 842 2 249 3 530 3 620 7 786 7 884 8 4 12 267 13 433
11	7	SS.N 1 79 1 1064 2 564 4 531 4 1401 10 259 11 410 12 1024 12 1281 12 1426 13 581
11	7	S..PT 1 548 1 574 2 996 3 456 7 1063 9 54 12 745 12 850 14 420 14 534 14 584
11	7	LQ.L 1 2066 1 2138 2 1434 4 536 4 641 7 412 7 868 7 1277 8 445 9 88 12 176
11	7	PVS 0 197 1 890 1 1912 1 1996 3 110 4 733 7 1379 12 131 12 311 12 630 14 378
11	7	S..SN 2 428 2 431 2 461 4 1118 4 1210 4 1381 6 170 7 841 12 1544 13 362 14 600
11	7	PVQ 1 93 1 932 1 2347 2 1021 2 1150 4 974 7 2 10 141 13 560 14 460 14 478
11	7	S..SI 0 177 0 291 1 77 2 154 2 378 4 157 6 589 7 817 12 286 12 770 12 1466
11	7	PG.G 1 83 1 2276 2 882 2 1033 2 1232 4 672 7 13 11 74 12 545 14 290 14 292
11	7	PA..G 1 228 1 813 2 253 2 1305 3 487 4 1434 11 60 13 41 13 138 13 295 14 418
11	7	Q..PS 1 1879 1 1907 1 2367 2 566 3 574 4 24 4 650 10 4 12 1174 12 1476 14 220
11	7	QG..S 0 66 1 124 1 231 1 718 2 456 2 725 3 36 3 574 4 1144 12 1174 14 251
11	7	QP..S 1 1907 1 2056 1 2323 1 2356 1 2367 2 992 3 503 4 1053 7 1011 13 147 14 323
11	7	RLL 2 691 3 909 4 691 4 879 6 119 6 410 7 97 7 245 7 682 8 13 11 224
11	7	QM..Q 0 379 1 2262 1 2299 2 562 2 1106 3 432 4 1232 4 1250 4 1405 6 540 13 435
11	7	Q.S.S 2 566 3 503 3 768 4 694 4 716 4 1144 5 53 12 668 12 1476 13 427 14 598
10	7	S..PA 1 1914 1 1939 2 7 2 392 3 699 4 399 4 1279 12 1450 13 292 14 568
10	7	ASL 1 112 2 851 2 1195 6 612 7 136 9 1 13 274 14 405 14 419 14 533
10	7	R..SS 2 419 2 561 5 46 6 569 10 362 11 377 12 667 12 767 12 807 13 149
10	7	TSG 1 139 2 493 2 1420 4 1420 6 355 7 1014 12 1109 12 1315 12 1366 13 548
10	7	ALL 0 183 0 247 2 930 3 325 3 373 4 742 4 1077 7 584 8 391 14 14
10	7	LPA 1 684 2 849 3 81 3 90 6 565 7 377 7 434 12 73 12 298 14 298
10	7	PA.Q 1 228 1 2241 3 82 4 402 4 1344 6 423 11 24 12 115 14 207 14 557
10	7	L.P.L 0 369 0 418 1 1093 2 111 2 816 3 69 7 207 7 1193 8 174 9 105
10	7	GL..S 1 51 1 159 1 186 2 2 4 329 7 1196 11 280 12 1247 14 137 14 354
10	7	N.N.P 0 76 3 542 3 751 4 421 4 567 4 883 7 1232 8 202 11 124 12 27
10	7	GS..A 1 210 1 1991 3 369 4 459 4 548 6 24 8 23 12 1467 13 45 13 87
10	7	T.LS 0 439 1 467 1 958 1 2336 2 335 2 702 7 561 8 251 12 1549 14 527
10	7	L..PG 0 331 1 16 1 684 2 1342 2 1408 6 257 7 10 12 982 12 1409 14 29
10	7	L..GD 1 122 2 159 2 618 2 1401 4 162 6 309 11 172 12 957 13 337 13 621
10	7	KK..S 0 208 1 1563 1 1604 2 738 9 50 10 371 12 687 12 688 12 1522 13 271
10	7	SLQ 1 867 1 2137 2 539 2 852 2 1341 7 301 9 87 11 342 12 386 13 275
10	7	G.L.P 1 56 1 2161 4 878 4 1439 6 256 7 1088 12 208 13 115 13 325 14 374
10	7	Q.L.Q 1 791 1 2195 1 2288 2 1106 4 1232 4 1244 6 426 8 234 12 177 14 211
10	7	SS..M 1 801 2 1340 3 629 4 472 4 934 7 1149 12 1167 12 1238 12 1335 13 233
10	7	A.P.T 0 457 1 509 1 1887 3 395 3 670 6 85 7 1017 7 1349 11 61 13 407
10	7	L..GS 0 403 1 73 2 693 2 1248 7 160 10 298 11 406 12 272 12 1162 12 1434
10	7	LL..T 0 258 0 368 2 635 2 1266 6 120 6 379 7 704 11 250 12 606 14 516
10	7	G.PL 1 957 2 604 4 391 11 175 12 325 12 803 12 1431 13 535 14 337 14 373
10	7	I.TL 1 570 1 1642 2 511 2 701 3 269 3 312 10 253 11 398 12 571 13 438
10	7	L.SQ 0 340 1 2120 2 989 2 1115 4 1001 4 1104 7 307 7 995 10 34 12 869
10	7	L..AL 1 1089 2 115 2 950 4 1082 6 334 10 343 12 64 12 482 14 11 14 25
10	7	L.NS 1 52 1 187 2 470 3 763 4 561 4 812 4 931 6 469 7 1230 12 868
10	7	L.LQ 1 2253 2 1053 2 1055 3 467 4 1188 4 1190 7 300 7 585 8 260 12 174
10	7	A..LS 0 187 0 328 1 466 1 2335 2 46 2 1245 4 657 8 346 11 331 14 580
10	7	N.SV 1 315 1 747 2 152 2 386 2 548 3 661 4 155 7 1405 12 253 14 613
10	7	S.V.G 0 196 2 175 3 109 3 612 4 178 8 416 13 488 13 531 13 650 14 314
10	7	AS..K 1 63 1 1028 1 1362 2 736 4 775 6 224 7 351 7 379 12 1205 13 510
10	7	LP..L 0 40 1 39 1 550 1 828 2 172 2 849 7 207 8 174 13 597 14 59
10	7	PLS 0 488 1 121 1 706 1 959 4 572 6 31 10 12 10 91 12 443 13 129
10	7	VS..G 1 891 2 718 2 1318 4 101 6 150 7 1099 12 1088 12 1364 14 350 14 369
10	7	P.MP 1 1607 1 2010 1 2013 1 2050 2 500 3 431 4 946 10 63 13 434 14 474
10	7	ST.S 2 512 3 582 3 585 4 667 6 11 8 78 12 980 12 1331 13 321 13 389
10	7	GQ.G 1 2268 1 2271 1 2274 2 880 2 1214 4 875 11 55 12 1326 13 279 14 180
10	7	V..SS 1 88 1 1360 2 399 3 111 4 262 8 460 12 47 12 766 14 332 14 589
10	7	P.L.Q 0 420 2 558 2 1156 2 1406 3 789 9 107 10 11 12 135 12 434 14 393
10	7	T..PG 1 871 1 899 4 1218 7 1040 7 1446 8 219 10 54 10 149 12 1315 14 412
10	7	ST.P 1 574 1 1073 2 403 2 1182 4 720 7 525 10 148 12 745 13 356 13 543
10	7	SI.P 1 80 1 2060 2 392 4 1038 6 592 7 904 7 1076 8 2 12 773 12 1526
10	7	LL.E 0 398 1 652 2 114 2 692 2 1437 7 751 10 24 13 75 13 460 14 106
10	7	SL.D 0 347 1 31 2 766 3 622 4 339 4 659 6 348 7 703 7 785 7 941
10	7	SPR 1 2350 1 2363 2 487 4 486 4 498 4 1326 6 4 7 1143 12 674 13 248
10	7	NL.P 1 57 2 170 2 1142 3 1002 4 173 4 615 4 1440 6 102 12 538 14 90
10	7	T..PS 0 461 1 1893 2 404 3 148 3 857 4 7 7 1067 7 1089 7 1340 12 738
10	7	TL.S 0 372 1 2072 2 25 2 513 4 417 4 891 4 1000 9 99 12 390 13 357
9	7	V.PS 1 2011 2 385 2 389 4 262 4 1276 7 1099 9 146 12 225 14 245
9	7	A..AS 1 109 1 406 3 11 4 1045 6 58 7 41 7 1081 12 786 13 352
9	7	S.V.S 1 301 1 975 3 662 3 688 4 99 6 14 10 94 12 1369 13 578
9	7	SGP 1 140 1 2008 2 1421 3 726 6 29 7 1115 12 983 12 1316 14 286
9	7	A.AG 0 251 1 258 1 2046 3 986 4 828 10 352 11 277 13 53 13 139
9	7	LN.L 1 520 1 832 1 2086 2 864 3 49 4 533 7 1181 12 902 13 377
9	7	G.SL 1 193 2 479 4 544 4 548 4 679 5 101 6 611 12 384 14 452
9	7	P..AG 3 667 4 493 4 895 6 74 7 1195 7 1266 11 63 12 1042 13 138
9	7	L.TL 0 370 1 2070 2 817 6 292 6 444 7 50 12 61 12 902 14 455
9	7	L.QE 0 398 0 422 1 1555 2 312 2 692 4 714 10 13 13 592 14 106
9	7	T..TP 0 458 1 911 1 1898 2 785 2 791 3 583 11 50 12 731 14 342
9	7	S.AG 1 280 1 1916 2 1319 3 594 4 507 12 633 12 934 13 204 14 370
9	7	M.SL 1 111 1 865 1 1192 2 1339 4 576 7 992 9 0 12 15 14 404
9	7	P..AT 1 286 1 936 2 183 2 974 4 1162 6 238 7 1325 12 1052 14 487
9	7	A.RL 1 1325 2 246 3 46 6 408 6 567 7 132 7 680 11 222 14 580
9	7	SDS 5 14 5 16 7 380 8 350 10 182 12 771 12 850 13 467 14 600
9	7	PS..G 0 464 1 582 1 799 4 1072 7 984 7 1070 11 363 12 998 14 333
9	7	TS.T 1 167 1 316 2 840 3 583 4 1413 12 1546 13 384 14 326 14 543
9	7	L..RL 0 40 2 1057 4 1192 7 94 7 198 8 110 11 221 11 369 12 18
9	7	A.A.P 1 2046 2 856 6 15 7 26 7 42 10 75 11 59 13 47 13 139
9	7	A.A.S 1 786 2 577 2 666 3 11 3 703 4 828 7 41 10 85 13 62
9	7	PL.S 1 1653 2 606 4 655 4 1323 6 378 7 1019 10 33 10 91 12 1433
9	7	G..TP 1 1986 2 1422 3 573 4 1316 8 85 12 208 12 558 12 1053 14 553
9	7	A.Q.G 1 2109 1 2143 1 2264 2 1283 3 118 6 252 11 154 12 84 14 179
9	7	TP.T 0 458 1 1898 2 788 3 576 8 88 11 50 11 62 12 746 12 1031
9	7	AAG 1 214 1 862 2 281 3 595 11 278 12 844 13 54 13 140 14 371
9	7	P.G.G 0 467 1 2233 4 895 6 74 7 12 7 13 11 73 14 60 14 289
9	7	SS.K 1 1363 2 728 3 698 5 49 6 90 11 92 12 1122 12 1167 12 1373
9	7	TG..P 1 290 2 1218 3 785 4 668 4 896 7 162 12 551 14 353 14 514
9	7	GL..P 0 330 1 2033 3 491 3 668 6 256 8 85 10 186 14 305 14 553
9	7	GL.P 1 2162 2 369 4 1174 7 1192 10 186 12 1419 14 305 14 354 14 515
9	7	GP.S 1 705 3 37 6 30 7 22 7 838 10 388 13 128 13 498 14 206
9	7	N.G.S 1 191 2 377 4 930 4 1007 4 1303 7 840 9 93 12 1000 14 427
9	7	PG..A 0 479 1 19 1 2276 4 826 7 1351 11 57 11 167 13 86 14 415
9	7	EL..A 1 1088 2 47 2 949 4 50 7 722 8 59 10 342 10 348 14 10
9	7	PL..Q 0 241 1 2024 2 1102 2 1413 4 1204 10 33 12 664 12 1323 13 143
9	7	L.SK 1 296 3 375 4 579 4 768 7 1358 10 368 12 391 12 987 13 218
9	7	L..PS 1 2073 1 2411 6 389 7 1056 7 1184 11 371 12 1180 13 413 14 564
9	7	GSG 0 469 1 76 4 442 4 673 7 19 8 23 11 44 11 75 12 1227
9	7	LQS 0 373 1 2120 2 853 4 244 4 892 4 1001 12 176 13 276 14 495
9	7	I..RL 1 1854 2 245 2 688 3 381 3 947 4 688 6 561 8 126 13 323
9	7	GLL 1 51 1 186 2 610 6 256 8 313 12 435 13 459 13 590 14 515
9	7	KRK 1 349 1 1138 1 1808 2 17 3 904 4 17 5 25 7 612 12 1010
9	7	LAS 1 296 2 26 4 551 4 656 6 84 7 135 12 1204 14 437 14 532
9	7	SSV 1 235 1 975 3 662 3 688 7 1406 10 94 11 381 12 1369 13 578
8	7	S.T.L 2 1371 3 370 4 776 8 249 12 1547 13 382 14 351 14 454
8	7	V.S.P 0 61 1 303 4 1415 8 430 10 146 12 70 12 1314 13 190
8	7	TG..S 1 269 2 256 4 1397 4 1407 5 41 7 348 8 98 13 230
8	7	L.L.S 3 762 6 568 7 1184 8 312 11 371 12 174 13 216 13 377
8	7	N.G.P 1 1812 2 1175 3 725 4 477 4 1016 11 18 12 1429 14 148
8	7	L.SS..S 2 425 3 764 4 547 5 6 5 48 10 92 12 1126 13 379
8	7	ET..A 1 1034 2 944 5 43 6 88 7 695 7 1285 8 287 12 515
8	7	V.P.Q 0 302 1 2153 2 1350 4 1111 4 1131 9 146 13 634 14 245
8	7	R..AA 0 453 1 482 2 1045 4 981 7 1166 12 361 13 250 13 266
8	7	SLV 1 1777 1 2424 2 175 3 421 6 435 8 46 12 460 14 593
8	7	SVP 1 757 1 904 3 663 4 1417 7 1373 10 95 13 192 14 444
8	7	NL..E 0 397 1 543 3 1002 7 750 10 199 12 1459 14 90 14 256
8	7	M..SS 2 1337 4 416 4 989 10 236 11 2 12 1242 13 516 14 625
8	7	S.AL 0 15 1 147 3 371 5 45 7 1053 10 126 12 483 12 899
8	7	PGV 1 2151 2 1308 4 493 4 1221 7 1236 12 1052 13 481 14 408
8	7	TSD 4 7 6 99 8 231 11 328 12 103 12 795 13 466 14 543
8	7	E.SP 1 1204 2 695 3 206 4 652 4 848 7 578 8 247 12 431
8	7	S..GT 1 1065 2 658 3 572 4 676 7 1085 12 94 12 386 13 392
8	7	S..DG 0 104 2 600 4 339 6 348 10 182 12 1394 12 1480 13 599
8	7	L.KT 0 2 1 1311 2 69 2 1375 3 182 6 121 8 51 10 136
8	7	GLP 1 488 1 2033 2 1148 3 491 4 757 8 121 13 56 14 305
8	7	AP..L 0 79 1 1995 2 1049 3 66 3 488 7 1 12 941 13 457
8	7	PLD 0 241 2 606 4 887 8 191 10 321 12 198 12 1323 14 42
8	7	TTG 1 2429 2 267 4 595 7 161 8 97 12 550 12 958 14 135
8	7	N..SS 2 1368 3 581 4 395 7 425 10 309 10 310 12 1477 13 378
8	7	AL..Q 1 149 1 1099 2 930 3 325 4 1077 7 584 8 391 12 365
8	7	AE..S 0 187 1 980 1 1038 2 46 4 1069 8 346 12 786 14 330
8	7	P.QA 1 133 1 335 2 974 3 546 4 1224 7 1325 10 35 14 247
8	7	KAL 1 1393 2 929 3 324 6 336 7 698 11 309 12 66 12 938
8	7	A.PG 1 1887 2 1306 7 44 7 1349 10 275 11 61 12 365 13 296
8	7	PG.L 1 185 2 1411 4 874 6 260 7 1043 12 434 13 127 13 458
8	7	PT.L 0 438 1 551 4 1177 7 560 7 1173 8 250 13 383 14 352
8	7	DL.S 1 598 2 424 2 758 3 609 4 243 6 234 7 456 8 135
8	7	SP.L 2 557 3 666 4 553 6 346 10 126 12 433 14 303 14 392
8	7	SPM 1 744 2 473 3 605 4 1148 4 1334 6 393 11 284 12 1206
8	7	G.TS 0 67 1 270 2 519 3 213 5 42 6 312 6 525 8 229
8	7	T..AS 1 143 2 1178 2 1270 4 772 6 112 7 348 8 288 14 623
8	7	SS.R 1 1678 2 277 4 621 5 55 11 5 12 1025 13 152 13 153
8	7	LL.N 0 273 2 611 3 762 3 999 4 880 8 314 9 103 13 373
8	7	KG.S 0 329 5 100 7 815 10 372 12 480 12 1290 13 199 14 45
8	7	IL.E 0 297 2 590 4 71 7 251 8 185 12 240 12 428 14 84
8	7	AS.L 1 839 1 2326 2 588 4 657 6 408 12 789 13 355 14 430
8	7	TG.S 1 816 2 478 2 660 4 522 6 610 12 1036 13 230 14 428
8	7	G.GS 0 469 1 76 4 673 6 357 7 17 12 88 12 1247 14 252
8	7	R.LP 2 247 3 79 4 879 7 784 7 1161 10 305 12 1486 13 536
8	7	LRL 0 42 2 1053 3 467 4 1188 6 568 7 656 11 251 11 371
8	7	P.P.T 1 927 1 1421 2 787 3 926 7 179 10 150 12 1210 13 537
7	7	SI.E 1 1551 2 230 3 1041 4 236 6 472 8 198 12 1469
7	7	S..EK 2 28 3 153 4 681 6 530 11 342 12 1469 13 174
7	7	EA.Q 0 157 1 1964 2 212 3 260 4 218 11 153 13 2
7	7	DQ..L 0 244 1 2395 2 74 3 787 4 1080 7 470 11 246
7	7	VRK 0 117 1 587 2 291 3 638 5 123 6 163 14 166
7	7	EK.V 1 2435 3 5 5 33 6 41 7 478 8 41 12 44
7	7	GAG 1 220 2 1233 4 897 6 76 8 26 11 35 13 282
7	7	G.D.T 1 2279 2 941 3 704 4 413 10 225 12 775 14 77
7	7	Q.N.S 2 725 3 793 4 1377 7 1403 8 235 13 442 14 220
7	7	LG.L 1 50 2 111 3 419 4 877 6 292 8 312 10 110
7	7	D.A.G 0 94 2 951 4 1096 6 140 7 1389 11 13 13 52
7	7	A..PL 0 414 1 556 2 977 6 28 7 726 13 140 14 372
7	7	T.RL 1 1330 2 861 3 382 6 555 7 708 8 54 12 77
7	7	Q.T.Q 1 924 2 1096 4 1405 6 47 7 1225 10 99 11 243
7	7	SL.T 1 305 2 1016 4 281 6 457 7 833 11 375 14 454
7	7	LSE 1 69 2 968 4 539 6 305 7 752 12 444 13 361
7	7	SL.L 2 467 3 761 7 301 8 259 9 102 11 189 14 593
7	7	P.KK 1 1079 2 708 3 1034 4 736 5 35 10 317 14 194
7	7	SR..S 1 1766 3 692 5 45 6 365 10 361 11 200 12 995
7	7	SP.E 0 70 1 1762 2 473 7 1204 8 244 12 663 14 92
7	7	TGK 0 97 1 1934 2 268 4 710 6 79 7 603 13 230
7	7	SG.L 1 55 2 609 6 29 7 1053 10 260 12 1251 13 324
7	7	LL..D 0 273 1 1654 2 751 4 747 6 278 13 464 14 106
7	7	EK..T 1 1237 2 85 3 889 6 41 7 186 8 61 13 177
7	7	M.S.S 1 111 4 466 6 0 7 1098 8 455 12 1242 14 625
7	7	S.N.P 1 1998 2 565 3 617 4 398 11 411 12 1025 13 412
7	7	K.A.L 1 12 2 822 4 68 7 187 12 377 13 272 14 157
7	7	KK..R 0 147 1 1312 5 22 7 625 8 52 12 689 14 196
7	7	P.Q.L 0 304 1 1877 2 1039 4 882 8 444 10 189 13 437
7	7	PS.R 1 2362 2 325 3 652 6 3 7 1101 8 458 11 374
7	7	VE.L 1 2438 3 179 6 117 7 551 10 202 11 305 14 103
7	7	D..PL 0 38 1 1650 2 603 3 925 7 284 12 352 13 12
7	7	GR.G 0 361 1 1983 2 283 4 438 5 98 7 1103 13 587
7	7	L.N.Q 0 441 1 728 3 515 4 812 6 263 7 5 12 868
7	7	SRA 1 1600 3 64 4 11 5 45 10 361 12 313 13 267
7	7	K..RL 0 336 1 1494 3 906 4 764 7 540 8 53 12 690
7	7	V..LL 2 168 4 171 6 117 7 864 8 11 11 272 14 103
7	7	E.S.L 0 174 1 1676 2 366 4 652 7 659 11 317 12 788
7	7	L.PE 1 1274 3 1003 5 104 10 24 12 694 13 238 14 91
7	7	P..TV 1 1928 2 918 3 151 8 294 9 57 12 1067 14 339
7	7	G.LV 1 56 3 420 4 343 6 261 7 320 12 389 14 338
7	7	G.SA 0 84 1 20 2 552 3 21 4 940 9 95 12 260
7	7	R.QV 0 341 1 713 2 489 3 480 6 128 8 113 12 411
7	7	A.SV 1 804 3 687 4 830 8 394 10 118 12 293 14 442
7	7	R.LG 2 952 4 1097 6 119 7 1208 8 13 12 248 13 489
7	7	ILK 1 2088 2 68 4 71 6 597 7 1417 12 428 14 84
7	7	N.SP 1 271 2 471 3 520 4 906 7 1032 12 1189 14 90
7	7	S.DD 2 766 3 1027 4 1058 5 57 10 45 12 1480 13 302
7	7	LDG 1 5 2 119 4 122 8 110 10 322 12 1324 13 601
7	7	G.LD 2 963 4 577 6 256 7 1088 8 55 12 197 14 41
7	7	S..NL 1 2137 2 761 4 1213 6 301 7 1042 9 87 10 259
7	7	L.RA 0 248 2 950 3 388 6 436 7 58 9 125 11 191
42	6	QQQ 1 354 1 945 1 1851 1 1966 1 1967 1 2027 1 2080 1 2081 1 2082 1 2156 1 2198 1 2199 1 2200 1 2201 1 2202 1 2203 1 2204 1 2205 1 2206 1 2207 1 2208 1 2209 1 2210 1 2211 1 2212 1 2213 1 2244 1 2245 1 2296 1 2297 2 1064 2 1094 2 1127 3 343 3 344 3 473 4 1024 4 1253 4 1254 7 1004 11 39 11 40
32	6	QQ.Q 1 1852 1 1859 1 1966 1 2080 1 2081 1 2198 1 2199 1 2200 1 2201 1 2202 1 2203 1 2204 1 2205 1 2206 1 2207 1 2208 1 2209 1 2210 1 2211 1 2212 1 2231 1 2244 1 2296 2 1384 2 1387 3 343 3 481 4 1253 4 1255 4 1338 11 39 14 397
27	6	AAA 1 919 1 963 3 9 3 10 3 11 3 12 3 16 4 88 4 89 7 37 7 38 7 39 7 40 7 41 7 42 11 277 13 47 13 53 13 62 13 90 13 94 13 95 13 96 13 97 13 98 13 99 13 139
25	6	S.SG 0 56 1 138 1 190 1 565 1 800 1 892 4 184 7 1051 7 1100 12 94 12 670 12 810 12 873 12 886 12 1089 12 1108 12 1146 12 1226 12 1238 12 1244 12 1273 12 1365 12 1464 14 334 14 550
22	6	PG..P 1 504 1 687 1 874 1 902 1 2112 1 2124 1 2151 1 2175 1 2236 2 1176 4 474 4 794 4 1173 7 1124 7 1191 7 1449 12 400 12 1152 12 1212 14 290 14 292 14 304
22	6	A.A.A 1 784 1 919 3 7 3 9 3 10 3 12 3 14 7 35 7 37 7 38 7 39 7 40 10 73 10 83 12 939 13 60 13 90 13 92 13 94 13 95 13 96 13 97
22	6	AA..A 1 145 1 919 1 1953 3 9 3 10 3 12 3 13 7 34 7 37 7 38 7 39 7 40 8 390 11 25 13 63 13 90 13 91 13 94 13 95 13 96 13 97 13 351
17	6	QP..P 0 463 1 500 1 507 1 681 1 698 1 880 1 886 1 928 1 1112 1 1895 1 2232 3 430 3 648 11 56 13 123 14 465 14 473
17	6	Q.P.P 1 841 1 896 1 946 1 985 1 1900 1 1940 1 2022 1 2028 1 2349 2 1165 3 509 3 924 4 1297 4 1308 7 1005 13 123 13 562
17	6	L.Q.Q 1 352 1 793 1 1849 1 1858 1 2025 1 2196 1 2197 1 2295 2 454 2 1108 2 1125 3 341 4 1180 4 1234 4 1246 7 851 14 4
16	6	SQ.S 2 436 2 461 2 565 2 626 3 767 3 807 4 470 4 504 4 715 4 1118 4 1367 8 292 12 742 12 1133 13 289 13 508
16	6	SP..G 0 70 0 196 0 465 1 447 1 2376 1 2381 2 394 2 473 2 1005 2 1032 3 109 3 612 7 985 7 1143 7 1188 12 544
16	6	L.QQ 1 352 1 1849 1 2025 1 2196 1 2197 1 2295 2 1125 2 1266 2 1433 3 341 3 560 7 121 7 499 7 586 12 137 14 395
16	6	A.SP 1 90 1 742 1 762 2 322 2 555 2 1030 4 496 4 1069 7 43 7 1049 7 1058 7 1251 12 542 12 845 12 1220 14 310
16	6	SS.SS 2 460 2 677 3 367 3 695 3 766 5 8 12 1100 12 1101 12 1102 12 1136 12 1163 12 1270 12 1274 12 1277 13 578 14 599
16	6	PQ.S 0 462 1 837 1 941 1 1763 1 1877 1 1908 1 2324 1 2368 2 1262 4 457 4 955 4 1020 7 907 7 1112 7 1164 12 758
16	6	L..QQ 1 352 1 1849 1 2025 1 2196 1 2197 1 2295 1 2329 2 1055 2 1061 2 1115 2 1125 2 1133 3 341 4 1196 7 585 12 366
16	6	P.QP 1 508 1 878 1 884 1 932 1 1076 1 1254 1 1905 1 1947 1 2307 2 1305 4 478 7 1009 11 54 11 162 11 360 13 121
16	6	PP..A 1 878 1 935 1 1944 1 1950 2 973 2 1026 2 1101 3 102 7 30 7 31 7 208 7 375 7 1291 12 1051 13 137 13 348
15	6	QQP 1 506 1 539 1 946 1 985 1 1894 1 2028 1 2134 1 2231 3 502 3 509 4 1308 6 267 7 1005 14 397 14 472
15	6	LP.P 1 684 1 828 1 842 1 1881 1 2034 2 249 2 1003 3 81 3 90 3 492 7 1186 13 16 13 26 13 565 14 306
15	6	PAP 1 685 1 1942 1 2345 3 82 3 91 3 105 3 487 7 27 7 954 10 74 10 84 10 86 12 739 13 41 13 119
15	6	L.Q.L 1 1089 1 1616 2 632 2 1057 2 1433 2 1434 4 326 4 640 4 1242 7 194 7 867 12 137 12 179 14 25 14 143
15	6	PP.P 1 8 1 878 1 1944 3 102 3 531 7 29 7 178 7 375 7 983 12 1057 13 121 13 124 13 126 13 134 14 289
15	6	SST 1 583 2 28 2 402 2 1371 3 152 3 370 3 584 3 629 3 769 4 102 4 520 4 719 4 934 7 909 12 1167
15	6	PA.S 1 144 1 165 1 787 4 508 4 618 4 829 4 983 10 86 12 522 12 541 12 739 13 41 14 299 14 309 14 324
15	6	QPG 1 986 1 2111 1 2117 1 2123 1 2129 1 2275 2 881 2 1307 2 1410 3 788 4 797 4 915 4 994 7 1011 11 56
15	6	S.PG 0 332 0 465 1 17 1 757 1 2122 4 472 4 670 4 993 12 543 12 983 12 989 12 1316 13 392 14 302 14 406
15	6	P.SQ 1 121 1 278 1 959 1 1937 1 1990 1 2353 2 444 2 1185 4 502 4 991 10 12 13 129 13 287 14 207 14 557
15	6	P.QQ 1 93 1 504 1 1892 1 2026 1 2079 1 2154 1 2155 1 2330 2 973 3 500 6 65 7 1002 7 1003 7 1401 12 367
14	6	Q..PG 1 169 1 182 1 2029 1 2115 1 2121 1 2127 4 471 4 1170 4 1309 11 71 11 164 12 1049 13 391 14 390
14	6	Q..TP 0 455 1 869 1 886 1 896 1 928 1 946 1 1895 1 2410 2 975 2 1095 4 453 12 518 12 743 13 556
14	6	G.P.P 1 7 1 222 1 2033 1 2147 1 2308 1 2380 2 179 3 491 3 647 11 20 13 535 14 30 14 305 14 373
14	6	PPA 1 812 1 857 1 1904 1 1946 1 1951 1 2240 2 252 2 1046 2 1179 2 1271 4 617 12 540 13 137 14 308
14	6	TS..S 0 195 2 153 2 1183 4 7 4 482 4 1380 4 1413 4 1420 7 1025 12 291 12 1083 12 1236 12 1366 13 411
14	6	PP..T 1 581 1 812 1 857 1 873 1 1421 1 1981 2 252 2 1179 4 1028 10 150 10 299 12 623 12 1032 14 377
14	6	S.S.T 2 717 2 996 3 368 3 582 3 767 4 266 4 525 4 659 12 94 12 850 12 1262 12 1542 13 34 14 584
14	6	LP..S 2 1143 7 72 7 511 7 906 7 1163 10 298 12 539 12 792 12 1488 13 57 13 358 13 635 14 298 14 376
14	6	P..QQ 1 2024 1 2079 1 2154 1 2241 1 2284 2 1222 2 1426 3 532 4 1335 7 490 7 1001 7 1002 14 207 14 469
14	6	P.P.L 1 1651 1 2030 1 2116 1 2382 2 1099 3 91 3 511 3 665 4 1171 7 954 7 1189 14 32 14 294 14 307
14	6	AAS 1 62 1 136 1 145 1 742 1 964 1 1569 3 13 3 17 4 984 6 223 7 43 7 1048 7 1169 13 253
13	6	S.SD 0 407 2 6 2 600 2 697 4 339 4 659 4 1071 5 12 5 14 10 182 12 226 12 769 12 794
13	6	PV..S 1 846 1 890 1 1190 1 1912 1 2010 3 110 3 613 4 261 8 255 8 264 12 456 14 446 14 460
13	6	SQS 1 1071 2 461 3 767 4 470 4 865 4 1106 12 815 12 871 12 873 12 886 12 1140 12 1146 13 32
13	6	S.SQ 1 1075 2 100 2 434 4 468 4 1106 6 528 12 871 12 950 12 1078 12 1253 12 1280 14 246 14 627
13	6	Q.QV 0 343 1 155 1 204 1 500 1 820 1 922 1 2082 2 1388 3 301 3 473 4 1002 4 1254 11 302
13	6	T.Q.P 1 537 1 1898 1 1901 1 1938 2 1098 3 215 3 656 4 891 4 1319 11 50 12 396 12 1063 12 1408
13	6	Q..LQ 1 496 1 1855 1 2117 1 2135 1 2287 1 2292 2 1052 2 1058 3 466 4 1187 4 1193 6 540 7 1225
13	6	G..GG 1 2219 2 1210 4 438 4 441 4 1358 7 14 7 15 7 18 8 22 8 25 8 26 11 17 11 31
13	6	S.NS 1 642 2 433 2 565 2 597 2 667 3 659 3 885 4 398 12 292 12 1142 12 1261 12 1331 13 412
13	6	SS.A 1 163 1 801 1 975 3 370 4 549 4 719 7 1406 12 632 12 1104 12 1217 12 1468 13 39 13 317
13	6	NS.S 1 189 2 567 2 599 2 664 3 581 4 467 4 524 4 941 12 669 12 870 12 1333 12 1477 13 414
13	6	SSSS 2 99 5 54 6 343 12 809 12 1100 12 1101 12 1102 12 1103 12 1121 12 1237 12 1268 13 151 14 590
13	6	SSL 0 176 1 1678 2 277 2 680 2 1264 2 1340 4 531 4 549 4 658 12 16 12 1178 14 453 14 592
13	6	P.AA 1 60 1 577 1 740 1 824 1 1951 2 1046 3 22 7 32 10 66 13 51 13 137 13 138 13 349
12	6	S..DS 0 172 1 22 1 123 1 1431 1 1577 2 54 2 619 4 1117 5 12 5 14 12 769 12 1369
12	6	QQ.P 1 539 1 945 1 2021 1 2027 2 1164 2 1268 3 509 4 1025 4 1296 4 1368 7 1004 13 399
12	6	Q.TP 1 912 1 924 1 947 2 976 2 1023 2 1096 2 1268 2 1302 3 574 6 368 12 1256 13 399
12	6	SQP 1 1077 1 1255 1 2122 1 2355 2 226 2 991 3 429 3 444 4 232 4 993 8 292 14 464
12	6	T.S.S 1 1069 1 2413 3 580 6 112 6 341 11 378 12 284 12 1083 12 1236 12 1266 12 1332 14 588
12	6	SS..T 1 163 1 893 1 1065 1 1363 6 572 7 428 7 1093 12 1105 12 1154 12 1373 13 392 14 453
12	6	P.L.P 2 1246 3 67 3 528 4 614 4 818 4 1173 7 440 7 1191 8 172 8 176 14 304 14 309
12	6	SQ..S 1 123 1 1071 1 1577 2 226 2 991 3 444 4 232 4 715 12 871 12 1080 12 1133 13 32
12	6	P..SQ 1 144 1 165 1 322 1 787 1 837 1 941 3 127 4 1020 10 11 10 33 12 739 13 29
12	6	SNS 1 190 1 565 2 408 2 431 2 434 2 663 4 399 8 305 12 978 12 1262 13 34 13 202
12	6	S.GSS 2 1249 3 367 3 692 3 695 4 546 5 8 12 1118 12 1133 12 1136 12 1163 12 1274 14 450
12	6	S.P.G 0 63 0 465 1 1886 1 1979 1 2014 2 515 3 611 3 700 7 753 7 1050 12 1195 12 1316
12	6	S..SV 1 754 3 686 4 908 4 1411 4 1414 10 5 12 292 12 447 12 931 12 1084 12 1367 14 612
12	6	AS.S 1 112 1 137 1 233 1 1070 2 714 2 1181 6 61 7 379 7 1140 12 1107 12 1267 14 626
12	6	S.SA 1 113 1 546 1 2062 1 2415 2 663 2 665 3 684 8 350 12 1104 13 34 13 44 13 59
12	6	L..QL 1 2192 2 931 2 1053 2 1433 3 326 3 351 4 1078 4 1188 7 207 7 300 7 995 12 137
12	6	S..ST 1 1683 3 368 3 582 3 767 7 522 7 1026 12 742 12 1105 12 1362 13 318 13 501 14 360
12	6	SHS 2 429 2 678 4 525 7 1141 12 1022 12 1078 12 1098 12 1193 12 1448 12 1524 13 300 14 358
12	6	S..PQ 0 490 1 766 1 1760 1 2183 1 2321 1 2350 4 815 4 911 7 904 7 1373 10 312 13 431
11	6	SPQ 0 64 1 246 1 1206 1 1762 1 2078 1 2314 1 2376 2 371 6 18 7 1111 10 314
11	6	TPQ 0 461 1 926 1 940 1 1898 1 1901 2 1098 2 1425 4 456 4 1319 11 50 12 1456
11	6	SM.S 1 754 2 1202 3 956 4 483 4 1364 4 1381 4 1411 12 1129 12 1278 12 1544 14 450
11	6	SS.D 0 104 1 2392 2 6 2 600 2 1371 4 1057 4 1117 5 56 12 769 12 1369 12 1480
11	6	GGG 2 962 6 357 7 14 7 15 7 16 7 17 8 28 11 31 11 32 11 33 14 50
11	6	S..SA 1 904 1 976 1 1883 2 852 6 11 11 284 12 91 12 289 12 1041 12 1103 13 202
11	6	S..LP 1 790 1 2405 2 402 2 846 2 1146 3 617 8 1 12 295 12 691 14 303 14 607
11	6	LSK 0 2 3 351 3 455 3 872 4 573 7 532 12 12 12 183 12 347 12 1185 14 20
11	6	Q.Q.M 1 204 1 1860 1 2027 1 2156 1 2245 1 2296 2 75 3 473 4 1002 7 853 10 164
11	6	EK.K 1 348 1 1267 1 1625 3 278 3 889 4 684 9 15 11 306 12 697 12 1494 12 1502
11	6	T..GS 1 27 1 443 1 1573 4 456 4 721 7 813 8 453 10 101 12 418 12 658 12 1083
11	6	PG.S 0 467 1 19 1 1009 2 1250 7 1012 7 1079 7 1124 10 358 12 1152 12 1198 12 1412
11	6	A.L.Q 1 2023 1 2406 2 808 2 930 2 1074 3 325 3 558 4 1077 7 189 7 584 8 391
11	6	P.G.P 1 274 1 955 1 1888 1 1917 1 2236 2 1159 3 489 4 1278 7 1350 7 1449 12 1173
11	6	QS.P 1 912 1 1879 1 2121 1 2354 4 471 4 1369 6 368 10 4 13 391 13 638 14 443
11	6	QL..L 0 223 1 68 1 356 1 1820 2 825 2 911 3 329 4 816 4 876 7 210 7 303
11	6	VP.P 1 971 1 1941 1 2001 1 2148 2 180 2 1255 3 104 3 664 7 1065 12 755 13 563
11	6	LL.L 0 39 0 224 0 366 0 367 3 911 4 640 6 411 7 98 7 246 11 250 11 370
11	6	SP..P 1 850 1 1075 1 2075 1 2306 4 498 4 850 6 520 7 1127 12 620 12 1206 14 303
11	6	RLQ 1 1327 1 1497 1 1857 2 1054 2 1060 3 468 3 950 4 1189 4 1195 7 710 8 113
11	6	QLL 0 223 1 1117 1 2195 2 634 2 746 2 815 2 1436 3 246 3 1046 4 642 7 866
11	6	G.G.G 1 216 1 218 6 76 7 14 7 15 7 17 8 26 11 31 11 33 14 50 14 291
11	6	PA..A 1 682 1 685 1 858 4 402 4 1344 6 423 10 74 10 81 11 24 14 296 14 557
11	6	SS..A 1 235 1 800 2 7 2 277 3 114 3 699 4 531 4 621 4 718 7 1406 12 1103
11	6	QQA 1 1859 1 2021 1 2157 1 2287 2 975 3 562 4 1025 4 1376 7 123 7 1396 11 41
11	6	P..GT 0 71 2 474 2 1015 2 1170 4 591 7 729 7 1144 10 150 12 555 12 800 12 1210
11	6	PRP 0 450 1 2002 1 2035 1 2149 1 2351 2 250 3 649 4 872 4 1171 13 17 13 27
11	6	P..GS 0 466 1 900 1 2254 1 2377 3 93 3 105 3 110 3 613 4 672 10 222 12 1197
11	6	AA..G 1 214 1 2045 1 2264 3 16 3 17 3 24 7 43 11 28 12 364 13 99 13 100
11	6	S.S.N 1 565 2 431 2 461 2 665 6 306 12 1140 12 1280 12 1293 12 1378 13 415 14 600
11	6	A.LP 1 826 1 2023 1 2406 2 824 2 1001 7 146 12 364 12 379 13 55 14 57 14 405
11	6	STS 1 138 1 1073 2 715 2 1182 3 582 3 770 6 528 10 375 12 794 12 1108 12 1365
11	6	P..PS 1 474 1 884 1 2010 1 2050 3 649 4 261 4 946 4 988 7 1128 11 360 14 466
11	6	S.L.E 1 236 1 1178 2 589 2 680 2 910 5 110 7 51 7 382 7 946 12 16 13 74
11	6	P.SP 1 2076 1 2312 2 348 3 107 3 587 4 733 4 1320 7 983 7 1092 7 1109 13 295
11	6	S.L.Q 1 120 2 1264 2 1265 2 1432 4 815 7 119 7 904 13 431 14 2 14 120 14 141
11	6	LPQ 1 733 1 793 1 2025 1 2408 2 1158 4 817 7 544 7 906 7 1163 13 433 14 517
11	6	P.GG 0 466 1 45 1 531 3 613 7 12 7 13 7 755 7 986 7 1448 12 1197 13 240
11	6	P.SL 0 80 1 551 1 706 1 725 1 1105 1 1996 2 173 2 850 12 1177 13 383 14 418
11	6	Q..QP 1 507 1 1900 1 2229 1 2272 2 878 3 442 4 1050 4 1200 11 205 14 462 14 575
11	6	Q..SP 0 193 1 1072 1 1759 1 2303 1 2341 1 2378 2 484 2 694 3 519 8 454 14 494
11	6	GG..S 0 59 0 405 0 468 1 75 4 182 4 1398 7 16 7 21 12 1037 12 1398 13 575
10	6	P.PS 0 462 1 972 1 1908 1 2368 7 1068 10 33 10 86 12 739 12 758 13 41
10	6	DS.S 2 5 2 57 2 712 4 695 5 15 6 113 6 342 12 808 12 1461 13 201
10	6	GG.P 0 405 1 283 1 1813 1 2237 2 1403 7 21 7 1450 11 16 12 1149 12 1398
10	6	P.L.A 1 682 1 1095 1 2093 1 2276 2 1101 7 375 11 274 12 1300 14 34 14 296
10	6	P.A.A 0 479 4 826 4 1291 7 24 10 81 11 24 11 57 13 51 13 58 13 137
10	6	SL..P 1 468 1 1880 1 1998 2 1341 4 511 4 550 7 1132 12 1179 12 1184 13 412
10	6	PQS 1 941 1 1758 1 2353 2 348 2 1262 4 955 4 1320 7 907 8 211 10 3
10	6	G..TS 1 159 1 1935 2 837 4 4 4 277 4 479 6 352 10 373 12 974 12 1312
10	6	QS.L 1 849 2 239 2 1263 4 245 4 628 4 1321 7 278 12 816 14 140 14 606
10	6	S.PT 1 140 1 305 1 913 3 588 4 944 4 1417 7 1022 7 1171 12 619 13 381
10	6	SQ..N 1 147 1 717 2 461 4 357 4 1003 4 1118 11 357 12 899 12 1140 14 144
10	6	AST 1 137 1 859 2 714 2 1181 6 224 12 1107 13 320 13 355 14 430 14 438
10	6	Q..LG 1 95 1 442 1 675 1 2275 1 2396 4 928 6 289 7 341 12 86 13 334
10	6	S.P.T 1 163 1 1255 1 1897 2 1421 7 1093 8 87 12 502 12 745 12 1154 13 392
10	6	P.PQ 1 927 1 2024 1 2351 2 181 2 1260 3 82 3 532 7 1001 12 756 13 432
10	6	S..GK 0 332 1 115 2 601 3 796 11 364 12 934 12 989 12 999 12 1108 12 1288
10	6	D.L.S 1 1528 1 1652 2 24 7 133 7 993 9 75 11 404 12 78 12 867 12 1202
10	6	A..PG 1 953 1 2109 2 824 2 1030 4 290 7 43 7 1121 12 364 12 542 14 405
10	6	G.PG 1 1988 1 2274 1 2305 2 880 4 410 11 17 11 55 11 72 12 1150 14 30
10	6	PP.T 1 845 1 955 1 1422 1 1888 1 1928 2 918 7 1350 10 151 12 747 13 408
10	6	LS.I 0 489 1 573 1 1134 3 944 6 458 12 524 12 782 13 182 13 327 13 361
10	6	A..AL 1 146 1 483 2 450 4 403 4 535 6 424 7 139 7 433 12 898 12 936
10	6	S.AP 0 409 1 127 1 2344 3 23 3 64 3 779 4 720 11 45 13 40 13 405
10	6	SQ.T 1 1071 2 804 4 357 4 865 10 14 10 98 12 815 12 1080 12 1255 14 559
10	6	S.TS 1 1883 2 626 3 769 4 1411 4 1414 12 289 12 1234 12 1544 13 36 13 382
10	6	P.Q.A 1 133 1 878 1 2155 1 2402 2 973 3 554 4 1029 4 1133 7 208 11 167
10	6	Q.P.S 1 797 1 1103 1 2056 1 2356 2 1417 3 36 3 658 4 731 7 1377 13 84
10	6	VTS 2 139 2 492 2 537 2 839 3 214 4 1415 6 299 8 430 12 70 12 1314
10	6	S.T.S 2 1315 3 578 3 584 4 527 12 995 12 1234 12 1264 13 36 13 385 14 586
10	6	P.S.V 1 1937 2 173 3 107 3 151 3 660 3 981 4 176 4 723 7 1061 13 486
10	6	STL 1 1686 2 403 2 512 7 51 12 657 12 817 12 980 13 356 14 380 14 431
10	6	S.A.G 1 280 1 447 1 860 2 394 2 1319 4 720 6 348 11 329 14 248 14 370
10	6	LSQ 1 122 1 960 1 1616 4 714 10 13 12 1254 13 130 13 182 14 4 14 143
10	6	P.P.G 0 450 0 464 2 1411 3 487 3 523 7 29 7 984 12 380 13 41 13 124
10	6	P.GS 0 467 4 457 4 508 4 829 4 1054 10 299 10 358 11 73 12 1198 13 43
10	6	NS..P 1 721 1 983 1 1978 2 505 3 443 3 661 3 725 4 814 7 1232 13 414
10	6	AS..T 1 978 1 1070 1 1570 3 395 4 943 6 85 6 324 7 1170 7 1391 14 558
10	6	TS..G 1 167 1 272 2 140 2 538 3 593 6 72 6 355 11 199 12 1034 12 1315
10	6	PG..S 1 1372 1 2118 4 672 6 524 8 222 12 985 12 991 12 1412 13 127 13 298
10	6	PG..M 1 172 1 1990 2 1033 2 1232 2 1250 4 412 4 1447 7 1236 12 545 13 394
10	6	QPS 0 463 1 886 1 1895 1 1909 1 2135 1 2369 3 503 8 293 11 362 12 759
10	6	NP.L 1 293 1 2092 2 465 2 1155 4 382 7 1130 9 106 12 600 12 865 12 1182
10	6	QSQ 1 789 1 2121 1 2354 2 803 4 1002 4 1107 4 1339 10 164 11 78 12 872
10	6	L.P.S 2 171 2 1143 2 1248 4 174 4 394 7 1090 10 298 12 210 12 539 14 376
10	6	T..QP 1 497 1 537 1 877 1 931 2 224 2 1304 3 785 11 53 12 750 14 456
10	6	SSM 1 478 1 2258 2 1252 4 1401 4 1424 8 463 12 632 12 1128 12 1277 13 428
10	6	T.PG 1 170 1 183 1 872 2 1174 4 721 4 824 12 565 12 1050 13 522 14 391
10	6	AG.P 1 221 1 863 1 1918 1 2146 4 496 7 1289 12 845 13 55 13 145 14 372
10	6	KK..K 1 1081 1 1586 1 1590 2 739 3 1036 8 49 11 143 12 1497 12 1500 12 1503
10	6	GL..Q 1 97 1 2119 1 2162 2 369 2 1148 3 350 12 1419 13 590 14 394 14 515
10	6	SS..D 0 171 2 909 4 658 4 697 4 1057 5 11 5 55 5 56 7 118 11 5
10	6	L.AI 0 88 0 318 0 489 2 872 6 462 6 513 7 415 7 878 8 142 11 321
9	6	P..ST 1 581 1 857 2 509 2 1179 7 907 10 299 12 1032 12 1489 14 377
9	6	P.GA 1 286 2 1027 2 1159 3 702 4 854 4 895 6 74 7 31 7 1052
9	6	P.P.P.S 1 854 1 898 1 1908 2 1258 3 103 7 1066 12 307 13 15 13 125
9	6	R.SS 0 169 3 693 4 905 4 990 8 461 12 767 12 807 13 149 13 315
9	6	APA 1 786 4 828 7 26 10 73 10 75 10 83 10 85 11 59 12 941
9	6	V.PP 1 700 1 933 1 2055 2 1024 3 529 3 678 8 173 10 9 13 346
9	6	L..QP 1 678 1 2120 1 2320 2 572 2 989 4 1167 8 260 13 144 14 395
9	6	P.S.T 1 581 3 587 4 774 7 907 12 31 12 555 13 19 13 383 13 518
9	6	G.PR 1 1014 1 1315 1 2033 1 2147 2 1154 3 647 4 497 12 673 13 146
9	6	G..LL 0 36 0 254 0 364 2 112 3 323 3 834 6 275 11 367 14 33
9	6	AP.G 1 736 1 1887 2 1083 3 25 3 488 4 828 4 1277 7 1349 13 42
9	6	G..ST 1 571 1 2279 3 575 3 704 4 673 4 932 6 525 12 1165 14 436
9	6	SS.G.S 1 17 3 796 4 520 7 1071 12 810 12 1132 12 1273 12 1288 14 602
9	6	DS.G 0 358 3 783 4 633 4 666 10 183 10 258 12 432 12 772 13 285
9	6	LR.Q 0 340 1 1345 1 1849 1 2192 2 1053 3 467 4 1167 4 1188 12 1420
9	6	S.T.P 1 168 2 402 4 719 4 770 7 1150 12 620 12 1048 13 21 13 520
9	6	Q.AS 1 135 1 231 1 295 1 1026 4 1135 6 322 7 86 12 1423 14 624
9	6	PR.P 1 2050 2 250 2 500 2 1156 3 649 4 499 4 1288 7 166 10 63
9	6	GS..T 1 457 3 96 4 673 4 724 10 225 12 618 12 682 12 1165 14 452
9	6	D.S.P 0 175 1 126 1 1253 3 609 3 871 4 695 6 367 7 364 7 1091
9	6	KL.Q 1 351 1 606 1 1848 2 631 2 958 3 340 4 639 7 1162 14 3
9	6	K..TE 1 1238 1 1523 2 942 3 145 3 890 4 30 7 690 12 700 12 1013
9	6	G..SQ 1 1068 1 2119 3 213 7 1147 12 896 12 1252 13 128 13 449 14 206
9	6	N.P.S 0 78 1 704 2 1142 3 753 3 979 7 1107 12 29 12 553 12 1477
9	6	SP.A 1 2062 2 998 3 115 3 208 3 684 4 654 7 1118 7 1143 14 497
9	6	T.V.P 0 484 1 243 1 290 1 931 3 676 7 1097 7 1372 8 171 13 477
9	6	PS.L 1 2063 2 569 3 447 4 653 4 1010 12 227 12 1177 12 1556 13 598
9	6	L..PV 1 707 1 2034 2 514 3 610 3 669 4 512 7 752 7 1133 14 475
9	6	TSP 0 69 0 195 1 272 1 1074 2 1183 6 1 6 72 7 1021 14 391
9	6	PGG 0 467 1 2236 7 13 7 1449 10 358 11 19 12 567 12 1198 12 1318
9	6	AS.T 1 1570 2 27 4 775 7 88 7 1391 12 95 12 254 14 533 14 585
9	6	PS.T 1 582 1 906 1 1882 2 997 3 151 3 577 7 1187 8 294 12 1300
9	6	PPV 1 691 1 845 3 102 8 8 8 175 12 629 13 134 14 377 14 477
9	6	A.TS 1 137 2 714 2 838 2 1181 4 966 4 1378 6 285 7 1146 12 1107
9	6	L.LL 0 366 0 367 1 50 1 357 3 49 4 641 8 312 13 73 13 377
9	6	S.VN 1 301 2 175 4 178 4 564 4 1213 7 1029 8 254 8 316 13 531
9	6	AA.P 0 456 1 579 1 742 1 826 2 1190 7 43 12 364 13 48 13 140
9	6	MAS 1 111 1 2181 1 2390 7 1390 9 0 12 1424 13 354 14 404 14 625
9	6	DPA 0 19 1 616 2 9 2 1357 4 773 4 1433 12 114 12 836 14 570
9	6	A..TL 0 21 1 1665 3 311 6 291 6 330 7 1443 12 415 12 901 12 1405
9	6	G.L.N 1 676 1 2397 2 610 4 559 4 929 6 261 6 293 8 313 12 216
9	6	P.PR 0 450 1 2362 3 493 3 511 6 3 7 1158 13 15 13 17 13 25
9	6	PA..S 2 1180 3 105 4 618 4 1067 4 1282 7 378 7 1128 8 245 14 299
9	6	PA.G 1 448 1 531 1 685 2 395 2 1272 3 105 6 27 7 954 12 800
9	6	TL.P 1 519 1 1273 1 1644 2 404 4 1218 7 1089 7 1446 8 252 14 457
9	6	M.P.Q 1 876 1 2015 1 2313 2 1037 4 476 4 1426 7 0 11 160 14 476
9	6	Q.LN 1 148 1 2084 1 2139 1 2168 2 1041 4 1267 8 234 12 900 14 145
9	6	QS..M 2 349 2 1277 4 1002 4 1321 4 1333 7 1033 10 164 12 1541 14 485
9	6	S.GP 2 110 3 19 4 1425 7 20 7 1076 12 773 12 952 14 336 14 420
9	6	L..LV 0 224 0 298 1 1688 2 932 3 419 7 98 7 249 7 434 12 153
9	6	L.P.P 1 852 1 1274 3 530 4 25 4 1063 7 999 7 1185 10 31 13 117
9	6	E..LL 0 255 0 365 1 49 2 928 3 908 3 1044 4 740 4 1075 6 376
9	6	TS..A 1 162 1 552 2 493 2 662 6 287 12 71 13 38 13 316 14 326
9	6	L.AA 1 212 1 2095 2 279 4 345 7 1046 11 261 11 275 11 276 14 11
9	6	GTP 1 957 1 1890 1 1988 2 1177 3 575 7 1352 12 803 12 1213 14 150
9	6	LK..V 2 69 4 72 6 513 7 1246 7 1331 11 321 12 153 12 221 12 1309
9	6	LLR 0 248 1 72 1 2069 2 747 3 388 4 743 11 191 11 250 11 370
9	6	PA..P 1 1917 1 1942 1 1947 6 27 7 27 10 84 12 541 12 1453 14 309
9	6	PP..K 1 8 1 1487 4 571 7 1158 8 8 12 1008 12 1057 12 1215 14 82
9	6	L.S.P 1 2089 1 2120 2 759 2 989 3 620 7 751 7 1020 12 987 13 379
9	6	M.P.P 1 2114 1 2126 2 1254 3 89 4 568 4 651 4 1169 12 1208 13 430
9	6	AL..L 1 2065 4 535 6 291 7 433 7 1180 12 175 12 901 14 384 14 531
9	6	PA..L 3 91 4 508 6 566 7 581 7 954 7 1354 12 115 12 522 14 579
9	6	TS..P 1 1885 1 1938 3 215 3 583 3 676 6 1 7 1372 10 311 13 466
9	6	L.DS 2 3 4 206 4 631 4 693 7 400 8 349 10 256 12 806 12 819
9	6	PNQ 1 2004 2 1050 3 541 4 882 4 1029 4 1185 4 1443 11 360 13 636
9	6	LS..S 2 1248 4 714 7 521 11 407 12 12 12 1162 12 1543 13 216 13 361
9	6	G.PP 1 810 1 2152 1 2238 2 1177 4 187 7 21 12 1213 14 287 14 305
9	6	S.Q.P 1 894 1 944 1 2054 2 1341 3 34 3 507 4 1367 12 452 14 470
9	6	G.LS 1 571 1 705 6 30 7 530 8 313 12 1252 13 128 13 160 13 325
9	6	LPT 0 370 1 306 1 550 2 817 7 168 7 511 7 884 9 56 14 193
9	6	T..PA 1 162 1 614 1 855 7 432 8 203 8 242 10 124 12 71 13 38
9	6	P..SL 1 1877 2 536 2 763 2 1193 2 1262 4 508 12 522 13 409 14 357
9	6	AA.S 1 963 3 12 3 16 3 24 4 1068 7 42 7 1048 12 844 13 63
9	6	MNP 1 2173 1 2184 2 1330 4 381 4 476 4 568 7 1424 12 1181 13 516
9	6	A.Q.L 1 146 1 2065 2 640 4 403 4 535 6 424 7 408 12 175 12 898
9	6	V..AA 1 59 1 823 1 917 3 8 4 962 7 36 11 260 13 93 13 136
9	6	Q..QV 1 2081 2 1385 2 1387 3 479 4 1253 6 127 6 451 7 668 7 866
9	6	A.S.G 1 804 2 668 2 1030 3 17 3 365 3 687 4 538 7 43 12 542
9	6	QQ.I 1 441 1 1851 1 2291 2 1065 2 1094 3 562 6 67 7 123 11 80
9	6	Q.P.G 1 735 1 2231 1 2234 3 445 4 893 11 71 12 1049 12 1065 14 569
9	6	KR..E 1 1496 2 32 3 904 3 949 4 30 4 35 7 628 7 1419 12 969
9	6	P.PL 1 829 1 1651 2 1411 3 552 3 926 4 570 4 653 12 353 13 127
9	6	R.Q.Q 0 341 1 2352 1 2365 2 1054 2 1060 3 480 4 1189 4 1195 11 134
9	6	GS..D 0 406 1 30 1 1576 2 20 2 696 4 799 4 1056 5 13 12 1368
9	6	A.S.D 0 103 1 643 1 964 1 2391 2 579 4 830 12 293 13 64 13 253
9	6	SA.A 2 665 2 855 3 15 6 14 7 25 13 46 13 59 13 61 14 530
9	6	AP.Q 1 786 1 883 1 2346 2 1049 2 1162 7 1 10 188 12 740 13 120
9	6	LQ..L 0 399 1 2066 2 1057 2 1434 4 244 4 1192 12 64 12 387 14 7
8	6	P..GP 1 702 2 1419 4 425 6 27 13 125 14 288 14 290 14 292
8	6	NP.S 1 724 1 2311 2 12 4 395 7 982 12 130 12 554 13 517
8	6	SD.D 2 54 2 619 3 1027 5 14 5 117 10 182 12 1357 13 599
8	6	PSR 1 765 1 2414 2 569 4 10 7 740 11 363 12 1294 12 1556
8	6	NL.S 1 543 2 988 2 1002 3 418 3 619 7 750 12 1459 13 378
8	6	A..SG 1 137 2 668 3 16 3 24 3 365 4 406 8 21 12 1107
8	6	R.LL 1 2194 2 749 3 386 3 909 3 1045 4 745 7 702 9 101
8	6	G.PA 1 446 4 827 4 1280 7 1352 8 243 11 58 14 322 14 416
8	6	AL.A 0 87 1 683 1 1394 4 535 7 433 7 1055 8 391 14 297
8	6	S..TL 1 1206 4 341 4 1163 7 515 8 249 12 815 12 978 14 454
8	6	E..SS 1 1061 1 1062 3 149 4 1114 5 5 12 1119 12 1465 14 331
8	6	KK.E 1 633 1 1050 1 1563 2 738 3 891 4 737 8 155 10 290
8	6	SV.P 1 2054 2 60 2 388 2 705 3 677 4 911 7 1373 10 8
8	6	A..AQ 1 686 1 920 3 558 4 1137 4 1140 6 450 8 391 14 490
8	6	A..SS 1 14 1 580 4 954 5 47 7 115 7 1146 12 1267 13 171
8	6	IT.Q 0 376 0 497 2 1097 4 890 8 64 11 244 12 395 12 1062
8	6	SD.S 2 96 2 597 3 1024 4 8 4 99 10 5 12 1539 14 600
8	6	K..QL 1 65 2 631 2 743 2 822 3 226 4 639 7 559 14 3
8	6	PS.N 0 179 2 387 2 466 3 884 9 148 12 1260 12 1294 13 416
8	6	GMN 1 719 2 542 2 1346 4 445 4 475 10 244 12 251 13 550
8	6	Q.SL 0 345 1 1878 1 2135 2 1263 2 1430 3 461 8 293 11 247
8	6	L..LS 2 965 4 536 6 302 6 411 8 312 13 358 13 377 14 88
8	6	L.L.A 0 257 1 359 2 114 2 732 2 870 3 88 11 190 12 524
8	6	L.T.S 1 160 1 2411 4 644 6 279 7 160 7 511 11 376 14 340
8	6	EE..R 1 665 1 1558 4 1093 9 81 10 285 11 352 14 233 14 273
8	6	AA..S 1 136 1 579 1 1224 3 11 4 965 7 41 11 263 13 62
8	6	S..DD 1 1476 2 87 2 371 4 1057 5 56 5 117 7 480 12 794
8	6	LP..N 0 178 1 430 1 489 1 2408 2 405 4 881 10 25 12 162
8	6	AL..S 1 549 3 373 4 861 5 47 7 263 7 699 14 14 14 310
8	6	AQ..S 2 483 2 1428 4 348 6 453 12 653 13 484 13 527 14 493
8	6	GP..A 1 141 1 739 3 21 7 22 7 1116 10 58 11 21 14 293
8	6	N.S.G 1 209 2 548 2 669 3 795 4 933 12 669 12 1344 13 203
8	6	GS..V 2 445 2 1251 6 359 7 1110 8 456 12 275 12 1384 14 254
8	6	GA..T 0 480 1 2279 3 704 4 856 6 251 6 290 11 46 11 58
8	6	L.S.A 1 445 3 330 3 777 7 135 7 148 10 34 12 80 14 368
8	6	L.S.E 3 95 3 1039 4 263 6 84 9 77 12 176 14 361 14 385
8	6	IS..Q 1 1261 2 480 3 462 3 506 3 570 6 364 7 996 12 1537
8	6	K.LL 2 169 2 929 2 1431 3 324 4 172 8 12 11 368 13 462
8	6	L.N.N 1 187 1 469 1 2138 2 1197 4 881 7 1230 8 315 13 374
8	6	Q.GQ 1 2266 1 2269 1 2272 2 878 4 994 6 48 8 32 13 277
8	6	Q.GS 1 2214 1 2303 1 2378 2 694 4 797 8 454 11 42 12 1285
8	6	S.L.P 1 850 2 368 2 403 4 483 7 997 12 692 12 1557 14 607
8	6	S.L.R 1 70 1 1678 2 862 4 352 7 1204 11 189 12 17 12 663
8	6	Q.AL 0 245 1 681 1 2287 6 289 7 697 11 169 11 348 12 65
8	6	V.T.G 0 32 2 316 4 1418 7 159 12 1313 12 1364 14 133 14 410
8	6	E.AE 0 286 2 44 2 946 3 132 4 47 6 601 14 55 14 328
8	6	V.KL 1 604 1 1460 5 123 8 48 11 305 12 264 12 317 14 1
8	6	P.ST 1 582 1 858 2 1180 3 151 3 782 10 300 12 1033 14 378
8	6	A.GL 0 328 1 486 7 955 11 278 11 331 13 54 13 457 14 250
8	6	Q.EL 1 661 2 147 2 1112 4 150 6 540 12 344 12 708 14 8
8	6	P.LL 1 185 1 1116 2 113 3 67 12 434 12 866 13 458 14 34
8	6	P.LA 0 285 1 294 1 2384 3 667 6 347 7 209 7 1195 11 274
8	6	T.S.A 1 162 1 1734 2 1317 6 281 8 242 10 124 13 38 13 316
8	6	A.AP 1 784 2 1081 7 26 10 73 10 83 10 85 12 939 13 1
8	6	S.A.L 3 371 3 463 4 1163 6 301 6 499 7 771 8 244 13 163
8	6	P.GP 1 703 1 737 1 2233 3 525 11 19 12 567 13 126 14 289
8	6	T.Q.S 0 461 1 940 1 1893 4 456 4 1407 7 518 10 101 11 245
8	6	P.LT 3 854 4 383 6 524 8 294 10 249 12 601 12 955 12 1300
8	6	A.GS 3 106 3 602 4 722 4 1143 6 61 8 21 12 844 13 85
8	6	GA.S 0 102 1 232 1 803 1 2279 2 1029 3 704 6 148 7 938
8	6	SE.T 0 72 1 1571 3 772 4 592 4 725 6 325 6 552 8 104
8	6	R.PS 1 2051 2 304 3 650 3 683 7 147 7 1057 11 372 12 996
8	6	G..LP 1 825 2 1140 3 527 4 878 13 535 14 190 14 295 14 373
8	6	Q.P.N 1 539 2 1100 4 1026 4 1226 7 875 7 1041 12 454 14 397
8	6	MA.L 1 111 3 557 6 500 7 583 7 1442 9 0 14 404 14 492
8	6	PS.H 1 2370 2 676 7 740 7 1070 7 1131 12 1076 13 518 14 611
8	6	S.TA 2 855 2 998 3 370 4 719 10 115 12 1264 12 1301 14 327
8	6	L.PT 0 369 1 852 1 1093 2 816 4 1175 8 248 14 421 14 535
8	6	PP.V 1 935 1 1646 3 101 4 617 8 8 10 221 12 628 12 1051
8	6	L.PG 0 477 2 1248 4 1219 6 103 6 258 7 1193 7 1447 10 298
8	6	P.SA 0 488 1 106 1 1884 7 23 7 1342 11 285 12 1042 13 348
8	6	GL.Q 3 790 4 1179 6 448 7 468 7 891 12 435 14 137 14 394
8	6	LL..N 0 272 1 187 2 48 2 611 10 24 10 263 12 647 14 609
8	6	LS.D 1 1655 2 765 6 478 7 615 10 44 12 347 12 1551 12 1559
8	6	S..QP 1 944 1 1075 1 2306 3 507 6 315 7 997 10 313 14 470
8	6	V..SP 0 61 1 847 1 1913 4 495 6 517 7 1031 7 1250 14 483
8	6	LS.E 1 2419 2 704 4 714 7 394 10 13 14 20 14 91 14 362
8	6	PT.T 0 495 1 898 3 590 3 854 9 57 12 562 12 1033 14 423
8	6	PV.S 1 890 1 2037 1 2347 2 536 3 127 7 621 12 630 14 478
8	6	S..RA 1 479 1 1598 2 277 4 285 4 621 6 435 10 302 13 265
8	6	SR..K 1 670 1 1171 1 1600 3 64 10 377 11 364 12 1295 13 267
8	6	Q.LR 1 597 2 642 2 746 3 535 4 144 4 1244 7 196 12 139
8	6	PL..S 1 2254 4 205 4 655 7 376 10 91 12 443 12 805 14 466
8	6	PL..P 1 706 3 928 4 1323 7 1019 13 15 13 25 13 564 14 474
8	6	L.G.S 0 403 1 73 1 1025 1 2255 7 730 11 407 12 659 13 574
8	6	S.GT 0 72 1 458 1 1066 2 1016 4 341 4 592 7 833 13 393
8	6	S.GG 2 670 6 356 8 20 12 50 12 1035 13 447 14 48 14 335
8	6	G.P.A 1 810 1 2238 1 2322 2 1177 3 20 7 22 11 55 13 56
8	6	L.GS 0 404 1 2255 4 671 7 1197 11 407 12 203 12 419 12 659
8	6	L..EK 1 652 3 838 3 1003 6 38 7 394 12 694 12 962 13 592
8	6	L.DG 1 4 1 1659 2 331 2 618 4 340 6 349 12 381 13 621
8	6	SV..Q 2 719 4 832 4 911 7 337 7 1373 10 95 11 382 12 450
8	6	ELL 0 365 1 71 2 47 2 914 3 836 3 998 13 463 14 10
8	6	A.T.P 0 434 1 883 1 1924 2 1080 2 1181 3 98 10 137 13 355
8	6	SK..Q 1 64 1 1760 2 623 2 742 7 366 10 370 12 595 14 2
8	6	NQ..P 1 181 2 1301 2 1409 3 542 4 883 4 1030 12 27 13 637
8	6	SP..M 1 764 1 1911 2 516 4 564 7 1034 7 1094 12 1560 13 393
8	6	PN.L 0 80 1 829 1 1545 2 1050 3 552 4 1185 4 1443 14 60
8	6	SP..T 1 246 2 21 2 996 3 115 3 589 7 1085 12 1452 13 328
8	6	A..SL 0 79 1 1787 1 1995 7 1129 8 43 12 175 14 384 14 531
8	6	PAG 1 531 1 1917 3 702 4 508 4 829 8 206 12 115 14 571
8	6	S..NR 1 966 1 1228 2 862 2 1196 4 969 8 316 12 1024 13 549
8	6	NTS 1 271 1 315 2 152 4 6 4 1379 6 433 10 310 13 410
8	6	SRL 1 670 2 570 2 862 4 629 6 409 7 279 12 692 12 1557
8	6	DPS 1 476 1 1253 3 408 3 805 4 9 7 1091 8 303 10 6
8	6	DSK 1 1580 2 622 4 580 4 633 4 769 6 282 7 381 12 988
8	6	ALP 1 549 1 683 1 827 7 433 9 55 10 306 12 365 14 297
8	6	LGS 1 445 3 95 3 419 4 547 7 1210 12 89 12 1248 14 253
8	6	ASG 1 449 2 1273 3 18 6 28 6 61 6 142 7 1391 12 95
8	6	LLG 0 258 0 273 0 403 1 1118 6 120 7 1304 8 14 10 263
8	6	LPG 0 478 1 2329 2 826 4 671 4 1446 12 162 12 366 14 407
8	6	PGA 0 479 1 687 1 824 2 1232 4 826 7 32 7 1079 11 57
8	6	L..TG 1 1311 2 657 2 1360 4 1175 6 579 8 51 12 607 12 956
8	6	S..NS 1 301 2 429 2 564 3 578 4 521 4 527 12 1474 13 32
8	6	R..RL 0 43 0 142 1 668 2 863 3 1035 8 333 12 764 12 1555
8	6	QNS 2 566 3 442 4 562 4 813 6 470 7 1404 12 668 12 1476
8	6	VSP 1 245 1 2375 3 207 4 734 7 1099 12 225 14 245 14 350
8	6	QQL 1 355 2 642 2 1065 2 1435 3 535 7 493 8 234 12 139
8	6	QGS 1 2215 1 2256 2 437 4 458 4 1144 6 23 10 103 12 1134
8	6	TPA 1 143 1 227 2 1304 7 1353 10 80 12 521 12 738 14 556
8	6	SAL 0 86 1 548 1 2064 1 2417 7 1179 9 54 13 572 14 530
8	6	ALG 1 486 2 953 4 113 4 1098 6 291 6 427 13 573 14 28
8	6	QVS 0 345 1 244 1 715 1 2006 7 1113 8 115 11 247 14 349
8	6	S..NG 0 199 1 1064 2 175 4 178 4 1350 6 308 13 531 13 581
8	6	P..VP 1 902 3 101 3 928 7 1191 8 176 12 400 12 752 13 560
8	6	S..ER 2 681 3 1041 7 76 7 1204 8 305 12 17 12 663 14 224
7	6	GD..S 1 1251 2 4 6 139 7 674 11 89 13 200 13 340
7	6	S.G.N 0 72 1 717 2 1138 4 443 4 473 12 249 14 392
7	6	F..LL 0 363 2 813 3 996 7 95 7 1301 8 389 11 366
7	6	PL..T 1 851 4 887 6 238 7 729 12 327 12 955 13 537
7	6	AQQ 1 1965 2 1428 3 561 4 1198 4 1295 13 527 14 173
7	6	D.V.K 1 1339 2 91 2 289 4 94 5 121 6 545 12 533
7	6	QGP 1 2234 3 36 3 498 7 738 11 71 12 953 13 110
7	6	VS.P 1 2007 2 225 4 231 7 365 7 1114 12 132 14 343
7	6	P..NQ 1 490 1 2002 2 1406 4 1204 7 1254 8 359 14 393
7	6	NP..Q 1 151 1 2164 2 1221 3 494 4 1343 7 1425 11 23
7	6	V.K.L 1 1341 1 1817 5 20 6 163 7 365 8 10 12 535
7	6	TI.S 1 455 2 843 3 591 7 513 8 75 12 616 12 1549
7	6	P..TL 2 22 2 1039 7 1086 11 397 12 570 13 437 14 378
7	6	L.P.Q 3 804 4 880 4 1441 5 104 7 1323 10 187 14 458
7	6	V.TP 1 938 1 971 7 1065 8 169 12 1054 13 557 14 343
7	6	AL.P 0 17 1 149 1 1092 4 113 7 1251 12 939 14 310
7	6	T.P.T 1 885 1 1926 2 1174 7 1021 8 75 12 746 13 544
7	6	S.A.N 1 147 2 522 4 1392 10 126 12 633 12 899 13 46
7	6	KK.L 1 1503 3 948 3 1036 6 193 10 319 11 143 12 536
7	6	SP.R 1 764 2 487 2 568 4 28 6 18 12 1293 13 248
7	6	G..SP 0 67 1 270 2 1029 2 1275 4 1145 12 1038 13 325
7	6	RLS 0 1 2 617 7 49 12 767 12 1558 13 326 14 582
7	6	A.GG 1 2159 3 18 8 27 11 29 13 101 13 573 14 371
7	6	K.LK 2 67 3 1037 5 22 8 49 11 144 12 66 12 151
7	6	LST 1 573 1 1134 3 944 6 458 7 50 8 86 14 362
7	6	TS.A 2 521 3 593 5 44 6 89 6 300 7 1014 11 328
7	6	GL..N 2 610 2 1364 3 449 4 1179 6 583 8 313 14 252
7	6	E.RV 1 1338 7 798 7 1285 9 83 10 270 12 44 14 260
7	6	R.G.L 0 362 4 873 4 1437 7 318 10 109 11 365 13 588
7	6	SQL 1 840 2 910 2 1187 4 815 5 110 7 997 14 5
7	6	P.MA 1 759 1 2179 2 1332 4 1327 7 581 12 1422 14 487
7	6	S.TT 1 1571 4 268 4 357 7 1392 8 249 12 557 14 454
7	6	EL.E 0 286 1 663 2 44 2 946 4 47 10 342 14 55
7	6	D.TG 1 2428 2 266 3 783 4 384 4 666 8 96 14 134
7	6	S.A.T 1 1922 4 11 6 283 12 1105 12 1452 13 318 14 559
7	6	R.PA 1 2343 2 251 2 1045 3 485 4 981 6 564 9 20
7	6	E.A.Q 1 1956 2 821 3 259 4 952 7 1267 14 95 14 171
7	6	PG..V 1 987 1 2384 3 107 4 723 6 260 7 32 10 152
7	6	SSA 1 127 2 522 4 957 6 90 12 1105 13 174 13 204
7	6	E..AE 1 999 2 43 3 29 3 166 4 46 8 343 13 173
7	6	PG..T 1 1889 2 1345 4 478 4 1221 7 956 12 1052 14 408
7	6	E..LD 0 239 1 2 4 806 12 110 12 1321 13 371 14 40
7	6	S.GV 0 58 0 82 1 584 2 102 4 492 7 929 12 1385
7	6	L.A.S 1 2278 2 800 4 536 7 1046 7 1056 8 392 14 298
7	6	P..NS 2 406 3 884 4 190 4 903 7 444 12 1260 14 446
7	6	T.D.L 1 1526 1 2430 3 236 6 99 7 131 12 728 14 189
7	6	PS..L 2 466 2 1145 3 665 7 1052 10 88 12 227 14 357
7	6	LA..L 1 238 2 45 4 656 6 334 6 558 11 221 14 12
7	6	LS.T 0 2 2 657 2 1370 4 660 6 380 8 248 12 1543
7	6	LL..K 1 652 3 247 3 374 4 643 7 71 8 14 12 230
7	6	YA.L 0 315 1 484 4 1164 6 510 12 335 12 363 13 164
7	6	E..VL 3 773 4 259 7 64 7 1276 8 170 10 27 11 257
7	6	PA.L 1 617 2 850 7 790 8 245 12 837 12 942 14 418
7	6	P.VA 1 936 1 1921 4 493 10 70 12 1052 13 481 14 506
7	6	ST.N 1 2282 2 761 3 578 4 521 4 867 7 1029 8 87
7	6	AA.L 2 823 3 46 8 390 11 222 11 278 13 54 14 13
7	6	RI.Q 1 2293 3 720 4 863 4 1289 6 482 7 1221 11 299
7	6	P..PL 1 703 1 956 2 1099 4 1320 10 88 12 268 13 126
7	6	DLM 1 1658 4 841 7 1440 10 41 12 944 12 1571 13 620
7	6	D..VA 0 243 3 307 3 982 6 13 11 289 12 121 13 480
7	6	KT.K 1 1591 4 784 7 602 9 59 12 685 12 966 14 154
7	6	VDS 0 61 1 1379 7 966 10 146 11 313 12 716 12 1371
7	6	A.PT 1 549 1 882 2 858 6 241 9 55 10 77 14 585
7	6	N.T.S 1 1067 3 581 4 1270 6 166 6 339 10 309 12 979
7	6	LKK 0 146 1 1311 2 69 6 192 8 51 8 154 11 142
7	6	SK.E 1 1012 2 901 3 873 3 959 6 283 12 1116 14 224
7	6	Q..VS 0 343 1 815 4 731 7 1377 12 55 12 1327 14 242
7	6	E.LV 1 626 2 288 2 933 3 894 4 296 7 250 14 229
7	6	AP.L 1 129 2 1245 3 66 3 92 7 955 11 273 13 457
7	6	GE.F 1 1354 2 235 8 286 8 342 10 324 12 591 14 77
7	6	SLN 1 1998 2 467 4 532 5 103 6 37 6 308 13 412
7	6	VQ..R 0 159 1 2055 1 2348 6 205 7 323 11 155 12 138
7	6	L.D.D 0 6 2 618 2 751 3 623 4 747 12 819 13 621
7	6	E..QS 2 236 2 593 4 242 6 203 10 1 12 884 13 30
7	6	DLL 0 38 1 2068 2 1374 4 1061 7 70 12 229 12 867
7	6	L.A.P 0 489 1 1636 2 1189 6 239 11 192 11 281 14 583
7	6	SA.P 0 490 1 548 1 1886 3 23 7 1344 9 54 14 584
7	6	SL.V 0 82 1 708 1 1998 2 58 7 335 8 295 13 385
7	6	Q..IQ 1 1772 1 1851 3 498 6 470 7 1220 12 759 13 435
7	6	K.ES 1 1564 2 578 2 739 3 740 6 201 12 1528 14 45
7	6	GGP 3 20 4 1018 7 21 11 20 12 568 14 337 14 373
7	6	GG.L 1 47 2 962 3 834 4 1438 12 215 14 337 14 373
7	6	S.D.S 1 1613 2 273 4 281 6 365 12 1370 12 1538 14 599
7	6	LQ..T 0 373 1 868 2 853 4 641 4 892 8 262 12 320
7	6	IGN 1 85 2 1289 4 925 4 939 6 585 7 529 12 1578
7	6	E.S.A 1 1565 2 305 2 1194 3 918 5 43 6 88 7 578
7	6	S..QS 2 1274 4 468 5 50 6 365 12 871 12 1538 14 603
7	6	KKE 0 155 1 1563 2 739 2 776 3 226 4 738 12 1500
7	6	QQ..A 1 2214 2 1127 3 345 3 474 4 1338 11 39 13 528
7	6	PR.Q 0 452 1 2351 1 2364 2 488 3 495 6 5 7 1401
7	6	SL..V 1 727 2 766 7 833 11 375 12 460 12 1301 14 406
7	6	GN.S 1 86 1 270 2 726 4 932 6 586 7 530 13 160
7	6	EV.V 1 1053 1 1355 3 1 7 798 8 158 10 270 14 260
7	6	V.SQ 2 1294 3 128 3 214 10 96 11 355 12 716 14 566
7	6	KKT 1 1312 1 1590 2 70 3 891 7 625 8 52 12 1375
7	6	L..HL 0 418 1 599 1 1333 4 1242 9 105 12 89 14 143
7	6	LP..R 1 381 1 709 3 492 6 565 11 373 12 381 13 16
7	6	L..PT 0 368 1 1881 2 916 4 892 7 1186 7 1305 13 380
7	6	T..TS 1 269 3 580 4 677 4 1413 5 41 7 1369 12 1031
7	6	LQ..V 0 185 1 499 4 1001 6 543 7 302 7 1260 12 437
7	6	DG..F 2 120 2 234 3 599 4 123 10 323 12 860 14 76
7	6	G.ST 3 369 7 732 8 85 10 373 12 613 12 1329 14 429
7	6	QT..L 1 1329 4 637 6 254 7 310 7 1258 8 106 14 8
7	6	LR..S 1 73 2 560 6 568 7 1056 11 371 11 376 12 806
7	6	PLN 1 831 2 1102 4 393 7 729 7 877 11 177 12 355
7	6	V.SL 1 303 2 537 4 366 6 299 6 455 8 44 12 70
7	6	D..AL 0 244 1 616 2 927 4 110 4 1074 7 260 12 520
7	6	Q.E.L 0 186 3 329 4 1238 7 303 7 1224 11 304 14 8
7	6	NP.Q 1 2401 3 553 4 411 4 477 5 105 11 166 12 651
7	6	SP..D 0 64 2 371 3 605 4 1148 7 1135 12 847 12 1478
7	6	VT..L 1 595 2 139 2 492 4 142 6 385 7 203 12 778
7	6	V..PL 1 428 6 375 7 365 10 9 10 30 13 561 14 343
7	6	T..LP 2 1000 4 668 7 69 7 204 8 171 13 23 14 514
7	6	ES..E 0 218 1 1011 1 1550 3 742 11 341 12 1414 13 173
7	6	L..TP 1 852 2 759 2 1267 4 1269 6 239 7 1262 8 4
7	6	SL..K 2 58 4 578 4 681 8 46 11 342 12 1253 13 217
7	6	G.DS 0 60 1 2279 3 37 3 704 5 13 10 388 12 986
7	6	KEQ 0 221 2 777 3 227 4 83 4 430 5 113 9 38
7	6	AE.S 0 288 4 599 4 847 6 285 8 246 11 316 12 1471
7	6	E.L.R 0 188 1 1098 1 2190 2 288 4 296 11 399 13 14
7	6	D..DS 2 709 3 780 7 576 7 990 9 68 12 467 13 198
7	6	KAI 0 319 6 514 7 416 8 62 8 143 11 322 13 170
7	6	DTL 1 1272 1 2432 2 24 3 270 6 332 12 730 13 625
7	6	G.P.T 2 880 3 575 4 1280 11 46 11 58 12 568 14 322
7	6	LTS 1 1530 3 759 6 71 6 526 7 1020 12 603 13 465
7	6	DTT 1 2428 2 266 3 146 4 1457 8 96 14 134 14 525
7	6	VG.T 1 2426 2 518 3 212 3 814 8 285 11 393 12 1383
7	6	LLA 1 652 6 278 7 98 8 392 11 275 14 11 14 36
7	6	D..LP 0 175 2 814 4 613 4 755 7 374 12 378 13 632
7	6	N..NL 1 54 3 415 4 612 4 927 9 90 12 158 13 369
7	6	A..GG 1 258 3 17 4 1435 11 28 11 29 13 100 14 179
7	6	G..GA 1 210 4 1313 7 1013 8 23 11 32 11 55 13 279
7	6	ALN 1 149 1 2169 2 453 6 337 7 1180 10 128 12 901
7	6	PVT 1 846 2 536 3 397 3 672 4 851 8 264 12 504
7	6	TLS 1 572 2 513 2 703 4 417 8 252 12 981 13 181
7	6	QT.P 1 169 1 182 2 1269 4 1031 7 1151 12 1049 14 390
7	6	DS..P 0 175 1 126 4 695 6 591 10 147 12 717 12 772
7	6	DS..D 2 5 3 783 3 1026 4 769 5 17 7 967 9 71
7	6	QT.Q 1 512 1 1900 2 1424 4 999 6 48 7 1258 13 439
7	6	SA..P 1 89 1 2405 2 554 3 97 4 942 7 25 12 1552
7	6	S..SR 1 642 1 1597 2 1202 3 689 4 8 5 54 13 151
7	6	S.PL 6 29 7 366 10 89 11 267 12 662 14 344 14 464
7	6	PP.L 1 541 3 512 4 570 7 208 8 175 14 82 14 308
7	6	SS.SP 1 2360 2 995 4 398 6 343 12 671 12 849 13 428
7	6	V..LS 0 486 2 936 3 348 3 846 6 455 12 441 14 1
7	6	S.E.S 0 172 1 1381 1 2420 3 743 4 715 6 86 11 315
7	6	M..SV 1 327 1 746 2 151 4 154 7 477 12 252 13 189
7	6	V..LE 1 991 3 713 4 128 7 439 7 551 9 11 12 58
7	6	S..TT 2 699 4 592 10 226 12 557 13 643 14 453 14 559
7	6	L.TT 1 1328 2 635 2 636 4 643 6 338 7 202 12 956
7	6	LN..Q 1 255 1 2141 2 454 3 764 4 533 5 104 11 261
7	6	L.Q.A 1 960 2 1076 2 1158 3 560 4 1125 6 449 7 121
7	6	SE.L 1 70 2 846 3 801 6 306 7 448 7 516 12 9
7	6	L.SA 1 1530 2 48 2 853 3 95 11 226 13 57 14 368
7	6	K.VK 1 1740 5 34 8 42 9 59 12 969 12 1504 14 116
7	6	AGP 1 1638 1 2048 3 670 4 898 7 1289 12 196 13 141
7	6	KLL 0 476 3 68 4 639 7 398 7 1303 10 23 11 368
7	6	P.G.A 0 452 1 2165 2 1238 7 31 7 1101 12 1051 13 43
7	6	L.L.P 0 367 4 1217 7 1321 7 1445 8 260 9 103 10 42
7	6	LT..S 1 242 4 644 6 389 6 526 7 160 12 210 13 465
7	6	SS.PS 0 176 1 127 2 463 3 584 3 662 6 344 10 94
7	6	S.SS.G 2 99 3 686 4 470 12 1087 12 1271 13 202 14 600
7	6	DS..S 2 622 4 666 6 342 7 993 12 808 13 201 13 285
7	6	EKR 1 348 1 666 2 31 3 1006 4 34 12 44 13 177
7	6	G..LS 1 957 2 334 4 711 6 377 7 47 7 331 12 90
7	6	A..LL 1 1 3 66 6 408 7 582 7 680 11 222 13 457
6	6	LH.G 1 1636 2 159 3 812 4 162 7 457 10 113
6	6	PL.G 1 2254 7 729 10 321 11 177 12 1323 13 143
6	6	TMP 0 436 2 1019 4 947 6 390 7 1152 13 544
6	6	LI.E 1 544 2 981 6 270 7 314 12 526 14 184
6	6	L..SK 1 1680 2 734 3 374 4 631 5 48 14 311
6	6	T..SL 2 478 3 460 4 529 6 610 9 99 13 357
6	6	T..SE 0 69 1 1568 2 843 7 513 12 6 14 66
6	6	P.NT 1 1422 2 782 8 200 10 308 12 562 13 408
6	6	PPI 1 1646 3 680 4 902 7 1346 12 1057 14 82
6	6	LK.I 0 318 3 1039 6 513 7 415 8 142 11 321
6	6	ED.V 1 1338 2 288 3 962 4 296 9 83 12 532
6	6	L..PL 0 47 1 828 4 202 6 235 7 1202 8 441
6	6	G.S.Q 2 369 3 350 4 1305 7 1147 11 77 12 384
6	6	P.RL 0 41 1 1495 2 569 3 512 7 243 12 1556
6	6	QL.E 1 68 2 911 3 246 5 111 7 853 12 140
6	6	R.L.S 1 2071 2 1113 5 46 7 1208 11 224 12 709
6	6	S.V.K 0 265 1 1171 3 153 5 18 8 46 12 262
6	6	LG.N 1 523 2 143 10 264 12 250 13 491 14 253
6	6	LK.L 3 1000 9 91 11 308 12 153 13 461 14 85
6	6	LG..S 1 2278 2 3 4 931 8 312 10 264 13 574
6	6	LK.T 1 1311 2 69 4 72 7 1262 8 51 12 68
6	6	TS..E 0 69 1 1531 4 680 6 529 7 733 14 543
6	6	L..NL 3 999 7 1441 9 112 12 405 13 373 14 253
6	6	AR..P 1 1924 2 246 4 252 6 419 7 783 11 233
6	6	GT.L 0 74 1 957 2 334 4 679 6 275 12 803
6	6	ILT 3 758 6 70 7 1175 8 185 10 250 12 602
6	6	TT..S 1 1573 4 1318 6 340 7 813 13 646 14 526
6	6	LP..T 1 1881 4 758 7 1186 9 56 10 307 12 73
6	6	D..NS 1 563 2 374 4 811 8 303 9 75 12 867
6	6	V..EG 2 126 4 129 6 150 7 670 12 256 13 225
6	6	I..EL 0 297 1 660 2 730 6 575 8 185 14 84
6	6	TIK 1 1136 2 843 3 946 4 728 7 357 12 35
6	6	TG..L 1 2430 2 478 4 710 6 610 12 324 14 189
6	6	LNA 0 77 1 2141 2 1103 4 533 7 878 11 261
6	6	VAG 1 2047 3 348 4 495 7 1288 11 14 12 935
6	6	GL.D 0 330 1 1747 2 2 6 256 11 333 12 481
6	6	E.SQ 1 1575 6 286 9 147 11 345 12 884 13 30
6	6	GL.G 1 97 3 668 4 586 6 583 7 1196 13 104
6	6	A.SPS 1 762 2 322 4 1069 7 1049 12 845 14 310
6	6	PRM 1 2050 2 500 3 495 4 1327 10 63 12 675
6	6	RA..I 0 206 2 952 4 1097 7 387 10 157 14 237
6	6	VE.A 0 228 1 1955 3 4 7 385 9 136 11 230
6	6	AG..G 1 2218 2 282 3 596 8 21 11 66 14 179
6	6	AA..E 0 456 2 1190 6 223 7 574 11 337 14 13
6	6	ISL 2 480 3 462 4 367 5 102 7 832 11 188
6	6	GA.T 1 776 2 837 4 1316 6 76 7 1306 14 429
6	6	V..TP 2 1022 3 897 8 430 10 146 11 393 12 1211
6	6	E.L.E 2 43 4 46 7 250 8 184 11 341 14 229
6	6	V..SD 1 1361 2 93 3 776 4 96 12 225 14 541
6	6	RL..I 3 1038 6 557 7 682 8 336 12 79 13 326
6	6	KNL 2 169 3 1001 4 172 6 165 9 92 12 537
6	6	RK..E 1 1562 4 16 7 759 9 35 10 289 14 167
6	6	T.V.V 0 429 2 716 3 119 9 7 13 559 14 259
6	6	V.S.R 1 2348 2 967 3 214 4 620 6 205 11 4
6	6	LPN 1 828 3 492 4 881 10 307 13 635 14 59
6	6	SA.G 1 115 3 594 8 20 12 94 13 572 14 370
6	6	TPPP 1 855 3 100 7 1067 8 219 10 149 12 627
6	6	V.P.S 0 486 1 933 4 262 7 837 12 441 13 346
6	6	VA..A 1 405 2 449 3 8 7 36 12 935 13 93
6	6	E.F.E 1 2435 6 533 7 1281 8 343 10 338 12 880
6	6	VQ..Q 1 731 2 1386 6 126 7 865 12 317 14 461
6	6	LD..E 2 752 4 802 7 474 8 57 9 116 14 43
6	6	S.T.T 1 907 2 658 3 589 10 120 12 557 14 534
6	6	P.TM 3 672 4 1282 7 1095 12 504 13 394 14 518
6	6	ALS 1 2418 4 538 5 47 7 1251 12 523 14 310
6	6	SD.P 0 409 1 1418 3 779 7 616 12 850 13 467
6	6	L.Q.E 0 184 1 1555 3 327 7 322 9 116 12 436
6	6	V..LT 0 30 2 633 3 853 8 404 12 207 14 379
6	6	SE.F 1 1385 2 969 4 266 8 307 11 256 13 79
6	6	E.PL 0 239 6 376 7 285 10 10 12 1321 14 40
6	6	RP.S 1 2352 2 859 3 650 4 990 12 30 13 18
6	6	DT.G 1 2428 2 266 6 354 8 96 12 1015 14 134
6	6	T.RA 4 286 5 44 7 627 10 303 11 120 12 506
6	6	D.PG 2 204 3 787 4 796 6 522 12 432 13 285
6	6	LL.P 0 368 2 915 4 1062 6 257 7 1184 9 104
6	6	SE.A 1 546 3 983 4 622 6 25 8 268 14 327
6	6	G..SE 0 469 1 1382 3 37 4 589 6 312 8 223
6	6	P.L.K 1 130 2 818 4 571 10 127 12 1183 13 458
6	6	GP..S 1 836 2 546 4 1019 6 377 7 1078 11 72
6	6	DT.A 2 24 3 53 6 332 7 873 12 520 14 545
6	6	QE.L 0 400 2 147 4 150 7 1225 9 131 13 594
6	6	PA.R 2 1358 4 1434 6 566 7 1119 9 22 14 579
6	6	ETR 1 1714 3 816 4 14 7 1285 9 44 14 65
6	6	NS..G 1 189 2 669 3 795 4 933 12 669 13 203
6	6	SE..N 0 72 3 983 4 800 6 306 12 1378 13 362
6	6	D..SP 3 609 4 695 6 234 7 1091 8 241 12 1397
6	6	QE.K 1 1833 2 37 4 40 6 474 7 413 8 35
6	6	SL.G 1 2424 2 539 4 670 8 109 12 386 14 406
6	6	A..PR 1 2146 2 497 3 752 4 496 7 1398 13 145
6	6	IS.Q 1 2039 2 908 3 506 4 1306 7 819 14 621
6	6	ATP 0 457 1 939 2 977 6 241 11 61 12 1055
6	6	QKT 4 858 5 39 6 548 7 1370 10 99 12 1256
6	6	DEL 0 299 1 41 2 913 7 1275 8 58 14 191
6	6	PSN 2 407 3 652 6 219 8 304 12 998 14 611
6	6	K.L.R 1 1343 2 687 4 687 5 22 7 698 11 368
6	6	L.ES 1 1548 6 305 9 94 12 444 13 76 14 15
6	6	TL.D 0 5 1 1249 7 473 10 255 12 818 13 440
6	6	TGD 1 2430 2 884 3 785 7 258 12 959 14 189
6	6	M.LS 0 0 1 1132 3 942 4 416 6 456 11 405
6	6	PH..Q 0 420 3 532 4 1372 9 107 11 48 13 566
6	6	PR..P 0 281 1 2364 2 383 4 499 7 1160 10 70
6	6	AVA 0 481 1 2046 3 7 6 15 7 35 13 92
6	6	SC.G 0 105 2 658 6 151 10 240 13 582 14 48
6	6	E..NL 0 73 2 985 4 801 7 659 10 284 14 87
6	6	L..EP 1 1274 2 704 4 587 7 751 11 192 14 184
6	6	LIR 4 354 6 270 7 314 10 193 11 401 12 409
6	6	F..SV 0 113 6 159 7 1209 10 211 11 109 13 640
6	6	M.KS 1 117 4 154 5 0 7 477 13 189 14 117
6	6	A.V.S 0 187 1 2346 6 453 7 263 11 1 14 330
6	6	L.A.A 0 249 1 628 4 705 11 275 12 840 14 529
6	6	VSG 0 198 1 2007 3 111 4 449 7 1114 13 652
6	6	QP..R 2 300 3 510 4 994 6 268 13 485 14 578
6	6	N.TS 1 465 2 138 3 581 7 731 10 309 12 975
6	6	SL..N 1 708 2 467 3 761 7 941 9 102 12 249
6	6	T.GP 1 139 2 1420 7 836 10 386 12 1315 14 412
6	6	SL..I 0 177 3 622 6 457 7 785 12 605 13 360
6	6	SL..E 3 421 5 103 6 37 7 301 12 525 13 74
6	6	SIP 2 381 4 986 6 421 7 1171 8 198 12 502
6	6	N..SP 1 2311 2 1002 7 982 10 29 12 1429 13 414
6	6	VQS 1 2348 3 657 6 205 7 277 8 356 14 479
6	6	G.EP 0 471 2 303 6 24 8 208 10 355 14 354
6	6	S..KR 1 1135 2 29 4 316 11 107 12 422 13 175
6	6	N..SR 1 2412 2 567 3 61 4 941 11 361 12 244
6	6	L.TK 3 272 4 644 9 56 12 168 13 167 14 193
6	6	S..PE 3 726 4 1425 5 103 6 393 12 1526 14 503
6	6	A.Q.S 1 1038 2 1428 4 954 8 291 11 263 13 527
6	6	A..LA 2 1105 4 1231 7 132 8 390 11 273 13 141
6	6	SED 2 903 3 1018 6 552 8 226 13 79 14 69
6	6	S..LV 0 3 1 55 2 629 5 3 6 100 14 591
6	6	DPG 0 333 1 1008 4 1311 6 259 10 56 13 480
6	6	QE..Q 1 1147 2 211 4 217 6 536 7 1225 11 344
6	6	S.PY 0 472 1 1387 2 991 4 907 7 1093 13 192
6	6	G.A.P 1 825 3 668 10 186 12 1053 13 482 14 295
6	6	TG.L 4 668 6 255 8 54 12 959 13 102 14 514
6	6	SIQ 1 1770 2 230 6 472 7 820 11 418 12 761
6	6	SA..V 3 686 4 958 8 352 11 287 12 292 13 61
6	6	A.A.L 1 483 7 582 11 277 12 941 13 53 14 531
6	6	D.L.T 1 2068 2 1374 3 270 7 158 12 730 14 191
6	6	N.LS 1 1614 2 1368 3 453 7 750 10 29 13 378
6	6	I.K.L 0 485 1 660 3 947 6 231 7 396 14 84
6	6	P..VE 1 1952 2 919 6 129 7 619 9 133 13 4
6	6	TM.S 1 2389 2 335 3 674 4 947 6 390 7 1097
6	6	S.HP 1 2381 3 677 4 602 7 525 12 1335 13 131
6	6	P.PE 2 793 3 1010 4 1034 6 394 12 1487 13 27
6	6	LRS 0 340 1 599 2 759 3 777 6 235 9 100
6	6	PG..K 0 334 1 1009 4 605 10 300 12 163 13 458
6	6	PG.N 1 2175 2 1345 4 474 8 377 12 163 14 393
6	6	LDK 1 1506 2 752 4 748 8 448 12 199 14 43
6	6	LDP 0 18 1 1274 3 804 6 258 7 1090 12 113
6	6	K.I.S 0 208 2 585 4 353 9 50 12 1390 13 170
6	6	P.G.N 1 522 2 1084 3 26 4 457 8 376 11 19
6	6	VK..L 1 1742 2 168 4 171 8 11 12 535 14 118
6	6	R.P.L 2 866 3 65 6 564 8 132 10 247 11 372
34	5	Q.QQ 1 1966 1 2019 1 2080 1 2081 1 2198 1 2199 1 2200 1 2201 1 2202 1 2203 1 2204 1 2205 1 2206 1 2207 1 2208 1 2209 1 2210 1 2211 1 2212 1 2229 1 2244 1 2296 2 1056 2 1062 2 1223 2 1385 2 1427 3 343 3 479 4 1197 4 1253 4 1256 11 39 11 78
28	5	QQ..Q 1 506 1 1851 1 2080 1 2198 1 2199 1 2200 1 2201 1 2202 1 2203 1 2204 1 2205 1 2206 1 2207 1 2208 1 2209 1 2210 1 2211 1 2246 1 2287 1 2298 2 1058 2 1118 2 1384 4 1199 4 1254 4 1255 6 47 8 234
21	5	A..AA 1 859 1 1954 3 7 3 9 3 10 3 13 3 14 7 34 7 35 7 37 7 38 7 39 7 40 11 25 13 60 13 91 13 92 13 94 13 95 13 96 13 97
18	5	S..PG 1 80 1 984 1 1886 1 1979 1 2014 1 2327 1 2381 2 1247 4 409 4 602 4 720 4 791 4 992 7 1076 7 1188 7 1233 12 1039 12 1195
17	5	SP..Q 1 92 1 120 1 273 1 2078 1 2350 1 2363 2 350 2 443 2 487 2 1184 4 401 4 1334 6 4 6 64 13 286 13 417 13 431
16	5	QPP 1 540 1 690 1 770 1 811 1 934 1 954 1 1903 1 1927 1 1949 1 2056 1 2356 2 1100 3 445 3 510 7 1000 13 123
15	5	SS.S.S 2 428 3 695 5 11 6 343 12 1084 12 1090 12 1100 12 1101 12 1103 12 1105 12 1163 12 1250 12 1268 12 1270 12 1277
15	5	PS.P 0 464 1 130 1 887 1 1076 1 1254 1 1607 1 1896 1 2013 1 2076 3 587 3 621 7 24 7 1092 7 1343 10 88
15	5	PTP 1 142 1 226 1 613 1 854 1 898 1 900 1 948 1 972 2 787 2 793 2 1303 7 1066 7 1189 10 79 12 621
15	5	KS..S 1 119 1 1596 1 2074 2 95 4 98 4 156 12 1040 12 1094 12 1114 12 1117 12 1221 12 1361 12 1534 13 150 13 244
15	5	S..SSS 2 96 2 597 3 695 4 715 5 51 12 1098 12 1100 12 1101 12 1118 12 1124 12 1163 12 1234 12 1270 12 1277 12 1331
15	5	S..SS..S 1 2417 2 460 2 667 2 674 3 659 3 692 4 546 12 1098 12 1101 12 1129 12 1133 12 1270 12 1271 12 1274 12 1535
14	5	QQ..L 1 355 1 441 1 1859 1 1967 1 2021 1 2082 1 2134 1 2291 1 2316 2 1429 4 1258 6 67 7 123 7 1224
14	5	QQ..P 1 946 1 985 1 1878 1 2028 1 2250 2 975 2 1095 2 1268 3 509 4 1024 4 1025 4 1308 4 1368 7 1005
14	5	QQ.L 1 95 1 354 1 1878 1 1968 1 2083 1 2250 1 2287 2 1058 2 1064 2 1435 6 267 7 341 14 210 14 472
13	5	PV..P 1 427 1 699 1 932 1 2347 3 103 3 219 3 489 3 528 8 172 8 176 12 131 12 754 13 560
13	5	PT..P 1 343 1 577 1 613 1 854 1 898 1 1884 1 1892 2 1419 4 1224 7 1066 7 1154 12 333 12 748
13	5	PGM 1 759 1 874 1 1372 1 2112 1 2124 1 2130 2 1033 2 1345 4 474 4 916 4 1447 6 260 7 1124
13	5	Q.P.Q 1 502 1 506 1 785 1 811 1 930 1 1147 1 1903 3 432 3 498 7 1000 11 52 11 358 13 435
13	5	AQ.Q 1 102 1 154 1 509 1 788 1 921 1 1906 1 1965 2 802 2 1109 2 1335 3 478 4 1235 14 493
13	5	PV.P 1 692 1 699 1 932 1 1113 1 2010 3 528 4 261 4 733 4 851 4 1130 8 172 13 135 13 478
13	5	T.P.S 0 195 2 404 2 1178 2 1183 2 1270 4 721 4 772 4 1318 7 1067 7 1340 12 1031 12 1214 12 1258
12	5	P..GL 1 2030 1 2116 1 2382 2 1145 3 446 3 665 4 1171 4 1419 7 652 7 888 7 954 7 1189
12	5	TP.S 1 889 1 901 1 940 1 958 1 973 1 1989 3 586 4 1319 12 211 12 1214 12 1258 14 556
12	5	QL.Q 1 732 1 2195 1 2269 2 311 2 1056 2 1124 4 816 7 193 7 275 7 866 7 1367 8 235
12	5	GT..S 1 957 1 1988 2 320 2 334 2 477 2 661 10 116 12 389 12 976 12 1213 12 1235 13 229
12	5	SS..K 2 28 2 601 3 796 10 365 12 1090 12 1121 12 1139 12 1166 12 1217 12 1239 12 1288 13 174
12	5	G..GN 1 267 1 676 1 2397 2 1207 2 1287 4 917 4 923 4 926 4 929 4 937 6 583 7 1103
12	5	Q..AQ 1 202 1 506 1 785 1 811 1 918 1 1903 1 2262 2 1106 3 475 4 1232 4 1292 6 536
12	5	S.K.K 2 15 3 888 4 681 4 735 7 624 12 683 12 1110 12 1168 12 1217 12 1288 12 1357 12 1402
12	5	PP.A 1 856 1 1945 1 1950 1 1951 2 1046 7 23 7 31 7 1342 7 1346 13 137 13 348 14 307
12	5	Q.Q.P 1 500 1 795 1 820 1 928 1 1145 1 2229 1 2232 1 2354 3 430 4 1024 7 998 14 494
12	5	S.SS.S 2 431 3 767 5 9 6 343 12 847 12 1098 12 1100 12 1101 12 1103 12 1137 12 1268 12 1275
12	5	PG.Q 1 504 1 687 1 1990 1 2112 1 2118 1 2124 1 2330 2 444 4 605 4 794 12 367 13 287
12	5	A..LP 1 129 1 378 1 486 1 839 1 1533 1 2326 2 246 2 823 7 783 12 789 13 54 13 355
12	5	S.AA 1 860 1 961 1 1567 3 15 7 1118 7 1167 7 1407 11 335 13 46 13 61 13 88 13 267
12	5	PA..Q 1 144 1 165 1 508 1 787 1 1905 1 2241 1 2345 2 850 12 739 13 119 14 207 14 571
12	5	S.GS..S 2 671 3 689 3 692 5 8 12 1084 12 1118 12 1133 12 1136 12 1225 12 1228 12 1274 13 286
11	5	AP.P 1 1943 1 2023 4 1033 7 26 7 28 7 1058 10 73 10 78 10 83 10 85 12 379
11	5	L.R.L 1 2069 1 2192 2 689 2 747 2 950 4 689 4 743 4 877 6 558 7 700 7 1206
11	5	S.G.P 1 1012 1 1754 1 1933 1 2306 2 602 2 1146 7 20 12 671 12 1148 14 303 14 335
11	5	S.G.S.S 2 550 3 692 4 521 5 8 12 811 12 1035 12 1118 12 1133 12 1136 12 1274 12 1289
11	5	G..PQ 1 291 1 2113 1 2125 1 2152 1 2162 2 369 2 1219 2 1235 8 208 12 1419 14 515
11	5	A..QS 1 297 1 786 1 939 1 2346 2 459 2 851 2 897 4 625 4 1330 13 274 14 493
11	5	Q.PS 1 797 1 934 1 1894 1 2134 2 1013 3 445 3 502 4 1160 4 1347 7 738 7 1033
11	5	GK..S 1 1935 2 269 4 277 4 711 7 331 12 1018 12 1074 12 1111 12 1150 12 1175 12 1291
11	5	SGSS 1 77 3 112 3 368 3 696 5 9 11 408 12 1137 12 1164 12 1275 12 1367 12 1466
11	5	T.PT 0 436 1 308 1 341 1 575 2 785 2 791 7 1152 12 331 12 560 12 746 12 1031
11	5	P..AQ 1 950 1 1945 2 1102 2 1303 2 1332 4 854 4 1228 13 481 13 524 14 247 14 506
11	5	SL.N 1 195 1 468 1 727 1 2137 1 2337 2 175 2 1196 6 301 6 308 9 87 12 1179
11	5	K.SS 1 15 5 52 7 815 12 14 12 689 12 1075 12 1125 12 1143 12 1176 12 1243 13 150
11	5	ASQ 1 146 1 200 1 839 1 1028 1 1070 4 1048 4 1137 8 291 12 898 14 208 14 558
11	5	QP.T 1 494 1 510 1 886 1 928 1 1256 1 1895 1 1927 2 881 7 1011 8 263 14 323
11	5	P.A.P 1 343 1 577 1 687 1 695 1 1904 1 1946 2 1046 3 22 7 1343 7 1347 10 66
11	5	PPN 1 8 1 541 1 702 1 771 1 1422 2 508 2 1169 3 540 4 1028 4 1301 13 408
11	5	T.GS 1 455 1 901 1 1574 1 1989 7 161 7 814 12 616 12 1036 12 1366 13 505 14 66
11	5	G.NP 1 291 1 524 1 2162 1 2176 2 1173 2 1219 4 475 11 16 11 21 12 128 12 552
11	5	P.S.A 1 278 1 858 1 935 1 959 1 974 4 955 12 311 12 1216 13 86 13 348 14 557
11	5	S.ST 1 1071 2 713 4 674 4 718 4 865 6 457 12 815 12 978 12 1106 12 1166 12 1436
11	5	S.SK 3 698 5 49 7 380 12 1091 12 1122 12 1140 12 1184 12 1378 12 1448 12 1531 14 312
10	5	L.PS 2 405 2 1143 3 804 4 25 7 1090 7 1185 14 311 14 355 14 467 14 609
10	5	P..VS 1 1910 1 1929 1 2004 1 2372 4 617 4 1102 7 1411 12 309 12 628 13 539
10	5	H..PP 1 853 1 870 1 952 1 1484 3 508 10 296 12 625 12 626 12 1194 13 118
10	5	APP 1 580 1 1887 1 1943 4 1027 7 28 7 1345 7 1349 10 188 13 120 13 407
10	5	P.T.S 1 846 1 1929 1 2377 4 1282 6 87 8 77 8 250 8 264 13 314 13 539
10	5	PT.A 1 142 1 226 1 335 1 577 1 1884 2 1303 4 895 4 1224 10 79 12 333
10	5	S..KS 2 226 3 797 4 232 10 366 12 1091 12 1218 12 1240 12 1289 12 1448 12 1531
10	5	K..KK 1 1582 1 1587 2 67 2 773 5 34 8 49 12 685 12 1497 12 1500 12 1501
10	5	SP.Q 1 92 1 1075 1 2078 1 2306 1 2314 2 1005 4 468 4 1148 6 64 14 246
10	5	PN.S 1 322 1 1610 2 503 2 509 2 547 2 763 3 660 12 1188 13 409 13 636
10	5	N.LP 1 37 1 304 1 1643 2 170 2 865 2 1141 4 173 4 1444 7 882 13 633
10	5	A.SL 1 129 1 378 1 466 1 2335 2 1245 4 509 4 657 7 783 7 939 12 523
10	5	G.A.S 1 159 1 760 2 320 2 398 2 457 4 329 4 494 4 597 7 1196 10 116
10	5	Q.P.M 1 770 2 349 2 1277 2 1343 4 1321 4 1333 4 1445 7 1033 14 472 14 485
10	5	QA..Q 1 101 1 153 1 281 1 785 1 918 1 2288 2 458 3 563 4 1292 6 426
10	5	K.K.S 1 1594 1 1604 2 17 2 738 7 612 12 687 12 688 12 1112 12 1361 13 271
10	5	S..AA 1 211 1 961 2 278 2 1187 6 220 7 571 7 1406 13 44 13 59 13 88
10	5	S.GQ 0 442 1 201 1 819 1 893 1 2259 1 2306 3 571 4 103 4 634 14 603
10	5	QP.S 1 105 1 277 1 934 2 227 2 992 3 445 4 233 4 480 4 797 13 485
10	5	SG.G 2 1 3 572 4 1 6 356 12 875 12 983 12 1226 12 1246 12 1316 12 1416
10	5	PQQ 1 1877 1 2026 1 2079 1 2155 1 2315 2 974 2 1163 3 534 4 1133 7 1003
10	5	GP..P 1 7 1 988 1 2009 1 2049 2 1422 3 527 4 899 14 295 14 374 14 414
10	5	S.N.S 1 22 2 50 2 388 2 463 2 597 2 667 3 659 12 1142 12 1331 13 317
10	5	SK.S 1 298 1 1683 2 623 5 51 12 13 12 595 12 1124 12 1142 12 1362 14 2
10	5	Q.SQ 1 199 1 715 1 838 1 942 3 442 4 813 4 1021 4 1338 5 108 14 462
10	5	G.LG 1 48 1 210 1 676 1 2268 1 2397 2 1412 4 875 4 929 6 290 12 960
10	5	Q.G.P 1 2145 1 2272 1 2303 1 2378 2 694 2 878 2 1152 4 432 8 454 11 56
10	5	P..LN 1 185 1 829 1 1840 1 1996 2 569 6 396 7 790 12 353 12 404 12 866
10	5	M.QQ 1 2132 1 2243 1 2300 2 1093 2 1134 3 342 3 472 4 1251 4 1336 13 397
10	5	Q..QL 1 838 1 1859 1 2266 2 812 4 813 4 816 4 1184 5 108 7 1258 7 1327
10	5	SGL 2 1 2 368 2 494 2 609 2 1147 3 448 4 1421 12 1246 14 18 14 552
10	5	P..PT 1 307 1 851 1 881 1 1889 3 587 4 478 4 1221 7 166 7 557 10 76
10	5	M.SS 1 2390 2 520 7 116 12 1113 12 1130 12 1242 12 1279 12 1424 14 451 14 625
10	5	PV..Q 1 692 1 950 1 1113 1 1816 2 558 3 127 3 438 4 854 4 1130 5 35
10	5	Q.Q.V 1 354 1 696 1 2081 2 1385 3 263 3 344 3 479 4 1107 4 1253 14 441
10	5	P.QL 2 1050 3 534 4 22 4 874 4 1185 4 1443 7 2 7 208 7 560 10 141
10	5	SQ..A 1 201 1 961 1 1939 2 446 2 804 2 1187 3 130 4 1023 4 1106 14 568
9	5	AGG 1 260 1 282 1 532 1 2221 2 1321 8 21 8 27 11 15 14 372
9	5	LP..Q 0 370 1 793 1 1108 1 1791 1 2025 1 2329 3 81 4 1040 12 366
9	5	Q.NS 1 105 1 751 2 725 3 723 3 793 7 822 7 1403 13 33 13 485
9	5	S.L.T 1 548 2 494 9 54 12 59 14 5 14 255 14 360 14 453 14 552
9	5	S.DS 3 1024 4 578 4 1118 6 11 6 589 12 770 12 849 12 1370 14 599
9	5	P.PAA 1 142 1 615 1 879 1 1950 4 1065 7 1117 10 74 10 79 11 22
9	5	QAL 1 148 1 1091 1 2168 1 2288 4 405 4 537 6 426 12 900 14 27
9	5	QP..G 1 2029 1 2115 1 2127 1 2275 2 881 3 445 4 1170 4 1309 11 164
9	5	QN.P 1 1348 2 566 2 1300 3 543 4 562 4 884 4 1182 12 28 12 1476
9	5	V..SG 1 891 4 1276 4 1418 6 59 7 1099 12 48 12 1088 12 1313 12 1364
9	5	GN.G 1 568 2 1210 4 410 4 920 4 926 4 929 4 1358 11 17 12 611
9	5	Q..PV 1 696 1 947 1 1909 1 1993 4 562 4 1127 12 308 13 132 14 443
9	5	SES 1 546 1 1385 4 266 6 306 12 445 12 1378 12 1462 12 1464 14 550
9	5	Q.G.G 1 95 1 169 1 2275 2 881 2 1215 11 42 12 86 12 874 13 280
9	5	P.S.Q 1 477 1 941 1 2076 1 2312 2 228 2 850 7 1109 11 74 14 207
9	5	SN..L 1 2091 2 464 4 460 4 776 4 1121 4 1213 12 978 12 1547 13 71
9	5	R.S.S 4 337 4 863 10 180 12 448 12 767 12 807 12 1444 13 149 14 582
9	5	GP.P 1 141 4 26 4 899 7 1116 11 21 14 287 14 291 14 293 14 374
9	5	MSS 2 563 2 1339 4 1400 6 571 8 0 12 15 12 49 12 1279 12 1339
9	5	LS..D 1 122 2 370 2 618 2 765 2 939 2 1370 10 44 12 768 13 162
9	5	LS..A 1 960 8 349 11 334 12 183 12 524 12 782 14 20 14 362 14 529
9	5	SS..E 1 1753 2 680 3 152 3 769 11 381 12 16 12 662 12 1115 12 1468
9	5	K.S.S 1 1596 2 711 5 52 12 1114 12 1125 12 1363 12 1376 12 1522 13 150
9	5	TL..P 1 2072 2 513 2 1042 4 891 12 731 12 904 12 981 12 1408 14 563
9	5	LS..G 0 331 1 16 1 114 1 2423 2 657 4 573 4 1423 12 93 12 982
9	5	G.SQ 1 817 1 1027 1 1752 4 1305 11 77 12 813 12 1046 12 1138 13 450
9	5	SSI 1 79 1 1597 1 2392 2 728 7 428 7 817 8 1 12 288 12 1468
9	5	L.P.G 1 43 1 520 1 2163 4 1175 7 10 7 442 7 1447 12 113 13 238
9	5	GNL 1 56 4 559 4 929 4 1439 7 530 7 1044 10 198 10 261 13 160
9	5	TSV 1 316 1 329 2 153 2 716 2 840 3 676 4 1413 4 1416 7 1372
9	5	PPQ 1 878 1 2154 2 973 2 1261 7 208 7 1002 7 1375 10 189 13 121
9	5	GT..Q 1 460 1 1068 1 1890 2 207 2 883 4 594 7 1147 7 1393 13 395
9	5	S.NP 1 80 1 722 1 2183 2 388 2 463 4 409 5 103 12 598 12 718
9	5	P..LG 0 80 1 551 1 725 1 1116 2 1411 4 22 4 874 14 60 14 418
9	5	KK.K 3 321 5 22 5 37 7 625 8 49 12 687 12 1497 12 1500 12 1504
9	5	N.P.L 1 680 2 1356 3 526 3 619 4 361 4 569 4 612 4 1432 12 640
9	5	P..TG 1 247 1 582 1 813 1 1982 2 253 3 782 4 383 4 1312 12 1033
9	5	SP.I 1 2363 3 589 3 605 4 498 6 4 6 237 12 237 12 1400 12 1432
9	5	LNQ 2 454 2 1076 2 1408 4 1242 7 194 8 236 8 281 14 138 14 395
9	5	RLP 2 248 2 866 2 1157 6 564 7 147 7 167 7 543 11 372 12 693
9	5	RQ..S 0 192 0 355 1 412 2 419 2 490 2 561 2 1012 7 1402 12 667
9	5	TQ.P 1 848 1 1893 1 1926 2 1416 4 1225 4 1332 7 874 7 1040 14 484
9	5	M.Q.Q 1 324 1 492 1 2243 2 1334 3 342 3 477 4 1251 4 1337 14 492
9	5	P.Q.G 1 93 1 813 2 1150 2 1305 4 22 4 874 4 974 7 1009 11 54
9	5	E..SD 1 1415 4 5 4 1070 5 114 8 347 10 2 10 16 10 179 10 223
9	5	T..PT 1 139 1 897 1 1926 1 1934 2 857 2 1416 4 1416 7 1021 12 559
9	5	SA.S 1 89 1 128 1 642 1 2417 2 554 2 667 3 686 12 292 13 36
9	5	T..SQ 1 816 1 958 1 1074 1 1574 1 1989 4 1000 6 527 13 505 14 556
9	5	S.IS 1 1597 2 96 7 817 7 994 12 931 12 1222 12 1535 13 321 13 362
9	5	Q.S.Q 1 244 1 942 1 2135 2 458 2 562 4 1021 4 1115 6 470 12 759
9	5	SLA 2 481 2 1196 3 332 3 463 3 920 4 550 6 301 6 348 7 137
9	5	P.M.P 1 874 1 2013 1 2112 1 2124 2 351 4 474 4 1323 7 1124 14 474
9	5	SP.D 0 407 2 21 2 371 2 697 4 698 4 1058 4 1071 10 45 12 226
9	5	G..PP 1 688 1 875 1 2237 4 899 10 186 11 70 11 158 14 305 14 374
9	5	S.AS 1 447 1 976 4 550 4 1046 7 1060 7 1082 12 1105 13 318 13 508
9	5	S.G.A 1 201 1 211 1 1066 1 2217 3 666 4 492 10 184 12 1041 12 1385
9	5	H.L.Q 1 605 1 1847 1 1856 2 630 2 690 4 690 7 192 7 274 14 386
9	5	PSG 1 1302 3 26 3 447 3 860 4 949 4 1278 7 1052 7 1101 13 43
9	5	S.PQ 0 63 1 1255 1 1897 1 2077 1 2091 2 1421 3 429 3 747 10 313
9	5	L.Q.S 1 242 2 560 4 692 4 714 7 906 7 1163 14 347 14 388 14 596
9	5	A..QP 0 491 1 102 1 282 1 883 1 1906 1 1924 2 297 4 230 13 120
9	5	K..SL 4 278 4 575 5 100 7 332 12 14 12 69 12 1176 12 1298 13 272
8	5	AAP 1 579 1 882 2 1048 3 24 7 1409 10 68 10 77 10 82
8	5	DK.K 0 134 2 64 3 903 9 121 12 1307 12 1358 12 1360 12 1520
8	5	QL..Q 1 498 1 2195 2 1052 2 1066 2 1124 3 466 4 1187 5 111
8	5	K.L.E 1 67 1 662 1 1496 2 40 2 929 3 949 9 92 10 23
8	5	SN.S 2 431 2 464 4 1210 7 522 13 71 13 202 13 318 14 612
8	5	PQ..L 1 495 1 1877 1 2116 2 1099 2 1262 3 84 4 1320 14 518
8	5	M.S.Q 1 865 1 2052 1 2319 2 1339 4 1365 6 202 12 1130 12 1279
8	5	ST.K 1 1135 1 1933 2 29 3 707 3 945 6 225 12 1438 12 1492
8	5	SG..Q 1 2321 2 1091 7 459 7 1392 11 76 12 51 12 812 12 1137
8	5	S..GS..S 2 670 3 688 4 507 4 574 12 1132 12 1246 12 1273 13 504
8	5	P.T.Q 0 459 1 165 1 511 1 1896 1 1899 2 1423 7 1254 11 48
8	5	Q.A.L 0 245 1 1859 1 2021 1 2404 2 1129 3 556 7 123 7 210
8	5	L.Q.T 2 1266 4 842 7 469 7 892 7 1368 10 13 12 606 12 1254
8	5	QTP 1 896 1 930 1 1900 2 1269 2 1424 11 52 12 1049 13 400
8	5	MQQ 1 2243 1 2249 2 1093 2 1224 3 342 3 472 4 1337 13 398
8	5	PT.P 1 307 1 854 1 884 4 946 7 885 7 1066 11 162 12 621
8	5	K.E.L 1 1085 2 845 3 226 3 800 3 892 3 906 4 764 7 248
8	5	LSL 1 707 1 2423 2 765 7 300 7 334 12 524 13 73 13 216
8	5	P.PG..P 1 685 1 900 1 2149 4 1171 7 1189 12 1210 14 288 14 290
8	5	LL..A 0 257 0 477 1 359 2 114 7 57 11 190 11 225 11 275
8	5	L..SL 1 550 2 172 2 849 4 365 4 547 4 656 6 305 7 700
8	5	L.S.D 1 1654 2 1370 4 551 4 579 6 71 6 518 12 711 12 768
8	5	G.S.N 1 20 1 78 1 1579 3 449 3 615 5 101 11 409 12 1329
8	5	L..TD 2 829 2 1370 6 121 6 278 6 338 7 202 11 242 12 486
8	5	VT..P 1 318 1 847 1 925 4 1415 8 430 12 70 12 1314 14 483
8	5	VK.L 0 486 1 1460 2 168 4 171 4 203 8 11 8 44 8 48
8	5	RS.L 1 600 1 669 1 2416 3 756 6 236 7 702 9 53 9 101
8	5	KL..L 2 631 4 639 4 764 7 248 7 411 7 540 11 307 14 3
8	5	RL..Q 0 339 1 671 2 571 2 1054 2 1060 3 969 4 1189 4 1195
8	5	ISS 2 98 2 908 3 570 4 397 7 117 7 514 12 1224 12 1537
8	5	P.A.S 1 60 1 740 3 685 4 617 4 655 4 1067 12 540 14 308
8	5	D.L.P 1 41 1 1272 2 814 4 23 4 112 4 1061 6 101 10 185
8	5	SV..P 1 937 1 2054 3 663 3 677 7 1407 10 8 10 214 12 295
8	5	SL..Q 1 131 1 195 1 2337 2 1265 2 1432 3 920 7 994 8 259
8	5	SS..R 1 478 1 1597 1 1678 4 957 5 54 12 1024 13 151 13 152
8	5	TS..N 1 316 1 467 1 2336 2 861 4 968 6 300 13 530 13 548
8	5	Q..LM 1 1860 2 75 2 147 3 85 4 150 4 1259 4 1321 14 472
8	5	N.P.Q 1 1875 3 544 4 467 4 972 4 1183 7 558 7 1425 8 442
8	5	DKD 0 134 2 753 4 110 4 749 6 248 12 1358 12 1508 12 1516
8	5	SPD 2 350 2 1278 4 553 4 1058 6 73 6 520 10 45 12 1560
8	5	L..LQ 0 370 4 533 4 809 7 851 7 1363 12 61 14 4 14 455
8	5	L..LD 2 116 2 947 3 49 4 119 4 765 7 466 8 189 8 445
8	5	L.L.N 0 272 1 50 1 430 2 468 4 1084 7 519 7 658 7 1228
8	5	VA.A 1 629 1 977 3 8 3 985 7 36 10 72 13 89 13 93
8	5	Q.T.P 0 193 1 869 1 1072 2 976 2 1023 2 1268 4 453 12 1256
8	5	QS..H 1 849 1 1776 4 628 4 1369 7 506 7 908 11 78 13 638
8	5	LN..S 1 188 1 2411 4 394 7 730 7 793 12 869 13 377 13 413
8	5	AAL 0 16 1 485 1 618 1 826 8 390 12 364 14 13 14 159
8	5	G.G.P 1 220 1 808 1 1986 3 573 7 19 11 44 11 70 14 414
8	5	S..SK 3 956 4 578 12 1090 12 1121 12 1139 13 217 13 289 14 18
8	5	VEG 1 635 1 2438 2 922 6 375 7 225 7 672 7 949 10 196
8	5	EK..K 1 655 3 841 5 33 8 41 12 10 12 965 12 1355 12 1494
8	5	PQG 0 65 1 2165 1 2233 2 301 2 1159 2 1238 4 457 12 1173
8	5	GG.S 3 20 4 1361 4 1398 6 357 7 17 13 242 13 449 13 575
8	5	N.S.D 1 24 1 1611 2 599 2 764 3 1016 6 587 8 237 8 257
8	5	NQ..L 1 680 2 146 2 1051 4 149 4 927 4 1186 7 340 14 139
8	5	PQ.A 1 294 1 879 2 183 2 974 2 1159 3 749 7 209 12 1422
8	5	NL..S 2 469 2 1142 4 560 4 930 6 166 6 304 9 93 13 378
8	5	K.E.S 1 1202 1 1563 3 204 3 722 4 787 6 284 12 1117 12 1353
8	5	LD..L 2 607 2 912 2 950 4 888 7 700 8 110 8 448 12 199
8	5	QV..P 1 1940 1 2006 1 2341 2 1023 4 1430 7 1113 13 556 13 562
8	5	LSA 0 489 1 114 2 49 2 337 12 93 12 1551 14 529 14 583
8	5	NP..P 1 473 1 2311 2 1155 2 1175 4 477 4 1287 7 982 11 18
8	5	A.N.L 0 79 1 1 1 556 2 1049 7 880 7 1180 12 415 12 901
8	5	SQQ 1 944 1 984 2 1117 4 1023 4 1307 4 1367 11 79 14 209
8	5	N.P.P 1 2000 2 1002 2 1301 2 1409 4 870 7 982 7 1156 13 414
8	5	Q.GL 1 95 1 157 1 2117 1 2275 3 788 6 254 12 86 14 181
8	5	P.DL 1 1131 3 941 4 699 4 1059 12 227 12 837 12 942 13 598
8	5	D..SS 1 1750 2 97 2 424 2 598 6 342 12 808 13 201 13 443
8	5	AP.S 0 79 1 580 1 1995 3 106 3 781 4 722 4 954 13 85
8	5	T.L.Q 1 958 4 638 4 1178 7 542 7 849 12 604 14 136 14 345
8	5	TGL 2 1363 4 1178 6 255 6 582 8 98 14 136 14 353 14 514
8	5	F.QP 1 275 1 1110 1 2230 2 298 2 879 3 1031 12 306 14 463
8	5	K..IS 1 1596 2 95 5 113 7 829 12 1187 12 1221 12 1390 12 1534
8	5	S.KT 1 1364 7 624 7 1253 10 98 12 683 12 1255 12 1374 13 643
8	5	S.LH 1 670 1 850 2 157 2 423 3 810 4 160 4 629 14 552
8	5	Q.VQ 2 1297 2 1384 2 1387 3 481 4 1255 7 275 7 668 14 459
8	5	S.QG 0 64 1 1753 2 101 2 539 3 34 3 572 12 386 12 1132
8	5	S.LQ 1 2064 2 1265 2 1340 2 1432 7 997 12 605 14 5 14 120
8	5	AP..S 1 580 1 786 1 2346 2 1245 4 828 4 954 10 85 13 42
8	5	Q.PV 1 690 1 930 3 217 3 436 3 924 4 731 7 1377 12 454
8	5	S.QQ 1 943 1 944 1 2078 1 2314 3 507 4 1023 8 232 14 470
8	5	GSV 1 457 1 756 1 903 4 831 7 1211 12 205 12 1086 13 87
8	5	N..PP 1 1643 1 1978 2 505 2 1141 3 443 3 725 4 567 7 1156
8	5	G..AT 0 93 0 454 0 480 4 451 4 1280 9 95 11 58 14 322
8	5	A..NQ 1 178 2 874 2 1048 2 1074 2 1298 3 261 4 1027 12 24
8	5	L.PQ 1 150 1 499 1 835 1 2163 2 370 7 207 12 1420 14 516
8	5	S.MS 2 378 8 463 11 284 12 13 12 1231 12 1277 13 428 13 501
8	5	A..PA 0 17 1 784 7 1058 10 73 10 78 10 83 12 519 12 939
8	5	L.QR 1 2290 2 1057 2 1108 4 1234 4 1246 7 892 7 1163 8 281
8	5	LAE 0 287 1 238 1 653 1 1180 2 45 2 947 4 48 14 56
8	5	K.KL 1 349 1 1138 1 1846 2 342 4 351 7 534 7 612 9 122
8	5	VP.Q 1 334 1 503 1 1876 1 2153 4 1223 7 1374 10 96 14 566
8	5	QQ.R 1 515 1 2245 2 642 2 1118 2 1127 3 535 4 1199 12 139
8	5	QQ.S 1 1894 1 2134 1 2214 2 420 2 1429 3 502 7 1403 13 528
8	5	LS..V 1 707 1 2338 2 514 3 610 3 849 7 334 7 752 10 92
8	5	L.GQ 1 98 1 2320 1 2329 2 1061 4 385 12 366 12 1324 13 144
8	5	L.LP 0 301 0 368 1 487 1 707 3 88 7 1184 7 1445 11 371
8	5	P..QS 0 371 1 846 1 1190 1 2118 1 2351 2 1260 6 319 14 477
8	5	TVS 1 1931 2 224 2 1317 11 378 13 387 13 541 14 342 14 588
8	5	P.QS 1 787 1 1877 1 2347 1 2402 2 1261 4 469 13 636 14 478
8	5	L..LT 3 896 4 641 4 702 4 842 7 65 7 211 11 250 14 532
8	5	S.YS 2 154 2 623 3 956 4 157 4 908 4 1381 7 522 12 1129
8	5	T..ST 1 885 1 1930 3 579 8 75 8 429 12 977 14 428 14 619
8	5	G.SK 1 1010 1 1579 2 621 3 350 12 1002 12 1037 12 1287 14 19
8	5	AA.G 1 485 3 17 11 28 11 277 13 53 13 100 13 139 14 371
8	5	LD.L 0 298 2 912 2 965 4 802 4 809 4 1079 8 57 13 374
8	5	S..KP 1 1933 2 602 3 698 6 207 12 1004 12 1148 12 1184 12 1206
8	5	V.AA 1 917 1 1955 3 8 7 36 7 572 13 89 13 93 14 369
8	5	P.VP 1 501 1 989 1 2151 3 102 4 1221 7 240 7 885 13 134
8	5	S..GQ 1 273 1 892 1 2258 2 719 4 102 4 993 10 370 14 602
8	5	K..KS 3 1037 8 42 12 687 12 1114 12 1353 13 244 13 261 14 116
8	5	Q.RL 1 1855 2 1052 2 1058 3 466 4 628 4 1187 4 1193 7 278
8	5	LG.P 1 445 1 487 1 1119 1 2399 4 1099 7 1305 12 905 14 29
8	5	NLS 2 764 6 304 7 531 13 72 13 161 13 215 14 90 14 528
8	5	N..PS 1 796 2 1142 2 1243 4 1007 4 1270 7 1032 12 1189 12 1297
8	5	L..TL 0 2 0 369 1 238 1 1093 1 2069 2 816 4 888 12 387
8	5	S..GM 1 757 1 2122 2 516 2 539 4 472 4 934 12 1238 13 447
8	5	G.GE 4 2 8 28 11 35 12 589 12 876 14 52 14 62 14 414
8	5	SGM 2 378 2 1091 4 1 4 450 4 1279 7 459 12 1240 13 549
8	5	KRL 0 338 1 1326 1 1496 3 378 3 949 3 1037 8 12 13 178
8	5	VQ.P 1 731 1 933 1 2055 1 2348 3 657 6 126 8 356 13 561
8	5	LG.S 0 83 0 404 2 3 4 25 4 547 4 931 9 94 12 1248
8	5	PGP 1 987 2 1411 10 57 13 127 14 32 14 290 14 292 14 294
8	5	VST 1 1932 2 413 12 1330 12 1364 13 388 13 542 14 343 14 379
7	5	PG..L 1 824 1 956 4 798 7 46 8 377 14 32 14 294
7	5	K.L.D 0 4 0 329 4 204 5 79 7 286 7 398 12 480
7	5	N.LG 0 81 1 521 1 833 10 262 12 87 12 903 14 61
7	5	R.V.S 1 1359 1 1377 1 2036 2 490 3 655 11 377 12 46
7	5	S.DL 1 1613 1 1656 2 422 2 1372 4 553 8 259 12 295
7	5	PL..G 1 121 2 606 3 811 12 271 12 380 12 1433 14 42
7	5	Q.IL 1 442 1 675 1 2292 2 1073 6 68 7 124 14 210
7	5	QAT 1 1524 2 976 4 453 7 188 7 471 7 1327 14 560
7	5	LAQ 2 482 2 1108 3 464 3 560 4 1234 6 449 8 393
7	5	PM..S 1 745 1 1131 3 93 3 941 4 988 7 1411 13 568
7	5	P.G.S 0 466 3 447 3 613 4 1054 7 444 12 382 12 1197
7	5	QQV 1 2083 2 1384 2 1387 3 474 3 481 4 1255 7 341
7	5	Q..PA 1 1949 2 1269 2 1302 3 484 4 505 4 1341 12 112
7	5	PE..S 4 1102 4 1113 5 106 6 87 6 319 10 222 12 1529
7	5	RL.K 0 1 0 145 1 671 6 191 7 245 7 682 11 141
7	5	HSS 1 2359 2 426 2 679 10 364 12 1023 12 1099 14 301
7	5	I.T.L 1 2334 3 758 7 430 7 1172 8 185 12 602 12 802
7	5	I.P.P 1 611 1 2366 2 1097 3 550 7 177 12 737 12 1485
7	5	S.ET 1 979 3 97 3 772 6 86 7 429 7 515 10 14
7	5	P.G.L 1 703 4 508 7 528 7 1052 7 1086 12 115 13 126
7	5	S.GL 2 1146 3 666 10 184 12 433 12 1245 14 303 14 392
7	5	QHL 1 1969 1 2251 4 1244 10 191 12 55 14 145 14 575
7	5	S..VD 0 58 1 1376 4 697 4 1108 8 295 12 276 12 713
7	5	G.T.P 0 67 1 270 1 555 1 875 4 1316 8 300 12 558
7	5	LG..A 0 83 1 98 1 445 1 835 6 292 9 94 12 250
7	5	P.S.I 0 197 0 488 1 448 2 444 4 909 7 983 7 1379
7	5	L..SN 1 187 2 405 6 570 7 519 7 658 7 1230 14 609
7	5	A.LR 0 45 0 247 3 465 4 742 4 1165 7 417 9 98
7	5	P.S.K 2 13 4 234 4 733 10 300 12 1215 12 1338 13 641
7	5	V.TS 3 161 4 1418 6 34 6 298 12 1313 12 1364 14 541
7	5	FSQ 1 279 2 1186 2 1295 4 332 4 1366 13 31 14 463
7	5	PVP 1 1838 3 103 3 926 7 1136 12 754 12 1210 13 135
7	5	A.PQ 0 491 1 509 1 939 1 1906 6 17 10 188 13 120
7	5	P.S.M 1 1016 1 1990 2 1250 4 572 12 630 12 1177 13 499
7	5	QL.P 1 498 2 815 4 24 4 819 7 9 7 998 12 112
7	5	QL.L 1 356 2 1052 3 229 3 466 4 1081 4 1187 7 463
7	5	LG.D 0 274 1 1250 1 1746 1 2278 2 954 6 428 12 910
7	5	SKL 1 1178 4 352 7 382 7 946 12 790 12 1124 14 2
7	5	AA.T 1 136 1 882 4 347 4 965 6 223 10 77 13 99
7	5	LH.L 2 689 3 327 4 369 4 689 7 191 7 851 14 385
7	5	P.SI 1 2058 2 228 3 755 4 176 4 234 4 1036 7 1379
7	5	G.T.G 1 2427 4 387 4 675 7 812 12 548 12 614 14 64
7	5	S.DG 0 105 2 601 6 73 8 109 8 226 12 999 12 1481
7	5	QN.I 1 453 3 291 3 414 6 470 12 599 12 719 14 400
7	5	SI.R 1 1598 1 1770 2 381 7 771 12 82 12 761 13 615
7	5	LI.Q 1 196 1 352 2 1067 2 1125 3 970 7 995 12 341
7	5	AG.G 1 215 1 2225 6 77 8 27 11 43 14 38 14 179
7	5	S..PD 2 60 2 705 3 779 4 1307 7 1135 12 348 12 773
7	5	P.PT 0 493 1 224 1 898 1 1882 2 997 7 1187 11 196
7	5	T..LS 2 762 4 482 4 1420 7 518 12 521 12 779 14 526
7	5	E.LD 2 117 3 802 4 120 4 766 4 807 10 203 13 607
7	5	VE..L 6 117 6 375 7 762 10 9 10 196 12 109 14 103
7	5	V.SP 1 2342 1 2348 3 657 3 664 6 16 8 356 10 30
7	5	KL..D 2 731 6 477 6 502 7 398 7 614 13 596 14 279
7	5	ET.Q 0 460 4 224 6 286 7 517 7 1226 12 62 12 515
7	5	P.T.V 1 887 1 929 1 1928 2 918 4 851 7 1095 10 152
7	5	A.TP 0 456 3 98 4 454 4 1317 10 78 12 519 12 1454
7	5	G.S.L 0 84 1 118 4 627 4 1009 12 661 14 429 14 605
7	5	R..LQ 1 2194 2 1054 4 272 4 998 4 1189 7 1216 9 85
7	5	SK.A 1 1178 1 1581 3 362 3 700 12 184 13 260 14 21
7	5	SS..SL 1 127 1 2420 2 463 2 677 6 344 12 1538 13 381
7	5	MSP 1 1915 1 2313 2 486 4 491 4 1325 7 1126 13 430
7	5	ST..A 4 285 6 11 6 459 10 302 12 1385 14 380 14 622
7	5	G.L.S 1 51 1 186 4 510 4 577 6 377 10 111 12 389
7	5	A..AP 1 683 2 1080 2 1242 4 1345 7 1055 10 75 10 82
7	5	A.A.G 1 258 1 338 3 16 3 169 4 707 12 842 13 99
7	5	EEL 1 1087 2 43 2 148 3 997 4 46 4 151 6 577
7	5	GSQ 1 1576 1 1991 2 445 11 203 12 951 13 288 13 507
7	5	L.KD 2 752 3 333 4 748 8 154 12 347 12 375 12 647
7	5	LVQ 1 607 2 632 2 959 4 1180 7 276 7 322 12 137
7	5	QR.L 1 2292 2 1112 2 1122 3 78 3 85 4 1259 12 708
7	5	G.S.SS 1 75 2 552 3 694 12 1135 12 1235 12 1276 13 200
7	5	S.SP..Q 1 2361 2 1182 4 399 6 2 6 62 13 415 13 429
7	5	P.SS..P 1 2358 2 993 2 1144 2 1250 4 396 10 91 14 333
7	5	Q.PQ 1 732 1 1900 1 2231 2 1424 4 816 6 127 14 397
7	5	QL..T 2 634 2 815 2 1369 4 642 6 94 7 1261 10 135
7	5	A..ET 0 457 1 978 1 1569 6 85 12 2 14 101 14 325
7	5	EES 1 1062 1 1549 1 1565 3 745 9 152 12 7 13 77
7	5	A.G.T 1 340 1 532 2 281 2 1321 3 211 7 1391 12 2
7	5	QN..S 1 464 2 566 3 60 9 150 12 668 12 1458 12 1476
7	5	TN.P 1 319 3 857 4 360 4 611 7 649 7 1155 8 203
7	5	SS..I 1 410 3 588 7 817 7 909 7 1071 11 380 12 770
7	5	I.TS 1 2334 2 274 2 649 3 758 6 70 6 353 12 602
7	5	SL..S 0 82 1 1679 4 281 4 546 4 670 9 2 13 385
7	5	SIL 2 157 2 589 3 757 4 160 4 1038 7 904 8 2
7	5	N..SG 1 189 1 2005 2 1088 3 858 4 447 12 554 12 669
7	5	SIK 1 1551 2 729 4 236 7 507 12 580 12 1402 12 1526
7	5	G.AS 1 1068 2 320 2 457 7 349 12 896 14 206 14 436
7	5	QAI 1 337 1 609 2 1073 3 548 3 563 4 836 7 124
7	5	I.KL 2 956 3 273 6 490 7 396 7 881 7 1318 12 1306
7	5	ST..I 1 2282 4 935 6 225 6 369 6 528 7 525 14 431
7	5	N..NS 0 78 1 1975 2 432 2 469 4 560 4 930 7 767
7	5	S..KL 2 728 4 776 6 499 7 380 7 395 7 533 12 1122
7	5	LT.L 3 759 7 68 7 541 8 186 12 603 14 382 14 455
7	5	DST 1 25 1 2281 3 706 3 783 4 666 10 147 12 470
7	5	SV..S 2 388 2 550 4 1417 6 33 8 459 12 1087 12 1370
7	5	EKA 2 821 2 928 3 5 4 86 6 537 8 41 8 61
7	5	ELE 1 663 1 1554 2 869 2 871 4 1012 8 59 14 87
7	5	L.SN 1 188 1 2089 3 450 4 418 8 314 14 253 14 610
7	5	MG..P 1 117 1 755 1 809 2 1035 4 1158 7 236 12 274
7	5	P..DP 1 343 1 613 1 1647 4 1149 10 3 12 833 14 567
7	5	PP.R 1 1981 3 511 3 680 4 189 4 902 7 1158 12 1008
7	5	LN.P 0 77 1 1999 1 2411 2 1043 2 1408 8 441 13 413
7	5	M.SP 4 466 4 484 6 0 6 391 7 1098 8 455 10 43
7	5	ETL 1 240 7 517 7 1226 11 399 12 62 14 104 14 229
7	5	N..GS 1 454 1 753 2 435 7 1107 12 87 12 1284 14 449
7	5	QLQ 1 498 2 1056 4 1191 7 853 7 998 14 6 14 494
7	5	PTQ 1 335 1 884 1 1892 3 459 4 1224 7 560 11 162
7	5	R..SP 1 741 1 2059 2 18 4 905 7 577 7 1057 14 243
7	5	RA.S 1 377 1 741 5 46 7 60 7 1057 10 362 13 252
7	5	PI..P 1 1647 2 1258 3 500 3 681 4 425 7 440 7 1347
7	5	GQQ 1 462 1 505 1 2331 2 1063 4 1375 7 500 12 368
7	5	E..RR 1 665 1 2190 2 31 2 185 4 188 8 325 10 170
7	5	E..SQ 1 981 1 1751 2 801 2 1114 3 441 4 1103 5 107
7	5	L..GL 2 607 4 326 7 1193 12 478 14 16 14 59 14 433
7	5	GET 3 815 5 42 8 229 8 286 12 4 12 915 14 64
7	5	GT.S 1 571 1 1068 2 320 3 575 7 349 7 1147 12 1235
7	5	K.EV 0 499 1 1051 1 1055 3 204 3 874 8 156 14 505
7	5	N.SS 1 1595 2 599 10 310 12 669 12 1333 13 444 13 517
7	5	K.ET 1 997 1 1032 2 942 4 222 6 284 6 599 12 513
7	5	QG.L 1 675 1 2396 4 928 6 289 12 388 12 953 14 181
7	5	L.G.N 2 540 4 1436 7 419 7 711 10 263 12 162 12 910
7	5	R.KK 0 145 0 206 6 191 10 378 11 141 12 1296 12 1519
7	5	L.G.P 0 404 1 5 1 1118 1 2320 4 587 7 1304 13 144
7	5	KLV 1 606 2 631 2 958 7 383 7 947 12 37 14 367
7	5	LLK 2 1375 3 999 3 1047 7 246 7 683 12 647 13 460
7	5	K..KR 1 1805 5 22 7 625 12 966 12 990 12 1007 14 154
7	5	NPS 2 386 2 390 2 465 7 1130 12 1182 13 517 14 222
7	5	PD..G 0 326 2 203 3 782 4 22 4 383 6 74 6 521
7	5	L.PA 0 18 4 616 12 113 12 539 12 940 13 117 14 577
7	5	AS.Q 1 297 2 459 2 851 6 17 13 274 14 208 14 438
7	5	SQ..T 1 325 1 1255 3 767 10 165 12 742 14 5 14 559
7	5	D..SL 1 28 1 1104 2 55 2 275 9 84 11 246 12 383
7	5	N..LP 0 37 1 730 1 1788 2 1155 4 814 4 883 7 1444
7	5	NL..L 3 418 3 619 9 90 12 158 13 72 13 376 14 528
7	5	SK.L 0 3 3 352 3 377 5 3 7 366 7 1360 12 150
7	5	L.E.S 0 287 2 693 11 343 12 429 12 1488 13 75 13 361
7	5	ID.L 0 395 2 56 2 956 3 269 7 157 7 391 12 1306
7	5	S..AK 1 1581 10 115 12 1217 12 1402 13 260 13 267 14 363
7	5	LS.L 1 69 7 50 7 660 10 31 13 73 14 4 14 529
7	5	L.T.A 2 636 2 1376 3 52 6 292 13 167 14 362 14 554
7	5	ST.V 1 584 1 888 2 715 9 6 12 471 12 1385 14 431
7	5	HS..S 1 2359 2 367 2 430 12 1097 12 1099 13 649 14 359
7	5	D.LL 0 270 0 396 1 1652 2 814 2 913 4 1060 11 404
7	5	K..AS 0 208 1 134 2 585 2 711 12 895 13 271 13 293
7	5	P.H.S 0 438 1 2357 1 2372 3 884 12 1021 14 299 14 466
7	5	GP.L 2 112 3 527 6 377 12 954 12 984 14 33 14 295
7	5	LQG 1 1025 1 2255 2 540 2 1061 4 275 7 711 12 387
7	5	QA.S 1 135 2 458 4 537 4 598 4 1347 11 42 14 441
7	5	D.GE 1 1008 1 1380 9 117 12 913 13 336 14 44 14 75
7	5	TS..T 1 139 3 771 4 280 4 1416 7 1021 7 1148 12 977
7	5	S.R.N 0 116 2 414 6 162 6 170 11 112 13 153 13 211
7	5	IQQ 1 353 1 2286 2 1126 3 501 6 266 7 492 7 1223
7	5	Q..SL 1 2134 2 1013 2 1338 2 1429 3 329 6 454 8 106
7	5	S.S.M 1 113 1 764 2 408 4 1146 7 1034 12 1238 12 1275
7	5	P.I.P 1 2364 2 391 4 499 4 759 7 1346 12 735 12 1188
7	5	E.L.G 0 401 1 71 1 1023 1 1451 2 117 4 120 6 118
7	5	SA.R 1 1324 4 942 4 958 6 407 11 287 12 1044 12 1552
7	5	LS.G 0 441 1 122 2 618 2 1248 4 340 4 539 12 1162
7	5	GS..P 1 1417 1 2380 4 1145 7 19 11 44 12 951 12 1038
7	5	GQ..T 0 454 1 895 2 880 2 1214 4 413 4 996 14 322
7	5	P..PPP 1 1942 1 1947 7 27 8 217 13 121 13 122 14 304
7	5	VS.G 1 716 1 818 1 1932 2 1204 3 366 4 545 5 7
7	5	V.S.L 2 139 2 155 2 492 4 158 7 277 10 30 14 118
7	5	GQ..L 1 2274 2 1063 4 627 4 636 11 168 14 180 14 605
7	5	S.N.G 1 80 1 567 4 409 6 308 8 396 12 1380 12 1427
7	5	FV..L 1 1632 1 2437 2 167 4 127 4 170 7 95 12 316
7	5	E..KK 1 1458 1 1500 1 1560 2 707 3 318 5 19 12 1494
7	5	TP..T 1 897 3 576 11 396 12 561 12 734 12 746 14 151
7	5	KPL 0 487 2 605 4 204 4 392 7 286 7 367 10 320
7	5	S.I.Q 0 490 1 195 1 2392 4 911 7 271 7 994 11 382
7	5	RS..P 1 2059 1 2343 3 778 9 53 11 356 12 994 12 1047
7	5	L.L.Q 2 1055 6 447 7 585 7 890 7 1366 13 180 14 594
7	5	ID..S 1 475 2 56 2 274 3 608 3 626 4 1042 7 391
7	5	AL.S 1 2418 4 406 5 47 12 175 14 384 14 500 14 531
7	5	PV.M 1 1912 2 517 2 1150 3 672 3 712 4 565 12 504
7	5	G..SV 1 803 1 1919 6 30 7 349 8 456 13 498 13 576
7	5	VA.P 1 938 1 2047 6 16 7 1288 7 1408 12 1054 13 483
7	5	D..SG 2 375 6 140 6 476 7 456 7 1389 11 90 14 283
7	5	PV.L 1 427 1 1996 3 489 3 926 4 699 7 2 10 141
7	5	AET 1 239 1 980 3 98 4 13 6 285 12 514 12 528
7	5	P.IS 1 2037 2 391 2 509 3 504 7 512 12 1188 12 1433
7	5	V..IL 1 2085 2 155 4 158 7 438 7 1414 12 403 12 778
7	5	V..KE 1 1056 1 1280 2 105 2 774 3 201 4 255 7 253
7	5	P.GT 1 955 1 1888 2 1413 7 1086 7 1350 10 151 12 1067
7	5	G..SG 1 564 4 183 7 17 7 838 12 1161 12 1413 13 242
7	5	LP..E 0 303 1 1536 2 817 2 867 4 206 4 263 13 26
7	5	LNP 1 150 1 520 1 2163 4 394 5 104 9 105 13 238
7	5	STI 1 574 1 1135 3 630 3 945 6 459 12 615 13 321
7	5	S..RL 1 1324 2 568 6 116 6 407 7 164 7 771 11 249
7	5	G..LD 1 1745 2 604 2 962 4 799 4 1076 12 984 13 624
7	5	TSA 1 1531 1 1885 3 593 4 968 12 261 12 291 13 530
7	5	LQ.S 1 2255 4 561 4 693 4 812 6 469 7 519 8 114
7	5	S.A.Q 2 307 2 1296 3 920 4 401 4 1046 6 90 12 82
7	5	GL..T 1 2385 2 828 4 1174 4 1268 6 525 14 62 14 436
7	5	S..SS.G 2 667 4 99 4 1421 12 1129 12 1270 13 389 14 599
7	5	TL..L 1 519 1 1096 1 1687 7 190 9 99 13 357 14 381
7	5	G..QG 1 100 1 817 1 1752 2 722 4 1354 12 1348 13 107
7	5	SSH 2 428 2 677 7 1071 10 365 12 1077 12 1335 13 519
7	5	L.R.P 2 249 2 864 2 1043 6 562 7 541 8 130 11 370
7	5	LS..N 1 469 4 660 7 336 8 86 8 253 8 315 12 1185
7	5	K..IL 1 674 2 65 2 845 4 68 4 685 7 248 12 425
7	5	P.LR 2 558 2 1358 4 1173 4 1434 6 566 9 107 11 374
7	5	QQH 1 1968 1 2250 1 2316 2 1118 11 80 12 369 14 123
7	5	E.S.S 1 1062 1 1383 2 695 12 884 12 1119 13 30 14 356
7	5	L.S.Q 1 296 1 1791 2 1115 3 450 3 764 13 276 14 437
7	5	Q..GS 1 1414 1 2213 1 2302 4 1053 11 41 13 84 14 251
7	5	LEE 1 664 1 1548 2 42 4 805 4 1092 11 351 13 76
7	5	V.LL 0 246 0 271 1 358 2 633 7 96 7 865 11 248
7	5	D.L.C 2 655 2 913 3 238 4 1060 7 1244 12 459 12 484
7	5	LV.A 1 607 1 1778 4 345 6 436 7 143 7 723 14 368
7	5	GS.A 1 446 8 243 10 360 11 44 13 45 13 87 13 507
7	5	VP..G 1 2148 3 104 3 664 4 1418 7 11 7 887 12 907
7	5	S.P.N 1 708 2 8 2 506 3 747 8 198 13 365 13 469
7	5	DP.P 1 1275 1 1650 3 925 7 618 10 56 12 350 12 352
7	5	RR.A 1 1866 3 485 11 151 12 511 13 155 13 250 13 251
7	5	MN.S 1 208 1 746 2 151 4 154 12 252 12 1181 13 516
7	5	LQ.T 1 868 1 1328 2 1267 7 1366 11 242 12 387 12 607
7	5	P.P.I 0 493 1 2035 1 2362 4 900 6 3 12 758 12 1058
7	5	AV..A 1 1954 1 2387 3 3 3 7 7 35 11 229 13 92
7	5	AA..D 1 618 1 964 3 595 4 90 7 1436 13 48 13 253
7	5	L..TS 2 150 6 526 7 730 12 68 12 792 12 1543 14 388
7	5	D.AS 1 61 2 712 4 773 4 1043 6 113 6 140 7 1389
7	5	AN.S 1 23 1 1787 2 51 2 668 4 1378 6 303 7 1129
7	5	S.T.V 0 3 1 317 1 583 4 1411 4 1414 6 381 12 1301
7	5	S.M.P 1 1992 1 2405 2 1252 4 1424 12 1179 12 1206 13 428
7	5	P.N.N 2 407 2 782 3 540 3 749 4 565 8 200 12 355
7	5	A..VT 3 211 3 395 3 670 4 959 6 296 10 118 12 67
7	5	V..SL 0 344 1 1191 6 34 6 298 8 256 12 246 12 457
7	5	E..KL 0 473 1 348 2 796 3 228 12 8 12 34 12 788
7	5	A..TP 1 923 1 2280 10 77 11 47 11 59 12 801 14 533
7	5	D..DF 1 25 2 234 12 860 12 890 12 926 13 625 14 76
6	5	I.EE 2 982 4 237 6 575 7 692 12 785 12 1565
6	5	S.S.V 3 686 4 696 5 16 12 1367 14 312 14 591
6	5	I.LE 2 730 2 798 3 990 4 1123 9 12 10 254
6	5	N..AS 1 87 1 1067 2 1192 4 982 6 221 14 427
6	5	AG..L 0 253 3 988 7 330 7 1198 12 936 14 372
6	5	LS..K 1 1134 3 944 5 48 7 394 7 532 14 311
6	5	LIA 1 1821 4 780 6 239 7 1298 12 526 12 840
6	5	DG..L 2 333 2 603 6 274 7 260 12 383 13 623
6	5	NI..L 1 569 2 510 3 415 7 593 7 1182 11 217
6	5	TL..E 0 24 1 1273 2 703 3 314 14 105 14 230
6	5	NSM 1 753 1 1978 2 1201 4 1363 6 498 14 449
6	5	N.ST 1 24 2 510 4 933 7 523 13 308 13 319
6	5	S.Q.L 1 1206 1 2137 8 232 9 87 12 1539 14 209
6	5	IE..Q 0 381 3 295 3 1042 6 532 7 82 11 340
6	5	G.NS 1 564 1 719 4 1361 7 838 10 265 13 498
6	5	EIL 1 1451 2 847 4 807 4 1240 7 250 8 184
6	5	A.S.E 1 2418 2 27 3 25 4 619 6 149 6 223
6	5	SP..SS 3 684 4 468 4 654 6 86 12 1020 14 586
6	5	PSD 0 408 2 698 4 1072 4 1349 12 227 13 598
6	5	VS..V 1 1997 1 2007 2 135 4 138 7 1380 11 379
6	5	S..EG 0 70 2 473 4 209 12 1116 12 1415 13 278
6	5	K.L.S 0 338 2 605 2 757 3 1037 5 4 6 233
6	5	T.NT 1 269 1 1870 2 891 3 399 8 88 12 1546
6	5	L.N.P 1 523 1 678 2 470 3 856 4 561 12 159
6	5	PLH 0 417 1 851 3 811 11 269 14 346 14 466
6	5	RA..K 0 95 0 151 1 1601 4 288 7 407 13 268
6	5	NPE 1 2401 2 1192 5 105 9 42 13 239 13 366
6	5	TG..G 1 250 2 1209 4 936 6 582 12 610 12 959
6	5	L..AS 1 432 1 1025 7 1046 12 539 13 57 14 402
6	5	NL..A 4 615 7 213 7 1045 12 538 13 161 14 401
6	5	LLE 2 115 2 931 3 247 12 18 13 75 14 15
6	5	G.AL 1 825 1 2167 3 323 7 261 12 937 14 295
6	5	PAP..P 1 1942 3 105 7 27 10 74 10 86 13 119
6	5	L..DA 1 58 2 732 3 777 7 138 12 375 12 840
6	5	SQ..L 6 288 8 292 11 347 12 815 12 952 14 209
6	5	G.TK 0 260 4 636 7 812 10 301 12 636 12 915
6	5	SN..N 1 565 2 431 4 1210 4 1384 7 844 13 365
6	5	DT..L 2 275 6 554 8 96 12 520 14 134 14 525
6	5	QS..N 1 300 2 1137 4 866 4 1339 7 1041 12 887
6	5	S.P.V 1 913 1 1608 2 381 3 873 10 5 14 406
6	5	T.KR 1 1136 2 30 4 15 4 33 12 967 14 155
6	5	N.VS 1 2005 2 411 4 447 7 363 12 130 12 244
6	5	K.S.G 2 108 2 1014 4 665 8 18 12 1243 13 445
6	5	L..DD 0 240 0 308 1 1746 2 765 4 748 10 44
6	5	S.P.F 1 17 1 305 4 1370 6 421 8 268 13 192
6	5	LQN 1 2138 4 561 4 812 6 469 9 88 12 320
6	5	QQ..I 2 1064 2 1285 3 502 6 267 7 1396 14 123
6	5	K..VE 1 1710 2 771 3 874 7 75 7 222 14 100
6	5	L.T.K 1 1134 1 2070 2 1414 3 944 4 643 14 193
6	5	E.L.A 1 626 2 47 2 847 11 306 12 20 14 10
6	5	GPP 1 7 3 727 7 22 7 1290 11 72 14 287
6	5	Q.L.R 1 1969 1 2067 2 1041 6 268 7 342 10 191
6	5	A.AA..G 1 2043 3 14 7 41 11 26 13 97 13 98
6	5	G.SI 1 78 2 379 6 358 7 816 7 1074 12 1467
6	5	S.L.V 2 157 2 1147 3 810 4 160 7 63 11 256
6	5	Q.G.S 1 815 4 24 7 1011 12 1285 12 1327 14 242
6	5	S.VP 1 1939 2 1253 3 662 7 1063 7 1135 10 94
6	5	AS..G 1 137 3 687 7 1084 12 542 12 1107 14 405
6	5	YS..P 2 532 4 910 7 524 13 404 14 285 14 502
6	5	G.LH 2 610 4 510 7 1044 10 111 13 115 13 590
6	5	TGN 1 269 2 1209 3 286 4 522 12 551 12 610
6	5	L..AQ 1 255 1 1858 4 345 6 447 10 349 11 261
6	5	E.S.E 3 206 4 789 12 1414 12 1490 13 173 14 547
6	5	L..DT 1 2425 4 820 6 379 7 127 14 280 14 522
6	5	SIS 0 56 1 1598 1 2060 2 392 3 505 7 818
6	5	V.DK 0 132 4 108 6 246 7 253 12 1305 12 1506
6	5	QM..S 1 326 2 1336 4 650 12 1327 12 1423 14 624
6	5	VA..P 1 2108 4 495 7 1250 7 1288 10 72 12 1054
6	5	S.LI 2 240 4 246 4 352 6 237 7 51 12 1432
6	5	LP..V 0 478 1 1645 1 2034 4 616 7 434 13 538
6	5	S.LD 1 1431 2 910 4 800 7 119 7 703 13 599
6	5	TK..K 1 1804 3 280 7 183 7 601 9 58 12 686
6	5	Q.PN 1 540 1 770 3 658 4 1151 8 357 11 358
6	5	RG..A 0 453 1 217 3 42 7 420 7 930 14 53
6	5	K.L.T 1 1215 1 1326 3 378 6 336 7 509 13 462
6	5	G.L.Q 1 2268 7 320 12 1252 13 128 13 590 14 515
6	5	TV..S 3 154 3 775 7 1030 11 378 12 927 14 588
6	5	AK..S 0 328 1 14 2 577 13 263 13 352 14 366
6	5	S.A.D 0 15 3 332 3 779 4 1108 7 137 10 36
6	5	DT..K 1 2432 2 266 2 650 4 1457 6 332 12 1015
6	5	SL..R 1 1107 2 681 2 1196 8 109 11 189 12 17
6	5	S..LA 1 235 3 666 6 346 6 459 10 184 12 1201
6	5	QE..S 1 1414 3 952 4 716 4 731 7 1377 10 15
6	5	A.R.P 2 246 4 252 7 1055 7 1120 9 23 10 62
6	5	K..LG 1 1743 2 108 2 1014 4 111 7 496 8 12
6	5	PNS 0 80 1 106 3 660 7 839 13 486 13 499
6	5	L.VP 1 1999 3 929 7 437 7 554 12 905 14 564
6	5	AG..S 1 863 1 1918 3 703 7 1146 12 845 13 55
6	5	TS..Q 1 1074 2 1420 6 314 6 527 8 231 12 604
6	5	E.LQ 1 1023 4 242 7 517 7 1226 11 341 12 62
6	5	S..DL 1 31 2 1371 4 698 4 1058 12 226 13 163
6	5	ER..L 2 985 3 908 3 1044 4 259 8 308 14 227
6	5	R.G.P 1 2150 2 18 4 825 4 1220 8 119 14 320
6	5	P.PK 1 9 1 1493 4 27 7 1007 10 315 12 1058
6	5	EQ..S 2 83 2 933 4 1114 7 737 8 105 12 180
6	5	K.E.E 1 1059 2 942 3 874 4 238 4 784 14 225
6	5	R.K.E 1 1562 3 202 3 720 10 289 12 511 14 270
6	5	QGE 1 1244 1 1755 2 1239 7 1429 9 118 12 3
6	5	A.TL 1 239 7 1295 12 729 13 355 14 430 14 561
6	5	SMV 0 265 1 301 2 1202 2 1253 4 1274 13 344
6	5	IKL 0 387 2 730 2 798 3 990 7 539 12 36
6	5	KL..G 0 476 1 1140 2 958 7 947 12 477 12 1308
6	5	GAS 0 102 1 232 1 1027 6 611 7 1080 14 429
6	5	E.KE 1 1057 2 775 3 249 3 425 4 607 7 254
6	5	T.PV 0 195 2 1019 2 1082 8 7 9 45 10 139
6	5	T.QA 1 257 1 916 2 1425 4 596 7 1395 12 516
6	5	I.H.L 1 1845 1 1854 2 688 4 688 7 850 13 212
6	5	LN..L 4 1242 7 194 7 1181 8 441 9 105 10 343
6	5	I.Q.Q 0 381 1 694 1 2294 3 565 7 996 11 300
6	5	G..PGS 2 441 4 669 4 795 7 1106 12 1149 13 284
6	5	TD..S 1 27 4 772 6 112 6 341 11 245 12 779
6	5	PPR 1 2057 2 1026 3 512 4 189 7 1159 7 1426
6	5	V.G.P 2 177 2 1402 4 495 7 1288 12 1211 13 533
6	5	RKK 1 1080 1 1562 3 1035 5 26 10 289 12 1011
6	5	V.S.Q 0 189 1 2038 2 537 6 16 7 265 7 966
6	5	P.GE 2 1238 3 26 3 860 4 949 5 91 12 1318
6	5	I.K.E 0 497 1 1083 3 738 6 597 7 182 7 1318
6	5	TTL 0 23 2 702 8 251 12 572 14 456 14 562
6	5	V.A.A 1 917 3 8 7 36 7 404 10 156 13 93
6	5	V.GD 1 635 2 1402 6 137 7 235 7 672 11 87
6	5	Q.GV 1 815 1 2145 2 1307 3 120 12 1327 14 242
6	5	G.N.G 1 564 2 542 2 1173 4 475 7 838 11 16
6	5	V.LP 1 428 1 731 3 490 6 563 12 296 13 563
6	5	HRL 1 1856 2 690 4 690 4 1194 7 200 14 581
6	5	A.QN 0 158 2 1298 3 261 4 1048 4 1198 12 84
6	5	LI..L 1 1453 3 272 7 53 7 995 12 405 14 25
6	5	V.Q.P 1 847 2 1011 2 1228 7 1031 12 597 14 483
6	5	LE..V 1 1337 1 2434 2 932 4 131 7 249 11 351
6	5	EA..R 1 1098 2 185 2 212 3 31 10 67 11 153
6	5	LL..G 1 52 1 72 2 692 6 257 12 956 14 15
6	5	P.PD 1 613 1 987 4 205 7 1136 10 57 12 380
6	5	LG..L 1 1333 2 111 4 547 4 877 12 89 14 253
6	5	M.E.P 0 446 2 543 2 983 4 257 7 553 13 0
6	5	P.VS 1 1610 4 618 7 1112 12 629 14 377 14 587
6	5	A.PN 1 827 2 1048 4 1027 10 306 13 407 13 484
6	5	M.E.L 0 220 1 0 1 1021 4 118 6 395 9 130
6	5	E.E.L 2 107 4 240 10 284 12 8 14 87 14 227
6	5	N.S.P 1 1788 1 1977 2 504 3 661 4 6 13 637
6	5	Q..IL 1 441 1 2291 4 1238 6 67 7 123 12 599
6	5	T.A.P 1 578 1 1885 2 1304 4 896 10 80 12 194
6	5	A.LL 2 46 7 584 8 390 11 223 11 273 14 13
6	5	LD..F 1 1506 2 119 4 122 7 705 13 601 13 627
6	5	A.QL 1 839 2 309 2 823 6 92 7 1328 12 116
6	5	VVE 3 439 6 131 7 550 7 761 13 6 14 102
6	5	G.N.V 2 1290 2 1346 4 445 12 128 13 498 14 254
6	5	A.LD 0 16 2 808 2 948 4 1077 6 501 7 472
6	5	V.VE 0 226 1 1054 2 772 3 2 7 323 7 670
6	5	L.F.N 0 25 1 1158 3 970 4 51 7 723 7 915
6	5	G.V.S 0 59 1 903 2 837 12 1086 12 1312 13 340
6	5	LA..Q 1 296 2 1108 4 330 4 1234 10 187 14 437
6	5	H.S.G 0 440 4 632 7 831 12 204 12 585 14 301
6	5	T.S.L 1 848 4 350 4 529 7 1177 10 17 11 254
6	5	KA..E 1 1508 2 929 6 538 12 1 12 1013 14 100
6	5	K.KE 1 1626 2 738 4 17 4 737 5 2 9 36
6	5	Q..MP 1 1091 1 2028 3 430 4 432 11 265 14 473
6	5	L.H.L 0 47 1 603 3 326 3 385 4 1192 7 198
6	5	L.G.V 0 478 3 669 4 131 6 584 12 153 12 203
6	5	E.VQ 0 28 0 157 6 203 7 83 11 153 12 136
6	5	S.AK 3 332 4 316 6 90 6 499 12 1218 13 350
6	5	F.K.L 2 167 4 170 7 636 7 1301 11 366 12 149
6	5	PPL 2 979 2 1101 4 571 7 375 8 190 10 11
6	5	M.NL 1 625 4 558 7 1442 9 113 13 70 13 370
6	5	GDT 0 67 1 2427 1 2431 4 1456 6 312 13 624
6	5	GG..P 1 2161 1 2237 2 672 11 20 12 1319 14 373
6	5	LNS 1 53 1 188 3 764 9 77 12 869 13 413
6	5	SLT 2 681 8 295 12 1301 13 385 14 454 14 534
6	5	L.D.L 1 39 1 2066 4 1078 7 68 12 482 13 373
6	5	LKA 0 318 6 513 7 415 8 142 11 308 11 321
6	5	L.K.G 1 672 1 1311 4 573 8 51 10 288 12 1409
6	5	L.EK 1 653 1 664 3 276 4 682 11 343 12 141
6	5	S..AG 1 860 3 700 7 1102 7 1143 8 24 12 632
6	5	L.K.A 1 132 2 820 7 101 12 183 12 375 14 20
6	5	NL..D 1 57 2 764 4 885 8 153 12 161 12 646
6	5	P.GR 1 1981 2 301 4 436 7 1101 7 1449 12 382
6	5	L.P.T 2 916 4 820 7 1252 8 248 8 262 14 516
6	5	S.H.K 2 338 7 825 10 365 10 377 12 150 13 217
6	5	KSK 4 351 5 2 7 1359 10 369 12 1003 12 1361
6	5	L.E.I 1 653 1 1548 2 591 4 48 5 112 12 338
6	5	IQ..K 0 384 2 76 2 574 6 473 7 492 12 1064
6	5	QMG 1 2266 1 2272 2 1152 4 432 8 454 12 1327
6	5	L.K.E 2 752 2 1375 3 872 7 246 8 154 14 43
6	5	IP..Q 1 694 2 1259 4 501 6 422 7 489 7 1400
6	5	P.IT 0 495 2 253 3 590 4 759 12 735 12 1060
6	5	A.AS 1 963 3 12 3 16 6 15 7 42 14 531
6	5	S..ED 0 171 2 230 2 901 3 959 6 472 7 976
6	5	FP..I 1 309 2 507 3 458 3 734 8 205 12 306
6	5	GED 2 235 4 241 9 119 12 591 12 1320 14 77
6	5	K.LS 0 329 0 487 1 67 4 712 7 332 12 480
6	5	TQS 1 848 1 911 4 1332 7 1040 13 390 14 484
6	5	HPG 1 184 1 2383 4 604 6 523 12 399 13 523
6	5	K.LE 1 662 1 1553 2 40 3 353 6 194 14 86
6	5	G..GG..G 1 2219 2 1210 4 438 7 14 7 15 8 22
6	5	Q.TG 1 248 4 1405 5 39 6 47 6 608 12 608
6	5	PP..L 3 446 3 511 7 1159 10 189 13 126 14 307
6	5	K.EG 1 634 3 892 4 238 4 1453 10 385 12 1117
6	5	ENL 1 2 1 626 7 749 10 286 13 371 14 89
6	5	Q.SD 2 94 2 421 3 741 4 97 5 115 14 598
6	5	PN..Q 1 322 1 2284 3 552 7 862 8 359 11 165
6	5	GE..A 1 374 3 28 7 227 7 631 8 342 9 119
6	5	GV..S 0 60 2 398 4 494 4 517 12 1312 14 244
6	5	PPT 1 1928 2 918 7 1023 11 161 12 747 12 1032
6	5	S.RR 0 167 1 1679 2 487 11 112 13 153 13 248
6	5	LKE 4 72 4 682 5 112 12 429 13 461 14 85
6	5	PS..E 4 10 4 1010 8 304 9 148 13 359 14 223
6	5	L.AS 2 734 2 849 7 377 11 281 12 93 14 583
[truncated: 3,370 more rows]
