# Supplementary material for: Evaluating deterministic motif significance measures in protein databases
Source: Algorithms Mol Biol. 2007 Dec 24;2:16. doi: 10.1186/1748-7188-2-16 (PMC2254621; doi:10.1186/1748-7188-2-16)
Supplement: Additional File 2 — Scripts and Datasets. This file contains the sequence datasets (synthetic and real) and the evaluated motifs. This data is separated according to the tables where it is presented and discussed. It also contains script programs (in perl language) developed for this work. [file 1748-7188-2-16-S2.zip › Scripts_and_Datasets/datasets/Table 5/DILIMOT/R.RS.S/negRxRSxS.fasta]

>randomseq1
VFYWDLTGVGNLAEFRVSKSKQFQVSVGREPIMCTMEFICQVPSYPSQFDEQQNFHKEHW
FSPMRMKKSRGVHWQYYLNILEYWWTKMTFQAYGTSMRPFKSLWLDWTDQDVTIPPGVWG
INMGWVFIGMYMMIFYAVGCKLVRWDKWLGWEQLWKEVYDWNQAKTSIGLDMRGPYVILW
GDTERFRGMYIKRKPHHSPWYYRWYAFEDAIWLMFAANKPRAVAHGHFIYIYFDSDSQSL
MSMCMCSRIIEIMGEITEVIMRVLQNSCVPIMIYWPYMHACAQKLFWKPWENSIYSFQVP
RLLNHTEVFYWCRTLPAQENRCQQYQSYFPSQSENGMHQEMTRQLTNYPPWTHAMKVPPK
LHYFKVGWKFGTCPDYRVTKNKLQEWMSCLTFDMMGWCKFWCRFAIMVIMMACQEFIRDN
FSAWSREVKNANIEFTIENPQFVTGHPCKDLRRLVPKEHCYIFTLQRACPDCKEMTDMNF
FPFFYNHWKYYWNSGGGKTGWLDPPFTFPRSIELVCGMHWPYVNDIPVKCRDPQQFTFVD
NQIRWSMFSADKFSKEICVCSDKCVQYHVPIQRILYPHTTNCAMTSPWACTVQTKSFYNT
E
>randomseq2
SNCSEKHVSGWRTNYKFDARSIQWCYRCMYGKQPPEPSNMMSNCWKDLCGRWWNNNSVNS
MWRQGCMLPCYAREYLCIRTACGCLQEGKRAQHGSNFHAAGFKDIRHNLKDQQDCMSCLY
KRRVSELYVGNACEFWFMTCIPFQHTIIIGEYWPLMTRLHKNKSQAGCSEPMMHIWAANW
DYIESAWMSIWGYMAGAAAMHADGVYMTRKCCECTQRAWTENNAEDSMMPKPYAMRNDDF
CGHVWNRCGKGEYCPDPVCLPKWFPVFDDNFLKLSDANTIPRVHFPSNQCLVEENMVVNN
IEGFDNYNMLIYTAMTIFKSKQLLISYCFWYFHAILCWIVPRFQSDEGECGLREPVLGCY
TPTAHICTDINQWWRRYLRAMKTTHTLPHVNMRGNSCMMCSKDIEWRRVDFLRRTMPMPC
RWPQPSRHICIPLHRIMQQRQTQSIPRMVTRPAAVNDSTIKQSDFYYYHFKDFAADFTMF
DVLMQSLVPIKLSEMPATNKGTMSHSKMIIPKDMMWNCGPENCDCPRSNDFRGYYWLRWY
HFDILHQTRVKGQVKSLEGKGPQWNEGFWHQHPPLRMKNFLITQTLCQDCKWKWRWQFLR
T
>randomseq3
NTHGCTLLNDANTRCCFRDSTAYCCENIWFWWEPQMARDEIDWTRAFQQDEFCKTYWVPR
IPQYKFVVFGKKTKQNRCCQWYWPNNVTWQPDRHFHIWMDLGRPTVTFMVEVVAFKHTFV
ELFEIMGFQYWHVSPARLTMCTKVACYHIFDILFSRTWYNNRKVNNESRCEPLWCYKAWI
WEKGFWPCRSRFDMEKVWWQLSDSAQVKWQSSMSGFMLDQVVLPVRITGPRGKLVPADVD
YYYEPNFSDAHFHMNEERWHKYTARGMCDWPRQSCIWPHFKNKSEPQWVATKCTWCYFEH
YCASSDKLKNWNKEGRQLVTQCWVGNDKPLQSKGKNQWHWCNTRWATPHASLRIVQDDYR
QDWFPRLEMGWIAGGHEFVHRQGIYKIFSWHPVINQPAKHAEITRVTRHYCAPKSQYVWC
SANGMIKKSMSSNRQMPENDWLADWTVMYFCEQTHVPIVCQYLVEAPYIKVMKAHKQSVN
TFCPEITFVQLKVPTSMFEASKNQRVGVEYGLAKFWEHMAPNNREHQKCNYRVMWDMGFT
SLANSNRTSRIPSHKIPKDQREPLQNNDDQLRAVMYWIPGDFSGYIFAGTSWFGRWNYPV
K
>randomseq4
ICNPHMPANYQPYKWMACRKYPNTFQAYQKDDSCKINGFDAMLRQMKHSWRMSARNGTYK
DVPLILQHSGGDLFPENPFCYRNCSTDDSIGSIHTHNAAQRMYLSQESKRSYFFEWWENR
CNQTTHVIVPLRQMIFTNQMLECVWEMYTQIHNKHRPATSTTHWLYIGNHRNNRALRFDE
MITMQWMQHYLLAFAWKELYVLIEDPKVDTNVQPWQVWTACWHAYHKMLREKSFTTWLNA
SKVHIIINQFFGLHTPILPQWPMIGWQDKFTKGIHDGRTVMMWFSSYDVYCKSGMGIPRT
PHDHHWHVQIMTCHGPPKSACAHDMPWDDKCVWNGMNFSMFHQFTGEMHSWNSSIEDTFQ
RGDIHFWMTHRAEDDRKQMCNSTNRDLCDMRHEYNLLVINTEMLKMPKMVRNSSTLPCDP
PVLARIHQHNSIHPTGFTMGSCHMQLTLIKCQDGHMNDQKMSCKELPSKRERWKELQCSI
SWIGVNWEVSCMGHYWGKAQLFMYQYLHQCFNQELPKDQWYTHSDKYPKAPSGVLTSNQW
DKLGAQWCAMTLCQNEHTGWPSCWGMLSDELKYMTERYPDIWHCMPCYPMAYSCNFLLCA
L
>randomseq5
KVARCCSSHVLQSWSQTNLFYYMVFHYIKGGRCDEIICCDAAWTCEDVLWDYDSYWLANA
MCYRPSKLWFVTGWKCAIKPMINEFTKAWMMYEEHLNSMEQVNYCNEFIQQGVHQQYGNE
MCMIKAYVGDGADCEPKGKRFWIHKPHVLDSMHCMVMALWAHSEYQLVGPPKETSHVGQQ
FCDECFMPFDSPAYFIMGRWHNITCSVSVQYLDPGHMQQHPEQDIDWSHGAWHFKTHAEF
YHPHMCNEINHFHVNIYYIDKWADTCRAPPTGNEGRCNCYEQYCGMLNVCGREECSKSIH
EITNDINQYYIWHQGFSIDVTFKIMSECKIMIMRPTTKLSSTTKFVCKNHTIMMSKQFWK
FDNGPEKPVAADHPKQDNFCWEPINHLRFVQDAQCPTSDSHEIICNRDGNYCILFAPHTP
FTINWTSNWLDAEEYQRQDCQTMVVLVQYKFDFWNEAQLVDYPCHPGQKQLCIPHITGPP
CVGQYVQHGREPYRKVNIWQRDKKGMWCARCDCDRGTDMMLNCQLAAEPNTKQHFREGDY
QNMPFAMIITQFIGMHCWMVCNYEPLSLRDTQIDYMMNQDTAKARAWGNERWKEKSHIPD
P
>randomseq6
KCFDQWEAELDMLQKYKYYDLAFEHNNYSCHISAFIFSCLIFILTWARFKGKDMSMGSKF
AWQIGDTWLHQSDMPWHKLGNFMLHYNTNRSALRTYAVQYCFNMPAANEAKWVLRQCTQE
CENSDQKKPWAGHQHIHNGPFGMWRMIWACCNVAHHRQEVWEPRHPKTYEQLEHMGCQIK
RLYCHIYWVETKVNQVYMMFPYWCNYECFMIVLIKKDKCDYHCWYGYMAPGYMHITNSFF
PTHGHTPMGPRADATHTNWYTSIFHQTKGVLMCLVCEMRWWLMAGQSIHAHTRLMDWQQA
LCTRPLEFNRAFPRPACKWSQDPGRYLQIATESSDIPCVYANRYEEPFDAACKQQQPYWV
FSQTMDFDRNCYQPDLQVSHNACTHQYAYCSLDYGHVWDIVMPIMEMDKATIMKAHKELM
FHSHDVYLTNSLFMRPHGHADWWVTATYCISVKNVCKTWKCDEQFMDPQLTIQDAPCFLY
VSTGPFVFQMPSDKHDQIERTCLDFDHYQCCIQTFEKKRFQNELFRHYPFQNVASFIVRP
SHQGSHDLKYLNMVFAMFFCILCHSVDMSFNPIIHNMCEMTEAKRMTCSMEKMLFMDYAR
M
>randomseq7
ITMDFGDQDLCQFIATPSYPAHSWTNDKDCKYMWFQNPPHQTFVTQLWNEFMSTSSHCKV
VSGQCTAESNRRCIMAHWSEVVWQIWDMVGEMMSQNRAQTVHAKSWWMSFSDECLYGWFW
NFMCWRYSCPGLLFAIKSTNWTIQHPQFIYMVPIAFNEKSDDIQWMYQVRWCCTFSFTTY
IMKSIWQFRWGHVQVYEMFSCFKTGKYWANMMMTAELLVGDQMKMWELWPWHDCVHEWER
AGTYTFMVMEHGGDEHKYAFIFEIGRGWDMFCQTFETFYAIRFWKDEQDNNYMQYFADAQ
DNLGNRMSWEGCCHEQHMFGHWKGWLFIYTVKRIFSKWAHWPHRTRETKCCGSTLLVCRP
SRCWHHNHEYKVLYVVVGQKWQIDMMEQGAEEILFLSTNCVWSNTTNTRQIFMHNMQTFR
RTEITCGISFGHSINETRYECHPWQVDKNDWIIDGWIERPNCLQFLRECFPPPDWTLHID
PHSCEKWSIYIWATYARSLYRYSIHLIDQQMELSVYPLKEHAKWSAMPCMPRRPVRIGIT
RYRHWLMEWVAQWPMWAEPVYLFGMVYKWASNPGCSTTPLYHWYYLRAQVSMNSTIHKHI
L
>randomseq8
RTYCRKVGYIKENCGMTLEGRLQVGHKWASSMVEFMKQHMHKISKMVRMPAAKYNHFCSV
LIEVPVKYLQCYASLNNDLVVLARPMVILTIHMTIHLKLAEYGDQVRAWPWKQPKYAEIN
KQCACYIANQYEQFNSHNRGHRMYKEGWICGSYFLLYINCPVHGFVPRSDADQYRHAPIH
LAAVMKWSDNPVSRRCEHPYDEVYTWGIVVHSAYGACNPQLAKWRHFVSWVRDTIYSWGG
YELHYQDKCMLPYCDWTFMNKSAHCMFVMHYFVFYTDRSLMKFRQAFPRFDVLCAFQEEC
CGDQNERQIQTTCTKQLAMCTQLAISACHCNPKYMCRMMAPCCDRRFWNCAIYGNYLVMQ
VTNFQIIGIETPWFRFENTMAFATLFHGIDHAQPDHYKDAEKWVFLCFLDADVHETGWKF
LHKEPWAYKYNKHCTWLWWGKPKDIEHCVKGQIAEKFQRSESQPLEKITSESDPKMPMPG
EAEFPVEEKDNELKSYWHHSGWDDIEGAWVNHQKCCSGHARCPCMMKYKMVAAIFCKRWY
LSVIKTTDMPSRENRFNMMFGAHWETHKDADINQLMYTWVMDADIGNWYTEPGPPSVCND
S
>randomseq9
KKTMTSGKGSMLYSHIYNDYPVASLMPISGHFMCPPMFDKQMWAGALVDVLYEGQRFMDV
ICGWIGSHVSSDQCNAYDAYKMGIMIRMSYPRIYKTISVYVLCENDNEANIIDHKNQLRD
NWADCEIGLIEYNSAVVDTIEGGHQRNAMDEAIFDLRDVIWKPWRKTVQHRKCINPCDYE
VETEINCDMQTNIDTEDGSMFVIFLHEMSPLPKQPEEKVLMTHAWNAHKRIPLLPQSRGT
LDRTTCNDTWDWQYNFALAWFFFMNTWQKQEVKHVKNAWPRDCYVQWHPLMNYNDCEFGH
SHHNENVYCMATRRRCVWYYATNVCWARGWLLAHIISFFDRTKHYINSITHHVQEMSQAI
HTYGILAFPGDNSITKEIVPYVWEHASEHKILDPRRTTEMMLIAGAYSIVLEEVQQWKNM
SENDYWNYHVAIRLPEIVYRYQACISTPMLKHEECSMWSDRERFSMVSAFVAVNPYWWNI
MISILTQLSRKHTRQFTWAQATCYIAEMYVMQQDSLIYGVGFETHSKWGLNPFMYMAEEK
QNFYANGLQRTCVAKSRVQLWWNNGNFYYETKDELEFHRGCIPRSNDLNRHNCRVHSKPH
R
>randomseq10
RWHDAFPESEQYNYARAWFFLIIIFVVEVAWDLWWQWNIGALRWGKQTIDGYLAPVKRDW
ANVLSCYKVRVGAYIFNNYMISACHMMCEDAGDMQLTALACDEHNTMDCHQSNKVNAKYT
CNQLTFHFLHFCEISCDSHTKPCVHHFLQIFLLACQAGIGMCECYDTKWESKRNCMQLLS
TDEPPGGTWIALIYGHPHVVCCYTGLYTNLDGFQDKKRKVYKVFIMMELWEDKFAYQSRH
QMQRWCCIQIPRVICENSWSGEHKNYDPSDSYINQQFQKKTVCARLIMTKNFYKNKYHIK
TGCDWDQSSVETFQWLSAYTQWMMSDPCTYDCECCLILGLLFTGWRLPNNQYNFWNHYTV
CFLCPQWEMKDAKLKATQYWCRRHRDVFGTVNKDTREGDTVMVTEMMLLTQSIGYQCWMD
VMFMLGKLAFRKTYFYHKFQKFWKWFTFIQEYIHQFMAPLTDKFLPVNAIEVTLDAIQDL
DAYFLLPTQGTWKPIDTWPNMRNWPTNRTVHKPGGKEIASTQISYPFFLCFWIYCWQGSL
LHHMALHTNPIWNLRCSCFDYVLIKVVLLIDDVMQLDELQGANMKPINQECVNSGPVFTM
H
>randomseq11
KDNVHHMPSCEALFGMRSCMGDTHWLHDYDKKHGMNMVHYDMITAHGYYMGPSETYDAYT
GQANNDMKFKSHVGGDVMYLGCQNKMCFRSYAKRLMMGECPMIRHSQLIWGPFDTCWDEI
WSQWWGIQWHTLDIWVILKTEDLTYFAHFHEQIAHEHQSGKVVTFNQKMWEHVIHCKCQQ
LALAMMALLVAKEPNRPKFQDRMKHIVICIVSWTYDLKVAEIYSYGAYEMPSAIYWMHRK
DSSNYNVNTRREPDTAKMGPTGINRMYTQAQQKAHHEWVNCNNPASFMPEHARKGSKTSL
CSEIKYMMHWYGFECGRGFHIACVFHPVCYNKEIYMGIDWFCPLWRYKHHFLFVEASSCC
CPPNPGCYTCWPYPSVMISNLACPFPKSWFQIQNTCEIEILYLYSDQTALCLDYCFFCIN
NMYQRNEHTAEYIWINWTYMCFDFELTPQFMFNFSLNILDNFKCGWAKYLTYAAHEWFLT
PYFRAGKFLVNISLRMPWSPNFPYSEVAPKKPTITKFENAFWAKSSFCLVYQNYIAAATP
SWMRRIMYLYKTFKKTERMFPTQIWWIKYAFEAAEKIALGIGIHNGFIQKNFKVYRSYGH
P
>randomseq12
QAFEPYYMKPKQEKACLVGEITFWCWCKMFNMHYMEACGMPYYFGVFEWNVPVCYVNHYH
LSVYNVADEWDKVGQATKWVSMVHMLENMYHAFTQTWIEHMLYWFILGLGAWYVGNMQFD
CPHHSREQYYMECAEHYVQHLVDSQMFVQRGELSIEPGKQGEYGHHSRGHWPPGPKWLIV
EYHAWCFNSMESLGRHGLQRKFCVDSRNWMLKWHDQSTVTTDALFNDGMALQRVGVWEHN
THPLEAFSGIPFVAGYFGADFWPLLNVNHNGKTNFDVPWQTYAKMNEDFKKCWLGVALRC
FPAVESVQHGHGRRWAYMMIYYMMTLMCTSQRAFVEEINNMIGFKQMWTCDWFVAYPCCA
GHDTRVYHDRLKYTLSISDDKVIMTVRDNVLHSDMDSFDYGAEYMTHVAVLTIVMRPRRR
KSCGTYSFEPAKCMHDVDDDTSNGCKRNLAMVKEYSYLYDNNCPWEDWWTSRICPAHKQW
HFSPKWAIRILTWCNDEASPIHDMEIFQKCCECVLGSDAGQDAMVPIGIWAPHNRFVDEA
FWFIREWIHKGKKFNQPAIYWPRIIVWVASMAFCIHHKNKNTDHPWHRSLCRKVAPRYVK
H
>randomseq13
MRSHYKKTRIGKSNDWLTKNQTVIFLFCVKKLQKMYIDSHEHTHAIRACVMSNSFKESER
EHYEFNQENYYWRVDHSDPQSNCNQSICEWNISAYEFHTLFFMSERKYSFAQMFFTTNLC
MHTKASTFNGRWIAIAIREGWTQRENGTGNKCILHPQNTEDEGDMFFTVETVSSAQMLQL
SARRWHSITHPTPCKFMKKLIPEWCVHKFECDGYMTEYVNCMRCPIKVPAAEHTYCEMGV
VEFRHFRECVPPIPHVRQPFMFNFDTIMQAHVYFCRSIQLLSDNASCAIVNCHCLYAALY
PLPKVHRDYSPPDPNTVVMPVFVNMGPRFCNRNPVLYWHINNIMQSKKCRPPMDINAIQV
VTFMHEMCKNKPRSHAQRFYERFALKCHCRYVANARFKPGHEKIVYNANHRMEFQWSCCS
MKHCMSTEWNVCSVERASVMTQRQMGAKLKQFIHKAFEMGMQQQPFLIKIRLPGINYRAN
ICINECLFVSGWMHDERVIMTVEYERRYREYNHWQGWFKEDAHMVDTRVVASIDWYPAFA
KCYQADKHVVSLLKDDVIEMPNSKPRIPYKILCPPYYDMFTERRKVFEFEETPLDFMANA
C
>randomseq14
LSPCSGSSPAYWSGMGPHSAGKWHMRMIHFHRWGFGFYIVQDEQITMIAILWKIAATKCA
LQQRWVQYPHCLMGVDGPLVVKHRCVMATDGNGWHPTPTREPEVSYRPNLCSEQAVHPSN
FWAPGQMAGVCPCTCFGYVWFWCEFLRDFWDQAFRERGLGFAHEDNEMDCAFWCFVNHDN
MQCHLHHNRQMTWRCDADWRSGKDESKQDYKTSLYLDTHPELYTSPGTEKTQVSSPFLLI
YDITHNIWVNSMSCFLQSMYTAGEKVICCHFLNVHAGWRHSIEWTHQVPDTNYFVVQCAH
NCPNPHCDMCPHFHPSPTRWYWSEKTEGFACNIEPACSWHSFPLYPRNEWVMHNLPRLRW
TKKLTQFEGQTHKHIEVPNAFMMMPNNGGHFFNILACIHGQQDYRTLSGWYLHEHLAPHS
CFGIVTEQCQCLDLVTRYNMNDALTCQDAPHHDSMQIDWFNPLTSCLPFPIMRCLDVEHT
HMWHDCSDCRTYCYPFYLWNSGQVRSNTIYSCALTTMARTDCHNVAQNKYSHSAENWKEL
WRQEITICNCEPCYMCATTQAYDYHTQIYGNHCFRHAYIVHHWIRHAWKDEDCYNVIAAE
V
>randomseq15
TQCCCQQSQFGMQSSDEYYQFCMCQFVPTCNSQSRVHFFVNSWVNQMPQYMECPKSYSHN
YQEFNWTIWDYQRNRQCKCTEFGEKFDGWKSLWTMVMKECGEQWEKCDYCWQFLHPLEYY
PVIKTIWWMKEKMGDPDWREQMKILYDHHTDLKINEIKRPWHLLLFYCCDTMHSSKRLPS
LMSRTSEIYVENAFEGPWTTMLAPPVFMAHCGGQTVKHNKRTHRKQSLYICRFDFTYVTR
KIGYPSHKDWKMIHGGVSFNKKEVCQVFKVMHGWGREFAETWSNGMVNEFVVGDHQAHSN
RYFAYYPGCPPENGFHLMAMIEIKQLSTIQENEIQNEWFYHKVRRKNIPLKYQGVAHNPH
IANPTEPFPRLCKFFKQHFWDPSIKTYIQLTIPACVIQPKFWDPPQEEALVCYFMFCNPS
QGGNQACIDCGVALGKTHCDKWQRTKGKGTDLCDVPISKSCPVMGCMYLTFSVGCLYQGC
VKGKFEGRSQIQVRTSKQSQSYRTIPDSKEVQTQFIDRCEVMMITQGCWYLQQIQGEMDT
THFWFMMVLWVQCSYYWTLILDIVMVDLMGTQKMKSIHFEPCCERIDIRPISYTQYNFVY
C
>randomseq16
LIYEEKMRDQILMCTLQVFMKWRKGVLPGSPKIHIRREQSIQIRMAECSMWFSYTAFDPC
SMNKSRDFQLDIAITPLDAIERRLEHCAYQKDRRGAVVKQMYAHRKDFSLIMWMPLCPTW
HKRMWVHKNPCPTIQSMVNAVAPQPKKDCKMINNERKLTVFDTHDETVYCAHEPIGIHQY
TFAERSDTDRYVQYCNDRIAGWIAFCMSTNRGTIKGCYRMCYIAHFDAHLPSCMESMAFW
ETQTVFCRNPWGGGSCFEYRLPCRPQQRPDAMCEMDMVQTRPLDTRHWRSIQGHLSNGCT
CVQPVFVLNMEAMEVSTGKRVEYGKPAWGVGNMQDIFTFNRDSVMYKPISRQFACRRKAH
LGWEPSRANHTASPYARAFQPAFDVHVVYRDFMSLMALCDPLQWNTPLSSCPSPCRKMGD
WEFDGAFDLTAGTKQAVKRFSEPTDFVCWMWQMMNQDCEDQYSGARIVPDPKILHFTGID
ENKHNIQPAKCHKRRARHENRIAMTHINFEQTFFYKCEGVIYPGLYNQTNETARSWSTQD
PECIWQPDWGKNEADCRMKKTGIDNKDILMCTINGDLIFFDCLWWFRNAYKQSNLMITLQ
S
>randomseq17
FCHTKFMQDICQSAHRSKDFVFCFAYTKAQSWIAWLRAFTGLSQKAHDCTVHRPGGRDHS
CQTSMAMQKFATLRADDNRGCMPEWSDMYCDMATESWWRWHPWYVAGDSEGRERSVRCRC
NPWTSSERCISRFEYHYDLVENCSANKKGFGQSKDSYHLDTWNQQGLFPNHNDSGYSTFS
RDAMETRPLQTWPRRFHMVPFQFGFDFRYDQECCNISCIMSGEQETICMTQDKMEICDKP
PVRNEPMLACLSLVNHQYKTQGQRIWTACRLDYGDFWNRPSQWPVLFMNSKDCISYPMLN
QAGYVFFGYADFFILIIGNHWNNQVVYACSDHCLRMLNAYYGVAALHIEYDHCMQFETLK
EWKPMTYRHSFLKCGNFCMAKHMRTMFLVKRLNVNWAYGWKEDCTHQQHAPREMREHGKF
YGERLLPNPFADEVRDLFRTDCWVHYQWEGAHEHLLKFDAFEVTHQQWPHFCWNHWRHNS
IRMNFNMMKLHSPPNACFFTLIAVKRLLFNRVHRAWSNGCVGDIMQYFCCHGAIEIPPNW
IANETDIFGWVALPDHMSEPIHPPGSWADALWTDTWDKWLEQPQLENFENHQGAKKCEQC
S
>randomseq18
LTCYSFCSDTNTCWWLHGPWCVPQWMCGKYCTHRVGCRYWHSNKQLELHTFCKGESPPDL
RKGARDDAHKNVYFMDGYKVFKQVFGKFIVDHNWIMMMKIGNIMVELWAKDMTVRLFQED
IERHRLNSLDMKTQHDKKLVGTFNQRAWMLQTMDKVEFQSARDFFEAIYGRSRLIRECHE
NVRFLVWGGMASKSCPWVLFPTIKGQMYKTMDWCQNRGYSNSKNRMDLTQHEFQPLFCIS
KKINLPINLVEKAQEGRQENVNPEHFQLCIAASYRDNDEHSTGHQYHLASAKMSDKKLSW
PIEVCGMKNHCEKYDKAPECAVPQHQYPRCEGVDWALTPWHELEASKLSQRMVRWRFRTV
EHHRHSDNDPYAVSIMYICHWLMMLVTWKNCQNEKNLQWYTLPCNHGWHNWPSHMFNGKM
IDIVIGWTHHEDETNFYGFLDTVVVVGGQRPRVHCVYWFPCIEGNRTPYEVRAGVNCSWQ
CQNNWHAHMYTSENTDEVKHTRFNMNTDLWCRVCIAVHQISDCEKWKTYPNFYTYIWGSR
LKTHTQCAHVSMMMPNTMYSRDHEDKHTGIQQTIWPPVVGDNWRDEVMRPVYVWWVGSWC
K
>randomseq19
PPAKENFQPYNKDYHVNLQSPDRSMMATFAPYIRRNGLFDQNKRLMARWAITFERLTHEG
EKLGSASRKWYAHVIRQMAMECCAAEDVMQSLIIYPKRVSHRHANFVKANWTSKAVYNLP
WSEQPRVWRATTAFMSCWEETSNYWPHDDNPCYAPFTTIVQCFEPHFLCGNKPRLCMLEQ
RRAMISIVDPACWDPLKHLHPPDDEPGDARKYAGKWKILNSLSTVLLSVFQDGLYHGDFS
NECLPVWAYFWPGIAELIAEMMSNHFYMYLYLAPVCESDIQVPNESPAHFQFDDADRGYK
KIINTVMYMQYHSRIGFRQARHKQPPCWYETVYEYAAVPLQWVYFGWTGRVNQDLQCAYC
ILCGAPLQMMRKQHPFMDSPLWFWRAQLRYGHTRKCHDDEQRFQWGKSWTNHYVCCFLYR
VMVFVLFDNMPVPLLNVNTAIYRWDRHTYYDHDIADRIWMRFVWCTQPCQVGHFLQMEDP
QCVLEQLDGCTQWEIGLRYQHMWMYFEASKFWLGRPSEHFYGCEKTWRTHKTMPTMFQYV
SFNSGEFNCCCACPSAPFVQWPALSYTWMITGMSPDPKSGCEPAHYYLCVRMCVNGIDMC
C
>randomseq20
ASMCYGQSPRDFSKLHANYNTQGHEVFPCYCQIQIVASSLLFPWRCKDPKHWQDTIQMMC
MPVTIGRGWTTIQKRSHTQNPEPFNWSMQFQMMGEQSHRYYKRMYINPNEVDVMEQEIMT
KILRTFLWLGWQCCITDANKVCHWFYPPQEHWEIASMDACLSDISRGRYEKEEWFQRYYM
SKEDFNPSKAWGPDGDAPVIGNEFWKLVGWGDRNSIYCADSKWEYPTEHKGNYWDWFVVM
TACEGMQHRCCGHERFLMGYQHKSWSSVNRTLMLERTPEFANYVLPQNFYPYSSCCCNYS
DARAHGMTDPLAELFRYIWTHWAYPRQFHRVMKEMGIMMTPMIIRNNSGMLKSHWSWLLR
RLVCPYEWSAQEFYNKFRCDGQCKTACLTRPMHAQRLPGIQNYLGTMDCKCCKQELNSLF
ARVKCLFTDRENGVLLVLLAWHECRTDWGFKISVVTDTSSHHDFSMRCKPIHKSFPPVAT
DVNKVFCRNYTGKTCRKAIIAKAYCGKLFYQTIGRYMDNWPSFEDCSYMTLNFMCKQYGN
CPRFHRAVQGKPHVCKSGSQIEHCCSSWTCKWGSQYHMWCPWGYAWSDHDIDGKKKFNIF
G
>randomseq21
QYSKRQSQVDQFNRPVMVPDPRGQNQHVRQWSSDKRHRVVTQAYFATEAKGCGPRWRFPP
KLDDFMLWQNEFIRLSGHPFSNSQVRSLTKHSFFPDTYMDISIGKYQDMLQHCVSWTNHS
RAPCEDWQGRKFHRPKSDGCEDFWCAFHPGYIDASRPGDNFCEKAKWFDIGETQFHTEFY
MWYRTNHPIMASESVMDVTFDDRKKKGYGPYIVGFKFHVDQIAFMSVYWQLYHYSLMGRI
GATRQVGCWAEAEHGVPKPNYHTCCYTMTAKAQFHQEAGGGTGSTLLSQESTGAKFSHKE
PGWIDLDHCYEQNAFHDTCWVWYNGTKAPNFQNHMAGEELMMKAYIGDVACIFSFHRMQF
TLARPGCMMDIHALGWPTVEHQFGRCPDWRRMIEWPHCDMHIYQLELFMMMAEAWSDMIM
KRRRFYADLKVQAEESFWPQMAARIDDWHAVMHQLNHNPPIREPTEMMCSSCMDGWMVPA
WWRSANKVIVDWQGNCTFQGCNSGGVFPKWPFMPMKICRNCCGKKAESCLHVTTCDHQDN
INGTPWECQQFMARSCDVVMMILVFYSMFCIYYEDCNYSANPGNRNMHQIEDYPEDRFPL
L
>randomseq22
AKMLPMIQDIWCYASMPRDIVDIFFRDCIDVIQWKFQKYDYKARPFCSGLAVNNDWLMYK
GHRFPSMEVLHDKHDHCGLQCGDHIWHNWDEIIYCDMVDQPWSNSRPGTGYIYQVFYITR
KGTVYKYFKKCKWQTKILGDYWRTEILLVPQRCTMIDSMLQPQLRKVMDLMDMPTACFNK
ICTTGSKPRRVRVAWKPIMPYVFQFIIRLFGTMVGGSIGTGPDTVEFFEIGIGYWQMVNS
HPISERDCMWEQHMLIVVNDMAQFQCLMSMNRASASWYKHRYYDACECGYKYRNHRAVLV
AGQFCCAVEQGVWDWPGPKKVNVVMVTFLCWVFSCQHFQIDPTNYGRYWEMSPWKIMKWY
MMLCVKDKACTCRCGCVGVLLHSLSKEKDLFDVICKMDDSMMTCSATCDIDQFLMRANTL
ISMSNRMGHNKYNRMAQGRCHSWRGLDRCCKFFVMWWYVHHYKYEWKTVAGLIYEALYCL
ETRVKYCKKQTSEHMVMNKWIGQRMMILNGQWPRYAITWCAKQEMFFMGHYCCRHYGEMG
WGLWFCTRKVWPTEEMPWWRESEMNPPIITCETNWFWDQGMGYQFSMEQHFFIYMVKYVC
Y
>randomseq23
PEFEINLYIGMMVAQYKQYMYNPHVDCRHNYHRHWVPAHVLWRCYYDALVAVEQKNSNNM
WEACLREIVTDLEPLMSSHQHAYDRACFWAGNSEVDLYGDHNIVKQTAYLMKNNSNFGWL
YDGLIAHQIGWFTYHLHCDNADTCALWESEESNCGMAIYFAHEMWQDWFGGTWRHTNEET
HHAALQIVNRFLLHQSRKWEKFNIIKWAHQSAILLFTDWIMSNLTEGLEWRKMMNLVIMI
MMIEALMTPGTSECGMIAGSQYLEHFIFHQVRMVYIDACKGIILHIPFQTLTKKWGPWLK
KMPKWEYNDYTYEIESLHQLGWYHFCTSMSQSPFIWIQHMFFLPANHQTRLIYFIYLSTY
EHHPSYPASAFPENPYMAGYEHWKSCPCILLMWVCFPASVEIHFIASQPAAHAVYGQNAV
PDEIICAMLRCRPMQHYMHVLRRYMGGYACKFQPHQCGPHGLSGNQTTRYNVFLEELINT
DRWVPADYWDVDQNWKLNNFALRHHLKVHAHHQYEHFGTWVAYFWMNKYQFAWAVAHEAQ
DFCHGADWVNKPATRTWQQQVRMHERCGWSVERWEYTIFPNVWKRTERHMAACDLDEQGK
A
>randomseq24
WGPLAVRKGEICIEVKAWQIPILSTQDYYGHQRACLPKEFHGRRFAVRSVAYKHIEGAVE
TVVYVEHLSVHMSCEMPENHDHCQPLHRISQFKPMGQHCTMFKWIPTFREKEMCSQQFEA
RQPCADRDWKQPAKAYKIQCSMEIAGYVHYDSHVMKVVKESSGMKGWNQDLDDQSDFLFS
EAQVRWCMFFREFFWWTKEQLCTACWNTDPVNWKLKCQQKLKDDMVHTMPFIQYWAWMDA
LDCDGIPMYNNRYPFENHAVRGRWSSYEAPGIHQSYATHPPIQRAADMTNGIQVMVNYSY
TEESKNNEYPFFQETIDLAQFWFKRSWRPLCSSFEFYIANWPEAINMFRYMDGGRMEFKG
VLFKHNAVQAKQQMHSLMDNFHKRYSICKIRKVQLPWYQCWWRNDVCMHKRIGETHVARW
TGYGPEVMEDKGKYSAFFCIQCFCGEEYCCVTSWLYTLDCNNRDPHFMWAIQVQHAWVDW
DHVVTDVWLIVTSTMKGNKDDNGTTRLARQQMFNLDKSAPHHIWHETCWSMNWDFMYIVP
IVAFAAGCCLEVLWVGWAAGIIMGGTDKGWNCNTQTRKPAHTSKQHEKGMSEFFDHGQAM
D
>randomseq25
FIDWNLDCRMSTINGDACMCRCGIMTKCQIWPMVIGFMDIIAWDLNQQYWIARDDIYWVR
QTTFIIYGQDWHHRQTLDTNMCMYIKIHPMTIKHNCWCQSVYVHRDWRNSGQHLDQMRAT
WLVHNCSRMVAPNYKGGKCKWLPIPAWAVECWRHIRSPDICLDPLIELCQISLGQMWGKV
CCRIHPITLSMPTIRRCPWVNRQKGRHPENSDQCHHKLMWAPWQIVISYMQYRCIFDLQM
SEPQDAHMCWCISLMGVYASLDIRREQCSMATKWMNRFMETQALVYPQRMNQWRIPIEIR
VERLKPLRSDPAMGYPMCSQVDIMNYASQYVEYYKDFRGFLKPMMDFFQYPPMFLIMSVR
FGHGNSSRVLHCTERIMFSRFDVHKWPFRGRNWNLYYQPASAPKTREAPMDPCHNERFEG
EYHYAFSHNDCDQFVIIQIKKQMKVPSCTTFNRNSCIEGILSHQVPMAGWAVSCWPHHSL
QGIIADFPYHQCTPQVWPMQENTLACVSYCAKNWCTTYATMGINNVPNTMPKQDQQYNNM
GQAHGRGEQPQLTLLWQDTWCFCPIGRMRIWMMKPHWQQQYWTVHAQIVDDTKLVLNADN
T
>randomseq26
DKICQNVAHNQDDFSSYFAYYMNETRHPRGWHDHTCECEMDVIIPYPHAGCNDCAWNWLT
TRFMMIMNAFTSGHGWCAGMQKTDDDNSTIHFHFNEFDGMIKAMTEQVMSEKGYLEYAFE
MRHVFMQNYQVWWEIWLHAFEPGIWYKAVLHWFGTSARSEEWDLLEFMSIRTQEADLAWW
HEYHKWHRIYPCDGVWFFFICQILTDLWMKHACAPDHFIMFMMPVWAVLIRSMAIYRIEI
PDCIFDIHWLKSWYFQFMLTCQMMYCGTSAELVRPYEQTIAMADWTDITPDFVLAVCYRQ
PGDQHMIRKCAHFYVYDYCKAGAIGFCIHQGVHLDRSKSHWSQHTALRMHLSAFCNQNCA
YRNRAEVWRYLMWNWDWLNRNYGWRWKVAFYFAFGNGCNWMKWVTGMVMWSDYFYQVHCI
IDFTFCDLWWYRHRSWIVQCFMVANKNGYFEYDIWAFTTMYTGSAGMAQMFQMDNKPFMK
HASPWENLINDRVVIWGKYNYMIWREPGQGYDCQDASYEFTDVTFIMKNYQQTICPTVVH
MMMVWVHVTGKQKATRYTPADKKNFRPYPYEIEYFLPAQRRSKQYIVCHSCRAWWFFHVI
R
>randomseq27
WKCYVSHNCKCDITLWYVIRCRAAIWNGCIWMWKVQLIAYRTHFATSNFTFAPDTREFLD
EAWEQEGAISQSFFSHYEPWGNYGLFILMRQSSHENPQPIGDSSNWNANDLSVFWRYMKM
FFTMHGTMVVECVGFKIIWHFKFVIQHCKCCQQPMVKLKLDSCWFNIEWWSINLDLWAFE
IKTQAVFQRYARSLKALSVCECCQLAYTEHRFPSNCAWGDEKAIWDFPVHVYQFPAVNRV
NQQQARQDCSYMSYEEGRGHWDWPRYEIVWYHDGYHMKTVGKLPQFQVDMKAENWIFSIE
SPPRMGHCINEEHYWKGMFSNPIWIQFMQESWWPYIDSKHWKHPQKHCAMRDGHRIMWNC
HVTPWIRIWETQPSDPHWNFQLRWNVWEPIDSDLVHMYCNNNWWDVAIAQKNYGYTKLKH
WMLGLNFNQYLNLIDFFNRVASQHVERLLLNDSNMVPWYAHLWTLVQCWFISLLWRMDPD
CFNDSAQQKFGSSCRNHITCIRPRWAQMGLRVDCNDPDQQHGACHARSFIPHRMKWSQKQ
KDMPGLNHDMSNNSFLLYYEDFACNMDLARKGRNTATSNEHKMSVPPWYECHRHYTIFNH
F
>randomseq28
LAYTVWLQMIGIPVNSPVLNHAPDGGKWQWASIHKPKLGIFSPNKHAHQQNHSEDILPAD
KTDMRKSGIPKEHILLNPWIQLWHHHRYNPAAMGREAFHWHSPAKVKPKYWHNRMWHQDD
CTCTNPVWRQRYGWLLDNGVVAIHHRPMQTSSNPDWRTIQGMVYAGIPCACDISLAASSR
RRVKSKLTQYRCFLWNPMILVKFMSRDVNWSIMVLGGKNFPTGIDCIPVVLLFYKHPPCW
DHTHLAIEVRGWGHEHMVYEATGTVSNWTTTWSTFQPIEPELPYWYHPDGSHSGHIMTYV
AVRFNIPQMQETANCMIQKILNALLMTNYDAYFVSTTQCRETNMFVETWNVLGYIYYKSN
AINCAHVLNKSHGHGFMFVIKKYLGPRNNYDFMIRENAQLEEEFVAACVGKSHGRKENDY
GTHYISRMMHMVSLDHQFGVDMGVMPWGSRCDKVTVKAHLAVQFRQRMVLGAEPFLLHFL
TYHDANSRPQHMTRDWHAGCFWDQYTHSDQVDFYTGNNDAYYAHELNWWTLHWANMMMWY
CKEASLVWCENRKGVQVWNTVDFRTPHATVPLGPYQLAAQDVQRAQNPFKLWPWQWECRF
W
>randomseq29
AGTISYEDADFSQPGVHEGAQIEPEIRWAYVWADSLVQFRWGKPYNMYCCWRVEDHRCCI
NAHWSPEEEKHHYWITNHEMWSYEKMAFGSDLFNQACLAQKELVISGDQMMQPFCVHVTV
LVCQWFMKRRMRSVLKFRIQWNQNTMARWLCVVYKWWEGHIQALSAQDMCFFHQFKEFPG
YHWRYVQSANWWMWYRHDDCDHMCHSNMFWCMNEIEAVPFGFEMQHCTTHNHWHAYQPQD
GRMCIPTSIHDWGVGIFAEMANGENDRHQSFNRVIYFCMHEAFVVTFVIKDGDQISRDSY
YNLDTWEWNNGLMWERNIRHHHCVPCKHVYKHPCKFPSNYFDQYHIHRYLWDEPISNDTE
MNCHCDPGFMMWGISQNWELHVVQYPKYHVMPAFKIELIQNPYWITKHALIGEEELMVRW
QGEWNIEMEMQWLRCRLRCTICTTLQAYQFDPTVCMHSFGTKALRTEQADVAFGKLPMIQ
DSMPKEDRHNPQDGQWYDSLTTNVDQIAKMREMYWAKKACPAPHPTMSTGKNCLPGLGYS
AKKYHKMLGMYYCSPIFQEPRYATIKEEPIQQCQGRADSASHWVISCKDDTCAKLNTVVP
S
>randomseq30
LACMMTAYHDKEHKHHESPEGGVCWVTSRDQCLVATYFPIMGVCVRWKKLSIDCPAFLAD
SDINIDVSSKDINDANEQEFHFDGGKAYFRFCKKTFQVSNNVHALNGDAWSEVEHTGEVA
CDVHCMDVYHDVSQYGQTGMEMHLIPTIGSYYKLCWSIMHGVCSISVASFLCALLKLCIP
KICQYQKGHQCGSAFNKNTCRDRKVFYDWDHQMSAVTQAHKTDFAPRGPERCRGHQRWMP
APQECLREGSNHKRVQSIEAIKINGHGHKKYTDIRCNNCEAGFYPDPACITMARSCDHAE
MEAPAPNPCTYGYQRHWGQPITITNEVAIGMNIINRNMPRNQKTGQHWCEINGYDKWNPR
HKHGETLSFMWLTEKDKCSPQKDCRITEPHAHNFLGTWPKKEALGCYGFTKSAGHDTQTI
CLEYCFMDCSYAAEARFTDIQDCAESKPEPWQLSDRYCNTIEKAFLMPRKAKCFENDIWI
LENGRMWLRRHNAMYRIARWPNSGAPNWLKFETLPNQVTCCEWECWQFDCFWPQLSKTRA
PSAPLSNMRKVGANCRICNQMYHDASIMLQNEVARGDMILFPIQWGYTNIRCSEQPDLQE
N
>randomseq31
CQDGICPNGNDGILVISKIYWGIKHPVSDPFLCACMQNYASEMRILHESSSVHIGGHYPT
SLDEWEMFMYNYWSHEYQKLARREAENKCYDSANDWYGLRYWQCSKKDDKISLSKPYVWF
RPCWEFMHTVGEAEGKLSERLAKRGRLSVSSIMFLKFTKGDFRMCKKGLCHYGWPHRATW
CCPSYSTCRSVTRWAKHMYFFVAQMLYTEPVDLDSQQQYNYLTKQFRIMGRDKMVHSEIV
HAKGTFLMGWEKYLCRCWTPFMKCVSSGGLPFTFPCHSYDSCDREEKTHFRFLDPNPTEQ
YWLYPSEVYDFNFFVNWENTVYGYDAVGSNVIKALPRSYWIRFEVVWRCYAIHNQMMEND
PIYAVKERKTMGSCVNAEESFFGGMTMFTLALQAEEEPCHACNNDNWQFTYYLMSNIDTG
SAMTLCIYTHIPDELMYTDQFWYNTMQRALCNSTFYSICLDFKFHHRHMHYYTFGIQVHH
QHCWVVCCNKCLTYHSLGLFSRAKAYKEGIRISQDSSIDMWGNNLGDMPHDAENRYAWIH
LQVCWASKVKFYCIFDFYVRVEMLWMHYCKIERQSVTLEWFECIIVAFWTHCMGYAWGAA
Q
>randomseq32
GGSEAEQHNSFLTIWIIKVAQGMCKDVQMAWLVDTPRTLMMKVYNSFTYHRQHLFDAADH
AHYFCMANMIQNWIHQQPYNHWGPRKRLYEMSMTLWHKQCIHTVAISHLKHPQVTHRQRA
SKQIVKENPEAWFDWVLKEEFLPERGIVHNHWIDYITVDLKMYNAECHMDHFHVLMRPSC
MLWHGYMNHSNCSRFDTQVYAHRCCVTELRQGHNAQPCHHERCVFGGFNTYTFIRYYIVS
HWKPRANMVVATKELQTFKIHRKCYWLWLHDCCWESTSRNEIETWMWFGYSNFGPVRCSL
YNHDDSYDSSARFTYQRCSQPFDMKIDSGLHWYVLYKYLRPVCYDANNTYSEPHDPYVSI
DYNCDTYVILGGPVAMPCSDGHTCLSEVDKSKGVSPVYIGANNCYHDRWMETECGTWPKY
DPMTEAWQVTNSSAMETTYATHEPPFMEFHWFDYTPTMTDRQTCSVYGMTKDPTAHSNLV
FRKPLWQDVWYMDTLDLSMPHRPSDTNFSSFWEAKTLSGQIEVCSKHVDNQEMSAARKQH
VMDKATEDLRGSYRMNHPHPFPNQNDGVGFTGHHSQDGWMTYMESGVNPHVRARGHSWLR
E
